# Supplementary material for: NEMF mutations in mice illustrate how Importin-β specific nuclear transport defects recapitulate neurodegenerative disease hallmarks
Source: PLoS Genet. 2024 Sep 23;20(9):e1011411. doi: 10.1371/journal.pgen.1011411 (PMC11449308; doi:10.1371/journal.pgen.1011411)
Supplement: S1 Data — (ZIP) [file pgen.1011411.s017.zip]

Archive with 135 entries (108 files):
- S17 Data/Fig1/
- S17 Data/Fig1/Fig1B.prism
- S17 Data/Fig1/Fig1C.prism
- S17 Data/Fig1/Fig1D.prism
- S17 Data/Fig1/Fig1G.prism
- S17 Data/Fig1/Fig1H.prism
- S17 Data/Fig2/
- S17 Data/Fig2/Fig2B.prism
- S17 Data/Fig2/Fig2D.prism
- S17 Data/Fig3/
- S17 Data/Fig3/Biorender_image_2.png
- S17 Data/Fig3/Fig3B.prism
- S17 Data/Fig3/Fig3F.prism
- S17 Data/Fig3/GFP_reporter_blot.jpg
- S17 Data/Fig3/GFP_reporter_controls.jpg
- S17 Data/Fig4/
- S17 Data/Fig4/Biorender_image_1.png
- S17 Data/Fig4/Fig4B.prism
- S17 Data/Fig4/Fig4C.prism
- S17 Data/Fig4/Fig4D.prism
- S17 Data/Fig4/Fig4G.prism
- S17 Data/Fig4/Fig4H.prism
- S17 Data/Fig5/
- S17 Data/Fig5/Fig5C.prism
- S17 Data/Fig5/Fig5E.prism
- S17 Data/Fig5/Fig5G.prism
- S17 Data/Fig5/TDP_43_Ins_blot.png
- S17 Data/Fig5/TDP_43_Ins_gapdh_blot.png
- S17 Data/Fig5/TDP_43_Ins_stain-free.jpg
- S17 Data/Fig6/
- S17 Data/Fig6/Fig6A.prism
- S17 Data/Fig6/Fig6B.prism
- S17 Data/Fig6/Fig6C.prism
- S17 Data/Fig6/Fig6D.prism
- S17 Data/Fig6/Fig6E.prism
- S17 Data/Fig6/Fig6F.prism
- S17 Data/Fig6/Fig6J.prism
- S17 Data/Fig6/Fig6K.prism
- S17 Data/Fig6/Fig6L.prism
- S17 Data/Fig6/gapdh_brain.png
- S17 Data/Fig6/Gapdh_mefs.png
- S17 Data/Fig6/Gapdh_SC.png
- S17 Data/Fig6/Stmn2_brain.png
- S17 Data/Fig6/Stmn2_mefs.png
- S17 Data/Fig6/Stmn2_SC.png
- S17 Data/Fig7/
- S17 Data/Fig7/Fig7B.prism
- S17 Data/Fig7/Fig7C.prism
- S17 Data/Fig7/Fig7D.prism
- S17 Data/Fig7/Fig7E.prism
- S17 Data/Fig7/Fig7F.prism
- S17 Data/Fig7/Fig7G.prism
- S17 Data/Fig7/Fig7H.prism
- S17 Data/Fig7/Fig7I.prism
- S17 Data/Fig7/Fig7K.prism
- S17 Data/Fig7/Fig7L.prism
- S17 Data/Fig7/Fig7M.prism
- S17 Data/FigS1/
- S17 Data/FigS1/Fig S1B.prism
- S17 Data/FigS10/
- S17 Data/FigS10/Fig S10B.prism
- S17 Data/FigS10/Fig S10C.prism
- S17 Data/FigS10/Fig S10D.prism
- S17 Data/FigS10/Fig S10E.prism
- S17 Data/FigS10/Fig S10F.prism
- S17 Data/FigS10/Fig S10G.prism
- S17 Data/FigS10/Fig S10H.prism
- S17 Data/FigS10/Fig S10I.prism
- S17 Data/FigS10/Fig S10J.prism
- S17 Data/FigS10/Fig S10K.prism
- S17 Data/FigS2/
- S17 Data/FigS2/Fig S2C.prism
- S17 Data/FigS2/Fig S2D.prism
- S17 Data/FigS2/Fig S2E.prism
- S17 Data/FigS2/Fig S2H.prism
- S17 Data/FigS3/
- S17 Data/FigS4/
- S17 Data/FigS4/Fig S4A.prism
- S17 Data/FigS4/Fig S4B.prism
- S17 Data/FigS4/Fig S4D.prism
- S17 Data/FigS4/Fig S4E.prism
- S17 Data/FigS4/Fig S4F.prism
- S17 Data/FigS4/Fig S4G.prism
- S17 Data/FigS4/Fig S4H.prism
- S17 Data/FigS4/Fig S4I.prism
- S17 Data/FigS4/Fig S4J.prism
- S17 Data/FigS4/Fig S4L.prism
- S17 Data/FigS4/Fig S4M.prism
- S17 Data/FigS4/MEFS_Puro.jpg
- S17 Data/FigS4/Puromycin_assay.jpg
- S17 Data/FigS5/
- S17 Data/FigS5/Fig S5E.prism
- S17 Data/FigS6/
- S17 Data/FigS6/Fig S6B.prism
- S17 Data/FigS7/
- S17 Data/FigS7/Dnajc5_cDNA_Gel.png
- S17 Data/FigS7/Fig S7A.prism
- S17 Data/FigS7/Fig S7B.prism
- S17 Data/FigS7/Fig S7C_1.prism
- S17 Data/FigS7/Fig S7C_2.prism
- S17 Data/FigS7/Fig S7E.prism
- S17 Data/FigS7/Fig S7F.prism
- S17 Data/FigS7/Fig S7G.prism
- S17 Data/FigS7/Sort1_cDNA_Gel.png
- S17 Data/FigS8/
- S17 Data/FigS8/Fig S8A.prism
- S17 Data/FigS8/Fig S8B.prism
- S17 Data/FigS8/WT_R86S_IPZ_QC.png
- S17 Data/FigS9/
- S17 Data/FigS9/Fig S9A.prism
- S17 Data/FigS9/Fig S9B.prism
- S17 Data/FigS9/Fig S9C.prism
- S17 Data/FigS9/Fig S9D.prism
- S17 Data/FigS9/Fig S9G.prism
- S17 Data/FigS9/Fig S9H.prism
- S17 Data/Sequencing_Data/
- S17 Data/Sequencing_Data/DEG/
- S17 Data/Sequencing_Data/DEG/TPM_values.csv
- S17 Data/Sequencing_Data/DEG/WT-vs-I/
- S17 Data/Sequencing_Data/DEG/WT-vs-I/counts/
- S17 Data/Sequencing_Data/DEG/WT-vs-I/counts/normalized_counts.csv
- S17 Data/Sequencing_Data/DEG/WT-vs-I/counts/raw_counts.csv
- S17 Data/Sequencing_Data/DEG/WT-vs-I/counts/rlog_transformed_counts.csv
- S17 Data/Sequencing_Data/DEG/WT-vs-P/
- S17 Data/Sequencing_Data/DEG/WT-vs-P/counts/
- S17 Data/Sequencing_Data/DEG/WT-vs-P/counts/normalized_counts.csv
- S17 Data/Sequencing_Data/DEG/WT-vs-P/counts/raw_counts.csv
- S17 Data/Sequencing_Data/DEG/WT-vs-P/counts/rlog_transformed_counts.csv
- S17 Data/Sequencing_Data/GO/
- S17 Data/Sequencing_Data/GO/P-vs-I/
- S17 Data/Sequencing_Data/GO/P-vs-I/GO_analysis.csv
- S17 Data/Sequencing_Data/GO/WT-vs-I/
- S17 Data/Sequencing_Data/GO/WT-vs-I/GO_analysis.csv
- S17 Data/Sequencing_Data/GO/WT-vs-P/
- S17 Data/Sequencing_Data/GO/WT-vs-P/GO_analysis_1.csv
