# Supplementary material for: NEMF mutations in mice illustrate how Importin-β specific nuclear transport defects recapitulate neurodegenerative disease hallmarks
Source: PLoS Genet. 2024 Sep 23;20(9):e1011411. doi: 10.1371/journal.pgen.1011411 (PMC11449308; doi:10.1371/journal.pgen.1011411)
Supplement: S1 Data — (ZIP) [file pgen.1011411.s017.zip › S17 Data/Sequencing_Data/DEG/TPM_values.csv]

ID	IPZ1	IPZ2	IPZ3	P1	P2	P3	W1	W2	W3	Gene.name
ENSMUSG00000102693	0	0	0	0	0	0	0	0	0	4933401J01Rik
ENSMUSG00000064842	0	0	0	0	0	0	0	0	0	Gm26206
ENSMUSG00000051951	0	0	0.0089	0.6934	0.6638	0.4484	0	0	0	Xkr4
ENSMUSG00000102851	0	0	0	0	0	0	0	0	0	Gm18956
ENSMUSG00000103377	0	0	0	0	0	0	0	0	0	Gm37180
ENSMUSG00000104017	0	0	0	0	0	0	0	0	0	Gm37363
ENSMUSG00000103025	0	0	0	0	0	0	0	0	0	Gm37686
ENSMUSG00000089699	0	0	0	0	0	0	0	0	0	Gm1992
ENSMUSG00000103201	0	0.0672	0	0	0	0	0	0	0	Gm37329
ENSMUSG00000103147	0	0	0	0	0	0	0	0	0	Gm7341
ENSMUSG00000103161	0	0	0	0	0	0	0	0	0	Gm38148
ENSMUSG00000102331	0	0	0	0	0.0226	0	0	0	0	Gm19938
ENSMUSG00000102348	0	0	0	0	0	0	0	0	0	Gm10568
ENSMUSG00000102592	0	0	0	0	0	0	0	0	0	Gm38385
ENSMUSG00000088333	0	0	0	0	0	0	0	0	0	Gm27396
ENSMUSG00000102343	0.0481	0	0	0	0	0	0	0	0	Gm37381
ENSMUSG00000025900	0	0	0.0044	0.0225	0.0179	0	0	0	0	Rp1
ENSMUSG00000102948	0	0.037	0	0	0	0	0	0	0	Gm6101
ENSMUSG00000104123	0	0	0	0	0	0	0	0	0	Gm37483
ENSMUSG00000025902	0	0	0	0	0	0	0	0	0	Sox17
ENSMUSG00000104238	0	0	0	0	0	0	0	0	0	Gm37587
ENSMUSG00000102269	0	0.0231	0.0182	0	0	0	0.0471	0	0.0297	Gm7357
ENSMUSG00000096126	0	0	0	0	0	0	0	0	0	Gm22307
ENSMUSG00000103003	0	0	0	0	0	0	0	0	0	Gm38076
ENSMUSG00000104328	0	0	0	0	0	0	0	0	0	Gm37323
ENSMUSG00000102735	0	0	0	0	0	0	0	0	0	Gm7369
ENSMUSG00000098104	0.1338	0.2352	0.0741	0.4712	0.1001	0.1507	0	0.1228	0	Gm6085
ENSMUSG00000102175	0	0	0	0	0	0	0	0	0	Gm6119
ENSMUSG00000088000	0	0	0	0	0	0	0	0	0	Gm25493
ENSMUSG00000103265	0	0	0	0	0	0.117	0	0	0	Gm2053
ENSMUSG00000103922	1.3494	0.9054	0.7637	1.0368	0.9632	0.6218	1.0533	1.0975	0.9986	Gm6123
ENSMUSG00000033845	8.4287	8.5535	8.0355	15.2464	15.3305	14.4548	10.0499	10.9529	9.8524	Mrpl15
ENSMUSG00000102275	1.1973	1.2625	0.7572	1.3854	1.1512	0.9634	0.3672	0.7063	0.2321	Gm37144
ENSMUSG00000025903	17.4358	17.3397	17.1165	37.6841	37.5728	38.3295	16.941	15.4858	17.8781	Lypla1
ENSMUSG00000104217	0.4769	0	0.2639	0.3359	0.9807	1.0743	0.2559	0.7658	0.4313	Gm37988
ENSMUSG00000033813	136.4384	137.7914	135.1381	142.7648	147.929	149.3311	185.7433	185.8241	190.7942	Tcea1
ENSMUSG00000062588	0	0.344	0.1805	1.0339	2.1955	1.5923	0.2334	0.449	0	Gm6104
ENSMUSG00000103280	0.9443	1.4935	1.4697	0.5611	1.0592	1.2631	0.4434	1.381	1.3611	Gm37277
ENSMUSG00000002459	12.3278	12.3464	12.2618	3.546	3.6957	3.1362	8.2842	8.8781	8.5408	Rgs20
ENSMUSG00000091305	0	0	0.4002	0	0	0	0	0	0	Gm17100
ENSMUSG00000102653	0.0921	0	0	0	0	0	0	0	0	Gm37079
ENSMUSG00000085623	0	0	0	0.0186	0	0.0198	0.0189	0	0	Gm16041
ENSMUSG00000091665	0	0	0	0	0	0	0	0	0	Gm17101
ENSMUSG00000033793	27.57	27.3963	28.8944	23.1848	23.3344	23.5608	26.8542	26.6415	25.9216	Atp6v1h
ENSMUSG00000104352	0	0	0	0	0	0	0	0	0	Gm7182
ENSMUSG00000104046	0	0	0	0	0	0	0	0	0	Gm37567
ENSMUSG00000102907	0	0	0	0	0	0	0	0	0	Gm38264
ENSMUSG00000025905	0.0788	0.0076	0.0119	0	0.008	0	0.0538	0.1282	0.0972	Oprk1
ENSMUSG00000103936	0	0	0	0	0	0	0	0	0	Gm36965
ENSMUSG00000093015	0	0	0	0	0	0	0	0	0	Gm22463
ENSMUSG00000103519	0	0	0.0303	0	0	0	0	0.0502	0	Gm37429
ENSMUSG00000033774	0	0.0187	0	0	0.0398	0	0	0	0	Npbwr1
ENSMUSG00000103090	0	0	0	0	0	0	0	0	0	Gm19214
ENSMUSG00000025907	13.1136	12.5048	13.1454	14.3444	17.0081	15.6464	13.8065	13.5405	13.4068	Rb1cc1
ENSMUSG00000090031	1.0268	1.1209	0.9927	0.8423	0.935	1.1838	1.102	0.7482	1.0325	4732440D04Rik
ENSMUSG00000087247	1.2155	1.9224	1.3453	0.0713	0.0757	0	3.4788	4.5543	4.3974	Alkal1
ENSMUSG00000103355	0.3078	0.7574	0.1704	0	0.3453	0.2312	0.5507	0.5649	0	Gm2147
ENSMUSG00000102706	0.6931	0.1462	0.3452	0.1464	0.4665	0.7807	0.2976	0.1908	1.5045	Gm7417
ENSMUSG00000103845	0	0	0.036	0.0306	0	0.0163	0.0155	0.0199	0	Gm19026
ENSMUSG00000033740	0.071	0.1604	0.0337	0	0	0.0114	0.1198	0.1675	0.1651	St18
ENSMUSG00000103329	0	0	0.0187	0	0	0	0	0	0	Gm42492
ENSMUSG00000104385	0.4945	0	0	0	0	0	0	0	0	Gm7449
ENSMUSG00000102135	0.3142	0.1104	0.5217	0.4426	0.1175	0	0.5621	0.2883	0.4263	Gm37108
ENSMUSG00000103282	0	0	0	0	0	0	0	0	0	Gm37275
ENSMUSG00000102534	0	0	0	0	0	0	0	0	0	Gm37225
ENSMUSG00000102213	0	0	0	0	0	0	0	0	0	Gm37489
ENSMUSG00000103629	0	0	0	0	0	0	0	0	0	Gm5694
ENSMUSG00000051285	22.3191	24.0533	22.6002	26.338	31.6573	31.5122	19.3333	19.0021	19.9994	Pcmtd1
ENSMUSG00000098201	0	0	0	0	0.1896	0	0	0	0	Gm26983
ENSMUSG00000103509	0.7813	0.4978	0.7161	1.0662	1.2417	1.1002	0.5591	0.3809	0.7509	Gm38372
ENSMUSG00000048538	0.3029	0.3193	0.0838	0.4266	0.1132	0.1137	0.1084	0.3474	0.0685	Gm9826
ENSMUSG00000103709	0	0	0	0	0	0	0	0	0	Nras-ps2
ENSMUSG00000077244	0	0	0	0	0	0	0	0	0	Gm23274
ENSMUSG00000102768	0	0	0	0	0	0	0	0	0	Gm19002
ENSMUSG00000097797	0.1058	0.1275	0.0251	0.1596	0.1017	0.2723	0.2271	0.1664	0.082	Gm26901
ENSMUSG00000103498	0	0	0	0	0	0	0	0	0	Gm18984
ENSMUSG00000103067	0.0253	0	0	0	0	0	0	0	0	Gm30414
ENSMUSG00000102320	0	0	0	0	0	0	0	0	0	Gm37791
ENSMUSG00000104226	0	0	0	0	0	0	0	0	0	Gm7470
ENSMUSG00000103903	0	0	0.0618	0	0	0	0	0	0	Rps2-ps2
ENSMUSG00000103557	0	0	0	0	0	0	0	0	0	Gm38216
ENSMUSG00000025909	0.0301	0	0.01	0	0	0	0	0.0083	0.0082	Sntg1
ENSMUSG00000102647	0	0	0	0	0	0	0	0	0	Gm38024
ENSMUSG00000086235	0.3278	0	0.1361	0	0.1839	0.3693	0	0	0	Gm16284
ENSMUSG00000102253	0.0371	0	0	0	0	0	0	0	0.0503	Gm38259
ENSMUSG00000093970	0	0	0	0	0	0	0	0	0	Gm23358
ENSMUSG00000103884	0	0	0	0	0	0	0	0	0	Gm37005
ENSMUSG00000084353	0.8196	0.5761	0.6803	0.2886	1.2258	0.9232	1.4661	2.2562	0.7413	Gm15452
ENSMUSG00000103933	1.3246	0.6983	1.6493	1.3994	4.4576	1.1191	1.7771	1.8232	1.7971	Gm36964
ENSMUSG00000076135	0.5961	0	1.4844	1.2595	1.3373	0	1.2795	0.8205	0	Gm24276
ENSMUSG00000086195	0	0	0	0	0	0	0	0	0	Gm6152
ENSMUSG00000104504	0	0	0	0	0	0	0	0	0	Gm7445
ENSMUSG00000066693	0	0	0.0869	0	0	0	0	0	0.1421	Gm7493
ENSMUSG00000102316	0	0	0	0	0	0	0	0	0	Gm37629
ENSMUSG00000103819	0	0	0	0	0	0	0	0	0	Gm38008
ENSMUSG00000102871	0	0	0	0	0	0	0	0	0	Gm37143
ENSMUSG00000101571	0.0683	0	0	0	0	0	0	0	0	Gm6187
ENSMUSG00000104428	0	0	0	0	0	0	0	0	0	Gm18299
ENSMUSG00000102272	0.056	0	0	0	0	0	0	0	0	Gm7512
ENSMUSG00000065625	0	0	0	0	0	0	0	0	0	Gm24765
ENSMUSG00000103411	0	0	0	0	0	0	0	0	0	Gm18300
ENSMUSG00000061024	57.3078	60.4943	61.868	89.3611	93.841	88.2109	86.5242	84.0363	76.7495	Rrs1
ENSMUSG00000025911	1.0928	0.8413	0.9215	4.9845	5.1952	5.7445	1.6197	1.4087	1.7885	Adhfe1
ENSMUSG00000079671	0.2003	0.2957	0.1108	0.4232	0.2696	0.5716	0.2007	0.239	0.3442	2610203C22Rik
ENSMUSG00000081441	0.2975	0.1255	0.1976	0.44	0.1335	0.2011	0.1916	0.0819	0.2422	Gm6161
ENSMUSG00000067879	0	0.0425	0	0.0213	0	0.0227	0	0	0	3110035E14Rik
ENSMUSG00000099827	0	0	0	0	0	0	0	0	0	Gm29520
ENSMUSG00000025912	4.1025	4.1082	4.2619	5.0907	6.2222	5.3869	2.6315	2.7232	3.1452	Mybl1
ENSMUSG00000045210	22.6518	22.8492	24.5756	21.4368	26.7825	25.8263	25.8569	25.7261	28.2494	Vcpip1
ENSMUSG00000097893	0.8035	1.0256	0.86	1.0499	1.3282	1.1194	0.7489	0.7567	0.8319	1700034P13Rik
ENSMUSG00000025915	0.1741	0.1932	0.194	1.6844	2.102	1.9147	0.1475	0.1955	0.1057	Sgk3
ENSMUSG00000046334	0.3673	0.1937	1.0672	0.194	0	1.2413	0.1971	0	0.4983	Gm6195
ENSMUSG00000088916	0	0	0	0	0	0	0	0	0	Gm22607
ENSMUSG00000046101	0	0	0.0092	0.0351	0.0249	0.0874	0	0.0153	0	Mcmdc2
ENSMUSG00000098234	27.0052	25.3379	23.699	32.8821	31.5123	29.2595	28.5549	25.3581	27.7887	Snhg6
ENSMUSG00000093178	2.261	2.384	0.6256	1.5924	5.9178	7.6405	0	1.0374	0	Snord87
ENSMUSG00000099032	0	0	0	0	0	0	0	0	0	Tcf24
ENSMUSG00000104025	0	0	0	0	0	0	0	0	0	E330040D14Rik
ENSMUSG00000025916	0	0	0.0715	0	0	0	0.0462	0.1185	0.1168	Ppp1r42
ENSMUSG00000087199	0	0	0	0	0	0.1126	0	0	0	Gm15818
ENSMUSG00000095780	0	0	0	0	0	0	0	0	0	Gm24674
ENSMUSG00000025917	40.6882	41.2505	39.7579	88.4913	85.7954	84.2323	50.809	54.2553	53.0516	Cops5
ENSMUSG00000056763	2.8949	2.6862	2.8682	4.5343	5.3969	4.9903	2.6982	2.5399	2.767	Cspp1
ENSMUSG00000102356	0	0	0	0	0	0	0	0	0	1700047N06Rik
ENSMUSG00000067851	23.1671	23.3712	23.8665	26.3114	31.9791	31.9106	22.3657	21.1231	23.5394	Arfgef1
ENSMUSG00000088153	0.2732	0.2881	0.2268	0.5773	0.9194	0	0.2932	0	0	Gm26348
ENSMUSG00000102556	0	0	0.0632	0.0402	0	0	0	0	0.0517	Gm37569
ENSMUSG00000042501	2.2527	2.2237	2.4667	0.0203	0.0108	0.0756	1.2964	1.1215	1.5996	Cpa6
ENSMUSG00000103810	0	0	0.0198	0	0	0	0	0	0	Gm38005
ENSMUSG00000083422	0	0	0	0	0.0505	0	0	0.062	0.0611	Gm15604
ENSMUSG00000094979	0	0	0	0	0	0	0	0	0	Gm25253
ENSMUSG00000081417	0	0	0	0	0	0	0	0	0	Gm15603
ENSMUSG00000103448	0	0	0	0	0	0	0	0	0	Gm37133
ENSMUSG00000100212	0	0.1113	0.0438	0.1673	0.0592	0.0595	0	0.0727	0	Gm5522
ENSMUSG00000100648	0	0.0911	0	0	0	0	0	0	0	Gm28659
ENSMUSG00000088585	0	0	0	0	0	0	0	0	0	Gm22963
ENSMUSG00000048960	0.0316	0.025	0.036	1.7308	2.0725	2.0411	0.0212	0.0326	0.0214	Prex2
ENSMUSG00000077318	0	0	0	0	0	0	0	0	0	Gm24173
ENSMUSG00000101827	0	0	0	0	0	0	0	0	0	Gm28686
ENSMUSG00000103494	0	0	0.0179	0	0	0.0243	0	0	0	Gm37410
ENSMUSG00000057715	0	0	0	0.0226	0.032	0.0322	0	0	0.0097	A830018L16Rik
ENSMUSG00000103825	0	0	0	0	0	0	0	0	0	Gm38178
ENSMUSG00000099845	0	0	0	0	0	0	0	0	0	Gm29273
ENSMUSG00000103561	0	0	0	0	0	0	0	0	0	Gm38069
ENSMUSG00000101610	0	0	0.0623	0	0	0	0.0806	0	0	Gm7560
ENSMUSG00000093864	0	0	0	0	0	0	0	0	0	Gm22633
ENSMUSG00000098555	0	0	0	0	0	0	0	0	0	Mir6341
ENSMUSG00000097628	0.0812	0	0	0.0858	0	0.0915	0	0	0	Gm2383
ENSMUSG00000098163	0.0954	0.1006	0	0	0	0	0	0	0	Gm6216
ENSMUSG00000097171	0	0	0	0	0	0	0	0	0	Gm17644
ENSMUSG00000101314	0	0	0	0	0	0	0	0	0	Gm29663
ENSMUSG00000016918	14.7229	13.8162	14.4958	1.0243	1.081	1.0856	10.9106	10.1485	11.0583	Sulf1
ENSMUSG00000025938	0	0.0105	0	0.2267	0.2799	0.3373	0	0	0	Slco5a1
ENSMUSG00000104518	0	0	0	0	0	0	0	0	0	Gm37162
ENSMUSG00000069620	0	0	0	0	0	0	0	0	0	Gm5250
ENSMUSG00000099498	0	0	0	0	0	0	0	0	0	Gm29283
ENSMUSG00000042414	0	0.027	0	0	0	0.0288	0	0	0	Prdm14
ENSMUSG00000005886	8.5051	8.1901	8.2395	12.6477	15.5216	15.6007	8.3817	7.7718	9.5142	Ncoa2
ENSMUSG00000103506	0.0291	0	0.0483	0.0307	0	0.0328	0	0	0	Gm38376
ENSMUSG00000103495	0	0	0	0.0426	0	0.0454	0	0	0	Gm37409
ENSMUSG00000099183	0	0	0	0	0	0	0	0	0	Gm27881
ENSMUSG00000102639	0	0	0	0.1993	0	0	0	0	0	Gm38223
ENSMUSG00000104170	0.035	0	0	0	0	0	0	0	0	Gm37702
ENSMUSG00000087782	0	0	0	0	0	0	0	0.8058	0	Gm23169
ENSMUSG00000103085	0.0282	0	0	0.0149	0.0158	0.0477	0.0152	0.0194	0	Gm38120
ENSMUSG00000102664	0.0292	0	0.0968	0	0	0.0329	0.0313	0	0	Gm38380
ENSMUSG00000101476	0.0963	0	0.0799	0	0	0.1085	0	0	0	Gm29570
ENSMUSG00000101171	0.1018	0	0	0	0	0	0	0	0	Gm7593
ENSMUSG00000025935	114.7955	119.7095	121.7461	131.0479	138.3309	138.162	130.9996	132.2065	131.6598	Tram1
ENSMUSG00000025937	26.9681	27.4365	27.2969	27.8082	29.7035	29.0999	26.0319	26.8219	28.3073	Lactb2
ENSMUSG00000102982	0.6733	0.3277	0.6019	0.4924	0.2905	0.5834	0.1112	0	0.1405	Gm38319
ENSMUSG00000067813	0	0.0718	0.1696	0.1079	0.1146	0.2684	0	0.0937	0	Xkr9
ENSMUSG00000077368	0	0	0	0	0	0	0	0	0	Gm26273
ENSMUSG00000097711	0	0.2774	0	0.139	0.0738	0.1482	0.0706	0	0	Gm5523
ENSMUSG00000102166	0	0	0	0	0	0	0	0	0	Gm36947
ENSMUSG00000089358	0	0	0	0	0	0	0	0	0	Gm25491
ENSMUSG00000104209	0	0.0575	0	0	0	0	0	0	0	Gm37400
ENSMUSG00000025932	4.7446	4.9143	5.0258	0.2307	0.2638	0.227	5.5971	5.0974	5.8559	Eya1
ENSMUSG00000095853	0	0	1.0885	0	0	0	0	0	0	Gm22616
ENSMUSG00000102588	0.1494	0	0	0	0	0	0	0	0	Gm37444
ENSMUSG00000054493	0	0	0	0	0	0	0	0	0	Gm9947
ENSMUSG00000025930	0	0	0	0	0	0	0	0	0	Msc
ENSMUSG00000103492	0	0	0	0	0	0	0	0	0	Gm37412
ENSMUSG00000081201	0.2277	1.2003	0.189	0	0	0.2565	0.7331	0	0	Smt3h2-ps4
ENSMUSG00000082193	0.8068	0.3093	0.3653	0.3099	0.3291	0.4957	0.4723	0.8076	0.6965	Rpl5-ps1
ENSMUSG00000032769	0	0	0	0	0	0	0	0	0.0209	Trpa1
ENSMUSG00000088159	0	0	0	0	0	0	0	0	0	Gm26345
ENSMUSG00000073737	0.1975	0.2777	0.2186	0.0695	0.2954	0.0742	0.0707	0.0906	0.0893	Gm10566
ENSMUSG00000092083	0	0	0	0	0	0	0	0	0	Kcnb2
ENSMUSG00000102937	0	0	0	0	0	0	0	0	0	Gm38116
ENSMUSG00000104149	0	0	0	0	0	0	0	0	0	Gm37138
ENSMUSG00000088829	0	0	0	0	0	0	0	0	0	Gm25227
ENSMUSG00000077377	0	0	0	0	0	0	0	0	0	Gm25168
ENSMUSG00000101652	0	0	0	0	0	0	0	0	0	Gm6060
ENSMUSG00000100814	0	0	0	0	0	0	0	0	0	Gm28669
ENSMUSG00000025925	12.4932	12.2429	13.1697	14.8822	16.3285	16.2686	11.7137	11.1637	11.3896	Terf1
ENSMUSG00000104379	0.0414	0	0.0687	0.0219	0	0.0466	0.1332	0.0285	0	Gm37509
ENSMUSG00000032719	0.0477	0	0	0.0252	0.1338	0.0806	0.0256	0	0	Sbspon
ENSMUSG00000088943	0	0	0	0	0	0	0	0	0	Gm23259
ENSMUSG00000100652	0	0	0	0	0	0	0	0	0	Gm7634
ENSMUSG00000067795	0.0318	0.0335	0.0264	0.0336	0	0	0	0.2187	0.0862	4930444P10Rik
ENSMUSG00000043716	706.9462	700.7032	696.1251	1393.7024	1282.2125	1295.7942	913.08	877.7434	915.2042	Rpl7
ENSMUSG00000025921	16.2028	16.3866	14.7973	8.8086	10.9441	10.8301	9.3042	10.3917	9.7722	Rdh10
ENSMUSG00000104165	0	0	0	0	0	0	0	0	0	Gm38249
ENSMUSG00000100868	0	0	0	0	0	0.0975	0	0	0	Gm28095
ENSMUSG00000025920	11.2438	10.7286	11.5114	13.4803	14.1279	13.5192	11.5152	11.1157	11.3517	Stau2
ENSMUSG00000089982	0	0	0	0	0.0733	0	0	0	0	Gm7568
ENSMUSG00000025939	30.5229	32.8713	32.8107	32.3026	34.1642	34.8015	36.2147	35.148	34.7338	Ube2w
ENSMUSG00000102457	0.22	0.1624	0.1278	0.1395	0.1234	0.1239	0.2362	0.3331	0.1493	Gm38342
ENSMUSG00000079658	53.7803	57.0043	54.6427	61.899	62.9526	58.9934	61.9086	63.4671	56.8534	Eloc
ENSMUSG00000097744	0.0235	0.0992	0	0	0	0.053	0.0757	0.0324	0.0319	D030040B21Rik
ENSMUSG00000100959	0	0	0.0797	0	0	0	0	0	0.2605	Gm7654
ENSMUSG00000025940	41.4662	39.2785	39.5941	55.5302	52.5358	56.3672	40.059	40.0173	40.8117	Tmem70
ENSMUSG00000025779	7.4494	9.0737	9.7553	10.2446	10.7336	10.9955	8.1333	9.0161	9.6709	Ly96
ENSMUSG00000100093	0.1565	0.495	0	0	0	0	0	0	0	Gm29649
ENSMUSG00000091020	0.1058	0.1115	0.117	0.0372	0.1582	0.1985	0.1892	0.3396	0	Gm5828
ENSMUSG00000101640	0	0	0	0	0	0	0	0	0	Gm28376
ENSMUSG00000104133	0	0	0	0	0	0	0	0	0	4921511E07Rik
ENSMUSG00000042686	0	0	0.0109	0.8454	0.9271	1.1379	0.0141	0	0	Jph1
ENSMUSG00000100110	0	0	0.3032	0	0	0	0	0	0	Gm28783
ENSMUSG00000025777	0.0085	0	0	0.1971	0.2188	0.2102	0	0	0	Gdap1
ENSMUSG00000099899	0	0	0	0	0	0	0	0	0	Gm28784
ENSMUSG00000100272	0	0	0	0	0	0	0	0	0	Gm28785
ENSMUSG00000100398	0	0	0	0	0	0	0	0	0	Gm5251
ENSMUSG00000101589	0.1142	0.0964	0.0569	0.0724	0.1025	0.1029	0.0981	0.0314	0.031	Rbm6-ps1
ENSMUSG00000102048	0.2698	0	0	0	0	0	0	0	0	Gm6075
ENSMUSG00000089534	0	0	0	0	0	0	0	0	0	Gm25166
ENSMUSG00000067780	0.1705	0.0999	0.1494	49.9489	62.9792	62.6878	0.0407	0.0391	0.0514	Pi15
ENSMUSG00000100053	0	0	0	0.0657	0.0174	0.0525	0	0	0	Gm28154
ENSMUSG00000085125	0.0079	0	0	0	0	0	0	0	0	Gm16070
ENSMUSG00000025776	0	0.0153	0	0.0921	0.2769	0.1309	0	0	0	Crispld1
ENSMUSG00000099895	0	0	0	0.2203	0	0	0	0	0	Gm28153
ENSMUSG00000100554	0	0	0	0	0.0526	0	0	0	0	Gm7690
ENSMUSG00000099473	0	0	0	0	0	0	0	0	0	Gm18775
ENSMUSG00000099591	0	0.027	0	0	0	0	0	0	0	Gm17969
ENSMUSG00000109887	0	0	0	0	0	0	0	0	0	Gm28756
ENSMUSG00000102001	0	0	0	0	0	0	0	0	0	Gm28755
ENSMUSG00000101717	0	0	0	0	0	0	0	0	0	Gm45784
ENSMUSG00000025774	0	0	0	0	0	0	0	0	0	Crisp4
ENSMUSG00000070977	0	0	0	0	0	0	0	0	0	Defb44-ps
ENSMUSG00000073735	0	0	0	0	0	0	0	0	0	Defb18
ENSMUSG00000067773	0	0	0	0.2271	0	0	0	0	0	Defb41
ENSMUSG00000101685	0	0	0	0.0703	0	0	0	0	0	Gm17837
ENSMUSG00000101738	0	0	0	0	0	0	0	0	0	NA
ENSMUSG00000101306	0	0	0	0	0	0	0	0	0	Gm5252
ENSMUSG00000088800	0	0	0	0	0	0	0	0	0	Gm24075
ENSMUSG00000101644	0	0	0	0	0	0	0	0	0	Gm28343
ENSMUSG00000099433	0	0	0	0	0	0	0	0	0	Gm28344
ENSMUSG00000089787	0	0	0	0	0	0	0	0	0	Gm15825
ENSMUSG00000042596	0	0.0354	0.0279	0	0	0	0	0	0	Tfap2d
ENSMUSG00000100720	3.4889	3.1714	2.8961	3.9401	3.3739	2.9814	4.0029	3.1463	2.2851	Gm10075
ENSMUSG00000025927	0	0	0	0	0	0	0	0	0	Tfap2b
ENSMUSG00000100538	0	0	0	0	0	0	0	0	0	Gm28340
ENSMUSG00000101117	0	0	0	0	0	0	0	0	0	Gm28341
ENSMUSG00000100204	0.146	0.2155	0.1696	0	0	0.0329	0.1253	0.2411	0.0792	Gm4849
ENSMUSG00000084668	0	0	0.8373	0	0	0	0	0	0	Gm24633
ENSMUSG00000102597	0	0	0	0	0	0	0	0	0	Gm38382
ENSMUSG00000043760	0.0046	0.0048	0.0228	0	0.0154	0.0052	0	0	0	Pkhd1
ENSMUSG00000104095	0	0	0	0	0	0	0	0	0	Gm37315
ENSMUSG00000089914	0	0	0	0	0	0	0	0	0	4930486I03Rik
ENSMUSG00000090142	0	0	0	0	0	0.1336	0	0	0	Gm15795
ENSMUSG00000070175	0	0	0	0	0	0	0	0	0	Gm24162
ENSMUSG00000065559	0	0	0	0	0	0	0	0	0	Mir206
ENSMUSG00000099906	0	0	0	0	0	0	0	0	0	Gm28653
ENSMUSG00000065480	0	0	0	0	0	0	0	0	0	Mir133b
ENSMUSG00000025929	0	0	0	0	0	0	0	0	0	Il17a
ENSMUSG00000041872	0	0	0.0808	0	0	0	0.0696	0	0.044	Il17f
ENSMUSG00000041859	72.89	69.3206	69.9629	92.5139	97.6616	92.3221	79.0018	80.965	78.0251	Mcm3
ENSMUSG00000099714	0	0	0	0.0584	0	0	0	0	0	Gm20587
ENSMUSG00000102121	0	0	0	0	0	0	0	0	0	Gm28065
ENSMUSG00000088858	0	0	0	0	0	0	0	0	0	Gm24723
ENSMUSG00000097934	0.0585	0.1852	0	1.237	0.8537	0.8573	0	0.1612	0	6720483E21Rik
ENSMUSG00000025931	2.3059	2.4566	2.757	15.7398	16.002	16.984	2.0004	2.1543	2.3665	Paqr8
ENSMUSG00000077314	0	0	0	0	0	1.6914	0	0	0	Gm24171
ENSMUSG00000100929	0	0.1612	0	0	0	0	0.164	0	0	Gm28064
ENSMUSG00000041809	3.8901	4.0392	4.1412	7.7803	7.0619	7.7604	4.5896	3.5969	4.069	Efhc1
ENSMUSG00000041779	16.5765	16.9805	16.8077	17.6477	20.6483	21.655	20.7921	19.6731	22.0617	Tram2
ENSMUSG00000099971	0.1201	0	0	0	0	0	0.3867	0	0	Gm28287
ENSMUSG00000100819	0	0	0	0.6066	0.2576	0.7761	0	0	0	Gm2693
ENSMUSG00000025933	10.8228	7.8296	8.581	11.4852	12.5215	10.9884	8.5428	9.2855	12.0494	Tmem14a
ENSMUSG00000102633	0	0	0	0	0	0	0	0	0.0424	Gm38224
ENSMUSG00000025934	0	0.0477	0	0.0638	0.0169	0.017	0	0.0623	0.0205	Gsta3
ENSMUSG00000099343	0	0	0.086	0	0	0	0	0	0	Gm28836
ENSMUSG00000096375	0.1791	0.3778	0.8922	0.5678	0	0.6054	0.3846	0.4932	0.4861	Gm7094
ENSMUSG00000025936	0.0961	0.1013	0	0	0	0	0	0	0	Gm4956
ENSMUSG00000093963	0	0	0	0	0	0	0	0	0	Gm21909
ENSMUSG00000067750	0	0	0	0	0	0	0	0	0	Khdc1a
ENSMUSG00000086194	0	0	0	0	0	0	0	0	0	Gm16329
ENSMUSG00000094436	0	0	0	0	0	0	0	0	0	Gm16327
ENSMUSG00000041722	0	0	0	0	0	0	0	0	0	Khdc1c
ENSMUSG00000085507	0	0	0	0	0	0	0	0	0	Gm2709
ENSMUSG00000094926	0	0	0	0	0	0	0	0	0	Gm16533
ENSMUSG00000085079	0	0.0309	0	0	0	0	0	0	0	Khdc1b
ENSMUSG00000085679	0	0.7055	0.2777	0	0	0	0	0	0	Gm16328
ENSMUSG00000028033	0.145	0.1708	0.2124	0.4414	0.5644	0.5571	0.302	0.2465	0.4281	Kcnq5
ENSMUSG00000104138	0	0	0	0	0	0	0	0	0	Gm36949
ENSMUSG00000082935	1.8084	2.3989	2.4695	2.157	2.6174	2.5627	2.3792	2.73	3.8779	Gm7658
ENSMUSG00000103748	0	0	0.0347	0	0	0	0	0	0	Gm38243
ENSMUSG00000097109	0	0	0	0	0	0	0.0336	0	0	Gm26580
ENSMUSG00000099692	0	0	0	0	0	0	0	0	0	Gm5696
ENSMUSG00000100418	0	0	0	0	0	0	0	0	0	Gm28239
ENSMUSG00000041670	0.0093	0.0195	0	0.0098	0.0104	0	0	0	0	Rims1
ENSMUSG00000097642	0	0	0	0	0	0	0	0	0	Gm26866
ENSMUSG00000101468	0	0	0	0	0	0.0802	0	0	0	Gm7761
ENSMUSG00000101227	0	0	0	0	0	0	0.0339	0	0	Gm29506
ENSMUSG00000073730	0	0	0	0	0	0	0	0	0	4933415F23Rik
ENSMUSG00000089553	0	0	0	0	0	0	0	0	0	Gm24176
ENSMUSG00000102766	0.1814	0.0956	0.2258	0	0	0.4086	0.292	0	0	Gm6420
ENSMUSG00000065405	0	0	0	0	0	0	0	0	0	Mir30a
ENSMUSG00000097970	0.986	2.5991	0.9549	0.1736	1.4747	1.4809	0	0.9048	1.3377	Gm27028
ENSMUSG00000065567	0	0	0	0	0	0	0	0	0	Mir30c-2
ENSMUSG00000100775	0	0.3985	0.6274	0.5989	0.4239	0.4257	0.4056	0	0	Gm29107
ENSMUSG00000101226	0.1018	0	0	0	0	0	0	0	0	Gm20954
ENSMUSG00000026158	4.7787	5.3031	5.2756	7.2866	8.3536	8.2884	4.4868	3.9844	4.1795	Ogfrl1
ENSMUSG00000097920	0	0	0	0	0	0	0	0	0	Gm7784
ENSMUSG00000099503	0	0.1777	0	0	0	0	0	0	0	Gm28822
ENSMUSG00000026156	0.37	0.3121	0.4387	0.4802	0.747	0.4882	0.363	0.16	0.2581	B3gat2
ENSMUSG00000026155	18.1022	18.2172	17.8886	27.398	27.7536	27.3532	20.0197	20.6249	18.7116	Smap1
ENSMUSG00000026154	35.9347	36.9413	39.419	72.6781	66.397	67.0973	35.509	39.5488	34.0959	Sdhaf4
ENSMUSG00000102495	0.1681	0	0	0.3552	0	0	0	0.2314	0	Gm26524
ENSMUSG00000026153	14.5931	14.9871	14.7743	13.3318	17.8458	16.9132	15.0653	15.1984	16.2048	Fam135a
ENSMUSG00000102398	0.0234	0	0.0389	0.0742	0.1051	0	0.0503	0.0967	0	Gm37580
ENSMUSG00000097670	0	0	0	0	0	0	0	0	0	Gm26607
ENSMUSG00000026147	0	0	0	1.0798	1.3932	1.3845	0	0.0178	0.0176	Col9a1
ENSMUSG00000026141	0	0.01	0	0	0	0	0.0102	0	0.0129	Col19a1
ENSMUSG00000077463	0	0	0	0	0	0	0	0	0	Gm26418
ENSMUSG00000099997	0	0	0.1628	0.0518	0.055	0.0552	0.0526	0	0	Tubb4b-ps2
ENSMUSG00000100131	5.464	5.6824	5.8403	0.3954	1.0915	0.8431	2.1691	3.8119	3.8588	Gm28439
ENSMUSG00000067736	21.6329	28.6892	25.5473	6.1259	6.2543	6.5316	15.3195	11.9719	19.6669	Gm10222
ENSMUSG00000101939	158.8831	178.1513	175.9013	40.7589	29.8464	41.3175	81.389	93.1273	118.3485	Gm28438
ENSMUSG00000101111	20.5161	21.4561	20.1581	5.5735	5.3542	8.961	14.65	16.4824	22.7215	Gm28437
ENSMUSG00000100862	14.1193	12.6444	14.2088	5.1084	3.6884	4.6842	7.5771	9.584	13.5138	Gm10925
ENSMUSG00000102070	10.1096	8.5278	7.5127	1.8309	1.728	1.9522	4.4436	5.301	7.1843	Gm28661
ENSMUSG00000101249	5.7305	5.6208	3.54	1.6895	0.598	0.3002	2.2886	4.5859	3.2544	Gm29216
ENSMUSG00000073725	30.8587	30.2297	31.1037	21.0483	21.8552	22.306	38.1861	36.7359	38.9998	Lmbrd1
ENSMUSG00000100808	0	0	0	0	0	0	0	0	0	Gm28594
ENSMUSG00000100483	0	0.0569	0	0	0	0	0	0	0	Gm28237
ENSMUSG00000100450	0.0804	0	0	0	0	0	0	0	0	Gm9443
ENSMUSG00000099392	0	0	0	0	0	0	0	0	0	Gm29414
ENSMUSG00000033569	0.0071	0	0	0	0	0	0	0	0.0048	Adgrb3
ENSMUSG00000080849	0	0	0	0	0	0	0	0.2033	0	Gm15702
ENSMUSG00000104257	0	0	0	0	0	0	0	0	0	Gm20172
ENSMUSG00000096866	0	0	0	0	0	0	0	0	0	Gm22260
ENSMUSG00000102296	0	0	0	0	0	0	0	0	0	Gm37543
ENSMUSG00000103209	0	0	0	0	0	0	0	0	0	Gm37331
ENSMUSG00000104027	0	0	0	0	0	0	0	0	0	Gm37211
ENSMUSG00000102407	0	0	0	0	0	0	0	0	0	Gm37862
ENSMUSG00000103214	0	0	0	0	0	0	0	0	0	Gm38286
ENSMUSG00000104100	0	0	0	0	0	0	0	0	0	Gm37880
ENSMUSG00000084740	0	0	0	0	0	0	0	0	0	Gm25294
ENSMUSG00000103889	0	0	0	0	0	0	0	0	0	Gm37011
ENSMUSG00000101301	0	0	0	0	0	0	0.1235	0	0	Gm29214
ENSMUSG00000104221	0	0	0	0	0	0	0	0	0	Gm37051
ENSMUSG00000102250	0	0	0.0272	0	0	0	0	0	0	Gm38260
ENSMUSG00000102317	0	0	0	0	0	0	0	0	0	Gm37628
ENSMUSG00000103563	0	0	0	0	0	0	0	0	0	8030445P17Rik
ENSMUSG00000102465	0	0	0	0	0	0	0	0	0	Gm38198
ENSMUSG00000102659	0	0.0187	0	0	0	0	0	0	0	Gm37077
ENSMUSG00000103924	0	0	0	0	0	0	0	0	0	Gm37895
ENSMUSG00000104132	0	0	0	0	0	0	0	0	0	Gm36952
ENSMUSG00000102747	0	0	0	0	0	0	0	0	0	Gm37602
ENSMUSG00000102386	0.1289	0	0	0	0	0	0	0	0	2900022M07Rik
ENSMUSG00000103004	0	0	0	0	0	0	0	0	0	2900002M20Rik
ENSMUSG00000104516	0	0	0	0	0	0	0	0	0	Gm9884
ENSMUSG00000101618	0	0	0	0	0	0	0	0	0	Gm18443
ENSMUSG00000099458	0	0	0	0	0	0	0	0	0	Gm19123
ENSMUSG00000088111	0	0	0	0	0	0	0	0	0	Gm24064
ENSMUSG00000073722	0	0	0	0	0	0	0	0	0	4931408C20Rik
ENSMUSG00000095256	0	0	0	0	0	0	0	0	0	n-R5s209
ENSMUSG00000100310	0	0	0	0	0	0	0	0	0	Gm19641
ENSMUSG00000101514	0	0.0691	0	0	0	0	0	0	0	Gm5524
ENSMUSG00000101033	0	0	0	0	0	0	0	0	0	Gm18776
ENSMUSG00000101372	0	0.0738	0	0	0	0	0	0.0482	0	Gm19028
ENSMUSG00000103241	0	0.0457	0	0	0	0	0	0	0	Gm38089
ENSMUSG00000086240	17.2295	20.9428	21.0557	49.8037	40.5331	42.0504	26.4544	30.9616	31.4913	Gm7846
ENSMUSG00000048411	0	0	0	0	0	0	0	0	0	Gm597
ENSMUSG00000081557	0	0	0.0219	0	0	0	0	0	0	Gm5697
ENSMUSG00000058590	0	0	0	0	0	0	0	0	0	Gm6462
ENSMUSG00000101235	0	0	0	0	0	0	0	0	0	Gm18033
ENSMUSG00000064433	0	0	0	0	0	0	0	0	0	Gm25586
ENSMUSG00000080625	0	0	0	0	0	0	0	0	0	Gm22679
ENSMUSG00000080391	0	0	0	0	0	0	0	0	0	Gm23785
ENSMUSG00000099257	0	0	0	0	0	0	0	0	0	Mir6342
ENSMUSG00000099492	1.3993	1.6863	1.6594	2.9566	2.5227	1.8014	1.7701	1.7885	1.8306	Gm5525
ENSMUSG00000101726	0	0	0	0	0	0	0	0	0	Gm7858
ENSMUSG00000096829	0	0	0	0	0	0	0	0	0	Gm23771
ENSMUSG00000098883	0	0	0	0	0	0	0	0	0	Gm27430
ENSMUSG00000053185	0	0	0	0	0	0	0	0	0	Gm9898
ENSMUSG00000100261	0.1626	0.1714	0.1349	0	0.1216	0	0	0	0.0735	Gm6473
ENSMUSG00000101180	0	0.2108	0	0	0	0	0	0	0	Gm2914
ENSMUSG00000048874	20.5714	20.9601	21.3603	25.5406	29.7984	30.6257	20.0558	18.3934	20.1543	Phf3
ENSMUSG00000103783	0	0	0	0.024	0	0	0	0.0626	0	Gm37522
ENSMUSG00000104315	0	0	0.0359	0	0.0242	0.0243	0	0	0	Gm37906
ENSMUSG00000026064	23.2326	25.8886	26.5193	35.3863	41.9247	39.7035	27.9884	26.2465	27.2282	Ptp4a1
ENSMUSG00000086151	0	0	0	0	0	0	0.3888	0.2493	0	Gm5698
ENSMUSG00000086726	0	0	0	0	0	0	0	0	0	Gm9458
ENSMUSG00000087346	0	0	0.0753	0	0	0	0.584	0.1248	0.123	Gm5699
ENSMUSG00000100371	0	0.3139	0.0618	0	0	0	0	0	0	Gm29669
ENSMUSG00000100237	0	0	0	0	0	0	0	0	0	Gm28644
ENSMUSG00000098529	0	0	0	0	0	0	0	0	0	Gm27362
ENSMUSG00000086727	0	0	0	0	0	0	0	0	0	4931428L18Rik
ENSMUSG00000100910	0	0	0	0	0	0	0	0	0	Gm29128
ENSMUSG00000099796	1.4571	0.9218	0.7257	0	0	0	0	0.8022	0	Gm7893
ENSMUSG00000050217	0	0	0	0	0	0	0	0	0	Lgsn
ENSMUSG00000026063	0	0	0	0	0	0	0	0	0	Pih1d3
ENSMUSG00000077664	0	0	0	0	0	0	0	0	0	Gm26145
ENSMUSG00000100205	0	0	0	0	0	0	0	0	0	Gm4850
ENSMUSG00000100592	0.1163	0	0	0	0	0	0	0	0	Gm28645
ENSMUSG00000094215	0.1884	0	0	0	0	0	0.1011	0	0.2556	Gm6489
ENSMUSG00000101093	0	0	0	0	0	0	0	0	0	Gm10307
ENSMUSG00000070960	0	0.0914	0.1079	0.2289	0.5833	0.2441	0.1395	0.0596	0.4703	Gm19680
ENSMUSG00000088620	0	0	0	0	0	0	0	0	0	Gm23032
ENSMUSG00000082159	0	0	0	0	0	0	0	0	0	Gm7910
ENSMUSG00000026058	0	0.0067	0	0	0	0	0	0	0	Khdrbs2
ENSMUSG00000064688	0	0	0	0	0	0	0	0	0	Gm25814
ENSMUSG00000103482	0	0	0	0	0	0	0	0	0	Gm37999
ENSMUSG00000104498	0	0	0	0	0	0	0	0.0554	0	Gm37110
ENSMUSG00000104313	0	0	0	0	0	0	0	0	0	Gm37911
ENSMUSG00000102865	0	0	0	0	0	0	0	0	0	Gm9839
ENSMUSG00000102321	0.0192	0	0	0	0	0	0	0	0	Gm37792
ENSMUSG00000091318	0	0.0192	0.0302	0	0	0	0	0	0	Gm5415
ENSMUSG00000089489	0	0	0	0	0	0	0	0	0	Gm24732
ENSMUSG00000104433	0	0	0	0	0	0	0	0	0	Gm37426
ENSMUSG00000089395	0	0	0	0	0	0	0	0	0	Gm23024
ENSMUSG00000102926	0	0	0	0	0	0	0	0	0	Gm37151
ENSMUSG00000100497	0	0	0	0	0	0	0	0	0	Gm28624
ENSMUSG00000102917	0	0	0	0	0	0	0	0	0	Gm37724
ENSMUSG00000100481	0.1466	0.1159	0.213	0.3098	0.4933	0.3303	0.0787	0.2018	0.0994	Gm7114
ENSMUSG00000100590	0	0	0	0	0	0	0	0	0	Gm4785
ENSMUSG00000088750	0	0	0	0	0	0	0	0	0	Gm24901
ENSMUSG00000104230	0	0	0	0	0	0	0	0	0	Gm37591
ENSMUSG00000101754	0	0	0	0	0	0	0	0	0	Gm2987
ENSMUSG00000065223	0	0	0	0	0	0	0	0	0	Gm25792
ENSMUSG00000100318	0	0.1514	0	0	0	0	0	0	0	Gm18799
ENSMUSG00000101612	0	0	0	0	0	0	0	0	0	Gm7933
ENSMUSG00000065260	0	0	0	0	0	0	0	0	0	Gm23453
ENSMUSG00000026134	12.8198	12.493	12.3372	17.685	17.6134	18.6945	13.084	13.2684	14.2166	Prim2
ENSMUSG00000101682	0	0.3308	0	0	0	0	0	0	0	Gm29228
ENSMUSG00000102714	0	0.0225	0	0	0	0	0.0229	0	0.0289	Gm37618
ENSMUSG00000102093	0.1999	0	0.1659	0	0	0	0	0.2752	0	Gm17813
ENSMUSG00000103746	1.7701	1.5554	1.8367	3.896	2.482	3.7386	2.2957	2.0304	3.1019	1700001G17Rik
ENSMUSG00000102198	0.0567	0.0896	0.047	0	0	0.0319	0.0608	0	0.0769	Gm38173
ENSMUSG00000004768	14.4669	14.0943	15.0372	18.9542	19.4772	19.4161	12.2401	12.0369	12.1112	Rab23
ENSMUSG00000042215	25.7213	24.4316	24.678	24.0939	24.5247	27.3073	28.3658	25.8151	28.7598	Bag2
ENSMUSG00000103072	0	0	0.1596	0	0.6471	0.2166	0	0	0	Gm37905
ENSMUSG00000042197	10.1297	10.3405	10.0167	9.6389	11.8923	11.4384	8.7306	8.7862	8.7725	Zfp451
ENSMUSG00000081402	0.0769	0.0811	0.0639	0.0813	0.2301	0	0.0275	0	0.0348	Gm15455
ENSMUSG00000042182	0.7858	0.7882	0.8114	4.0699	4.6224	4.0804	0.9874	1.0552	1.0921	Bend6
ENSMUSG00000104416	0.1208	0	0.0334	0.0851	0.0452	0	0.0865	0	0	Gm37067
ENSMUSG00000026131	8.3547	8.2466	8.4242	16.5622	21.0705	21.356	11.2961	10.8308	12.9233	Dst
ENSMUSG00000103596	0.0275	0	0	0.0291	0	0	0.0295	0	0.0373	Gm37354
ENSMUSG00000099382	0	0	0	0	0	0	0	0	0	Gm28631
ENSMUSG00000084506	0	0	0	0	0	0	0	0	0	Gm23792
ENSMUSG00000103364	0.0386	0.0407	0.0321	0	0.0433	0	0.0414	0.1063	0.1048	Gm38157
ENSMUSG00000105982	0	0	0	0	0	0	0	0	0	Mir6896
ENSMUSG00000096992	0.0823	0.0434	0.0455	0.0435	0.1077	0.0772	0.1472	0.0377	0.0744	Gm26788
ENSMUSG00000103001	0	0	0	0	0.118	0	0	0	0	A930005N03Rik
ENSMUSG00000104397	0	0	0	0	0.171	0	0	0	0	Gm37958
ENSMUSG00000102839	0	0	0	0	0	0	0	0	0	Gm37385
ENSMUSG00000101206	0	0.119	0.2342	0	0	0.1271	0	0	0	Gm5266
ENSMUSG00000101462	0.2009	0.1648	0.3521	0.0472	0	0	0.1917	0.2766	0.1817	Gm3052
ENSMUSG00000102336	2.3765	1.8876	2.2595	0.0332	0.0587	0.0354	2.4383	1.4842	2.4003	Gm37233
ENSMUSG00000092852	0	0	0	0	0	0	0	0	0	Mir5103
ENSMUSG00000042111	21.684	22.9186	23.7783	31.5706	32.6246	31.2508	22.6647	21.4356	22.2824	Ccdc115
ENSMUSG00000101711	0.3718	0.2614	1.0289	0.6547	1.2513	1.2566	0.7982	1.3648	0.8408	Gm28306
ENSMUSG00000026127	16.8807	16.4171	15.9596	17.9796	17.964	16.6402	18.6775	17.2522	16.7967	Imp4
ENSMUSG00000026126	0.0303	0.0213	0.0335	0.2241	0.136	0.2162	0.0325	0.0417	0.0411	Ptpn18
ENSMUSG00000100280	0.0817	0.0287	0	0.0863	0.0916	0.0613	0	0.0749	0	Gm28417
ENSMUSG00000101223	0	0	0	0	0	0	0	0	0	4930568A12Rik
ENSMUSG00000026125	0	0	0.0408	0	0	0	0	0	0	Prss39
ENSMUSG00000101116	0	0	0	0	0	0	0	0	0	Gm28416
ENSMUSG00000026124	0	0.1994	0	0	0	0	0	0	0	Cfc1
ENSMUSG00000101803	0	0.1456	0	0	0	0	0	0	0	Gm28419
ENSMUSG00000037529	0.0311	0.0328	0	0	0	0	0	0	0	Prss40
ENSMUSG00000045815	0	0	0	0	0	0	0	0	0	1700101I19Rik
ENSMUSG00000045174	0	0	0	0	0	0	0	0	0	Amer3
ENSMUSG00000100524	0	0	0	0	0	0	0	0	0	Gm28418
ENSMUSG00000102499	0	0	0	0	0	0	0	0	0	Gm36984
ENSMUSG00000103521	0	0	0	0	0	0	0	0	0	Gm29730
ENSMUSG00000104098	0	0	0	0	0	0	0	0	0	AA619741
ENSMUSG00000037509	0.3223	0.5351	0.4953	1.3258	1.5385	1.3055	0.4048	0.4437	0.307	Arhgef4
ENSMUSG00000102537	0	0	0	0	0	0	0	0	0	Gm37224
ENSMUSG00000102612	0	0	0	0	0	0	0	0	0	Gm37845
ENSMUSG00000104002	0.4887	0.2984	0.1708	0.3533	0.4328	0.5505	0.0552	0.1416	0.3141	Gm38336
ENSMUSG00000037503	133.7864	131.6491	131.4108	145.5747	160.7278	164.8955	125.0388	126.3566	129.5204	Fam168b
ENSMUSG00000104358	0.1728	0.2049	0.1255	0.0228	0.2423	0.146	0.1623	0.0595	0.2637	Gm37127
ENSMUSG00000026123	35.1441	34.5379	36.2732	7.6234	7.7814	8.6277	20.9703	22.3054	21.2168	Plekhb2
ENSMUSG00000103716	0	0.0324	0	0	0	0	0	0	0	Gm19430
ENSMUSG00000103548	2.5769	2.1133	1.6637	1.5124	1.9271	2.2577	3.0731	1.5764	1.9422	Gm37670
ENSMUSG00000103760	0	0	0.3745	0.1589	0	0	0	0.207	0	Gm8009
ENSMUSG00000103997	0	0	0	0	0	0	0	0	0	Gm38027
ENSMUSG00000077231	0	0	0	0	0	0	0	0	0	Gm25096
ENSMUSG00000104417	0	0	0	0.5412	0.3448	0.3462	0	0	0	Gm37068
ENSMUSG00000064601	0	0	0	0	0	0	0	0	0	Gm25634
ENSMUSG00000101714	0	0	0	0	0	0	0	0	0	Gm28415
ENSMUSG00000102531	0	0	0	0.1224	0.2599	0	0	0	0	1110002O04Rik
ENSMUSG00000103096	0	0.5353	0	0	0	0	0	0.0998	0	Gm8022
ENSMUSG00000102279	0	0	0	0	0.1589	0	0	0	0	Gm37146
ENSMUSG00000103708	0.0862	0.0908	0.0715	0	0	0	0	0	0.2338	Gm33222
ENSMUSG00000104201	0.1543	0	0	0	0	0	0	0	0	4930535G08Rik
ENSMUSG00000102434	0	0.1008	0.0793	0	0.0536	0	0	0	0	Gm38049
ENSMUSG00000045216	16.8474	17.1905	17.5498	43.2344	44.5919	45.1515	18.4379	18.0923	18.3624	Hs6st1
ENSMUSG00000104523	0	0	0	0	0	0	0	0	0	Gm37335
ENSMUSG00000102202	0.287	0.5257	0.3261	0.2235	0.1186	0.1872	0.3892	0.3743	0.4099	Gm33280
ENSMUSG00000037470	39.1733	37.4594	38.4329	37.7851	42.4831	41.9138	45.0233	43.0008	47.1177	Uggt1
ENSMUSG00000098752	0	0	0	0	0	0	0	0	0	Mir6897
ENSMUSG00000047180	0.0204	0.1075	0.1015	0.1292	0.3429	0.1607	0.7875	1.0941	0.6913	Neurl3
ENSMUSG00000037447	1.9503	1.869	1.8316	1.5909	1.7302	1.5078	1.7453	1.5905	1.8444	Arid5a
ENSMUSG00000102762	0.092	0	0.1527	0	0	0.1036	0	0.1266	0	4930403P22Rik
ENSMUSG00000010453	29.3898	29.687	27.722	22.9325	24.1312	24.6594	25.2499	25.0188	26.573	Kansl3
ENSMUSG00000098680	0	0	0.7068	0	0	0	0	0	0	Mir6898
ENSMUSG00000037432	1.4855	1.1204	1.0447	1.6892	1.9441	2.2311	0.8858	0.8236	0.7558	Fer1l5
ENSMUSG00000001143	8.8386	8.7747	8.6163	16.9622	17.2406	17.2525	8.3676	8.8668	8.2681	Lman2l
ENSMUSG00000037408	12.6818	12.5559	11.7329	10.156	12.2	13.0922	8.8168	9.6249	10.3894	Cnnm4
ENSMUSG00000104316	0	0	0	0.0321	0.1363	0.1368	0	0	0	Gm37909
ENSMUSG00000106081	0	0	0	0	0	0	0	0	0	Gm47280
ENSMUSG00000001138	3.7788	3.3276	3.5437	7.1536	8.2028	7.6849	4.8889	4.1189	3.7549	Cnnm3
ENSMUSG00000102845	0	0	0	0	0	0	0	0	0	Gm38033
ENSMUSG00000067653	0.7293	0.9228	0.6458	1.4126	1.5545	0.9859	0.5219	0.2677	1.0884	Ankrd23
ENSMUSG00000109510	0	0.0297	0.0468	0.0298	0	0.0635	0.0605	0.0388	0.0382	Gm42417
ENSMUSG00000079610	2.6345	3.0453	2.5027	3.4084	4.5356	3.7611	3.3871	3.1415	2.8288	Ankrd39
ENSMUSG00000026121	12.2627	13.3516	12.1344	21.9891	23.9082	24.1047	12.9624	14.4423	13.228	Sema4c
ENSMUSG00000087589	1.4828	1.2703	1.077	2.5946	3.2487	3.6798	1.6412	1.8178	1.7288	D430040D24Rik
ENSMUSG00000046337	0	0.0867	0.0171	0.0434	0.0692	0.0926	0.0882	0.1132	0.0558	Fam178b
ENSMUSG00000089906	0	0	0.1578	0	0	0	0	0.2616	0	Gm6428
ENSMUSG00000077939	0	0	0	0	0	0	0	0	0	Gm24133
ENSMUSG00000061518	130.3329	130.0315	131.0874	198.5712	196.1967	185.5008	123.6985	126.0705	124.5481	Cox5b
ENSMUSG00000037351	82.2129	78.0978	79.3736	79.7724	78.4201	79.3529	67.9041	68.0357	67.7047	Actr1b
ENSMUSG00000102416	0.0376	0.2775	0.1872	0.0794	0	0.1694	0.2421	0.3105	0	4933424G06Rik
ENSMUSG00000104237	0	0	0	0	0	0	0	0	0	Gm33533
ENSMUSG00000026117	0	0.0231	0.0182	0.0463	0	0.0987	0	0	0.0297	Zap70
ENSMUSG00000097291	0	0	0	0	0	0	0	0	0	Gm18828
ENSMUSG00000026116	32.1953	31.7514	31.576	34.6534	40.1701	40.3695	31.303	31.0644	32.9812	Tmem131
ENSMUSG00000103016	0	0.4835	0	0	0	0	1.9685	0	0	Gm37506
ENSMUSG00000102930	0	0.0287	0	0.0287	0	0	0	0	0	Gm38115
ENSMUSG00000103159	0.0554	0.0195	0	0	0	0	0	0	0	F830112A20Rik
ENSMUSG00000080054	0	0.1388	0	0.2782	0	0	0.1413	0	0	Rpl12-ps1
ENSMUSG00000095944	0	0	0	0	0	0	0	0	0	n-R5s210
ENSMUSG00000050122	0.0243	0.0257	0.0101	0	0.0137	0	0.0131	0.0168	0	Vwa3b
ENSMUSG00000103603	0	0	0	0	0	0	0.2838	0	0	Gm37020
ENSMUSG00000026114	0	0	0	0.0175	0	0	0	0	0	Cnga3
ENSMUSG00000102231	0	0	0	0	0	0.2135	0	0	0	1700074A21Rik
ENSMUSG00000026113	5.1131	4.7324	5.2399	7.1824	8.136	8.0847	4.248	3.9881	4.3848	Inpp4a
ENSMUSG00000086064	0	0	0	0	0	0	0	0	0	4930439A04Rik
ENSMUSG00000102879	0	0	0	0	0	0	0	0	0	Gm37135
ENSMUSG00000026112	70.5796	71.4541	71.1407	85.3667	97.0945	96.7083	67.8259	62.708	69.8175	Coa5
ENSMUSG00000026111	59.2145	57.7523	55.3231	62.6458	65.2588	63.8011	49.5158	50.0117	50.6462	Unc50
ENSMUSG00000026110	0.6363	0.467	0.5113	1.3821	1.5702	1.5997	0.6939	0.6656	0.6699	Mgat4a
ENSMUSG00000103948	0	0	0	0	0.0534	0	0	0	0	4930594C11Rik
ENSMUSG00000087233	0	0	0	0	0	0	0	0	0	Gm43213
ENSMUSG00000026090	0	0	0	0	0	0.0437	0.0139	0.0533	0.0175	2010300C02Rik
ENSMUSG00000089767	0	0	0	0	0	0	0	0	0	4930556I23Rik
ENSMUSG00000104365	0	0	0	0	0	0	0	0	0	4930470B04Rik
ENSMUSG00000102650	0	0	0	0	0	0	0	0	0	Gm19863
ENSMUSG00000060771	1.1623	1.0764	0.9393	2.1895	2.6283	2.5908	1.1353	1.0581	1.0262	Tsga10
ENSMUSG00000097268	0.0212	0	0.0352	0.0224	0.0238	0.2152	0	0	0	Gm26805
ENSMUSG00000037216	5.8503	5.5619	5.7054	11.7533	12.085	12.1716	7.1369	7.8325	5.7684	Lipt1
ENSMUSG00000026088	14.0604	15.2	14.4025	18.4303	16.9935	19.011	14.151	14.4986	12.1711	Mitd1
ENSMUSG00000026087	31.8693	37.4613	32.5448	51.3621	46.0087	50.5969	37.0194	36.7881	35.047	Mrpl30
ENSMUSG00000061584	0	0	0	0	0	0	0	0	0	Lyg2
ENSMUSG00000087374	0	0	0	0	0	0	0	0	0	Gm15457
ENSMUSG00000026085	0	0	0	0	0	0	0	0	0	Lyg1
ENSMUSG00000089141	0	0	0	0	0	0	0	0	0	Gm23409
ENSMUSG00000058407	16.8638	15.708	15.9956	21.9028	21.8177	20.635	17.8216	18.1749	18.1389	Txndc9
ENSMUSG00000026083	51.3557	51.9745	51.2571	91.6783	91.9885	88.0113	59.4711	57.1498	55.8099	Eif5b
ENSMUSG00000026082	12.3737	11.9038	11.4536	13.3194	15.001	14.7524	11.6377	10.9593	12.3019	Rev1
ENSMUSG00000103804	1.216	0.789	0.3882	0.8893	0.5246	0.6322	0.8031	0.3862	0.2538	Gm37062
ENSMUSG00000102716	0	0	0	0	0	0	0	0	0	Gm5099
ENSMUSG00000037138	3.0153	3.1898	3.051	22.2364	24.5056	26.2842	11.2531	10.8913	11.4569	Aff3
ENSMUSG00000085391	0	0	0.1194	0.1519	0	0.081	0.0772	0.1979	0.1951	Gm16150
ENSMUSG00000085280	0.4104	0.4328	0.8518	0.542	0.2302	0.2312	0.6608	0.9887	1.5313	Gm16151
ENSMUSG00000087131	0	0.1119	0.0294	0.0374	0.0397	0.0797	0.076	0	0.048	Gm16152
ENSMUSG00000102984	0	0	0	0	0	0	0	0	0	Gm34727
ENSMUSG00000102541	0	0	0	0	0	0	0.2804	0	0	Gm38135
ENSMUSG00000103531	0.1304	0	0	0	0	0	0	0	0	2610300A13Rik
ENSMUSG00000048814	0.0175	0	0.0145	0.4983	0.5683	0.3641	0	0	0	Lonrf2
ENSMUSG00000026080	0.274	0.3641	0.414	3.4971	3.8668	3.5064	0.6588	0.5959	0.6023	Chst10
ENSMUSG00000103647	0	0	0	0	0	0.4545	0	0	0	Gm37707
ENSMUSG00000102447	0	0	0	0	0	0	0	0	0	Gm6621
ENSMUSG00000067604	0	0	0	0	0	0	0	0	0	Nms
ENSMUSG00000026078	65.8009	64.2202	64.0248	59.107	57.9649	58.75	54.3442	57.3072	54.7981	Pdcl3
ENSMUSG00000103046	2.6403	2.4887	2.6234	2.2822	1.8847	1.3969	1.5028	0.9912	0.9227	Gm37309
ENSMUSG00000104188	0	0	0	0	0	0	0	0	0	Gm37821
ENSMUSG00000103182	0	0	0	0	0	0	0	0.0432	0	Gm37091
ENSMUSG00000098833	0	0	0	0	0	0	0	0	0	Mir6349
ENSMUSG00000026077	0.1095	0.1587	0.1363	0.3759	0.3684	0.5396	0.2791	0.3202	0.2228	Npas2
ENSMUSG00000092553	0	0.4886	0	0	0.2599	0	0	0	0	Gm20428
ENSMUSG00000092563	0.2363	0	0.0981	0.2496	0	0.1331	0.1268	0.1626	0.3206	Gm3617
ENSMUSG00000073702	612.6761	609.3314	609.6661	1018.6284	913.9767	922.4212	646.1528	689.091	603.0404	Rpl31
ENSMUSG00000003134	0.5131	0.3827	0.374	0.9917	1.081	1.0855	0.309	0.2584	0.3226	Tbc1d8
ENSMUSG00000102607	0	0	0	0	0	0	0	0	0	Gm37265
ENSMUSG00000104827	0	0	0	0	0	0	0	0	0	Gm24826
ENSMUSG00000065629	0	0	0	0	0	0	0	0	0	Gm24826
ENSMUSG00000003135	24.429	24.1425	26.7635	30.8437	34.6574	31.0126	23.7321	22.6653	21.6808	Cnot11
ENSMUSG00000085894	0.5369	0.9812	0.8616	0.4159	0.3613	0.4838	0.6146	0.1971	0.6312	Gm15832
ENSMUSG00000077704	6.5568	5.6566	8.4114	6.2973	4.0118	5.3715	3.8386	5.7432	3.2347	Snord89
ENSMUSG00000048234	54.0622	52.5465	53.0077	44.3006	44.498	46.5579	47.9822	45.2521	44.1953	Rnf149
ENSMUSG00000064936	0	0.5318	0.8373	2.1314	1.6973	0.5681	0	0	0	Gm23722
ENSMUSG00000102471	0	0	0	0	0	0	0	0	0	Gm5100
ENSMUSG00000050967	0	0	0.0179	0	0	0.0121	0	0	0	Creg2
ENSMUSG00000097083	0	0	0	0	0	0	0	0	0	D930019O06Rik
ENSMUSG00000057173	0	0	0	0	0	0	0	0	0	Rfx8
ENSMUSG00000091937	0	0.1964	0	0	0	0	0.1999	0	0	Gm3646
ENSMUSG00000101634	0	0	0.051	0	0	0	0	0.0845	0.0833	1700066B17Rik
ENSMUSG00000026074	62.0221	60.6846	58.8019	143.2984	162.9173	161.5401	69.5584	70.6622	73.8921	Map4k4
ENSMUSG00000102985	0	0	0	0	0	0	0	0	0	4930456G14Rik
ENSMUSG00000026073	0	0	0.0285	0	0	0	0	0.0473	0	Il1r2
ENSMUSG00000097899	0	0.0821	0.1293	0	0	0	0.1672	0	0	Gm16894
ENSMUSG00000102975	0	0	0	0	0	0	0	0	0	Gm37347
ENSMUSG00000026072	19.7229	18.7428	19.1089	30.9718	35.7983	36.9927	26.8202	27.36	28.659	Il1r1
ENSMUSG00000103560	0.0506	0.032	0	0.0962	0.0454	0.0342	0	0	0.0412	Gm38070
ENSMUSG00000070942	0.0385	0.0609	0.0399	0.061	0.0432	0	0.2479	0.2252	0.3787	Il1rl2
ENSMUSG00000103230	0	0	0	0	0	0	0.1027	0	0	Gm17970
ENSMUSG00000026069	58.5583	56.8615	58.3111	91.5563	105.8656	103.2979	71.9051	69.9979	75.7677	Il1rl1
ENSMUSG00000026070	0	0	0.0452	0.1007	0.1069	0.046	0.0292	0.0187	0.0554	Il18r1
ENSMUSG00000026068	0.5438	0.6144	0.6287	3.0983	3.9869	3.5441	0.6775	0.5079	0.7114	Il18rap
ENSMUSG00000104441	0	0	0	0	0	0	0	0	0	Gm35801
ENSMUSG00000026065	0	0	0	0	0	0	0	0	0	Slc9a4
ENSMUSG00000102676	0	0	0	0	0.0373	0.0187	0	0	0	Gm37435
ENSMUSG00000026062	0	0	0	0	0.0211	0	0	0	0	Slc9a2
ENSMUSG00000103679	0	0	0	0	0	0	0	0	0	Gm37623
ENSMUSG00000103270	0	0	0	0.0212	0.0226	0.0226	0	0	0	Gm37915
ENSMUSG00000041945	0.1151	0.1754	0.2124	2.8249	2.8989	2.839	0.0824	0.2289	0.0868	Mfsd9
ENSMUSG00000079588	0.0724	0.1527	0.0401	0.1275	0.0542	0.0816	0.1555	0.0997	0.131	Tmem182
ENSMUSG00000094136	0	0	0	0	0	0	0	0	0	Gm5973
ENSMUSG00000104072	0.2402	0	0	0	0	0	0	0	0	4930448I06Rik
ENSMUSG00000100185	0	0	0	0	0	0	0	0	0	Gm28634
ENSMUSG00000100832	0	0	0	0	0	0	0	0	0	Gm29260
ENSMUSG00000100178	0	0	0	0	0	0	0	0	0	Gm5267
ENSMUSG00000101877	0	0.1258	0	0	0	0	0	0	0	Gm8176
ENSMUSG00000053640	0	0	0	0	0	0	0	0	0	Gm9915
ENSMUSG00000101919	0	0	0	0	0	0	0	0	0	Gm29664
ENSMUSG00000101299	0	0	0	0	0	0	0	0	0	Gm28175
ENSMUSG00000100180	0	0	0	0	0	0	0	0	0	Gm28140
ENSMUSG00000103106	0	0	0	0	0	0	0	0	0	Gm37047
ENSMUSG00000060424	0.0294	0	0	0	0	0	0	0	0	Pantr1
ENSMUSG00000104199	0	0	0	0	0	0	0	0	0	4930420N18Rik
ENSMUSG00000093436	0	0	0	0	0	0	0	0	0	Gm20646
ENSMUSG00000045515	0	0	0	0	0	0	0	0	0	Pou3f3
ENSMUSG00000097063	0	0	0	0	0	0	0	0	0	Pantr2
ENSMUSG00000099784	0	0	0	0	0.0339	0	0	0	0	Dalir
ENSMUSG00000060679	15.9852	16.4473	15.5829	23.1982	22.9214	22.1842	18.7688	17.79	16.9945	Mrps9
ENSMUSG00000077448	0	0	0	0	0	0	0	0	0	Gm23126
ENSMUSG00000041907	0	0	0	0.2105	0.1626	0.1531	0.0097	0	0.0246	Gpr45
ENSMUSG00000089088	0	0	0	0	0	0	0	0	0	Gm24001
ENSMUSG00000070939	10.8343	10.3213	10.3824	9.2301	10.4439	10.5549	8.6075	7.7813	8.5047	Tgfbrap1
ENSMUSG00000100269	0	0	0	0	0	0	0	0	0	Gm28782
ENSMUSG00000041878	0.3678	0.9418	0.0436	0.6661	0.5893	1.5387	0.5639	0.2893	0.4989	8430432A02Rik
ENSMUSG00000010290	31.3618	29.8098	29.1336	40.304	47.3247	44.4684	24.0753	24.1675	24.9526	AI597479
ENSMUSG00000008136	62.699	58.057	59.706	14.8253	14.3843	16.2355	68.4078	68.9362	65.1803	Fhl2
ENSMUSG00000094497	1.2218	0.8588	1.1269	1.0039	1.0659	1.3762	0.7285	0	0.3683	Gm8210
ENSMUSG00000099576	0	0.0582	0	0	0	0	0.0592	0	0	Gm29040
ENSMUSG00000099694	0	0	0	0	0	0	0	0	0	Gm29610
ENSMUSG00000101923	0	0	0	0	0	0	0	0	0	Gm29041
ENSMUSG00000066877	18.1765	17.8622	17.7636	32.6059	34.0262	31.8972	16.3811	16.3078	15.1353	Nck2
ENSMUSG00000103422	0	0	0	0	0	0	0	0	0	Gm37536
ENSMUSG00000103945	0.4057	0.4812	0.4209	0.6965	1.3652	1.0853	0	0.4188	0.4128	Gm38228
ENSMUSG00000026051	5.0884	5.3653	4.1635	211.5732	205.7281	193.4875	134.9744	123.8683	123.4715	1500015O10Rik
ENSMUSG00000100764	0	0.3019	0.3565	0.1512	0.1606	0.645	1.8439	0.7882	0.7769	Gm29155
ENSMUSG00000100635	0.4285	0.2259	0.3557	2.0374	1.8027	1.6896	2.0698	2.212	1.7442	Gm29157
ENSMUSG00000100480	0.9198	1.1084	1.3089	0.8329	0.737	1.3321	0.8462	1.0852	0.5348	Gm29156
ENSMUSG00000057363	50.8256	52.3575	52.4407	53.4237	51.5875	53.006	36.8507	36.5638	35.1142	Uxs1
ENSMUSG00000090243	0	0.0541	0.0426	0	0.115	0.3465	0	0.1411	0	Gm16103
ENSMUSG00000100701	1.8046	2.4103	2.996	1.3981	1.8894	2.5749	2.4534	1.9872	2.1219	Gm19587
ENSMUSG00000101395	0	0	0	0	0	0	0	0	0	Gm8241
ENSMUSG00000088848	0	0	0	0	0	0	0	0	0	Gm26352
ENSMUSG00000095757	0	0	0	0	0	0	0	0	0	Gm24180
ENSMUSG00000041763	30.7735	30.9597	31.6365	36.5527	38.979	41.0035	24.3495	24.6982	26.3916	Tpp2
ENSMUSG00000047343	0.0762	0.0161	0.038	0.0483	0.0855	0.0344	0.0164	0.021	0	Mettl21c
ENSMUSG00000090106	0	0	0	0	0	0.4103	0	0	0	Gm15838
ENSMUSG00000091844	0	0	0.0637	0.0116	0.0246	0.0494	0.0588	0.0603	0.0149	Gm8251
ENSMUSG00000026049	17.7367	19.5276	19.0748	17.911	17.7192	19.2122	16.2233	16.1194	15.1029	Tex30
ENSMUSG00000101104	0.291	0	0	0	0	0.1093	0.2082	0.1335	0	Gm29247
ENSMUSG00000026047	32.8146	31.294	33.1257	75.3981	73.9179	74.9197	39.5757	37.7757	36.7609	Kdelc1
ENSMUSG00000041684	20.297	22.2071	21.675	30.913	35.1313	33.3993	21.4669	21.1141	21.932	Bivm
ENSMUSG00000026048	9.3924	10.552	9.6621	18.1326	20.2062	19.9758	8.2207	9.4498	9.0563	Ercc5
ENSMUSG00000046828	0	0	0.0137	0	0	0.0373	0	0	0	Mettl21e
ENSMUSG00000089703	0	0	0	0.0724	0	0.0772	0	0	0	Gm15833
ENSMUSG00000100966	0	0	0	0.7004	0.3718	0.7468	0	0	0	Gm5700
ENSMUSG00000100769	0	0	0.0491	0	0.0664	0	0.127	0	0.2409	Gm28893
ENSMUSG00000101567	0.6366	0.4475	1.233	0.6725	0.238	0.478	0	0	0	Txn-ps1
ENSMUSG00000056870	91.4076	94.0276	96.0508	116.2181	126.7456	124.7405	118.2574	111.3833	120.6972	Gulp1
ENSMUSG00000102319	0.0287	0.0606	0.0716	0.0759	0.0645	0.0809	0.0771	0.2176	0.1365	Gm37626
ENSMUSG00000089877	1.405	0.4938	0.3888	0.1649	0.8756	0.3517	0.8378	0.6446	0.6354	Gm16102
ENSMUSG00000101701	0.5072	0.4584	0.4811	0.2296	0.1625	0	0.5443	0.0997	0.1966	4930521E06Rik
ENSMUSG00000103071	0	0.1783	0.0351	0.0447	0.1423	0	0.0454	0.0582	0.0574	Gm38110
ENSMUSG00000100434	0	0	0	0	0	0	0	0	0	Gm3489
ENSMUSG00000100013	0	0	0	0	0	0	0	0	0	Gm19480
ENSMUSG00000101251	0	0	0	0	0	0	0	0	0	Gm3496
ENSMUSG00000101937	0	0	0	0	0	0	0	0	0	Gm5268
ENSMUSG00000026043	121.4634	123.4889	124.0851	400.3847	436.5498	428.6394	508.8129	513.0334	519.9357	Col3a1
ENSMUSG00000105211	0	0	0	0	0	0	0	0	0	Gm47302
ENSMUSG00000026042	167.3206	165.6576	167.5707	461.9016	519.5589	509.8806	480.2171	472.7596	496.1469	Col5a2
ENSMUSG00000104476	0.0818	0.0958	0.0679	0.1344	0.1325	0.174	0.117	0.1251	0.1849	Gm38211
ENSMUSG00000100218	0	0	0	0	0	0	0	0	0.1698	Gm8296
ENSMUSG00000100361	0	0.0705	0.2219	0.4943	0.5998	0.6023	0.2869	1.012	0.6347	Gm7063
ENSMUSG00000100894	0.2245	0	0	0.2372	0.2519	0.2529	0	0.1545	0	Gm8304
ENSMUSG00000095121	0	0	0	0	0	0	0	0	0	Gm23216
ENSMUSG00000065255	0	0	0	0	0	0.5638	0	0	0.679	Gm23974
ENSMUSG00000100843	0.057	0	0	0.1807	0.3837	0.2569	0.1224	0.157	0.0774	Gm8307
ENSMUSG00000087764	0	0	0	0	0	0	0	0	0	Gm23984
ENSMUSG00000025995	33.3459	32.1272	32.8783	40.3039	44.115	42.7319	39.3232	39.3599	39.3216	Wdr75
ENSMUSG00000099850	0	0	0.0306	0	0	0	0	0	0	Gm28906
ENSMUSG00000084817	18.1358	24.353	24.3184	20.6336	16.5183	19.3811	19.4651	21.549	18.2957	Gm5526
ENSMUSG00000098549	0.0875	0	0	0.0925	0	0	0	0	0	Gm5269
ENSMUSG00000099381	0	0	0.0463	0	0	0	0	0	0	Gm18303
ENSMUSG00000025993	1.3259	1.3059	1.3304	2.0627	2.2801	1.9531	2.4865	2.4668	2.7576	Slc40a1
ENSMUSG00000099946	0.1229	0	0	0	0	0	0	0	0	Gm9496
ENSMUSG00000070896	0	0	0.117	0	0	0	0	0	0.1913	Rpl23a-ps1
ENSMUSG00000090682	0	0	0	0	0	0	0	0	0	Gm3852
ENSMUSG00000044457	0	0.0148	0	0	0.0158	0	0	0	0	Stk-ps2
ENSMUSG00000099432	0	0	0	0	0	0	0	0	0	Gm18849
ENSMUSG00000041144	0.0164	0.0104	0.0191	0.5998	0.6148	0.6913	0.0247	0.0316	0.0267	Dnah7b
ENSMUSG00000096047	0	0	0	0	0	0	0	0	0	n-R5s211
ENSMUSG00000101262	0.1343	0.1062	0.0279	0.0355	0.0377	0.1135	0.1441	0.0462	0.1366	Gm8326
ENSMUSG00000101337	0.0572	0.0055	0.0432	0.0824	0.0817	0.082	0.0782	0.0286	0.0353	Dnah7c
ENSMUSG00000025986	9.9723	10.3449	10.7961	27.5489	33.2574	31.9909	10.992	10.7056	12.8433	Slc39a10
ENSMUSG00000100213	1.5168	0.5816	0.6295	3.4963	3.4803	4.1938	1.184	1.2337	1.5901	Gm28151
ENSMUSG00000103129	0	0	0	0	0	0	0	0	0	Gm37393
ENSMUSG00000100160	0	0	0	0	0	0	0	0	0	Gm28527
ENSMUSG00000101921	0.551	0	0	0	0	0	0	0	0	Gm28825
ENSMUSG00000101447	0	0	0	0	0	0	0	0	0	Gm28826
ENSMUSG00000081185	0.1799	0	0	0.095	0.3027	0	0.0965	0.1238	0	Gm4852
ENSMUSG00000103246	0	0	0	0	0	0	0	0	0	Gm38090
ENSMUSG00000098876	0	0	0	0	0	0	0	0	0	Mir6350
ENSMUSG00000100530	0	0	0	0	0	0	0	0	0	Gm18117
ENSMUSG00000104067	0	0	0	0	0	0	0	0	0	Gm37196
ENSMUSG00000100033	0.1353	0.214	0.1123	0.0715	0.3036	0.1143	0.1089	0	0.2295	Gm8337
ENSMUSG00000094968	0	0	0	0	0	0	0	0	0	Gm22419
ENSMUSG00000088017	0	0	0	0	0	0	0	0	0	Gm23829
ENSMUSG00000101996	0	0	0	0	0	0	0	0	0	Gm19206
ENSMUSG00000096973	0	0	0	0	0	0	0	0	0	Gm5974
ENSMUSG00000064943	0	0	0	0	0	0	0	0	0	Gm23240
ENSMUSG00000100866	0	0	0	0	0	0	0	0	0	Gm28830
ENSMUSG00000101721	0	0	0	0	0	0	0	0	0	Gm8354
ENSMUSG00000099376	0	0	0	0	0	0	0	0	0	Gm19124
ENSMUSG00000097883	0.2594	0	0	0	0	0	0	0	0	Gm8357
ENSMUSG00000092790	0	0	0	0	0	0	0	0	0	Gm22693
ENSMUSG00000099698	0	0	0	0	0	0	0	0	0	Gm28740
ENSMUSG00000099454	0	0	0	0	0	0	0	0	0	Gm8367
ENSMUSG00000051616	0	0	0	0	0	0	0	0	0	C230029F24Rik
ENSMUSG00000099627	0	0	0	0	0	0	0	0	0	Gm6757
ENSMUSG00000099577	0	0	0	0	0	0	0	0	0	Gm3605
ENSMUSG00000099882	0	0	0	0	0	0	0	0	0	Gm28388
ENSMUSG00000101760	0	0	0	0	0	0	0	0	0	Gm8384
ENSMUSG00000099608	0	0	0	0	0	0	0	0	0	4933411E06Rik
ENSMUSG00000099864	0	0	0	0	0	0	0	0	0	Gm8391
ENSMUSG00000098249	0	0	0	0	0	0	0	0	0	Gm27330
ENSMUSG00000100451	0	0	0	0	0	0	0	0	0	Gm29665
ENSMUSG00000099941	0	0	0	0	0	0	0	0	0	Gm20118
ENSMUSG00000084531	0	0	0	0	0	0	0	0	0	Gm25843
ENSMUSG00000100816	0.7044	0.4457	0.3742	0.2084	0.2845	0.127	0.7258	0.2715	0.497	Gm28321
ENSMUSG00000026109	1.3393	1.7936	1.6636	0.031	0.011	0.1211	3.2737	3.4178	3.2096	Tmeff2
ENSMUSG00000100671	0	0	0.0369	0	0	0	0	0	0	Gm28322
ENSMUSG00000092906	0	0	0	0	0	0	0	0	0	Gm25736
ENSMUSG00000101242	0	0	0	0	0	0	0	0	0	Gm28319
ENSMUSG00000099924	0	0	0	0	0	0	0.031	0.0397	0	Gm28320
ENSMUSG00000099625	0	0	0	0	0	0	0	0	0	Gm29325
ENSMUSG00000101799	0	0	0.0213	0	0	0	0.0827	0.0707	0	9330175M20Rik
ENSMUSG00000045954	60.2236	62.5961	61.179	56.0736	58.4308	56.8136	129.7138	124.134	130.0108	Cavin2
ENSMUSG00000099741	0	0	0.1062	0	0	0	0	0	0	Gm5253
ENSMUSG00000101702	0.2393	0	0	0	0	0	0	0	0	1700072G22Rik
ENSMUSG00000026107	21.2412	22.2671	22.2498	32.8336	35.6239	35.573	14.3679	13.6893	14.0477	Nabp1
ENSMUSG00000099413	0	0	0.0274	0.1741	0.037	0.0557	0.0177	0.0227	0	Gm17767
ENSMUSG00000103424	0	0	0	0	0	0	0	0	0	Gm37535
ENSMUSG00000101741	0	0.0487	0	0	0.0518	0	0	0	0	Gm28055
ENSMUSG00000018417	7.7099	7.9309	8.1449	38.4605	43.7266	42.5612	8.5163	8.2121	8.6878	Myo1b
ENSMUSG00000101724	0	0	0	0.0542	0	0	0	0	0	Gm29453
ENSMUSG00000100313	0.0787	0	0	0	0	0	0	0	0	Gm28323
ENSMUSG00000100696	0	0	0	0	0	0	0	0	0	Gm8419
ENSMUSG00000099135	0	0	0	0	0	0	0	0	0	Gm27607
ENSMUSG00000072324	0.7675	0.8093	0.7281	0.8109	0.861	1.3586	1.4122	0.7546	0.4463	Gm8420
ENSMUSG00000062939	0	0.0357	0	0.0179	0.095	0.0572	0	0	0	Stat4
ENSMUSG00000101628	0	0.0196	0.0308	0.1177	0.1666	0.1464	0.0797	0	0.0504	Gm28177
ENSMUSG00000078291	0	0	0.126	0	0	0	0	0	0	Gm3940
ENSMUSG00000109599	0.5604	0.7091	0.3721	0.9473	1.1315	1.2625	0.5413	0.54	0.3041	Gm31812
ENSMUSG00000026104	15.9836	15.2674	15.1139	31.4421	31.9252	32.776	18.3339	18.4056	16.877	Stat1
ENSMUSG00000099569	0.0738	0	0	0.078	0.0828	0	0	0	0.1002	Gm18301
ENSMUSG00000026103	28.9801	30.0293	30.6239	19.681	22.3088	22.3383	26.094	24.9285	27.637	Gls
ENSMUSG00000099648	0	0	0	0	0	0	0	0	0	Gm5975
ENSMUSG00000065192	0	0	0	0	0	0	0	0	0	Gm23460
ENSMUSG00000002881	50.3433	54.0781	51.148	59.9271	69.4958	65.5892	34.7578	33.5245	34.3235	Nab1
ENSMUSG00000097833	0	0	0	0.0695	0	0	0	0	0.0893	Gm5976
ENSMUSG00000101501	0	0	0	0.1496	0.1589	0.1595	0	0	0.1921	Rps27a-ps1
ENSMUSG00000100120	0	0	0	0.2964	0	0.3161	0	0.1287	0	Gm553
ENSMUSG00000099878	0	0	0	0	0	0.0753	0	0	0	Gm28178
ENSMUSG00000100007	0.2043	0.2154	0	0.2158	0.3437	0	0.1096	0.1406	0.2771	Gm5527
ENSMUSG00000043015	2.5845	2.5592	2.3838	4.6585	5.2372	4.8	2.2271	2.3971	2.3125	Nemp2
ENSMUSG00000103630	0	0	0	0	0	0	0.0675	0	0	Gm37242
ENSMUSG00000041439	0.231	0.1932	0.1984	0.2188	0.4915	0.2871	0.4873	0.5153	0.5079	Mfsd6
ENSMUSG00000100302	0	0	0	0	0	0	0	0	0	Gm29670
ENSMUSG00000100230	0	0	0	0	0	0	0	0	0	Gm28650
ENSMUSG00000026102	10.8704	9.7818	11.5847	10.2404	10.6226	9.9468	6.1114	5.9934	6.5546	Inpp1
ENSMUSG00000041426	10.0857	10.0869	9.3152	16.966	17.6743	16.9681	9.2337	9.4137	8.618	Hibch
ENSMUSG00000089802	0	0	0	0	0	0	0	0	0	Gm16107
ENSMUSG00000043629	0.106	0.0479	0.1257	0.096	0.2208	0.1365	0	0.0208	0.0411	1700019D03Rik
ENSMUSG00000026100	0	0	0	0	0	0	0	0	0	Mstn
ENSMUSG00000089334	0	0	0	0	0	0	0	0	0	Gm24349
ENSMUSG00000060715	0.0844	0.4449	0.07	0.1783	0.1893	0.3802	0.1811	0	0	1700019A02Rik
ENSMUSG00000026098	3.0428	2.8601	2.9804	5.5567	6.885	6.0422	2.5007	2.848	2.8897	Pms1
ENSMUSG00000100763	0	0.2585	0	0	0	0	0.1315	0	0	Gm28777
ENSMUSG00000026097	9.0328	8.9667	8.8151	7.8372	8.5868	7.635	6.7969	6.2261	7.3452	Ormdl1
ENSMUSG00000100679	0.1671	0.0881	0.832	0	0.0937	0.1882	0.5379	0.3449	0.1133	Gm28778
ENSMUSG00000026096	2.6027	2.5531	2.3995	5.195	4.8459	5.2146	2.45	2.5106	2.6193	Osgepl1
ENSMUSG00000099913	0.1252	0.198	0.0346	0.1323	0.1873	0.1645	0	0.1149	0.1416	Gm28551
ENSMUSG00000101838	0	0	0	0	0.0558	0	0	0.2053	0	Gm18800
ENSMUSG00000026095	8.4747	11.2484	9.8734	16.7678	18.5334	16.4966	9.6944	9.8743	9.3796	Asnsd1
ENSMUSG00000100267	0	0	0	0	0	0	0	0	0	Gm28779
ENSMUSG00000099450	0	0	0	0	0	0	0	0	0	Gm6799
ENSMUSG00000100069	0	0	0	0	0	0	0	0	0	Gm6801
ENSMUSG00000096141	0	0	0.0128	0	0.0115	0	0.011	0	0	Dnah7a
ENSMUSG00000092657	0	0	0	0	0	0	0	0	0	Gm25240
ENSMUSG00000026094	29.6541	30.2546	29.4755	24.2078	24.7247	23.7456	24.0506	22.9758	24.4819	Stk17b
ENSMUSG00000102405	0	0	0	0	0	0	0	0	0	Gm37863
ENSMUSG00000042807	0.1519	0.1335	0.1093	0.1445	0.1818	0.154	0.3153	0.3346	0.2611	Hecw2
ENSMUSG00000098443	1.8213	0	0	0	0	0	0	0	0	Mir7681
ENSMUSG00000087949	0	0	0	0	0	0	0	0	0	Gm24251
ENSMUSG00000102868	0	0	0	0	0	0	0	0	0	Gm37633
ENSMUSG00000094013	0	0	0	0	0	0	0	0	0	Gm25829
ENSMUSG00000025983	0.0784	0.0964	0.0434	0.1242	0.1611	0.2206	0.0701	0.1078	0.0354	Ccdc150
ENSMUSG00000041303	20.6355	21.3656	22.3233	27.8487	32.0783	32.5874	22.3625	21.1285	21.4394	Gtf3c3
ENSMUSG00000109809	0	0	0.066	0	0	0	0	0	0	Gm34066
ENSMUSG00000073678	1.3223	1.3485	1.5465	2.6272	3.1437	3.3169	0.9659	0.8693	1.2049	Pgap1
ENSMUSG00000104136	0	0	0	0.0834	0	0.0445	0	0	0	Gm36955
ENSMUSG00000101130	0	0	0	0	0	0	0	0	0	Gm19637
ENSMUSG00000052331	3.7791	3.7994	4.0124	2.4825	3.3623	2.8657	7.3229	6.9908	7.4678	Ankrd44
ENSMUSG00000101674	0	0	0	0	0	0	0	0	0.0334	4930444A19Rik
ENSMUSG00000102503	0.0465	0.1961	0	0.0983	0	0	0.0998	0.128	0.1262	Gm37370
ENSMUSG00000089245	0	0	0	0	0	0	0	0	0	Gm24053
ENSMUSG00000102642	0	0	0	0	0	0	0	0	0	A130048G24Rik
ENSMUSG00000025982	81.5416	80.6955	79.5963	105.6597	122.2212	119.8157	70.8876	70.2472	72.5955	Sf3b1
ENSMUSG00000103030	0.4751	0.3468	0.2124	0.5792	0.82	1.1527	0.4707	0.2012	0.6446	E330011M16Rik
ENSMUSG00000025981	9.1426	9.3669	9.1976	9.9472	11.1741	12.0509	9.2563	8.2831	9.0528	Coq10b
ENSMUSG00000101122	0.6508	0.3431	0.2026	0.5157	0.8213	0.6414	0.2619	0.112	0.3311	Gm17971
ENSMUSG00000025980	469.2738	462.0776	471.5073	735.9879	791.2337	763.7645	671.8552	653.4396	665.4434	Hspd1
ENSMUSG00000073676	302.7061	311.6294	297.8339	404.3417	395.9927	402.5595	403.4326	413.8386	374.3462	Hspe1
ENSMUSG00000100736	0	0.0871	0	0	0	0.093	0.0886	0	0.2241	Gm5147
ENSMUSG00000089670	0.2647	0.2093	0.2197	0.2097	0.2227	0.2236	0.2841	0.0911	0.1795	Gm16581
ENSMUSG00000025979	40.4616	40.485	41.5797	50.2797	49.099	50.7344	36.9626	35.8954	36.1316	Mob4
ENSMUSG00000061863	0	0.2252	0	0.4513	0.7187	0.7217	0	0	0.2898	Gm6822
ENSMUSG00000025978	10.0848	10.2215	10.4849	3.8818	4.0966	3.3966	11.1716	10.1456	10.197	Rftn2
ENSMUSG00000097649	9.1788	9.2514	9.2719	2.2817	2.3848	2.1667	8.8375	6.2241	6.3179	Gm10561
ENSMUSG00000046994	3.3962	3.7035	3.7011	4.2688	4.78	5.0158	2.6358	2.8288	3.1584	Mars2
ENSMUSG00000025977	0	0	0	0.0197	0	0.0631	0	0	0.0506	Boll
ENSMUSG00000100215	6.1263	3.8409	3.7109	1.7492	2.9717	2.9841	10.1296	7.2929	7.4129	Gm8292
ENSMUSG00000101945	0	0	0	0	0	0	0	0	0	Gm29138
ENSMUSG00000101085	0	0	0	0	0	0	0	0	0	Gm8531
ENSMUSG00000038349	0.0784	0.1344	0.1139	6.8472	8.6452	8.4494	0.1263	0.1485	0.0665	Plcl1
ENSMUSG00000102145	0.0783	0.055	0.0325	0.1378	0.1609	0.0441	0.028	0.0359	0.0708	Gm38056
ENSMUSG00000100309	0	0	0	0	0	0	0	0	0	Gm6644
ENSMUSG00000102831	0	0	0	0	0	0	0	0	0	Gm37382
ENSMUSG00000099950	0	0	0	0	0	0	0	0	0	9130227L01Rik
ENSMUSG00000102491	0	0	0.1542	0	0	0	0	0	0	Gm36986
ENSMUSG00000100372	0	0	0	0	0	0	0	0	0	1700003I22Rik
ENSMUSG00000100944	0.4203	0	1.0467	1.7762	0	0	0.4511	0.5785	0	Gm28900
ENSMUSG00000101332	0	0	0	0	0	0	0	0	0	Gm28240
ENSMUSG00000045336	0	0	0.0782	0	0	0	0	0	0	Hsfy2
ENSMUSG00000038331	14.6919	14.7174	14.7533	2.9084	2.958	3.0901	20.289	21.1797	21.0593	Satb2
ENSMUSG00000087022	2.2465	2.273	2.072	0.5993	0.6364	0.7668	7.4283	7.5742	7.25	9130024F11Rik
ENSMUSG00000104310	0.0357	0	0	0	0	0	0	0.0982	0	Gm4081
ENSMUSG00000094128	0	0	0	0	0	0	0	0	0	Gm23943
ENSMUSG00000099945	0	0	0	0	0	0	0	0	0	1700126A01Rik
ENSMUSG00000101429	0	0	0.0165	0	0	0	0.0213	0	0	BC055402
ENSMUSG00000101129	0	0.0708	0	0	0	0	0	0	0	Gm5254
ENSMUSG00000097519	2.1089	1.5835	2.0689	2.9369	2.8674	3.2394	1.6805	2.375	1.8641	4930558J18Rik
ENSMUSG00000038323	11.4516	12.2885	12.3659	17.1087	18.0067	17.7167	12.3997	11.8008	12.8139	1700066M21Rik
ENSMUSG00000048495	11.4884	10.267	10.1566	10.2622	10.7653	9.9161	11.328	11.7312	11.943	Tyw5
ENSMUSG00000025971	3.8785	3.8614	4.1383	4.9855	4.9201	5.3157	4.7345	4.5136	4.2456	Maip1
ENSMUSG00000077776	0	0	0	0	0	0	0	0	0	Gm22371
ENSMUSG00000088353	0	0	0	0	0	0	0	0	0	Gm24014
ENSMUSG00000101826	0	0	0	0	0	0	0	0	0	Gm8581
ENSMUSG00000102685	0	0	0	0	0	0	0	0	0	Gm37373
ENSMUSG00000101151	0.1046	0	0.0868	0	0	0	0	0	0	Gm17929
ENSMUSG00000038305	5.871	6.1562	5.8211	1.9383	2.2959	1.883	10.511	10.0564	9.7462	Spats2l
ENSMUSG00000091283	0.1673	0	0	0	0	0.1884	0	0	0	Gm17234
ENSMUSG00000054770	2.6888	3.0004	3.1088	4.0153	4.1387	4.0649	2.6689	2.4905	2.6879	Kctd18
ENSMUSG00000026039	7.8041	8.3966	7.449	10.0045	9.9718	11.0992	5.2226	4.933	5.3193	Sgol2a
ENSMUSG00000063558	3.2143	2.9596	3.1629	0.2312	0.237	0.4165	1.4982	1.724	1.6378	Aox1
ENSMUSG00000064294	0.0466	0	0	0.0098	0.0418	0.0105	0	0	0.0379	Aox3
ENSMUSG00000089275	0	0	0	0	0	0	0	0	0	Gm24548
ENSMUSG00000038242	0.0156	0.0164	0	0	0.0612	0	0.0251	0.0322	0.0634	Aox4
ENSMUSG00000089822	0	0	0.0292	0	0	0	0	0	0	Gm15759
ENSMUSG00000079554	0.0454	0.012	0.0094	0.012	0.0382	0	0.0122	0.0156	0.0308	Aox2
ENSMUSG00000103839	1.3998	1.5815	1.2242	3.1426	2.804	2.9847	1.4756	1.3419	1.1191	Gm37607
ENSMUSG00000051223	258.5481	251.1913	256.2773	311.9644	340.8871	343.3934	278.5467	269.9884	288.9871	Bzw1
ENSMUSG00000026034	18.3271	18.5763	18.004	28.0931	30.2358	29.6811	15.8973	15.615	16.1457	Clk1
ENSMUSG00000026035	9.6266	8.5716	9.9062	19.2426	18.5803	18.2966	10.4798	10.2848	10.1165	Ppil3
ENSMUSG00000026036	9.0121	8.229	8.3151	12.528	12.5536	13.1294	8.2676	7.545	8.067	Nif3l1
ENSMUSG00000026037	22.6096	24.2882	24.497	28.1247	28.2415	29.949	29.3574	29.5295	31.9887	Orc2
ENSMUSG00000094245	0.6128	0	2.5433	1.9422	3.4369	0.6903	1.3154	2.5304	0.8314	Gm23966
ENSMUSG00000085054	0.3977	0.2846	0.4009	0.2851	0.3027	0.352	0.4726	0.1369	0.4818	Gm15834
ENSMUSG00000038174	3.1148	3.6001	3.589	4.4585	5.4547	4.8335	2.7469	2.6533	2.8221	Fam126b
ENSMUSG00000026032	106.3865	105.0183	106.7138	166.6839	166.3793	153.6201	109.7575	108.9384	111.2226	Ndufb3
ENSMUSG00000100202	0	0	0	0	0	0	0	0	0	Gm29389
ENSMUSG00000099490	0	0	0.0613	0	0	0	0	0	0	Gm18802
ENSMUSG00000059647	0.7127	1.1272	1.1832	1.2549	0.7995	1.0704	0.6374	0.654	0.3223	Cbx3-ps7
ENSMUSG00000047528	0.0965	0.0407	0.0801	0.0408	0	0.0652	0.2694	0.1329	0.1572	Als2cr12
ENSMUSG00000102059	2.4518	2.5852	3.2563	7.8447	7.0721	8.7588	4.3608	2.7962	3.7064	Gm20257
ENSMUSG00000101046	0	0	0	0	0	0	0	0	0	Gm28803
ENSMUSG00000026031	14.5585	15.1326	15.1608	10.6674	12.9811	12.7206	8.16	7.6081	8.5732	Cflar
ENSMUSG00000100236	0	0	0.1207	0	0	0	0	0	0	Gm3841
ENSMUSG00000026029	34.903	32.8595	31.5311	68.0968	69.762	71.7642	30.8448	32.6621	35.3605	Casp8
ENSMUSG00000102719	0.0683	0.09	0.0708	0.2525	0.1149	0.2115	0.0183	0	0.1158	Gm37760
ENSMUSG00000099719	0.1389	0.0732	0.2883	0.1468	0	0.2347	0.2236	0.7648	0.5654	Gm28802
ENSMUSG00000026028	17.9275	16.8256	18.045	34.1562	40.0541	40.3154	16.7495	16.0942	17.8964	Trak2
ENSMUSG00000026027	4.8706	5.25	5.1757	7.3413	7.7747	7.8275	3.5497	3.806	3.592	Stradb
ENSMUSG00000047383	0	0	0.062	0	0	0	0	0	0	C2cd6b
ENSMUSG00000099752	0	0	0.0456	0	0	0	0	0	0	Gm29018
ENSMUSG00000072295	0	0	0.0247	0.0314	0.0334	0	0.0319	0.2047	0	C2cd6
ENSMUSG00000077616	0	0	0.8309	0	0	0	0	0	0	Gm25502
ENSMUSG00000038079	30.7392	30.3864	30.5055	40.6516	41.9934	38.0264	31.4606	32.1862	31.3147	Tmem237
ENSMUSG00000097573	0.5679	0.8384	0.8486	3.15	2.8668	2.399	1.2496	1.3289	1.3869	G730003C15Rik
ENSMUSG00000079550	0.1021	0.1175	0.1156	0.1373	0.125	0.1778	0.2491	0.1406	0.2519	Mpp4
ENSMUSG00000101586	0.5328	0.5949	0.4423	0.4305	0.7032	0.5649	0.0673	0.1294	0.0425	Gm29017
ENSMUSG00000099563	0	0	0	0	0	0	0	0.0653	0	Gm19125
ENSMUSG00000026024	14.2722	14.6704	15.0683	14.5966	16.1568	16.5122	12.0501	12.5928	13.6673	Als2
ENSMUSG00000026023	1.5431	0.9652	1.5848	0.1382	0.0293	0.0884	0.8983	1.332	1.4548	Cdk15
ENSMUSG00000099922	0.1295	0	0	0	0	0	0	0	0.0878	Gm29016
ENSMUSG00000104502	0	0	0.0332	0	0	0	0	0	0	Gm37737
ENSMUSG00000041075	63.3108	61.2036	62.4972	65.2808	71.9271	73.0917	39.3019	39.2901	40.5125	Fzd7
ENSMUSG00000097819	0.4935	0.636	0.3945	1.0428	1.0867	0.7618	0.1766	0.2013	0.248	Gm26813
ENSMUSG00000047361	0.0478	0.0126	0.0298	0.0505	0	0.0539	0.0385	0.0987	0.0487	Gm973
ENSMUSG00000099811	0	0	0.0784	0	0	0	0	0	0	Gm28411
ENSMUSG00000101409	0	0.1642	0	0	0	0	0	0	0	1700122D07Rik
ENSMUSG00000026021	100.9415	97.8432	100.674	139.4744	140.4041	134.7298	108.3406	106.8564	110.7221	Sumo1
ENSMUSG00000089276	0	0	0	0	0	0	0	0	0	Gm24545
ENSMUSG00000103821	0.1051	0.1847	0.2326	0.296	0.3929	0.3156	0.1504	0.0482	0.0475	D430013B06Rik
ENSMUSG00000101400	0.8515	0.1796	0.4241	0.1799	0.7642	0.7674	0.1828	0.2344	0.2311	Gm29596
ENSMUSG00000026020	30.3704	30.256	30.9269	38.7946	43.5503	39.2699	43.4555	41.4588	43.8241	Nop58
ENSMUSG00000077345	5.2756	3.1787	2.5024	2.3886	3.3816	3.3958	6.4712	0	2.0449	Snord70
ENSMUSG00000077358	0	0	0	0	0	0	0	0	0	Gm26293
ENSMUSG00000089512	0	1.7071	0.6719	0	1.8161	4.5591	1.7376	0	0	Gm26287
ENSMUSG00000089093	1.5611	1.6461	0.6479	1.6493	0.8756	4.3963	2.5134	2.1488	3.177	Snord11
ENSMUSG00000067336	14.6683	15.3166	15.263	16.4441	21.0184	21.6197	13.5989	13.1036	14.9734	Bmpr2
ENSMUSG00000104052	0.0191	0	0.0158	0	0	0	0	0	0	Gm38125
ENSMUSG00000103131	0	0	0	0	0	0	0	0	0	Gm37977
ENSMUSG00000041040	14.031	14.3014	14.4914	21.7027	24.0122	24.2342	10.1844	9.6068	9.1517	Fam117b
ENSMUSG00000103696	0	0	0	0	0	0	0	0	0	Gm37531
ENSMUSG00000100901	0	0	0	0	0	0	0	0	0	Gm18829
ENSMUSG00000026018	0	0.0387	0.0406	0.0388	0.0412	0.0552	0.0263	0.0843	0.1163	Ica1l
ENSMUSG00000026019	7.0641	7.1999	7.1249	10.3485	10.668	10.0269	10.2309	9.7912	10.7966	Wdr12
ENSMUSG00000026017	1.4504	1.515	1.4731	3.3357	3.8349	3.8053	1.1989	1.5065	1.6927	Carf
ENSMUSG00000082609	0	0.4812	0.3788	0.6429	0.5119	0.1714	0.4898	0	0	Gm15464
ENSMUSG00000073664	3.1238	3.3886	3.3949	4.6592	6.1367	6.0066	2.9173	2.7099	3.1339	Nbeal1
ENSMUSG00000100516	0	0	0	0	0	0	0	0	0	Gm29332
ENSMUSG00000049439	65.912	68.0476	70.2597	66.4217	68.5952	72.6623	78.2856	74.3001	79.6546	Cyp20a1
ENSMUSG00000103822	0	0.0653	0.1543	0.2619	0.2781	0.2094	0	0	0	6030460B20Rik
ENSMUSG00000026782	16.3018	16.3797	16.2204	14.814	17.9075	17.4551	17.612	15.6244	17.5452	Abi2
ENSMUSG00000026014	6.487	6.4927	6.585	2.6359	3.2724	3.16	4.8717	4.24	4.8691	Raph1
ENSMUSG00000081562	0.5752	0.3032	0.4774	0.3038	1.2904	0.3239	0	0.7917	1.5606	Gm11575
ENSMUSG00000084400	0	0	0	0	0	0	0	0	0	Gm11576
ENSMUSG00000082160	0	0	0	0	0	0	0	0	0	Gm11578
ENSMUSG00000103215	0	0	0	0	0	0	0	0	0	Gm38388
ENSMUSG00000088973	0	0	0	0	0	0	0	0	0	Gm23762
ENSMUSG00000084151	0	0	0	0	0	0	0	0	0	Gm11577
ENSMUSG00000101188	14.9116	14.0203	13.0481	19.3933	20.2897	22.1331	15.1957	14.3748	14.0955	Eif4a-ps4
ENSMUSG00000026012	0	0.1242	0.0178	0.0226	0	0	0.023	0.0295	0	Cd28
ENSMUSG00000086795	0	0	0	0	0	0	0.0833	0	0	Gm11579
ENSMUSG00000085965	0	0	0	0	0	0	0	0	0	2310016D23Rik
ENSMUSG00000104069	0	0	0	0	0	0	0	0	0	Gm37198
ENSMUSG00000083118	0	0	0	0	0	0	0	0	0	Gm11609
ENSMUSG00000083355	0	0.0906	0	0	0	0	0	0.1183	0	Gm11581
ENSMUSG00000102549	0	0	0	0	0	0	0	0	0	Gm38137
ENSMUSG00000026011	0.0281	0	0	0	0	0	0.0302	0	0	Ctla4
ENSMUSG00000081382	1.3738	1.5803	0.933	0.7917	0.8406	0.8441	0.6702	0.3438	1.0166	Rpl18-ps1
ENSMUSG00000080800	0.5557	0	0.6919	0	0	0	0	0	0.7539	Gm11582
ENSMUSG00000026009	0.0191	0.0403	0.0159	0	0.0429	0	0.041	0.0263	0	Icos
ENSMUSG00000102561	0	0.0278	0	0	0	0	0	0	0	Gm37039
ENSMUSG00000082804	0	0	0	0	0	0	0.1275	0	0.1611	Rpl17-ps1
ENSMUSG00000082661	0.0901	0.0475	0	0	0	0	0	0	0	Gm11590
ENSMUSG00000080785	0	0.0985	0	0	0	0	0	0	0	Gm11591
ENSMUSG00000100893	0	0	0.1012	0	0	0	0	0	0	Gm28083
ENSMUSG00000085248	0	0	0	0	0	0	0	0	0.0794	Gm11587
ENSMUSG00000085447	0	0	0	0	0	0	0	0	0	9530026F06Rik
ENSMUSG00000086408	0	0	0	0	0	0	0	0	0	Gm11588
ENSMUSG00000089546	0	0	0	0	0	0	0	0	0	Gm25839
ENSMUSG00000100965	0	0	0	0	0	0	0	0	0	Gm28449
ENSMUSG00000102168	0	0	0	0	0	0	0	0	0	Gm36943
ENSMUSG00000100381	0	0	0	0	0	0	0	0	0	Gm28094
ENSMUSG00000086009	0	0.0812	0	0	0	0	0	0	0	4930587A21Rik
ENSMUSG00000052062	1.1466	0.9461	0.96	0.9164	1.3141	1.2803	2.1081	2.3055	2.2724	Pard3b
ENSMUSG00000103656	0	0	0	0	0	0	0	0	0	Gm37205
ENSMUSG00000104402	0	0	0	0	0	0	0	0	0	Gm38012
ENSMUSG00000104081	0	0	0	0	0	0	0	0	0	Gm38278
ENSMUSG00000085842	0	0	0	0	0.1483	0.0372	0.1419	0	0	Pard3bos1
ENSMUSG00000103002	0	0	0	0	0	0	0	0	0	Gm38075
ENSMUSG00000100344	0	0	0	0	0	0	0	0	0	Gm29640
ENSMUSG00000101509	0	0	0	0	0	0	0	0	0	Gm29641
ENSMUSG00000085019	0	0	0.2121	0	0.0955	0	0.0914	0	0	Pard3bos2
ENSMUSG00000102359	0	0	0.0216	0	0	0	0	0	0	Gm38351
ENSMUSG00000085400	0	0.1604	0	0.0804	0	0	0.0816	0	0.1032	Pard3bos3
ENSMUSG00000100750	0	0.0476	0.0375	0.0954	0.2533	0.2035	0.0485	0.0622	0.0613	Gm29084
ENSMUSG00000081950	0.5464	0	0	0	0	0	0.2932	0	0	Gm11600
ENSMUSG00000084333	0.4481	0.1575	0.3719	0.1578	0.0838	0.4206	0.4008	0.1028	0.2026	Gm11599
ENSMUSG00000025969	165.1763	162.5597	167.4309	23.8836	27.8934	28.1473	76.7326	76.5317	83.2758	Nrp2
ENSMUSG00000100811	0.0895	0.1886	0.2228	0	0.301	0	0	0	0	Gm29083
ENSMUSG00000103032	0.6413	0.568	0.5536	0.1355	0.1439	0.1156	0.2203	0.2825	0.0348	Gm37121
ENSMUSG00000100426	0.1506	0.1588	0	0.3976	0.0844	0.1696	0	0	0	Gm4208
ENSMUSG00000040865	5.3489	5.1873	5.5063	5.0839	6.8057	7.0551	4.8749	4.8556	5.1024	Ino80d
ENSMUSG00000104991	0	0	0	0	0	0	0	0	0	Gm44468
ENSMUSG00000088953	0	0	0	0	0	0	0	0	0	Gm24942
ENSMUSG00000081617	0	0	0	0	0	0	0	0	0	Rps13-ps7
ENSMUSG00000081429	0.5331	0	0	0	0.299	0	0	0	0	Rps27-ps1
ENSMUSG00000084799	1.4571	1.2963	1.4552	1.5634	1.8388	2.0772	1.3684	1.2221	1.3281	Ino80dos
ENSMUSG00000101599	0.4317	0.2489	0.4144	0.5274	0.7491	0.6611	0.2027	0.2971	0.2288	Gm20342
ENSMUSG00000025968	29.6458	30.4812	29.4751	53.0277	56.7953	57.0328	31.2183	30.4813	34.4004	Ndufs1
ENSMUSG00000077884	0	0	0.6115	0	0	0	0	0	0	Gm24557
ENSMUSG00000025967	466.8986	467.5439	461.1452	810.8592	741.7459	731.0511	527.9711	493.4152	480.6437	Eef1b2
ENSMUSG00000098850	0	0	0	0	0	0	0	0	0	Gm27390
ENSMUSG00000064612	1.6812	2.6591	3.4889	3.5523	2.8288	8.522	0	1.157	1.1404	Gm26457
ENSMUSG00000105060	0	0	0	0	0	0	0	0	0	Gm26457
ENSMUSG00000064602	2.9804	5.7614	6.1849	2.6239	10.5867	6.7143	1.0663	0.6837	1.3478	Snora41
ENSMUSG00000046856	0.0263	0	0	0.0278	0	0	0	0	0	Gpr1
ENSMUSG00000094290	0	0	0	0	0	0	0	0	0	Gm27512
ENSMUSG00000086730	0	0	0	0	0	0	0	0	0	Platr12
ENSMUSG00000102536	0	0	0	0	0	0	0	0	0	1700039I01Rik
ENSMUSG00000087561	0	0	0	0	0	0	0	0	0	Gm11608
ENSMUSG00000092705	0	0	0	0	0	0	0	0	0	Gm24513
ENSMUSG00000027520	0	0.0055	0	0	0	0.0058	0	0	0	Zdbf2
ENSMUSG00000094214	0	0	0	0	0	0	0	0	0	Gm23448
ENSMUSG00000083039	0	0	0	0	0	0	0	0	0	Gm11606
ENSMUSG00000081643	1.5225	1.7124	1.348	2.2518	1.9355	1.8293	1.0894	1.3971	1.5147	Gm11605
ENSMUSG00000025964	0.1538	0.166	0.1368	15.4037	16.9263	17.7602	1.4541	1.4666	1.4406	Adam23
ENSMUSG00000087823	0	0	0	0.6725	2.1422	0.7171	0	0	0	Gm22281
ENSMUSG00000069085	0.0107	0	0	0	0.012	0	0.0115	0	0	Dytn
ENSMUSG00000083066	0	0	0	0	0	0	0	0	0	Gm12748
ENSMUSG00000025963	0.0763	0.0804	0.1266	0.1209	0.2995	0.2148	0.2047	0.315	0	Mdh1b
ENSMUSG00000025962	11.1085	10.9243	10.7779	14.2833	15.7795	14.6634	12.378	12.9389	13.2834	Fastkd2
ENSMUSG00000025961	0.2611	0.1573	0.1548	0	0.0837	0.042	0.2402	0.1027	0.3542	4933402D24Rik
ENSMUSG00000080817	0	0	0	0	0	0	0	0	0	Gm13751
ENSMUSG00000082373	0	0	0	0	0	0	0	0	0	Gm13754
ENSMUSG00000044689	0	0	0	0	0	0	0	0	0	Gm13749
ENSMUSG00000025959	7.0559	6.8193	7.0485	10.7087	12.2749	11.9993	6.197	5.5275	5.8749	Klf7
ENSMUSG00000097272	0	0	0	0	0	0	0	0	0	Gm26649
ENSMUSG00000098487	0	0	0	0	0	0	0	0	0	Mir6899
ENSMUSG00000086836	0	0	0.144	0	0	0	0	0	0	Gm13748
ENSMUSG00000086721	0.141	0.1487	0	0.149	0	0.1588	0	0.1941	0.1913	Gm13750
ENSMUSG00000101895	0	0	0.0845	0	0	0	0	0.2102	0.0691	Gm28981
ENSMUSG00000093228	0	0	0	0	0	0	0	0	0	Gm25748
ENSMUSG00000099658	0	0	0	0	0	0	0	0	0	Gm28980
ENSMUSG00000025958	13.7176	13.6441	13.482	18.2576	22.2973	22.8743	13.5043	13.1086	14.6359	Creb1
ENSMUSG00000025956	25.398	22.57	24.8136	32.618	32.455	31.3864	21.3581	21.4137	21.9649	Mettl21a
ENSMUSG00000101832	0.7684	0.8102	1.063	3.247	1.7238	1.4425	1.237	0.8813	1.0424	Gm28982
ENSMUSG00000100437	2.6227	3.4036	3.0144	0.8526	0	0.2273	4.7638	6.3869	4.1056	Gm29152
ENSMUSG00000087213	6.582	5.1978	4.0454	4.9119	3.833	3.9753	6.6135	6.6309	5.5478	2810408I11Rik
ENSMUSG00000070871	32.9546	32.1276	33.4656	24.0722	27.7302	24.5765	26.1255	26.349	29.3684	Ccnyl1
ENSMUSG00000045005	7.3675	7.3685	7.5009	10.5182	13.306	13.2869	8.2637	8.7313	8.6189	Fzd5
ENSMUSG00000102140	0.015	0.0475	0.0997	0.111	0.0505	0.1015	0.1128	0.124	0.0611	Gm38058
ENSMUSG00000051344	3.3141	3.1716	2.8706	3.8691	4.3978	4.0983	2.1587	2.2891	2.6391	Plekhm3
ENSMUSG00000097264	0	0	0	0	0	0	0	0	0	Rpl31-ps24
ENSMUSG00000084416	30.077	30.2339	30.2926	36.9652	31.4893	36.4771	28.085	27.5993	23.3948	Rpl10a-ps1
ENSMUSG00000077471	0	0	0	0	0	0	0	0	0	Gm24788
ENSMUSG00000025955	0	0	0	0.1317	0.0175	0.2281	0.0669	0	0.0423	Akr1cl
ENSMUSG00000090042	0	0	0	0	0	0	0	0	0	Gm8550
ENSMUSG00000070870	0	0	0	0	0	0	0	0	0	Cryge
ENSMUSG00000067299	0	0	0	0	0	0	0	0	0	Crygd
ENSMUSG00000025952	0	0	0	0	0	0	0	0	0	Crygc
ENSMUSG00000073658	0.1034	0	0	0	0	0	0	0	0	Crygb
ENSMUSG00000100774	1.2489	1.9753	1.8142	0.9896	0.3502	0.3517	1.0053	0	0.8472	Gm7329
ENSMUSG00000044429	0	0	0	0	0	0	0	0	0	Cryga
ENSMUSG00000100846	0	0	0	0	0	0	0	0	0	Gm28845
ENSMUSG00000044816	0	0	0	0.2338	0.193	0.0831	0	0.0338	0	D630023F18Rik
ENSMUSG00000025950	137.9976	137.7487	135.9984	553.9856	572.5013	596.5654	96.9895	92.953	101.0251	Idh1
ENSMUSG00000025949	7.0138	7.1868	7.4709	10.2475	11.991	12.6909	6.2714	6.1307	6.7372	Pikfyve
ENSMUSG00000025946	0	0.0268	0.0211	0.1341	0.1709	0.0286	0.109	0.035	0.0689	Pth2r
ENSMUSG00000100503	0	0	0	0	0	0	0	0	0	Gm28927
ENSMUSG00000100504	0	0	0	0	0	0	0	0	0	Gm28926
ENSMUSG00000099383	0	0	0	0	0	0	0	0	0	Gm28925
ENSMUSG00000100340	0	0.2147	0.169	0	0.2284	0	0	0	0	Gm28923
ENSMUSG00000100439	0	0	0	0	0	0	0	0	0	Gm28922
ENSMUSG00000099819	0.1619	0	0	0	0	0	0	0	0	Gm28728
ENSMUSG00000082565	0	0	0	0	0	0	0	0	0	Gm5255
ENSMUSG00000082774	0	0	0	0	0	0	0	0	0	Gm8805
ENSMUSG00000025945	0	0	0	0	0	0	0	0	0	Crygf
ENSMUSG00000081623	0	0.0931	0	0	0	0	0	0	0	Gm8809
ENSMUSG00000083242	0	0	0	0	0	0	0	0	0	Gm15659
ENSMUSG00000083289	0	0	0	0	0	0	0	0	0	Gm8812
ENSMUSG00000015222	32.4112	31.8467	33.0519	24.425	27.2174	29.5583	48.7856	48.5129	53.3058	Map2
ENSMUSG00000088850	0	0	0	0	0	0	0	0	0	Gm24729
ENSMUSG00000073656	0.5132	0.4579	0.3277	0.0834	0.31	0.2668	1.1439	0.7607	0.6427	Gm10558
ENSMUSG00000065694	0	0	0.7209	0	0	0	0	0	0	Gm25411
ENSMUSG00000055567	0	0.0046	0	0.0137	0	0.0098	0.0046	0.006	0	Unc80
ENSMUSG00000103375	0	0	0	0	0	0	0	0	0	Gm37181
ENSMUSG00000026005	36.7121	38.7545	39.5132	59.457	64.9972	64.059	40.1265	37.8046	41.9199	Rpe
ENSMUSG00000026004	11.5118	11.8374	12.2428	12.6295	14.6681	15.8377	10.7398	9.5342	10.799	Kansl1l
ENSMUSG00000102559	0.2955	0.3339	0.5958	0.223	0.4499	0.3329	0.4078	0.0872	0.3437	Gm37570
ENSMUSG00000102374	0.2035	0.1341	0.0845	0.0806	0.0856	0.2006	0.0819	0.035	0.1036	Gm38387
ENSMUSG00000102776	0.1426	0.1203	0.0947	0.1356	0.16	0.1125	0.0612	0.0982	0.0194	Gm38162
ENSMUSG00000082057	0.0965	0.2544	0.0801	0	0.0541	0.163	0.1554	0	0	Gm15789
ENSMUSG00000103706	0	0	0	0.0261	0	0	0	0	0	6820402A03Rik
ENSMUSG00000103756	0.1151	0.4249	0.1911	0.3041	0.1937	0.5188	0.1854	0.1585	0.3124	Gm37285
ENSMUSG00000103382	0.2407	0.2221	0.2498	0.4768	0.3375	0.3728	0.1615	0.2071	0.0816	Gm37755
ENSMUSG00000103553	0	0	0.0232	0.0443	0.0941	0.0315	0	0.0577	0.0379	Gm38218
ENSMUSG00000026003	103.7966	100.7563	97.4526	248.9922	249.0797	240.986	88.45	85.7485	86.559	Acadl
ENSMUSG00000082769	0.5298	0.6983	0.2199	1.3994	0.5943	0.8952	0.1422	0.1823	0.5391	Gm15793
ENSMUSG00000089420	2.0815	0	0	0	2.3349	0	0	0	0	Gm27934
ENSMUSG00000077328	0	0	0	0	0	0	0	0	0	Gm25832
ENSMUSG00000061816	0.0316	0	0	0.0334	0	0.0712	0.0339	0	0	Myl1
ENSMUSG00000094191	0.1735	0	0	0.1833	0.5837	0	0.3723	0	0.4707	Rpl31-ps14
ENSMUSG00000082212	0	0	0	0	0	0	0	0	0	Gm15826
ENSMUSG00000026000	13.2225	14.3551	14.0369	21.8115	21.7339	20.8455	13.8635	12.9398	13.0263	Lancl1
ENSMUSG00000025991	0.0118	0	0	0	0	0	0.0633	0.0162	0	Cps1
ENSMUSG00000086204	0.0967	0	0.2408	0	0	0	0	0	0	Gm15668
ENSMUSG00000077745	0	0	0	0	0	0	0	0	0	Gm26342
ENSMUSG00000082473	0	0	0	0	0	0	0	0	0	Kif22-ps
ENSMUSG00000095282	0	0	0	0	0	0	0	0	0	Gm22548
ENSMUSG00000085075	0	0	0	0	0	0	0	0	0	Gm15669
ENSMUSG00000104395	0	0	0	0	0	0	0	0	0	Gm37957
ENSMUSG00000096031	0	0	0	0	0	0	0	0	0	Gm23189
ENSMUSG00000087329	0	0	0	0	0	0	0	0	0	Gm15671
ENSMUSG00000062209	0.0106	0	0	0.0056	0	0	0	0	0	Erbb4
ENSMUSG00000102449	0	0	0	0	0	0	0	0	0	Gm37100
ENSMUSG00000083795	0	0.7733	0	0	0	0	0	0	0	Gm15670
ENSMUSG00000080539	0	0	0	0	0	0	0	0	0	Gm25542
ENSMUSG00000103307	0	0	0	0	0	0	0	0	0	Gm19335
ENSMUSG00000104508	0	0	0	0	0	0	0	0	0	Gm37735
ENSMUSG00000103642	0	0	0	0	0	0	0	0	0	Gm37769
ENSMUSG00000103809	0	0	0	0	0	0	0	0	0	Gm37061
ENSMUSG00000087514	0	0	0	0	0	0	0	0	0	Gm16076
ENSMUSG00000084332	0.1699	0	0.141	0	0	0	0	0	0	Gm8840
ENSMUSG00000101387	0.2619	0	0.0725	0	0.0979	0	0.0937	0.2403	0	Pced1c-ps
ENSMUSG00000099804	0	0	0	0	0	0	0	0	0	Gm28497
ENSMUSG00000100354	0	0	0	0	0	0	0	0	0	Gm29113
ENSMUSG00000101156	0.0261	0	0	0.0276	0	0	0	0	0	Gm29114
ENSMUSG00000025997	1.3381	1.3633	1.556	4.3126	5.3897	4.9099	0.806	1.0103	0.8043	Ikzf2
ENSMUSG00000100815	0	0	0	0	0	0	0	0	0	Gm29112
ENSMUSG00000099954	0	0	0	0	0	0	0.0375	0.0481	0	Gm28112
ENSMUSG00000103402	0	0	0	0	0	0	0	0	0	Gm37930
ENSMUSG00000053153	0.0194	0.0307	0	0	0	0.0109	0.0104	0	0.0132	Spag16
ENSMUSG00000089345	0	0	0	0	0	0	0	0	0	Gm22665
ENSMUSG00000080524	0	0	0	0	0	0	0	0	0	Gm23879
ENSMUSG00000101730	0	0	0	0	0	0	0	0	0	Gm28580
ENSMUSG00000103052	0	0	0	0	0	0	0	0	0	Gm38272
ENSMUSG00000104287	0	0	0	0	0	0	0	0	0	Gm37456
ENSMUSG00000075952	0	0	0	0	0	0	0	0	0	Gm23422
ENSMUSG00000045648	0	0	0.0071	0	0	0	0.0092	0	0	Vwc2l
ENSMUSG00000026196	6.5348	6.2918	6.6747	7.7361	8.617	8.9141	4.6758	5.0396	5.1402	Bard1
ENSMUSG00000089965	0.173	0	0.1436	0	0.5822	0	0	0	0	Gm16236
ENSMUSG00000101551	0	0	0	0	0	0	0	0	0	Gm8870
ENSMUSG00000050296	0.0044	0.0047	0.0037	0	0	0	0.1093	0.1036	0.0661	Abca12
ENSMUSG00000101617	0	0	0	0	0	0	0	0	0	Gm6947
ENSMUSG00000026192	55.0983	53.257	55.0949	64.9759	67.8484	68.086	68.2235	67.2154	67.4095	Atic
ENSMUSG00000026193	1363.5967	1320.5185	1373.3737	601.3484	718.9085	734.3862	1596.6658	1570.5928	1719.5252	Fn1
ENSMUSG00000073652	0.3449	0.1984	0.4165	0.5963	0.2462	0.5298	0.6395	0.6043	0.7232	Apol7d
ENSMUSG00000101834	0	0	0	0	0	0.2104	0.2005	0	0	Gm5829
ENSMUSG00000100319	0	0	0.0621	0.079	0.1677	0	0.0802	0	0.6086	Gm5256
ENSMUSG00000102689	0	0	0	0	0	0	0.02	0	0	Gm37217
ENSMUSG00000099707	1.1063	1.1665	1.0949	0.1798	0.1909	0.1917	0.5937	0.41	0.5195	Gm8883
ENSMUSG00000101211	0.8338	0.9918	0.976	0.2259	0.3118	0.1686	1.262	0.7945	0.9861	Gm28818
ENSMUSG00000101848	0.7199	0.5693	0.2988	0.0634	0	0	0.6439	0.3303	0.2442	4933417E11Rik
ENSMUSG00000101764	0	0	0	0	0	0	0	0	0	4930556G22Rik
ENSMUSG00000059483	0	0	0.2268	0.1443	0	0	0	0	0	Gm5528
ENSMUSG00000101496	0.1096	0	0.5461	0.2317	0.123	0.1235	0.4707	0	0.1488	Gm8885
ENSMUSG00000102123	0.032	0	0.0532	0.0338	0.2514	0.0361	0.1031	0.0881	0.0434	Gm4319
ENSMUSG00000039395	4.909	4.934	4.9804	2.7902	1.8355	1.6168	4.2212	4.3465	3.7	Mreg
ENSMUSG00000094655	7.5523	3.9817	3.1345	0.3627	0.7702	0.3867	5.8952	3.7801	7.4517	Gm25360
ENSMUSG00000097131	0.8357	0.8423	0.6325	1.2205	1.1581	1.3844	0.4617	0.4737	0.5169	D230017M19Rik
ENSMUSG00000094050	0.6866	0.362	0.8549	1.088	0	1.1601	1.1053	1.89	0.9315	Gm23472
ENSMUSG00000093956	0.6866	0.7239	1.9947	0	0.3851	1.5468	0.7369	2.8351	2.3287	Gm24497
ENSMUSG00000093843	3.7762	2.5338	2.2797	0.7253	0.7702	0.3867	8.1059	4.2526	10.2461	Gm25939
ENSMUSG00000026189	17.2137	14.3654	15.2582	26.1819	27.9451	26.2594	20.6108	22.9792	19.6569	Pecr
ENSMUSG00000026188	0.3006	0.2037	0.303	2.8806	3.9496	3.8452	0.507	0.3251	0.6991	Tmem169
ENSMUSG00000026187	41.7016	43.2677	42.7533	123.0594	122.7465	126.1218	57.4284	52.9136	54.661	Xrcc5
ENSMUSG00000039372	0.1728	0.0607	0.0956	0.5477	0.8077	0.7138	0.1855	0.218	0.2735	March4
ENSMUSG00000085812	0	0.1307	0.3087	0	0	0	0	0.1706	0.1682	Gm15843
ENSMUSG00000039354	15.1099	13.7717	14.1103	29.1326	29.456	30.7268	12.1754	10.6667	11.3989	Smarcal1
ENSMUSG00000110712	0	0	0	0	0	0	0	0	0	Gm39662
ENSMUSG00000039342	0.0857	0	0.0119	0	0	0	0	0.0197	0.0582	Ankar
ENSMUSG00000110487	0	0.3521	0	0	0	0	0	0	0	Gm18035
ENSMUSG00000110596	0	0	0.2543	0	0	0	0	0	0	Gm45859
ENSMUSG00000046330	580.7167	600.3092	586.9224	1042.7847	915.4112	873.0398	543.9255	546.555	518.3349	Rpl37a
ENSMUSG00000039323	19.5603	22.3093	24.3403	169.8186	168.1656	159.6318	64.3538	58.4889	50.8106	Igfbp2
ENSMUSG00000026185	13.8647	13.6753	14.7893	0.8419	0.8327	0.9469	14.6114	13.3887	15.3146	Igfbp5
ENSMUSG00000101968	0.047	0.0495	0.078	0	0	0	0.1008	0.1939	0.0637	1700027A15Rik
ENSMUSG00000026182	0	0	0	0	0	0	0	0	0	Tnp1
ENSMUSG00000102266	0	0	0	0	0	0	0	0	0	Gm38106
ENSMUSG00000101112	0.3812	0.134	0	0	0	0	0	0	0	Gm29185
ENSMUSG00000100697	0	0	0	0	0	0	0	0	0	Gm29184
ENSMUSG00000099877	0	0	0	0	0	0	0	0	0	Pinc
ENSMUSG00000098697	0	0	0	0	0	0	0	0	0	Gm27315
ENSMUSG00000101812	0	0	0	0	0	0	0	0	0	D530049I02Rik
ENSMUSG00000100044	0.1317	0	0	0	0	0	0	0	0	Gm9553
ENSMUSG00000100444	0	0	0	0	0	0	0	0	0	C530043A13Rik
ENSMUSG00000100429	0	0.1048	0	0	0	0	0	0	0	Gm29186
ENSMUSG00000100301	0	0	0	0	0	0	0	0	0	6030407O03Rik
ENSMUSG00000101344	0	0	0	0	0.0931	0	0	0.1142	0	Gm29183
ENSMUSG00000088666	0	0	0	0	0	0	0	0	0	Gm25329
ENSMUSG00000098504	0	0	0	0	0	0	0	0	0	Mir6351
ENSMUSG00000055322	33.9183	33.5577	34.3083	10.8383	12.2338	12.3173	27.7671	26.8607	29.0811	Tns1
ENSMUSG00000061815	0.4223	0.5046	0.4674	0.3569	0.1263	0.3805	1.1784	0.8525	1.0694	Rufy4
ENSMUSG00000026180	0	0	0	0	0.0724	0	0.0231	0	0	Cxcr2
ENSMUSG00000048480	0.1319	0.1855	0.219	0	0	0	0.1416	0.0605	0.2983	Cxcr1
ENSMUSG00000087820	0	0	0	0	0	0	0	0	0	Mir1928
ENSMUSG00000094768	0	0	0	0	0	0	0	0	0	Gm25524
ENSMUSG00000006304	326.5166	330.0384	319.4132	363.7616	369.3421	360.6057	294.7535	315.4968	303.6625	Arpc2
ENSMUSG00000064272	0.061	0.0643	0	0.1933	0.1368	0.3435	0.0655	0.1679	0	Gpbar1
ENSMUSG00000006299	105.6517	103.1647	98.7963	160.4349	152.5451	147.4164	105.2149	106.7964	97.4952	Aamp
ENSMUSG00000101503	0	0	0	0	0	0	0	0	0	Gm28364
ENSMUSG00000026179	11.0424	11.5727	10.8826	11.7897	10.8841	12.3348	12.8582	13.92	12.6413	Pnkd
ENSMUSG00000103013	0.4111	0.4335	1.1943	0	0.6917	0.6946	1.103	1.1317	0.2789	Gm37503
ENSMUSG00000006301	16.3363	15.505	15.1341	8.6458	9.0289	8.7749	15.4601	15.2496	15.4734	Tmbim1
ENSMUSG00000099931	0	0	0	0	0	0	0	0	0	Gm29358
ENSMUSG00000103403	0	0	0.038	0	0	0.0515	0.0491	0	0	Gm37931
ENSMUSG00000073650	1.8979	2.1576	1.3785	0.1566	0	0	1.305	1.6327	1.207	Catip
ENSMUSG00000026177	0.0177	0.056	0.0441	0	0.0397	0.0797	0.152	0.0974	0.2641	Slc11a1
ENSMUSG00000026176	101.3606	104.3058	102.1279	128.3595	136.7757	137.5472	111.0489	105.923	105.0168	Ctdsp1
ENSMUSG00000065468	1.5428	1.6267	0.6403	0.8149	0.8653	1.7378	0.8279	2.1235	2.0931	Mir26b
ENSMUSG00000026175	0.0739	0.0584	0.046	0.039	0.1036	0.0208	0.0595	0	0.0251	Vil1
ENSMUSG00000033364	8.0651	8.0361	7.9226	9.3706	10.7195	10.911	7.7862	8.1445	8.4933	Usp37
ENSMUSG00000103227	0.0443	0	0	0.0702	0.0248	0.0748	0.0238	0	0	Gm37733
ENSMUSG00000026174	46.391	46.6932	48.0823	59.5476	67.4177	64.1477	47.8418	45.1249	48.8949	Cnot9
ENSMUSG00000026173	0.0745	0.0883	0.085	0.1377	0.1044	0.2097	0.1398	0.1793	0.1263	Plcd4
ENSMUSG00000026135	7.703	7.7447	7.6116	9.2848	10.2666	10.9925	8.5341	8.6077	8.6722	Zfp142
ENSMUSG00000093155	1.7031	0.8979	0	0	0.9552	0	0.9139	0	0	Gm25035
ENSMUSG00000026172	19.8618	20.2489	20.9067	41.7453	37.0435	40.8374	16.4698	17.4571	18.0588	Bcs1l
ENSMUSG00000026171	26.7262	26.3422	27.0762	34.0475	33.0486	33.7625	27.5559	26.0694	25.573	Rnf25
ENSMUSG00000033276	2.8521	2.7925	2.4943	7.7266	8.8096	8.6284	3.0174	3.1546	3.0817	Stk36
ENSMUSG00000033257	9.2661	8.9907	9.382	11.1173	12.0914	12.6481	9.2493	9.1448	10.2637	Ttll4
ENSMUSG00000026170	0.7543	0.6045	0.6512	0.1913	0.1015	0.3399	0.8096	1.246	1.269	Cyp27a1
ENSMUSG00000006542	1.2109	1.427	1.3008	2.7279	2.7766	3.069	1.1468	1.6668	1.1838	Prkag3
ENSMUSG00000098351	0	0	0	0	0	0	0	0	0	Gm27507
ENSMUSG00000033227	0.1496	0.0631	0.298	0	0.0671	0.0337	0.8989	1.441	1.5827	Wnt6
ENSMUSG00000099472	0	0	0	0	0	0	0	0	0	Gm29539
ENSMUSG00000026167	19.2878	19.357	18.5025	0.0561	0.0596	0.0898	16.0822	16.7116	14.6696	Wnt10a
ENSMUSG00000089964	0	0	0	0	0	0	0	0	0	Gm16582
ENSMUSG00000090071	0	0.0494	0	0.2722	0.4204	0.3694	0.0503	0	0	Cdk5r2
ENSMUSG00000055197	0	0	0	0	0	0	0	0	0	Fev
ENSMUSG00000006546	0	0	0	0	0	0	0	0	0	Cryba2
ENSMUSG00000065616	0	0	0	0	0	0	0	0	0	Mir375
ENSMUSG00000047021	0.0168	0	0.007	0	0	0	0	0	0	Cfap65
ENSMUSG00000089653	0	0	0.1053	0	0	0	0	0	0	Gm15841
ENSMUSG00000006538	0.043	0.0227	0.0357	0	0.0483	0.0242	0.0231	0.0296	0.0876	Ihh
ENSMUSG00000103145	0.0825	0	0	0.0436	0	0	0	0	0	Gm37744
ENSMUSG00000026162	3.5775	3.0301	2.4341	8.1166	7.6313	8.1257	4.4692	3.8748	3.3418	Nhej1
ENSMUSG00000026205	0.3026	0.0957	0.1507	0.3197	0.5091	0.3749	0.2273	0.0416	0.2052	Slc23a3
ENSMUSG00000033159	26.5413	26.2313	26.3973	31.3221	31.6128	29.3334	32.6455	33.7135	32.8825	Cnppd1
ENSMUSG00000049339	75.931	76.3519	75.8601	89.0186	88.1178	86.6886	65.3053	66.5663	65.2256	Retreg2
ENSMUSG00000026197	17.502	19.1178	17.7839	28.7713	21.625	23.4661	16.4418	16.0433	15.6625	Zfand2b
ENSMUSG00000026198	0.9252	0.9756	0.9011	1.8116	1.8405	2.2512	1.8007	2.0206	1.4226	Abcb6
ENSMUSG00000099519	0	0.0132	0.0312	0	0.0141	0.0141	0	0.0173	0.051	Gm29253
ENSMUSG00000033124	13.678	12.5866	14.2349	18.5618	19.798	20.5474	15.2912	13.5171	14.6817	Atg9a
ENSMUSG00000026199	8.4414	8.4168	8.4361	12.4207	12.4443	12.7836	7.6232	7.8455	7.508	Ankzf1
ENSMUSG00000026200	8.1502	9.0855	8.6917	2.8154	3.5125	3.1519	5.1008	4.9825	5.3328	Glb1l
ENSMUSG00000099204	0	0	0	0	0	0	0	0	0	Gm27943
ENSMUSG00000026201	27.3707	24.7287	26.4786	31.124	29.9051	30.0466	24.9845	24.2704	24.2568	Stk16
ENSMUSG00000026202	47.3555	44.7583	46.7356	31.7246	32.3533	30.6127	37.7445	37.6752	36.5337	Tuba4a
ENSMUSG00000096094	0.1168	0.1231	0.2423	0.1234	0.0655	0	0	0	0.0792	A630095N17Rik
ENSMUSG00000026203	34.7514	34.1695	33.9063	40.2839	39.6918	39.5797	26.6159	25.998	23.992	Dnajb2
ENSMUSG00000026204	16.7121	16.9709	17.3182	0.8803	0.9347	0.7127	4.505	5.1614	4.8989	Ptprn
ENSMUSG00000101840	0	0.1791	0	0.1795	0	0	0.1823	0.2338	0	Gm28294
ENSMUSG00000033061	0	0	0	0	0	0	0	0	0	Resp18
ENSMUSG00000100556	0	0	0	0	0	0	0	0	0	Gm28902
ENSMUSG00000026209	27.3492	26.855	27.0421	72.1449	69.5887	68.0889	25.1206	24.2616	22.9387	Dnpep
ENSMUSG00000026208	0.4541	0.5525	0.2755	0.1661	0.2155	0.1574	0.5249	0.4327	0.545	Des
ENSMUSG00000085653	0	0.0797	0.1256	0	0.2545	0	0	0.1041	0.1026	Gm15179
ENSMUSG00000026207	20.3481	18.9215	20.5174	13.3691	14.8532	13.9124	14.0958	13.8977	14.3894	Speg
ENSMUSG00000086053	0.5557	0.293	1.0378	0	0.3117	0.313	0	0.5736	0.7539	Gm15178
ENSMUSG00000033021	50.839	50.4305	49.1319	81.7647	74.9627	76.664	53.8015	54.9789	53.93	Gmppa
ENSMUSG00000033007	0.024	0.0507	0	0.0254	0	0.0271	0.0774	0.0662	0.0652	Asic4
ENSMUSG00000102605	0.0299	0	0.0497	0.0316	0.0336	0	0	0	0.0406	Gm37264
ENSMUSG00000032997	60.5176	60.2612	62.557	53.246	57.0127	54.4547	42.0856	43.2993	38.2487	Chpf
ENSMUSG00000026211	29.4889	29.7628	29.6208	42.0922	43.8764	43.1614	43.0705	40.1098	38.5047	Obsl1
ENSMUSG00000051703	0.8903	0.5522	0.8042	0.7746	1.4393	1.9172	0.7869	0.6488	0.8526	Tmem198
ENSMUSG00000032968	10.802	10.3587	10.295	12.6799	11.768	11.2664	5.2959	6.4246	5.7293	Inha
ENSMUSG00000082745	0	0	0	0	0	0.8346	0	0	0	Gm15181
ENSMUSG00000026213	10.9032	10.365	10.7091	13.2196	13.0246	13.7093	9.3619	9.3188	9.6653	Stk11ip
ENSMUSG00000082059	0	0	0	0	0	0	0	0	0	Gm15183
ENSMUSG00000006576	6.0314	6.0863	5.8421	9.6425	9.5541	10.1266	3.8383	4.0407	3.8379	Slc4a3
ENSMUSG00000083244	0	0	0	0	0	0	0	0	0	Gm15180
ENSMUSG00000082528	0	0	0	0	0	0	0	0	0	Gm15182
ENSMUSG00000082012	0	0	0	0	0	0	0	0	0	Gm5257
ENSMUSG00000099996	0	0	0	0	0	0	0	0	0	Gm29065
ENSMUSG00000101763	0	0	0	0	0	0	0	0	0	Gm29068
ENSMUSG00000100827	0	0	0	0	0	0	0	0	0	Gm29069
ENSMUSG00000100553	0	0	0.1244	0	0	0	0	0	0	Gm17751
ENSMUSG00000098611	0	0	0	0	0	0	0	0	0	Mir6343
ENSMUSG00000100534	0	0	0	0	0	0	0	0	0	Gm816
ENSMUSG00000102904	0	0	0	0	0	0	0	0	0	Gm38265
ENSMUSG00000089326	0	0	0	0	0	0	0	0	0	Gm25974
ENSMUSG00000026235	0.1303	0.0944	0.1284	8.6953	10.9311	10.179	0.201	0.1681	0.3203	Epha4
ENSMUSG00000099141	0	0	0	0	0	0	0	0	0	Mir6352
ENSMUSG00000101849	0	0	0	0	0.0796	0.0799	0	0	0	Gm28386
ENSMUSG00000101506	0	0	0	0	0	0	0.241	0	0	Gm28385
ENSMUSG00000065215	0	0	0	0	0	0	0	0	0	Gm26263
ENSMUSG00000102052	0	0	0	0	0	0	0	0	0	Gm28387
ENSMUSG00000004872	0.1378	0.2011	0.1408	0.0336	0.0119	0.0239	0.1934	0.2334	0.1438	Pax3
ENSMUSG00000032908	0.0328	0.1209	0.1632	0.1731	0.147	0.1107	0.1055	0.0226	0.0889	Sgpp2
ENSMUSG00000099561	0.0452	0	0.0375	0.0478	0	0	0	0	0	Gm28410
ENSMUSG00000102945	0	0	0	0	0	0	0	0	0	Gm37884
ENSMUSG00000026245	67.0193	63.1463	63.6296	116.3843	119.7013	116.8756	84.0189	80.1914	81.4853	Farsb
ENSMUSG00000101798	0.2512	0.2649	0	0.2654	0	0	0	0	0	Gm28995
ENSMUSG00000104018	0.133	0.187	0.1104	0.1873	0	0.5493	0.0476	0	0	4833412K13Rik
ENSMUSG00000090486	0.0198	0.0418	0.0329	1.151	1.3555	1.2496	0.0425	0.0545	0	BC035947
ENSMUSG00000012187	0.0421	0	0	4.0904	4.532	4.4561	0.0452	0.0579	0.0571	Mogat1
ENSMUSG00000099364	0	0	0	0	0	0	0	0	0	5730419F03Rik
ENSMUSG00000100562	0	0	0	0	0	0	0	0	0	Gm29611
ENSMUSG00000032883	51.4971	50.5709	51.4788	175.4248	199.7178	192.3317	36.6326	36.2076	37.1989	Acsl3
ENSMUSG00000079470	4.8414	4.7447	4.5787	11.7811	14.7023	13.0711	3.3267	3.1262	3.3942	Utp14b
ENSMUSG00000099377	0.4564	0.2807	0.1894	0.4018	0.5973	0.5141	0.3266	0.4188	0.2064	Gm6159
ENSMUSG00000099706	0	0	0	0	0.0224	0	0	0	0	Gm29536
ENSMUSG00000047330	0.0247	0	0.041	0.365	0.3045	0.3336	0.1854	0.1019	0.1674	Kcne4
ENSMUSG00000101324	0	0	0	0.1005	0	0	0	0	0	Gm29187
ENSMUSG00000072978	0.74	1.5606	0.7372	1.4073	0.4981	1.0003	0.1589	1.0186	1.004	Gm5830
ENSMUSG00000050711	0.0521	0.1374	0.0216	23.7694	27.4314	25.9897	0.5317	0.3588	0.3183	Scg2
ENSMUSG00000099562	0	0	0	0	0	0	0	0	0	Gm19027
ENSMUSG00000077782	0	0	0	0	0	0	0	0	0	Gm24160
ENSMUSG00000054702	0.2278	0.1441	0.1324	15.5003	16.5603	17.4251	0.3179	0.3449	0.2782	Ap1s3
ENSMUSG00000102235	0	0	0	0	0.0972	0.1464	0	0	0	Gm37886
ENSMUSG00000073643	23.3853	22.4629	23.0358	27.9835	31.549	30.1441	24.4812	26.0122	24.926	Wdfy1
ENSMUSG00000104497	0	0	0	0	0	0.0412	0	0	0	Gm10555
ENSMUSG00000026248	20.1808	22.7931	18.672	27.0086	25.2772	29.7857	21.1036	23.7702	22.3469	Mrpl44
ENSMUSG00000026249	0.1741	0.2086	0.1576	30.0836	27.8686	29.6696	0.1104	0.1416	0.1503	Serpine2
ENSMUSG00000067106	0.2208	0.2328	0.0611	0.311	0.1651	0.4145	0	0	0.3993	Gm5529
ENSMUSG00000100397	0	0	0	0.1449	0	0	0.1472	0	0.1861	Gm28071
ENSMUSG00000099753	0	0	0	0	0	0	0	0	0	Gm28058
ENSMUSG00000096297	0	0	0	0	0	0	0	0	0	Gm23934
ENSMUSG00000102518	0	0	0	0	0	0	0	0	0	Gm38339
ENSMUSG00000099552	0	0	0	0	0	0	0	0	0	9830004L10Rik
ENSMUSG00000043230	0	0.0206	0.0162	0	0.1095	0	0	0	0.0795	Fam124b
ENSMUSG00000101257	0	0	0	0.0948	0.2014	0.1011	0	0	0	2310015K22Rik
ENSMUSG00000103404	0.0562	0	0.0466	0	0	0	0	0	0	Gm37932
ENSMUSG00000004364	68.7567	68.356	68.6563	97.8282	111.0269	107.7022	72.5546	68.3772	73.3288	Cul3
ENSMUSG00000103076	0.039	0.2465	0.4527	0.1646	0.5681	0.4388	0.2509	0.0536	0.1057	Gm37902
ENSMUSG00000103525	0	0	0.0299	0.0381	0	0	0	0	0	Gm37262
ENSMUSG00000101722	0	0.0429	0.0169	0	0	0.0459	0	0.0561	0	Gm29125
ENSMUSG00000090637	0	0	0	0	0	0	0	0	0	Gm6189
ENSMUSG00000101483	0	0	0	0	0	0	0	0	0	1700016L21Rik
ENSMUSG00000110100	0	0.1164	0	0	0	0	0	0	0	Gm45261
ENSMUSG00000038608	0.0179	0.0038	0.0089	0.3944	0.4952	0.469	0	0	0	Dock10
ENSMUSG00000103192	0.0184	0	0	0	0	0	0	0	0	Gm37645
ENSMUSG00000104488	0	0	0.0293	0	0	0	0	0	0	Gm38062
ENSMUSG00000102721	0	0	0	0	0	0	0	0	0	A630081D01Rik
ENSMUSG00000099949	0	0	0	0.1533	0	0	0	0	0	Gm29124
ENSMUSG00000099918	0	0	0	0	0	0	0	0	0	Gm28066
ENSMUSG00000054976	0	0.0111	0.0044	0.0166	0.0059	0.0059	0	0	0	Nyap2
ENSMUSG00000104029	0	0	0.0543	0	0	0	0	0	0	Gm37210
ENSMUSG00000101986	0	0.0236	0	0	0	0	0	0	0	Gm6198
ENSMUSG00000087008	0.1997	0.4211	0.3315	0.2813	0.1493	0.2249	0.0714	0.1832	0.3612	Gm5530
ENSMUSG00000100561	0	0	0.0771	0	0	0.2092	0.0997	0.5113	0.252	Gm7516
ENSMUSG00000103571	0	0	0	0	0	0	0	0	0.0986	Gm37114
ENSMUSG00000098797	0	0	0	0	0	0	0	0	0	Mir6344
ENSMUSG00000055980	19.4466	18.4636	19.9934	41.809	52.7414	54.2867	18.4401	18.7231	21.6647	Irs1
ENSMUSG00000022591	0	0	0	0	0	0	0	0	0	Gm9747
ENSMUSG00000026142	25.2633	25.4572	25.5805	11.5649	12.0261	12.6065	26.2968	25.9504	28.0937	Rhbdd1
ENSMUSG00000104493	0.0463	0.0732	0	0.0489	0.0779	0.0261	0	0.0637	0.0314	Gm19552
ENSMUSG00000100786	0	0	0.1294	0.0412	0	0.1317	0.0418	0	0	Gm28940
ENSMUSG00000096779	0	0	0	0	0	0	0	0	0	Gm22112
ENSMUSG00000067158	0.068	0.0261	0.0615	0.0392	0.0901	0.0139	0.0995	0.085	0.1593	Col4a4
ENSMUSG00000079465	0.0329	0.0347	0.0764	0.0208	0.0369	0.0371	0.0706	0.0634	0.0625	Col4a3
ENSMUSG00000065055	0	0	0	0	0	0	0	0	0	n-R5s213
ENSMUSG00000097564	0.1208	0.0478	0.2256	0.1595	0.1694	0.2381	0.3241	0.1039	0.2458	C430014B12Rik
ENSMUSG00000026150	20.3148	19.5994	19.8585	25.5512	25.3509	26.1534	20.282	19.9147	20.7321	Mff
ENSMUSG00000101450	1.7407	1.2916	1.2844	0.1362	1.3018	1.162	0.1384	0.6212	0.5248	Gm28941
ENSMUSG00000026149	0	0	0.0361	0	0.0975	0.2449	0	0	0	Tm4sf20
ENSMUSG00000099771	0	0	0	0	0	0	0	0	0	Gm19257
ENSMUSG00000102280	0	0	0	0	0	0	0	0	0	Gm36999
ENSMUSG00000100170	0.1796	0	0	0	0	0	0	0	0	Gm28942
ENSMUSG00000100744	0	0	0	0	0	0	0	0	0	Gm17764
ENSMUSG00000093782	0	0	0	0	0	0	0	0	0	Gm22396
ENSMUSG00000026159	24.5488	23.9553	24.0844	24.3734	25.8092	27.1857	21.6393	22.8638	23.6604	Agfg1
ENSMUSG00000101784	0	0	0	0	0	0	0	0	0	Gm7553
ENSMUSG00000038496	0.0428	0	0.071	0	0	0.0241	0.1378	0.1178	0.1161	Slc19a3
ENSMUSG00000100432	0	0	0	0	0	0	0	0	0	Gm7539
ENSMUSG00000100190	0	0	0	0	0	0	0	0	0	Krtap28-10
ENSMUSG00000104423	0	0	0	0	0	0	0	0	0	A030005K14Rik
ENSMUSG00000101315	0	0	0	0	0	0	0	0	0	Krtap28-13
ENSMUSG00000099691	0	0	0	0	0	0	0	0	0	Gm29518
ENSMUSG00000026166	0.0461	0	0.1149	0.3412	0.1035	0.2599	0.9905	0.6986	0.8764	Ccl20
ENSMUSG00000101173	0.1647	0	0	0	0	0	0.1768	0	0	Gm29519
ENSMUSG00000053161	0.0306	0.0323	0.0254	0	0	0	0	0	0	Daw1
ENSMUSG00000101896	0	0	0.0647	0.2471	0.5247	0.4391	0.0837	0	0	Gm6244
ENSMUSG00000084443	0	0	0	0	0	0	0	0	0	n-R5s214
ENSMUSG00000026163	0.0068	0	0	0	0	0	0	0	0	Sphkap
ENSMUSG00000079140	0	0.0877	0	0.3516	0	0.0937	0	0	0	Gm6374
ENSMUSG00000104374	0	0	0	0	0	0	0	0	0	Gm37517
ENSMUSG00000104219	0	0	0	0	0	0	0	0	0	Gm37989
ENSMUSG00000100580	0	0	0	0	0	0	0	0	0	4933436I20Rik
ENSMUSG00000094946	0	0	0	0	0	0	0	0	0	Gm25754
ENSMUSG00000077736	0	0	0	0	0	0	0	0	0	Gm24555
ENSMUSG00000045658	2.0059	1.7936	1.8782	0.6781	0.846	0.8044	6.7773	7.0128	6.6836	Pid1
ENSMUSG00000102750	0.0798	0	0	0	0	0	0	0	0	Gm37058
ENSMUSG00000101934	0	0	0	0	0	0	0	0	0	Gm18304
ENSMUSG00000098851	0	0	0	0	0	0	0	0	0	Mir6353
ENSMUSG00000036766	0.0548	0.1301	0.091	0.029	0.0307	0	0.1765	0.0943	0.1488	Dner
ENSMUSG00000104396	0	0.0239	0.0188	0	0	0	0	0	0	Gm37959
ENSMUSG00000102481	0	0	0	0	0	0	0	0	0	Gm37925
ENSMUSG00000093254	0	0	0	0	0	0	0	0	0	Mir5126
ENSMUSG00000026219	49.8404	49.0255	49.6042	59.5228	72.376	72.8789	52.0057	50.6999	56.799	Trip12
ENSMUSG00000103505	0	0	0	0	0	0	0	0	0	Gm38374
ENSMUSG00000104503	0.0278	0.0733	0.0462	0.0441	0.0156	0.0313	0.0298	0.0383	0	Gm37738
ENSMUSG00000073633	6.746	7.7891	7.9056	33.5063	31.8443	34.2469	9.6977	9.4956	9.1936	Fbxo36
ENSMUSG00000026220	0.2347	0.1238	0.2111	0.1033	0.0658	0.022	2.8133	2.2886	2.4149	Slc16a14
ENSMUSG00000096802	0.1472	0.0776	0.3054	0.2332	0	0	3.5542	2.1271	3.3945	Gm15433
ENSMUSG00000099693	0	0	0	0	0	0	0.552	0	0	Gm29284
ENSMUSG00000052477	0	0.0181	0.0284	0.0181	0.0192	0	0.0368	0.0472	0.0465	C130026I21Rik
ENSMUSG00000064281	1.6642	2.3396	1.8419	3.1646	2.489	1.6246	1.9052	2.1379	2.7093	Rpl19-ps1
ENSMUSG00000098842	0	0	0	0	0	0	0	0	0	Gm27907
ENSMUSG00000061852	0	0.1147	0.0903	0	0	0	0.1167	0	0.295	Gm7582
ENSMUSG00000089976	0	0	0	0	0	0.7816	0.3723	0	0	Gm2389
ENSMUSG00000101279	0.3779	0.1992	1.1764	0.4991	0.4239	0.745	0.8112	0.3901	0.7691	Gm18342
ENSMUSG00000089844	0.5317	0.4313	0.4414	0.7778	0.78	0.645	0.9219	0.4504	0.6659	A530032D15Rik
ENSMUSG00000073631	0	0	0	0	0	0	0	0	0	Gm10553
ENSMUSG00000072109	0.0282	0	0	0	0	0	0.0606	0.0777	0	A530040E14Rik
ENSMUSG00000090128	0	0	0	0	0	0	0	0	0	Gm16038
ENSMUSG00000091199	0	0	0	0	0	0	0	0	0.3493	Gm2619
ENSMUSG00000089716	0.1334	0.2814	0.1846	0.188	0.1497	0.3006	0.0477	0.1837	0.1207	Gm6264
ENSMUSG00000079457	0	0	0.0218	0	0	0	0.141	0.0723	0.0713	Gm7609
ENSMUSG00000090252	0	0.1554	0	0	0	0	0	0	0	Gm16028
ENSMUSG00000079455	0.0164	0	0	0	0	0	0	0	0	Gm16026
ENSMUSG00000089652	0	0	0.0224	0	0	0	0	0	0	Gm16025
ENSMUSG00000089937	0.2415	0	0	0	0	0	0.1296	0	0	Gm7281
ENSMUSG00000096292	0	0	0	0	0	0	0	0	0	Gm2666
ENSMUSG00000101751	1.2652	1.491	1.2356	1.4153	1.5862	2.1797	1.358	2.4586	2.1204	Gm2427
ENSMUSG00000089714	0.1363	0.2875	0.0905	0.0864	0.0917	0.0307	0.0293	0.1126	0.037	Gm16092
ENSMUSG00000090186	0.2091	0	0.0868	0	0	0	0.449	0	0.1419	Gm7592
ENSMUSG00000094127	0	0	0	0	0	0	0	0	0	G530012D18Rik
ENSMUSG00000070034	0.0387	0	0.008	0.0204	0.0325	0	0.0311	0.0665	0.0525	Sp110
ENSMUSG00000090103	0	0	0	0	0	0	0	0	0	Gm16094
ENSMUSG00000070031	1.5367	1.5373	1.6191	0.9575	0.7956	1.1318	2.8759	1.7627	2.8333	Sp140
ENSMUSG00000073628	0	0	0	0	0	0	0	0	0	Gm10552
ENSMUSG00000090246	0.1363	0	0.0453	0.0576	0.0306	0	0.0293	0	0.037	Gm17017
ENSMUSG00000026222	0.1215	0.1189	0.1008	0.1742	0.1655	0.215	0.2794	0.1433	0.1177	Sp100
ENSMUSG00000064414	0	0	0	0	0	0	0	0	0	n-R5s215
ENSMUSG00000052760	2.2994	2.1182	1.8082	0.1023	0.353	0.2181	3.2212	3.3648	2.5284	A630001G21Rik
ENSMUSG00000098634	0	0	0	0	0	0	0	0	0	Mir8096
ENSMUSG00000094834	0	0	0	0	0	0	0	0	0	Gm25472
ENSMUSG00000100217	0	0	0	0	0	0	0	0	0	9930111H07Rik
ENSMUSG00000092932	0	0	0	0	0	0	0	0	0	Gm22906
ENSMUSG00000036707	32.9275	32.8732	33.5236	37.4197	42.8496	41.453	33.581	30.147	32.6557	Cab39
ENSMUSG00000026223	248.9786	244.5722	248.2311	210.3964	208.3082	200.6106	259.8834	267.4885	257.6866	Itm2c
ENSMUSG00000026224	0	0	0.0163	0	0	0	0.0211	0	0.0532	4933407L21Rik
ENSMUSG00000099767	0	0	0	0	0	0	0	0	0	Gm28884
ENSMUSG00000049608	0	0	0	0	0	0	0.0189	0.0243	0	Gpr55
ENSMUSG00000100108	0	0	0.187	0	0	0	0	0	0	Gm28100
ENSMUSG00000099342	3.6672	4.5656	3.6676	5.6947	4.9066	4.7281	3.5092	3.1016	3.7164	Gm18180
ENSMUSG00000026226	0	0.0677	0	0	0	0	0	0	0	Spata3
ENSMUSG00000026227	0	0.0208	0.0163	0	0	0	0.0211	0.0271	0	2810459M11Rik
ENSMUSG00000026229	78.7445	79.5662	79.1943	105.9694	105.7136	105.3222	77.0577	75.3303	75.0452	Psmd1
ENSMUSG00000077274	0	0	0	1.7034	1.2057	0.6054	0	5.1783	0	Gm22786
ENSMUSG00000026228	0.2154	0.1298	0.3576	0.0975	0.1726	0.0693	0.2312	0.0847	0.0835	Htr2b
ENSMUSG00000103272	0.2692	0.1548	0.1625	0.1034	0.1373	0.1654	0.0263	0.0674	0.166	Gm37914
ENSMUSG00000094638	0.7605	1.6928	0.5611	1.2497	1.1374	1.7132	1.2696	1.163	0.3439	Gm21972
ENSMUSG00000062590	3.9575	4.3057	4.0676	5.0437	4.886	4.5714	3.4251	3.5181	3.5292	Armc9
ENSMUSG00000087538	0.1739	0.7335	0.1444	0.1837	0	0	0.9333	0	0.9438	Gm16341
ENSMUSG00000079445	0	0.0334	0.0263	0	0.0533	0.0179	0.034	0.0436	0	B3gnt7
ENSMUSG00000099644	0	0	0	0	0	0	0	0	0	Gm28626
ENSMUSG00000091806	0	0	0	0	0	0	0	0	0	Gm5258
ENSMUSG00000101853	0	0	0	0	0	0	0	0	0	Gm28627
ENSMUSG00000026234	231.1155	229.1175	228.8247	352.9523	389.4947	375.233	352.3738	348.668	351.4708	Ncl
ENSMUSG00000064837	0	0	0	0	0	0	0	0	0	Snora75
ENSMUSG00000104627	0	0	0	0	0	0	0	0	0	Mir3535
ENSMUSG00000064696	0	0	0	0	0	0	0	0	0	Gm24148
ENSMUSG00000064823	0	0	0.7775	0	0	0	0	0	0	Snord82
ENSMUSG00000073627	0.5297	0.5692	0.575	0.947	1.0741	1.0327	0.7872	0.7711	0.8153	C130036L24Rik
ENSMUSG00000110510	0	0	0	0	0	0	0	0.1534	0	Gm45908
ENSMUSG00000026237	0	0	0	0	0	0.0436	0	0.1065	0.0525	Nmur1
ENSMUSG00000036574	0	0	0	0	0	0	0	0	0	Tex44
ENSMUSG00000101328	0	0	0.1564	0	0	0.2122	0	0	0	Rpl30-ps6
ENSMUSG00000026238	2062.1562	2025.5239	1969.3071	3973.7898	3997.7119	3937.6958	2310.9312	2320.1346	2231.5958	Ptma
ENSMUSG00000026239	47.2642	47.6145	46.1054	61.8914	59.3331	58.6317	34.6054	42.6801	36.4723	Pde6d
ENSMUSG00000102927	0.279	0	0.1853	0.1179	0.1252	0.1257	0.0599	0.384	0	Gm37152
ENSMUSG00000026240	13.9458	14.6045	14.3592	16.0897	17.1372	15.7759	13.1943	13.4352	13.8876	Cops7b
ENSMUSG00000084468	0	0	0	0	0	0	1.2346	0	0	Gm22955
ENSMUSG00000103609	0	0	0	0	0.0326	0	0	0.04	0.0395	Gm37022
ENSMUSG00000026241	0	0.1327	0	0	0	0	0	0	0	Nppc
ENSMUSG00000053333	3.418	3.4331	3.3631	5.2063	5.5528	5.9909	2.8146	2.9911	2.5984	Dis3l2
ENSMUSG00000100225	0	0	0.129	0	0	0	0	0	0	Gm29097
ENSMUSG00000100768	0	0	0	0	0.043	0.0432	0	0	0	Gm29055
ENSMUSG00000104121	0	0	0.0184	0	0	0	0	0	0	Gm37485
ENSMUSG00000102383	0.0369	0	0	0	0	0	0	0	0	Gm38142
ENSMUSG00000104400	0	0	0.0195	0	0	0	0	0	0	Gm38010
ENSMUSG00000102293	0	0	0	0	0.0318	0.0957	0.0304	0	0	Gm37541
ENSMUSG00000102649	0.042	0.0443	0.1047	0.0444	0	0	0	0	0	Gm38021
ENSMUSG00000084106	13.0253	12.803	11.8505	16.404	16.2619	17.3246	12.7953	14.7884	13.8773	Gm6136
ENSMUSG00000102571	0	0.0519	0.0613	0.052	0	0	0	0	0	Gm37967
ENSMUSG00000099401	0.1525	0.1608	0.2531	0	0	0	0	0.2099	0	Gm28375
ENSMUSG00000102956	0	0	0	0.0927	0	0	0	0	0.1191	Gm37017
ENSMUSG00000103984	0.0672	0.1181	0.1487	0.2602	0.1507	0.2522	0.0961	0.0308	0.1823	Gm37447
ENSMUSG00000101940	0	0	0	0	0	0	0	0	0.0857	Akp-ps1
ENSMUSG00000101625	0	0	0	0.1565	0	0	0	0	0	Gm29371
ENSMUSG00000026246	0	0	0.0241	0	0	0	0	0	0	Alppl2
ENSMUSG00000079440	0	0	0	0	0	0	0	0	0	Alpi
ENSMUSG00000100940	0	0	0	0	0	0	0	0	0	Gm29372
ENSMUSG00000036500	0	0	0	0	0	0	0	0	0	Akp3
ENSMUSG00000099839	0	0	0	0	0	0	0	0	0	Gm29374
ENSMUSG00000026247	0.2248	0.1975	0.1089	0	0	0.0211	0.563	0.2836	0.6354	Ecel1
ENSMUSG00000036480	0.3008	0.4123	0.4244	0.1589	0.1012	0.0678	0.3874	0.3726	0.4897	Prss56
ENSMUSG00000026251	0.0399	0.0421	0.0166	0	0.0224	0	0.214	0.0823	0.2164	Chrnd
ENSMUSG00000026253	0.0473	0.0332	0	0.0166	0.0177	0	0.1521	0.1301	0.0214	Chrng
ENSMUSG00000026254	26.4125	26.8817	26.8468	38.3171	37.3588	36.8648	29.0432	30.3601	29.7465	Eif4e2
ENSMUSG00000088318	0	0	0	0	1.4564	0	0	0	0	Gm26187
ENSMUSG00000026255	0.0926	0.3253	0.2817	0.1956	0.2423	0.4518	0.6955	0.4672	0.5442	Efhd1
ENSMUSG00000089821	0	0	0	0	0	0	0	0	0	Efhd1os
ENSMUSG00000048000	22.6415	21.768	23.6452	25.4549	29.1127	29.1513	18.836	18.9438	19.1851	Gigyf2
ENSMUSG00000095281	0	0	0	0	0	0	0	0	0	Gm22549
ENSMUSG00000079436	0	0	0.0429	0	0	0.0582	0.0554	0.1421	0	Kcnj13
ENSMUSG00000089613	0	1.4555	1.7187	0	1.5484	1.5549	0	0	0	Gm23504
ENSMUSG00000026258	0	0	0	0	0	0	0.3899	0	0	3110079O15Rik
ENSMUSG00000026259	2.4682	2.4078	2.1464	0.337	0.4897	0.3783	3.1718	2.288	2.3463	Ngef
ENSMUSG00000079434	0.2785	0.1068	0.2732	0.0802	0.0852	0.1996	0.1359	0.2439	0.2404	Neu2
ENSMUSG00000091123	0	0	0	0	0	0	0	0	0	Gm17181
ENSMUSG00000090994	0	0	0	0	0	0.0698	0	0.0853	0	Gm6153
ENSMUSG00000026288	0.0431	0.0182	0.0358	0.0091	0.0484	0.0097	0.0555	0.0475	0.0234	Inpp5d
ENSMUSG00000026289	8.7033	9.0047	8.7734	8.7343	8.8538	9.0136	7.0535	6.5803	6.6799	Atg16l1
ENSMUSG00000087968	0	0	0.2001	0.2547	0.8112	0	0.7762	0	0	Gm25395
ENSMUSG00000089281	0.4949	0.2609	0.6162	0	1.1102	0.8361	0.7967	1.0217	1.3427	Scarna6
ENSMUSG00000056055	0.0589	0.1009	0.11	0.0233	0	0.0415	0.1344	0.0811	0.04	Sag
ENSMUSG00000070738	20.0915	19.4692	19.3315	18.3237	19.6491	20.5508	20.7321	20.4215	20.583	Dgkd
ENSMUSG00000101942	0.078	0	0.0647	0	0	0	0	0	0.1058	Gm19582
ENSMUSG00000103996	0	0	0	0	0	0.0875	0	0	0	4833421G17Rik
ENSMUSG00000103591	0.0219	0.0462	0.0909	0	0.0246	0	0.0235	0	0.0594	Gm38365
ENSMUSG00000005501	12.1127	12.0381	11.8519	22.4598	25.8921	26.6724	11.0265	10.5067	11.3451	Usp40
ENSMUSG00000095942	0	0	0	0	0	0	0	0	0	Gm25198
ENSMUSG00000084021	0.0414	0	0.0344	0	0	0	0	0	0	Gm5832
ENSMUSG00000083478	0	0	0	0	0	0	0	0	0	Gm15375
ENSMUSG00000090165	0	0	0	0.0306	0.0324	0	0	0	0	Ugt1a10
ENSMUSG00000092220	0	0	0	0	0	0	0	0	0	Gm20528
ENSMUSG00000090175	0	0	0	0	0	0	0	0	0	Ugt1a9
ENSMUSG00000089675	0.0294	0	0	0	0	0	0	0	0	Ugt1a8
ENSMUSG00000090124	0.2176	0.2786	0.2064	5.7301	7.7751	6.6173	0.2836	0.7487	0.4428	Ugt1a7c
ENSMUSG00000082837	0	0	0	0	0	0	0	0	0	Gm15373
ENSMUSG00000090145	0.0826	0.029	0.0685	2.8499	3.8597	2.6356	0.0591	0.0379	0.0373	Ugt1a6b
ENSMUSG00000084195	0	0	0	0	0	0	0	0	0	Gm15372
ENSMUSG00000081261	0	0	0	0.8214	0.8721	0.5839	0	0	0	Gm15370
ENSMUSG00000054545	0.076	0.0802	0.0252	1.253	1.0405	1.1647	0.3264	0.1256	0.1444	Ugt1a6a
ENSMUSG00000081602	0	0	0	0	0	0	0	0	0	Gm15369
ENSMUSG00000082513	0	0	0	0	0	0	0	0	0	Gm15374
ENSMUSG00000082677	0	0	0	0	0	0.1884	0	0.1151	0	Gm15371
ENSMUSG00000089943	0	0.0314	0	0.1887	0.1002	0.1006	0	0	0	Ugt1a5
ENSMUSG00000081488	0	0.0806	0	0	0.0857	0	0	0	0	Gm15368
ENSMUSG00000083277	0	0	0	0	0.1879	0.1887	0	0	0	Gm15376
ENSMUSG00000090171	0	0.0313	0	0.094	0	0	0	0	0	Ugt1a2
ENSMUSG00000081984	0	0	0	0	0	0	0	0	0	Dnajb3
ENSMUSG00000089960	0	0	0	0.0623	0	0.0332	0	0	0	Ugt1a1
ENSMUSG00000079429	2.2314	1.8888	2.1984	1.819	2.122	1.983	1.2845	1.6048	1.6236	Mroh2a
ENSMUSG00000044783	45.6952	42.1656	43.3533	64.7053	71.7579	70.6218	33.1554	32.5098	34.0614	Hjurp
ENSMUSG00000036251	0.0554	0	0.0115	0	0.0622	0	0.0744	0.0381	0.0188	Trpm8
ENSMUSG00000085420	0	0	0	0	0	0	0	0	0	4930453O03Rik
ENSMUSG00000026295	0	0	0	0	0	0	0	0	0	Spp2
ENSMUSG00000099553	0.1392	0	0	0	0	0	0	0	0	Gm29538
ENSMUSG00000100908	0	0	0	0	0	0	0	0	0	Gm28888
ENSMUSG00000062310	0.268	0	0.5284	0.1062	0	0.0377	0.2158	0.415	0.2727	Glrp1
ENSMUSG00000100798	0	0.0264	0.0207	0.0792	0.1963	0.1126	0	0	0.0678	Gm19589
ENSMUSG00000104057	0	0	0	0	0	0	0	0	0	Gm38130
ENSMUSG00000100367	0	0	0	0	0	0	0	0	0.3105	Gm29336
ENSMUSG00000049866	34.0255	34.2786	34.6461	20.0924	23.0078	21.2617	18.4136	18.8815	18.6105	Arl4c
ENSMUSG00000101736	0	0.1506	0	0	0	0	0	0	0.1938	Gm29335
ENSMUSG00000097398	0	0	0	0.1211	0.2572	0	0	0	0.311	Platr5
ENSMUSG00000099848	0.2309	0.4869	0.7666	0	0	0	0.2478	1.9067	0	Gm29337
ENSMUSG00000101333	0	0	0	0	0	0	0	0	0	Gm4753
ENSMUSG00000099378	0	0	0	0	0	0	0	0	0	1700067G17Rik
ENSMUSG00000099544	0	0	0	0	0	0	0	0	0	Gm18699
ENSMUSG00000036206	35.1696	34.4194	36.1888	28.849	29.3941	29.806	27.9321	26.517	25.7015	Sh3bp4
ENSMUSG00000102700	0.3004	0	0.0935	0.0793	0.0421	0.1269	0.1612	0	0.1019	Gm38312
ENSMUSG00000102083	0	0	0	0	0	0	0	0	0	Gm5259
ENSMUSG00000101288	0.2226	0.1174	0	0	0	0	0	0	0	Gm28342
ENSMUSG00000099938	0	0.117	0	0	0	0	0	0	0	C030007H22Rik
ENSMUSG00000055013	8.2039	8.17	7.9971	6.3593	7.4392	6.7889	11.4424	11.2819	11.7228	Agap1
ENSMUSG00000104114	0	0	0	0	0	0.1239	0	0.0379	0	Gm37297
ENSMUSG00000088371	0	0	0	0	0	0	0	0	0	Gm25180
ENSMUSG00000101662	0.0985	0	0.0817	0	0.2209	0	0	0	0.1336	Gm28499
ENSMUSG00000102009	0	0.0611	0	0	0	0.0435	0.0622	0	0.0262	4933400F21Rik
ENSMUSG00000088775	0	0	0	0	0	0	0	0	0	Gm26037
ENSMUSG00000103252	0	0	0	0	0	0	0	0	0	Gm37521
ENSMUSG00000034486	0	0	0	0.1273	0.1014	0.1357	0	0	0	Gbx2
ENSMUSG00000092627	0	0	0	0.6798	0.818	0.2899	0	0	0	D130058E05Rik
ENSMUSG00000067081	0	0	0	0	0	0	0	0	0	Asb18
ENSMUSG00000026301	0.0153	0.0162	0	0	0	0	0.0165	0	0	Iqca
ENSMUSG00000100850	0	0	0	0	0	0	0	0	0	4930434B07Rik
ENSMUSG00000044337	25.3811	24.9659	25.9779	5.338	6.4367	5.0959	23.2268	23.5329	23.4077	Ackr3
ENSMUSG00000104087	0	0	0.0398	0	0	0	0	0	0.0651	Gm38277
ENSMUSG00000101951	0	0.0753	0.1186	0	0	0	0.0767	0.0983	0.3876	Gm28721
ENSMUSG00000101028	0.262	0.2763	0.5437	0	0.0735	0	0.9139	0.9016	0.7998	Gm28723
ENSMUSG00000098368	0	0.6461	0	0	0	0	0	0	0	Gm27648
ENSMUSG00000101997	0	0.0667	0	0	0	0	0	0	0	Gm28722
ENSMUSG00000103292	0.0936	0.0493	0.0194	0.1236	0.3937	0.3163	0.1256	0.0322	0.0317	Gm35048
ENSMUSG00000034432	36.0416	35.9204	35.0202	44.2749	42.579	43.2054	41.2149	39.3828	40.4176	Cops8
ENSMUSG00000056128	0	0.1146	0	0	0	0	0	0.0748	0	Gm9991
ENSMUSG00000048126	46.8944	47.0483	46.6243	35.5875	39.5755	41.8525	104.7344	102.5089	110.5335	Col6a3
ENSMUSG00000103061	0.1058	0	0.0293	0.0745	0	0.0397	0.1136	0.0971	0.0479	Gm36970
ENSMUSG00000103978	0	0	0	0	0	0	0	0	0	4930474B08Rik
ENSMUSG00000026303	0.0734	0.0774	0.0914	0.1034	0.151	0.1241	0.1051	0.0337	0.0996	Mlph
ENSMUSG00000090550	0	0	0	0	0	0	0	0	0	Prlh
ENSMUSG00000026304	0.0658	0.1735	0	0	0.0369	0	0.1766	0.2265	0.0893	Rab17
ENSMUSG00000100791	0	0.1117	0.1759	0	0	0	0	0	0.2874	Gm28199
ENSMUSG00000026305	65.6286	64.8186	62.5459	57.7804	62.135	62.6689	51.7062	54.3954	53.6836	Lrrfip1
ENSMUSG00000070732	0	0	0.0084	0.0106	0	0	0.0108	0.0138	0	Rbm44
ENSMUSG00000100018	0	0	0	0.0962	0	0.2052	0	0	0	Gm7776
ENSMUSG00000034353	0	0.0458	0.036	11.0025	10.5628	10.7292	0.1397	0.1493	0.0589	Ramp1
ENSMUSG00000034343	12.6138	12.1587	12.0155	15.1749	16.4202	15.3028	12.249	11.7788	12.968	Ube2f
ENSMUSG00000083064	0.6616	0.7751	0.6102	0.1553	1.0719	0.5796	1.0256	0.3035	1.5956	Gm7785
ENSMUSG00000097285	0.279	0.1471	0.6948	0.2948	0.1565	0	0.4492	0.192	0.1893	Gm26683
ENSMUSG00000026307	8.7635	8.0246	7.6214	8.2686	8.0195	7.9881	8.5086	8.154	8.8192	Scly
ENSMUSG00000090322	0.1338	0	0.1111	0	0	0	0	0.1842	0	Gm17090
ENSMUSG00000049515	0.0723	0.0127	0.05	0.0509	0.027	0.0543	0.0905	0.0331	0.0653	Espnl
ENSMUSG00000026308	1.2736	1.7905	1.7443	0	0.0238	0.0717	0.1595	0.2337	0.2304	Klhl30
ENSMUSG00000047443	0.0699	0.221	0.0387	0.7136	0.81	0.6035	0.1	0.0641	0.1896	Erfe
ENSMUSG00000026309	20.0975	19.9968	19.7097	25.3217	25.7213	23.9014	18.3281	18.1279	17.0993	Ilkap
ENSMUSG00000100253	0	0	0	0	0	0	0	0	0	1700020N18Rik
ENSMUSG00000067071	26.5462	26.7291	29.2605	42.1827	40.599	40.5645	21.3691	23.9102	20.0247	Hes6
ENSMUSG00000055866	2.7656	2.7744	2.7232	2.7561	3.2279	2.9513	3.9778	4.2073	4.1318	Per2
ENSMUSG00000101911	0	0	0	0	0	0	0	0	0	Gm28381
ENSMUSG00000100151	0	0	0	0	0	0	0	0	0.1066	Gm28382
ENSMUSG00000101958	0	0	0	0.032	0	0	0	0	0	Gm19085
ENSMUSG00000034292	14.2723	13.2238	14.4131	15.6007	15.4154	15.8181	10.6926	12.9102	10.8797	Traf3ip1
ENSMUSG00000026311	8.3795	9.0505	8.9442	10.0588	10.4745	10.8398	7.812	8.5591	8.2289	Asb1
ENSMUSG00000101705	0	0.1796	0.1414	0	0	0	0.7312	0	0.4621	Gm28380
ENSMUSG00000100980	0.6393	0.7368	0.5677	0.7854	0.9673	1.0049	0.6543	0.7367	0.8875	Gm29100
ENSMUSG00000007805	6.6931	6.8614	7.3392	6.9619	5.8395	6.3526	5.7425	5.1181	4.4561	Twist2
ENSMUSG00000101414	0.1337	0.094	0.185	0.0471	0.35	0	0.0478	0.1227	0	Gm29101
ENSMUSG00000102745	0	0	0.0165	0	0	0	0	0	0	Gm37600
ENSMUSG00000026313	8.6827	8.1977	9.1004	3.9907	4.4838	4.8248	8.122	7.9503	8.1512	Hdac4
ENSMUSG00000103101	0	0.0124	0.0098	0	0	0	0	0	0.0159	Gm37048
ENSMUSG00000096941	0	0	0.0308	0	0	0	0	0	0	Gm26720
ENSMUSG00000102565	0	0	0	0	0	0	0	0	0	Gm37036
ENSMUSG00000101265	0	0	0	0	0	0	0	0	0	Gm29099
ENSMUSG00000101522	0	0	0	0	0	0	0	0	0	Gm7837
ENSMUSG00000026260	60.8042	61.1662	58.5444	103.6452	102.7184	100.2655	69.8246	68.5204	68.3384	Ndufa10
ENSMUSG00000098288	0	0	0	0	0	0	0	0	0	Mir6900
ENSMUSG00000067064	0	0	0	0	0	0	0	0	0	Olfr1416
ENSMUSG00000057464	0	0	0	0	0	0	0	0	0	Olfr1415
ENSMUSG00000042849	0	0	0	0	0	0	0	0	0	Olfr1414
ENSMUSG00000058904	0.0761	0	0	0	0	0	0	0	0	Olfr1413
ENSMUSG00000097001	0	0	0	0	0	0	0	0	0	1700054K02Rik
ENSMUSG00000099363	0	0	0	0	0	0	0	0	0	Gm28478
ENSMUSG00000046300	0	0	0	0	0	0	0	0	0	Olfr1412
ENSMUSG00000107778	0	0	0	0	0	0	0	0	0	Gm44098
ENSMUSG00000062497	0	0	0	0	0	0	0	0	0	Olfr1411
ENSMUSG00000108131	0	0	0	0	0	0	0	0	0	Gm44099
ENSMUSG00000063583	0	0	0	0	0	0	0	0.0228	0	Olfr1410
ENSMUSG00000061616	0	0	0.0131	0	0	0.0178	0	0	0	Olfr12
ENSMUSG00000073616	69.242	63.9707	65.9731	90.8043	82.8235	81.0513	57.7921	61.0495	49.3138	Cops9
ENSMUSG00000044055	0	0.0224	0.0353	0.1349	0.1909	0.0959	0.0913	0.1464	0.1443	Otos
ENSMUSG00000100546	0	0	0	0.0643	0	0	0	0	0	Gm29483
ENSMUSG00000099665	0	0	0	0	0	0	0	0	0	Gm29482
ENSMUSG00000100781	0	0	0	0	0	0	0	0	0	Gm29481
ENSMUSG00000034220	83.882	81.72	81.002	36.7632	40.8596	40.0426	91.954	94.3433	88.4719	Gpc1
ENSMUSG00000101995	0	0.0418	0	0	0	0	0	0.0545	0	Gm29480
ENSMUSG00000065470	0	0	0	0	0	0	0	0	0	Mir149
ENSMUSG00000034212	0.0812	0.0285	0.0786	0.1001	0.0607	0.0305	0.1017	0.0559	0.0367	Ankmy1
ENSMUSG00000047067	0.0499	0.0526	0.0414	0	0	0.0562	0.1071	0.206	0.2031	Dusp28
ENSMUSG00000097251	0.0367	0	0	0	0	0	0.0394	0.1515	0.0996	5033417F24Rik
ENSMUSG00000026269	1.309	1.4022	1.351	0.8195	0.9634	0.8426	1.0779	1.3156	0.949	Rnpepl1
ENSMUSG00000100632	0.2717	0.1228	0.0967	0.2871	0.3919	0.3498	0.25	0.0534	0.0527	9430060I03Rik
ENSMUSG00000026270	5.7934	6.0928	5.8234	18.2021	16.7882	17.3513	6.9791	7.8704	7.5528	Capn10
ENSMUSG00000026271	0.1761	0.1857	0.1012	0.1002	0.0456	0.0763	0.0727	0.056	0.0551	Gpr35
ENSMUSG00000100021	0	0	0	0	0	0	0	0	0	Gm18697
ENSMUSG00000045091	0	0	0	0	0	0	0	0	0	Aqp12
ENSMUSG00000014602	0.007	0	0.0058	0.0297	0.0158	0.0475	0.0075	0.0193	0	Kif1a
ENSMUSG00000101378	0	0	0	0	0.464	0	0	0	0	Gm28086
ENSMUSG00000026272	0	0	0	0	0	0	0	0	0	Agxt
ENSMUSG00000034159	0	0	0	0	0.0311	0	0.0297	0.0381	0	2310007B03Rik
ENSMUSG00000084989	0.3218	0.3974	0.4121	20.241	21.1307	21.1466	0.819	0.7846	0.6985	Crocc2
ENSMUSG00000047793	20.4835	20.1195	21.8774	267.1032	326.9494	343.9585	42.4349	43.5797	49.1027	Sned1
ENSMUSG00000098997	0	0	0	0	3.5589	0	0	0	0	Mir6901
ENSMUSG00000026273	5.9709	5.2465	5.008	6.1109	6.2931	6.2914	4.0855	4.4517	4.3541	Mterf4
ENSMUSG00000101172	0.0741	0.2344	0.1845	0.2348	0.3324	0.6676	0.0795	0.102	0.1005	Gm28535
ENSMUSG00000100351	0.1201	0	0.0997	0.2537	0.5388	0.4058	0.2578	0.4959	0.8146	Gm7867
ENSMUSG00000026274	4.458	4.2962	4.2412	9.0066	9.4495	9.489	2.8585	3.2773	3.5935	Pask
ENSMUSG00000026275	14.3381	13.992	13.8777	24.7907	24.6405	25.7992	14.7654	14.8338	14.4938	Ppp1r7
ENSMUSG00000106302	0	0	0	0	0	0	0	0	0	Mir6902
ENSMUSG00000098689	0	0	0	0	0	0	0	0	0	Mir6345
ENSMUSG00000064389	0	0	1.0568	0.6725	0.7141	0	0	0.8762	0	Gm26446
ENSMUSG00000034107	0.0329	0	0.0683	0	0	0	0.0177	0	0	Ano7
ENSMUSG00000034088	178.2204	175.2655	179.6039	278.5061	296.9681	301.3159	198.8063	193.1839	208.6114	Hdlbp
ENSMUSG00000090489	0.1662	0.5258	0.3449	0.6146	0.9322	1.4041	0.446	0.3432	0.3382	Gm17415
ENSMUSG00000026276	97.797	100.2342	98.3012	199.8492	216.3177	219.3422	125.4541	121.728	129.0897	Sept2
ENSMUSG00000034066	11.8611	12.3085	11.2181	12.4514	15.8059	16.648	14.021	14.7399	16.3976	Farp2
ENSMUSG00000103854	0.0549	0.029	0.0456	0.058	0	0.0619	0	0.1512	0.0745	Gm37250
ENSMUSG00000026277	42.8018	42.4073	40.9325	50.4508	48.7971	50.0941	37.8629	38.7739	36.5033	Stk25
ENSMUSG00000100927	0.0996	0.1575	0.1653	0.8941	0.2234	0.5047	0.2672	0	0.743	Gm28536
ENSMUSG00000026278	44.864	44.4877	45.4346	12.8376	13.4709	11.8815	38.8969	39.5824	37.9508	Bok
ENSMUSG00000026279	14.5237	13.6597	14.0763	14.0474	13.5163	14.4226	13.5048	13.8026	12.3764	Thap4
ENSMUSG00000101952	0	0.0704	0.0554	0.0705	0.1498	0.0752	0.0717	0.0919	0.0906	Gm10550
ENSMUSG00000026280	15.8494	16.3529	15.4838	21.673	21.9104	21.5113	12.5224	12.952	13.6581	Atg4b
ENSMUSG00000026281	49.3441	52.5552	49.9378	87.2787	83.8655	86.6024	55.2881	51.8653	56.2264	Dtymk
ENSMUSG00000026283	14.7801	14.8828	14.5936	20.0384	22.023	22.7242	15.2236	14.485	14.4088	Ing5
ENSMUSG00000088961	0	0.6778	0.5336	0.6791	0	0	0	0	0	Gm22089
ENSMUSG00000073609	5.0543	5.0871	4.6786	7.2005	7.1299	7.177	3.0412	3.8579	3.6987	D2hgdh
ENSMUSG00000094651	0	0	0	0	0	0	0	0	0	Gal3st2
ENSMUSG00000101660	1.5742	0.7938	1.4203	1.2292	1.4587	1.2335	0.4408	0.9421	0.8357	Gm18666
ENSMUSG00000093805	0.2863	0.3774	0.3169	0.2269	0.2944	0.3763	0.3073	0.1314	0.3884	Gal3st2b
ENSMUSG00000099624	0.616	0.7938	0.2273	0.4338	0.691	1.1564	0.2938	0	0.8357	Gm7889
ENSMUSG00000073608	0.0136	0	0	0.0072	0	0	0	0	0	Gal3st2c
ENSMUSG00000034000	0	0	0	0	0	0	0	0	0	Neu4
ENSMUSG00000026285	0	0	0	0	0	0	0	0	0	Pdcd1
ENSMUSG00000100990	0	0	0	0	0	0	0	0	0	Gm7891
ENSMUSG00000100347	1.1738	0.3536	0.5568	0.7086	0.627	0.7556	0.54	0.9233	1.1375	Gm7895
ENSMUSG00000077413	0	0	0	0	0	0	0	0	0	Gm23389
ENSMUSG00000100518	0	0	0.0677	0	0	0	0	0	0	4930440C22Rik
ENSMUSG00000089310	0	0	0	0	0	0	0	0	0	Gm23181
ENSMUSG00000099592	0	0	0.1284	0	0	0	0	0	0	Gm5264
ENSMUSG00000051185	6.1563	6.477	7.6541	10.1876	10.756	10.0799	6.9877	6.2804	5.3402	Fam174a
ENSMUSG00000103973	0.1033	0.1907	0.2359	0.3002	0.3188	0.4365	0.0277	0	0	BC055308
ENSMUSG00000081051	34.0804	37.8883	35.3621	37.4398	26.0403	29.4874	35.3858	39.0912	37.1901	Gm15427
ENSMUSG00000040710	0	0.0034	0	0.4965	0.4906	0.6249	0.0035	0	0	St8sia4
ENSMUSG00000103197	0	0	0	0	0	0	0	0	0	Gm37642
ENSMUSG00000100777	0	0	0	0	0	0	0	0	0	4930598F16Rik
ENSMUSG00000102718	0	0	0	0	0	0	0	0	0	Gm37761
ENSMUSG00000095955	0	0	0	0.6474	0	0	0	0	0	Gm22360
ENSMUSG00000100062	0	0	0	0	0	0	0	0	0	1700063A18Rik
ENSMUSG00000080345	0	0	0	0	0	0	0	0	0	Gm24586
ENSMUSG00000096585	0	0	0	0	0	0	0	0	0	Gm22917
ENSMUSG00000102658	0	0	0	0	0	0	0	0	0	Gm37076
ENSMUSG00000100336	0	0	0	0	0	0	0	0	0	Gm29601
ENSMUSG00000100589	0	0	0	0	0	0	0	0	0	4930533P14Rik
ENSMUSG00000095610	0	0	0	0	0	0	0	0	0	Gm26245
ENSMUSG00000100362	0	0	0	0	0	0	0	0.2647	0.2609	Gm1833
ENSMUSG00000077255	0	0	0	0	0	0	0	0	0	Gm26078
ENSMUSG00000040693	0.0134	0	0	0	0	0	0	0	0	Slco4c1
ENSMUSG00000097814	0	0	0	0	0	0	0	0	0	Panct2
ENSMUSG00000045463	0	0	0.0437	0	0	0	0	0	0	Slco6b1
ENSMUSG00000097480	0	0	0	0	0	0	0	0	0	Gm9499
ENSMUSG00000100454	0.83	0.1459	0.6889	0.7307	0.7758	0.1558	0.4454	0.3808	0.1877	Gm28901
ENSMUSG00000044757	0.4203	0.554	0.7414	0.3885	1.1787	1.2428	0.8458	0.7232	0.9266	Gm6430
ENSMUSG00000026331	0	0	0	0	0	0	0	0	0	Slco6c1
ENSMUSG00000100484	0	0.0339	0	0	0	0	0	0	0	Gm7133
ENSMUSG00000101348	0	0.0307	0	0	0.0326	0	0	0	0	Gm7135
ENSMUSG00000103179	0	0	0	0	0	0	0	0	0	Gm37171
ENSMUSG00000044768	1.904	2.006	1.9163	1.4449	1.52	1.5424	1.5446	1.4196	1.5886	D1Ertd622e
ENSMUSG00000040648	10.8284	10.8264	10.8127	16.9117	19.7825	20.8924	13.2957	12.0994	13.2681	Ppip5k2
ENSMUSG00000026333	1.9406	1.8862	1.7458	3.6193	4.3537	4.7871	2.0945	1.9996	1.9709	Gin1
ENSMUSG00000026335	49.7603	48.4919	49.7586	50.0128	55.045	54.8778	32.8021	30.235	33.2421	Pam
ENSMUSG00000104140	0.1168	0	0	0	0.0874	0.0439	0.0418	0.0536	0	Gm37140
ENSMUSG00000089169	0.2102	0	0	0	0	0	0	0	0	Gm25413
ENSMUSG00000089782	17.4311	13.4314	12.6885	12.7491	11.5815	14.6507	13.0962	16.6104	10.9147	Gm3531
ENSMUSG00000089706	0.112	0.0354	0.1302	0.0828	0.2388	0.265	0.0962	0.1234	0.1216	B230216N24Rik
ENSMUSG00000096085	0	0	0	0	0.6874	0	0.6577	0	0	Gm24465
ENSMUSG00000100182	0	0	0	0	0	0	0.0374	0.048	0	1810006J02Rik
ENSMUSG00000100711	0	0	0	0	0	0	0	0	0	Gm29461
ENSMUSG00000097608	0	0	0.1106	0	0	0	0	0	0	Gm7952
ENSMUSG00000099634	0	0	0.378	0	0	0	0	0	0.3089	Gm29462
ENSMUSG00000026336	0.0207	0.0218	0.0172	0	0	0	0	0	0	Slco6d1
ENSMUSG00000089791	0.141	0.1487	0.3902	0.2979	0.2109	0.4236	0	0.3235	0.3826	Gm3555
ENSMUSG00000096193	0	0	0	0	0	0	0	0	0	Gm26134
ENSMUSG00000100009	0	0	0.0183	0.0349	0.0371	0.0745	0	0	0	Gm7967
ENSMUSG00000099686	0	0	0	0	0	0	0	0	0	Gm29460
ENSMUSG00000087804	0	0	0	0	0	0	0	0	0	Gm23434
ENSMUSG00000099453	0	0	0	0	0	0	0	0	0	Gm18248
ENSMUSG00000067028	0.0252	0.0133	0	0.0532	0.0141	0.0142	0	0	0	Cntnap5b
ENSMUSG00000082431	1.4278	1.0423	1.0028	2.3206	1.848	1.1134	0.943	0.6047	1.043	Tdpx-ps1
ENSMUSG00000104104	0	0	0	0	0	0	0	0	0	Gm37877
ENSMUSG00000100662	0	0	0.0965	0	0	0	0	0	0	Gm19029
ENSMUSG00000087883	0	0	0.4123	0	0	0	0	0	0	Gm23602
ENSMUSG00000099835	7.0772	3.2922	3.4557	4.1782	1.8679	5.8617	3.798	3.7246	3.9535	Gm29668
ENSMUSG00000100794	2.141	1.552	1.6661	1.4137	0.9006	1.5073	1.7234	1.2893	1.9969	Gm29667
ENSMUSG00000099427	0	0.125	0	0	0	0	0	0	0	Gm18700
ENSMUSG00000099892	0	0	0	0	0	0	0	0	0	Gm18185
ENSMUSG00000100977	0	0	0	0	0	0	0	0	0	Gm29334
ENSMUSG00000077039	0	0	0	0	0	0	0	0	0	Gm25537
ENSMUSG00000100684	0	0.0818	0	0	0	0	0	0	0	Gm20268
ENSMUSG00000100088	0	0	0	0	0	0	0	0	0	Gm28801
ENSMUSG00000100222	0	0	0	0	0	0	0	0	0	Psmb6-ps2
ENSMUSG00000100065	0	0	0	0	0	0	0	0	0	Gm18969
ENSMUSG00000100349	0	0.293	0.2306	0	0.6233	0	0	0	0	Gm28188
ENSMUSG00000099375	0.0307	0	0	0.0325	0.1723	0.173	0	0	0.0417	Gm28187
ENSMUSG00000077295	0	0	0	0	0	0	0	0	0	Gm24122
ENSMUSG00000099770	0	0	0	0	0	0	0	0	0	Gm28623
ENSMUSG00000088510	0	0	0	0	0	0	0	0	0	Gm23036
ENSMUSG00000101890	0	0	0	0	0	0	0	0	0	Gm3116
ENSMUSG00000099989	0	0	0	0	0	0	0	0	0	Gm20281
ENSMUSG00000087908	0	0	0	0	0	0	0	0	0	Gm22034
ENSMUSG00000100955	0.0871	0	0	0	0	0	0	0	0	Gm18728
ENSMUSG00000088594	0	0	0	0	0	0	0	0	0	Gm23965
ENSMUSG00000099469	0	0	0	0	0	0	0	0	0	Gm29141
ENSMUSG00000102325	0	0	0.0565	0	0	0	0	0	0	Gm37789
ENSMUSG00000101297	0	0	0	0	0	0	0	0	0	Gm18447
ENSMUSG00000100059	0	0	0	0	0	0	0	0	0	Gm29140
ENSMUSG00000088161	0	0	0	0	0	0	0	0	0	Gm23537
ENSMUSG00000099464	0	0	0.0574	0	0	0	0	0	0	Gm5260
ENSMUSG00000100935	0	0	0	0	0	0	0	0	0	Gm29592
ENSMUSG00000099801	0	0	0	0	0	0	0	0	0	Gm29011
ENSMUSG00000050840	0	0.0172	0	0	0	0	0	0	0	Cdh20
ENSMUSG00000103991	0	0	0	0	0	0	0	0	0	Gm38031
ENSMUSG00000084704	0	0	0	0	0	0	0	0	0	n-R5s216
ENSMUSG00000103060	0	0	0	0	0	0	0	0	0	Gm36969
ENSMUSG00000089866	0	0	0	0	0	0	0	0	0	Gm15699
ENSMUSG00000099669	0	0	0	0	0	0	0	0	0	Gm29012
ENSMUSG00000099702	0	0	0	0	0	0	0	0	0	Gm29013
ENSMUSG00000047496	0.0077	0	0	0.0731	0.0345	0.026	0	0	0	Rnf152
ENSMUSG00000099582	0	0	0	0	0	0	0	0	0	Gm29014
ENSMUSG00000097482	0	0	0	0	0	0	0	0	0	Gm17634
ENSMUSG00000101214	0	0.0255	0	0	0	0	0.026	0	0	Gm28403
ENSMUSG00000067017	76.6946	77.3853	80.4596	63.1865	70.6163	70.3948	77.5147	74.8081	76.1936	Gm3608
ENSMUSG00000056536	19.4991	19.3246	19.2326	18.8117	23.312	23.1922	19.8931	18.435	20.9448	Pign
ENSMUSG00000100672	0.579	0.1526	0.2403	0	0	0	0.7768	0.7969	1.1782	Gm28404
ENSMUSG00000101219	0	0	0.1979	1.2595	1.8722	0	0.2559	0	0	Gm20302
ENSMUSG00000076999	0	0	0	0	0	0	0	0	0	Gm22426
ENSMUSG00000101656	0	0	0	0	0	0.1197	0	0	0	Gm8004
ENSMUSG00000026319	11.4778	10.6761	10.9427	10.4416	12.7667	12.688	8.5486	8.246	8.9423	2310035C23Rik
ENSMUSG00000104044	0.0602	0	0.0125	0.0318	0.0338	0	0	0	0	Gm37566
ENSMUSG00000101330	0.5677	0	0.7068	0.2999	0	0.6395	0.9139	0.3907	1.1553	Gm10193
ENSMUSG00000026321	0.3396	0.2079	0.1273	0.3472	0.2826	0.617	0.4586	0.377	0.3716	Tnfrsf11a
ENSMUSG00000102690	0.0388	0	0	0	0	0	0	0	0	Gm37779
ENSMUSG00000089206	0	0	0	0	0	0	0	0	0	Gm26214
ENSMUSG00000099448	0.4893	0	0.2031	0	0.2744	0	0	0	0	Gm18801
ENSMUSG00000099843	5.0899	5.7085	3.5721	5.524	5.5539	6.2026	4.7181	5.0316	4.5827	Gm7160
ENSMUSG00000038866	20.3847	18.6874	18.1102	14.6639	16.634	16.5727	14.908	14.069	15.6925	Zcchc2
ENSMUSG00000102501	0.0396	0	0.0164	0	0	0	0.0213	0	0	Gm37372
ENSMUSG00000097612	0.2767	0.4376	0.5741	0	0.1552	0.0779	0	0.6664	0.1877	Gm26509
ENSMUSG00000101583	0.3609	0.2537	0.2996	0.3813	0	0.5421	0.1291	0.1656	0.8161	Gm20753
ENSMUSG00000044340	17.9845	17.9292	17.887	5.1399	5.3158	5.8631	13.341	12.5911	13.8333	Phlpp1
ENSMUSG00000103291	0	0	0	0	0	0	0	0	0	Gm38235
ENSMUSG00000100247	0	0.1885	0.1113	0.0472	0	0	0.0959	0.0615	0.1213	A530053M12Rik
ENSMUSG00000099604	0.2419	0	0	0.2556	0	0	0	0	0.6565	Gm6651
ENSMUSG00000057329	5.0194	6.108	5.1948	3.9563	4.8594	4.4765	5.5257	6.3767	6.8584	Bcl2
ENSMUSG00000054006	0.0319	0	0	0	0	0	0	0	0	D630008O14Rik
ENSMUSG00000098344	0	0	0	0	0	0	0	0	0	Mir3473f
ENSMUSG00000103348	0	0	0	0	0	0	0	0	0	Gm37053
ENSMUSG00000009905	16.2571	16.8195	16.9888	17.6002	18.137	18.5573	12.4301	11.842	12.8513	Kdsr
ENSMUSG00000009907	28.8999	29.2539	30.6759	33.8299	37.1508	37.0159	28.3392	26.4415	28.3896	Vps4b
ENSMUSG00000067006	0.0238	0	0	0.0756	0.107	0.2149	0.1791	0.0328	0.2911	Serpinb5
ENSMUSG00000083613	0	0	0	0	0	0	0	0	0	Pou2f3-rs1
ENSMUSG00000059956	0	0	0	0	0	0	0	0	0	Serpinb12
ENSMUSG00000048775	0	0.0413	0	0	0	0	0	0	0	Serpinb13
ENSMUSG00000084228	0	0	0	0	0	0	0	0	0	Gm8080
ENSMUSG00000044594	0	0.0424	0	0	0	0	0	0	0	Serpinb3a
ENSMUSG00000058017	0	0	0	0	0	0	0	0	0	Serpinb3d
ENSMUSG00000083884	0	0	0	0	0	0	0	0	0	Gm15388
ENSMUSG00000073602	0	0	0	0	0	0	0	0	0	Serpinb3b
ENSMUSG00000080729	0	0	0	0	0	0	0	0	0	Gm8084
ENSMUSG00000081114	0	0	0	0	0	0	0	0	0	Gm15390
ENSMUSG00000073601	0	0	0	0	0	0	0	0	0	Serpinb3c
ENSMUSG00000084189	0	0	0	0	0	0	0	0	0	Gm8089
ENSMUSG00000026327	0	0	0	0	0	0	0	0	0	Serpinb11
ENSMUSG00000087210	0	0	0	0	0	0	0	0	0	Gm15391
ENSMUSG00000067001	0.134	0	0	0	0	0.0377	0	0	0	Serpinb7
ENSMUSG00000089278	0	0	0	0	0	0	0	0	0	Gm24553
ENSMUSG00000062345	0	0.0883	0.0232	0.0885	0	0	0.03	0.1921	0.1515	Serpinb2
ENSMUSG00000092572	0	0	0	0	0	0	0	0	0	Serpinb10
ENSMUSG00000026315	0.2461	0.2451	0.1362	27.6647	28.8678	29.3428	0.2201	0.0941	0.4081	Serpinb8
ENSMUSG00000086161	0	0	0	0	0	0	0	0	0	Gm15389
ENSMUSG00000096241	0	0	0	0	0	0	0	0	0	Gm24267
ENSMUSG00000077237	0	0	0	0	0	0	0	0	0	Gm22438
ENSMUSG00000100457	0	0	0	0	0	0	0	0	0	D830032E09Rik
ENSMUSG00000101477	0	0.1154	0	0	0	0	0	0	0	Gm18448
ENSMUSG00000099484	0	0	0	0	0	0	0	0	0	Gm28282
ENSMUSG00000100041	0	0	0	0.0842	0.0298	0.1197	0	0	0	Gm5702
ENSMUSG00000104478	0	0	0	0	0	0	0	0	0	Gm38212
ENSMUSG00000101231	0	0	0.3058	0	0	0	0	0	0	Gm28283
ENSMUSG00000101097	0	0	0	0	0	0	0	0	0	Gm6679
ENSMUSG00000100831	0	0	0	0	0	0	0	0	0	Gm17847
ENSMUSG00000100884	0	0	0	0	0	0	0	0	0	Gm28281
ENSMUSG00000089037	0	0	0	0	0	0	0	0	0	Gm22159
ENSMUSG00000084741	0	0	0	0	0	0	0	0	0	Gm25293
ENSMUSG00000100025	0	0.0803	0.0316	0.0402	0	0.0857	0	0	0.0516	Gm8141
ENSMUSG00000026312	0	0.0069	0.0054	0	0	0	0	0	0	Cdh7
ENSMUSG00000100290	0	0	0	0	0	0	0	0	0	Gm18552
ENSMUSG00000100758	0	0	0	0	0	0	0	0	0	Gm3332
ENSMUSG00000099926	0	0	0	0	0	0	0	0	0	Gm6693
ENSMUSG00000047216	0	0	0	0.6474	0.8249	0.535	0	0	0	Cdh19
ENSMUSG00000102788	0	0	0	0	0.0491	0	0	0	0	Gm38255
ENSMUSG00000102160	0	0	0	0	0	0.0535	0	0	0	Gm36944
ENSMUSG00000101253	0	0	0	0	0	0	0	0	0	Gm29088
ENSMUSG00000101846	0	0	0	0	0	0	0	0	0	Gm19927
ENSMUSG00000100555	0	0.035	0.0826	0.1752	0.186	0.1121	0	0	0.09	Gm8173
ENSMUSG00000102728	0.4893	0.172	0.2708	0	0	0	1.0504	0	0	Gm37934
ENSMUSG00000038702	11.4229	11.4327	11.8525	27.1046	31.5743	31.7192	14.4094	14.5483	15.6207	Dsel
ENSMUSG00000101875	0	0	0	0.1207	0	0.1287	0	0	0	Gm6028
ENSMUSG00000099732	0	0	0	0	0	0	0	0	0	Gm17752
ENSMUSG00000101220	0	0	0	0	0	0	0	0	0	Gm6717
ENSMUSG00000100020	0	0	0	0	0	0	0	0	0	Gm19086
ENSMUSG00000101054	0	0	0	0	0	0	0	0	0	Gm18406
ENSMUSG00000088691	0	0	0	0	0	0	0	0	0	Gm22331
ENSMUSG00000099884	0	0	0	0	0	0	0	0	0	Gm8204
ENSMUSG00000100304	0	0.0958	0	0	0	0	0	0	0	Gm28190
ENSMUSG00000101453	0	0	0	0	0	0	0	0	0	Gm28189
ENSMUSG00000102105	0	0	0	0	0	0	0	0	0	Gm17946
ENSMUSG00000099943	0	0	0	0	0	0	0	0	0	Gm18181
ENSMUSG00000084546	0	0	0	0	0	0	0	0	0	Gm24937
ENSMUSG00000097648	0	0	0.0539	0	0	0	0	0	0	9330185C12Rik
ENSMUSG00000101687	0	0	0	0	0	0	0	0	0	Gm4854
ENSMUSG00000100515	0	0	0.104	0	0	0	0	0	0	Gm17916
ENSMUSG00000070695	0	0.0253	0	0.0633	0.0269	0.0607	0	0	0.0081	Cntnap5a
ENSMUSG00000092948	0	0	0	0	1.0215	0	0	0	0	Gm23393
ENSMUSG00000102033	0	0.1728	0	0	0	0	0	0	0	Gm28263
ENSMUSG00000094429	0	0	0	0	0	0	0	0	0	Gm19965
ENSMUSG00000101154	0	0.1084	0	0	0	0	0	0	0	Gm17777
ENSMUSG00000065865	0	0	0	0	0	0	0	0	0	Gm24030
ENSMUSG00000098815	0	0	0	0	0	0	0	0	0	Gm27785
ENSMUSG00000101573	0	0	0	0	0	0	0	0	0	Gm28361
ENSMUSG00000107979	0	0	0	0	0	0	0	0	0	Zfp813-ps
ENSMUSG00000101373	0	0	0	0	0	0	0	0	0	Zfp813-ps
ENSMUSG00000099615	0	0	0	0	0	0	0	0	0	Gm28362
ENSMUSG00000100265	0	0	0	0	0	0	0	0	0	Gm28363
ENSMUSG00000100527	0	0	0	0	0	0	0	0	0	Gm28359
ENSMUSG00000099571	0	0	0	0	0	0	0	0	0	Gm18182
ENSMUSG00000101303	0	0	0	0	0	0	0	0	0	B020011L13Rik
ENSMUSG00000100305	0	0	0	0	0	0	0	0	0	Gm28360
ENSMUSG00000099534	0	0	0	0	0	0	0	0	0	Gm28169
ENSMUSG00000100886	0	0	0.0319	0	0	0	0	0	0	Gm7195
ENSMUSG00000101415	0	0	0	0	0	0	0	0	0	Gm28168
ENSMUSG00000100617	0	0	0	0	0	0	0	0	0	Gm7145
ENSMUSG00000100703	0	0	0	0	0	0	0	0	0	Gm28358
ENSMUSG00000100177	0	0	0	0	0	0	0	0	0	Gm29489
ENSMUSG00000101363	0.1917	0	0	0	0	0	0	0	0	Gm29490
ENSMUSG00000101590	0	0	0	0	0	0	0	0	0	Gm29104
ENSMUSG00000102030	0.0981	0.1206	0.1085	0.0691	0.055	0.2025	0.2105	0.2249	0.0443	Gm29106
ENSMUSG00000099870	0	0	0.0468	0	0	0	0	0	0	Gm7200
ENSMUSG00000026374	35.8354	35.8063	36.9725	39.8422	43.6373	41.3051	35.257	34.6094	34.1324	Tsn
ENSMUSG00000026377	59.1612	61.9588	58.2769	90.2097	86.0891	82.8785	84.198	87.9533	87.2798	Nifk
ENSMUSG00000099936	0	0	0	0.1599	0.1019	0.0341	0	0	0	Gm28867
ENSMUSG00000064302	8.0804	7.6435	7.7863	12.4562	14.8521	15.0731	7.223	6.8212	7.6762	Clasp1
ENSMUSG00000077257	0	0	0	0	0	0	0	0	0	Gm26080
ENSMUSG00000107722	0.2129	0.4489	0.0884	0.1125	0	0	0.1142	0	0	2900060B14Rik
ENSMUSG00000080542	0	0	0	0	0	0	0	0	0	Gm22710
ENSMUSG00000100770	0	0	0	0	0	0	0	0	0	Gm28466
ENSMUSG00000026380	0.2432	0.293	0.2364	0.1395	0.1403	0.2113	1.3794	1.1857	1.3666	Tfcp2l1
ENSMUSG00000089601	0	0	0	0	0	0	0	0	0	Gm22094
ENSMUSG00000101624	0	0	0	0	0	0	0	0	0	Gm28882
ENSMUSG00000088363	0	0	0	0	0	0	0	0	0	Gm23497
ENSMUSG00000100040	0	0	0	0	0	0	0.2213	0	0	Gm28467
ENSMUSG00000048402	10.5	10.1958	10.1976	3.8422	4.101	4.688	12.8986	12.8497	13.4811	Gli2
ENSMUSG00000098273	0	0	0	0	0	0	0	0	0	Mir6346
ENSMUSG00000097408	0.095	0.0501	0.0789	0.0502	0	0.0535	0.204	0.1962	0.1934	Gm26831
ENSMUSG00000096939	0	0	0	0	0	0	0	0	0	Gm8321
ENSMUSG00000100767	0	0	0	0.0875	0	0	0	0	0	Gm3508
ENSMUSG00000099860	0	0.09	0	0.1804	0	0	0.0916	0	0.5791	Gm29456
ENSMUSG00000101179	0	0	0.014	0.0891	0.0568	0.038	0.0181	0	0	Gm29455
ENSMUSG00000037035	0.9708	1.6736	1.4198	3.0931	3.1633	3.4889	11.1474	9.7143	9.2822	Inhbb
ENSMUSG00000004451	42.5725	39.6727	40.7042	70.4363	72.4162	70.7566	41.1395	38.8641	39.4432	Ralb
ENSMUSG00000101437	0	0.3518	0	0	0	0	0	0	0	Gm29454
ENSMUSG00000098447	0.216	0.1139	0.0897	0.4565	0.3635	0.2434	0.4637	0	0.7327	Gm27184
ENSMUSG00000098923	19.4103	18.7285	19.6584	15.0118	15.9393	16.2937	19.7366	18.8233	19.9392	Tmem185b
ENSMUSG00000101731	0.0249	0	0	0.0788	0	0.056	0.0267	0.0342	0	3830432H09Rik
ENSMUSG00000084505	0	0	0	0	0	0	0	0	0	Gm25322
ENSMUSG00000026383	0.5687	0.5762	0.4721	1.1265	1.2858	1.5164	0.4864	0.4097	0.6811	Epb41l5
ENSMUSG00000102687	0	0	0	0	0	0	0	0	0	Gm37219
ENSMUSG00000026384	3.8573	3.7863	4.2547	5.4701	7.1724	7.1829	3.8665	4.0896	4.1959	Ptpn4
ENSMUSG00000091876	0	0	0.3423	0	0	0	0	0	0	Gm3851
ENSMUSG00000103146	0.008	0	0	0	0	0	0	0.0221	0	Gm37745
ENSMUSG00000100436	0	0	0	0	0	0	0	0	0	Gm29657
ENSMUSG00000090277	0	0	0	0	0	0	0	0	0	Gm8338
ENSMUSG00000100042	0	0	0	0	0	0	0	0	0	Gm29658
ENSMUSG00000100636	0.0987	0	0.2459	0	0.5538	0.2225	0	0	0.134	Gm3551
ENSMUSG00000101224	0	0	0	0	0	0	0	0	0	Gm28209
ENSMUSG00000036975	3.6307	3.373	3.3233	7.3189	7.5509	8.2457	4.1285	4.133	3.2749	Tmem177
ENSMUSG00000036962	0	0	0	0.0238	0.0252	0.0253	0	0.031	0	Cfap221
ENSMUSG00000092245	0	0	0	0	0	0	0	0	0	Gm17973
ENSMUSG00000026387	0	0	0.0541	0.0344	0	0	0	0.1794	0.0442	Sctr
ENSMUSG00000050777	30.7083	31.2722	28.6042	0.4755	0.2805	0.2817	17.929	20.2391	19.5415	Tmem37
ENSMUSG00000026385	125.833	124.4162	117.9249	417.1792	421.1801	420.8122	90.3181	89.6151	85.8895	Dbi
ENSMUSG00000026388	2.5655	2.3634	2.2865	2.5962	2.1811	2.3423	2.2608	2.6763	2.1249	3110009E18Rik
ENSMUSG00000026389	58.684	57.5834	57.6553	111.426	110.6018	114.4116	62.7147	65.4567	64.5797	Steap3
ENSMUSG00000036907	0	0	0	0	0	0	0	0	0	C1ql2
ENSMUSG00000101275	0	0	0	0	0	0	0.0511	0	0	1700012E03Rik
ENSMUSG00000026390	0.0681	0	0	0	0	0	0	0	0	Marco
ENSMUSG00000058665	0	0.0263	0.0207	10.4011	12.277	11.0055	0.0268	0.1376	0.1017	En1
ENSMUSG00000099957	0	0	0	0.1223	0	0	0	0	0	2610027F03Rik
ENSMUSG00000101386	0.7714	0	0.4269	1.3582	0	0	1.1039	0.3539	0.3488	Gm29346
ENSMUSG00000101922	0	0	0	0	0	0	0	0	0	Gm29345
ENSMUSG00000100761	0	0	0	0	0	0	0	0	0	Gm29344
ENSMUSG00000099336	0	0	0	0	0	0	0	0	0	Gm29348
ENSMUSG00000100979	0	0	0	0	0	0	0	0	0	Gm29347
ENSMUSG00000102360	0	0	0	0	0	0	0	0	0	Gm37043
ENSMUSG00000097881	0	0.0178	0	0	0	0	0	0.0466	0.023	Celrr
ENSMUSG00000101700	0	0	0	0	0	0	0	0	0	Gm29359
ENSMUSG00000104332	0	0	0	0.0997	0	0	0	0	0	Gm38283
ENSMUSG00000003721	44.6495	47.3384	45.7606	30.6958	30.9829	34.8341	31.4281	31.1573	33.374	Insig2
ENSMUSG00000104253	0.5146	0.4296	0.5517	0.7249	0.5051	0.6521	0.4833	0.5607	0.2909	Gm37174
ENSMUSG00000101791	0.6779	0.9133	0.719	0.2785	0.2957	0.1697	1.051	0.7776	0.9197	2210011K15Rik
ENSMUSG00000026339	22.0851	20.466	21.6899	16.511	19.5941	20.16	18.4958	18.7596	19.6563	Ccdc93
ENSMUSG00000085857	0	0	0	0	0.2836	0.0949	0	0.116	0	Gm15392
ENSMUSG00000083582	0	0	0	0	0	0	0	0	0	Gm15393
ENSMUSG00000050534	0	0	0.0563	0.0358	0	0	0	0	0	Htr5b
ENSMUSG00000081130	0	0	0	0	0	0	0	0	0	Gm8217
ENSMUSG00000001674	80.5404	81.1927	82.8349	112.0931	115.1682	111.902	106.5103	101.4446	99.6666	Ddx18
ENSMUSG00000102006	0	0	0	0	0	0	0	0	0	Gm28591
ENSMUSG00000102488	0	0	0	0	0	0	0	0	0	Gm37920
ENSMUSG00000083584	0	0	0	0	0	0	0	0	0	Gm15394
ENSMUSG00000100913	0	0	0	0	0	0	0	0	0	Gm8392
ENSMUSG00000080410	0	0	0	0	0	0	0	0	0	Gm26472
ENSMUSG00000099960	0	0	0	0	0.0914	0	0	0	0	Gm28590
ENSMUSG00000089274	0	0	0	0	0	0	0	0	0	Gm24547
ENSMUSG00000103263	0	0	0	0	0	0	0	0	0	Gm36982
ENSMUSG00000089190	0	0	0	0	0	0	0	0	0	Gm25771
ENSMUSG00000099451	0	0	0	0	0	0	0	0	0	Gm29192
ENSMUSG00000104180	0	0	0	0	0	0	0	0	0	Gm37970
ENSMUSG00000100762	0	0	0	0	0	0	0	0	0	Gm8403
ENSMUSG00000100405	0.5604	0	0	0	0	0	0.6015	0	0	Gm28911
ENSMUSG00000100525	0	0	0.1916	0	0	0	0	0	0	Gm20058
ENSMUSG00000101495	0	0	0	0	0	0	0	0	0	Gm28912
ENSMUSG00000036815	0	0	0	0	0	0	0	0	0	Dpp10
ENSMUSG00000102801	0	0	0	0	0	0	0	0	0	Gm37478
ENSMUSG00000102681	0	0	0	0	0	0	0	0	0	Gm37221
ENSMUSG00000077472	0	0	0	0	0	0	0	0	0	Gm24791
ENSMUSG00000104410	0	0	0	0	0	0	0	0	0	Gm37066
ENSMUSG00000102521	0	0	0	0	0	0	0	0	0	Gm37781
ENSMUSG00000104205	0.0877	0	0	0	0.0984	0	0	0.0604	0	Gm37396
ENSMUSG00000102902	0	0	0	0	0	0	0	0	0	Gm38263
ENSMUSG00000101985	0	0	0	0	0	0	0	0	0	Gm28929
ENSMUSG00000101994	0	0	0	0	0	0	0	0	0	Gm18875
ENSMUSG00000102940	0	0	0	0	0	0	0	0	0	Gm37551
ENSMUSG00000103914	0	0.0189	0	0	0	0	0	0	0	Gm38073
ENSMUSG00000065340	0	0	0	0	0	0	0	0	0	Gm25578
ENSMUSG00000100851	0	0	0	0	0	0	0	0	0	Gm28928
ENSMUSG00000101006	0.1934	0	0	0	0	0	0	0	0	Gm28299
ENSMUSG00000102240	0	0	0.018	0	0	0	0	0	0	Gm37717
ENSMUSG00000099574	0	0.491	0	0	0	0	0.2999	0.1282	0	1700121L03Rik
[truncated: 47,764 more rows]
