# Supplementary material for: NEMF mutations in mice illustrate how Importin-β specific nuclear transport defects recapitulate neurodegenerative disease hallmarks
Source: PLoS Genet. 2024 Sep 23;20(9):e1011411. doi: 10.1371/journal.pgen.1011411 (PMC11449308; doi:10.1371/journal.pgen.1011411)
Supplement: S1 Data — (ZIP) [file pgen.1011411.s017.zip › S17 Data/Sequencing_Data/DEG/WT-vs-I/counts/normalized_counts.csv]

	IPZ1	IPZ2	IPZ3	W1	W2	W3
ENSMUSG00000103922	19.6311212572444	13.30750855964	11.171810832511	15.7589135600872	16.6032248375497	14.8835647407463
ENSMUSG00000033845	973.525149620618	998.063141972998	933.218598209082	1193.7377021766	1315.48627559048	1165.87923802513
ENSMUSG00000102275	18.7387975637333	19.96126283946	11.916598221345	5.90959258503269	11.4945402721498	3.72089118518659
ENSMUSG00000025903	1695.4150176711	1703.36109563392	1673.53726271014	1694.08320770937	1565.81181929507	1781.06658064265
ENSMUSG00000033813	5602.00814786273	5715.57492636537	5579.20232975597	7843.01429243588	7933.78713006607	8025.96228644746
ENSMUSG00000103280	14.2771790961777	22.8128718165257	22.3436216650219	6.89452468253814	21.7119094029496	21.0850500493907
ENSMUSG00000002459	711.181983728353	719.555998546247	711.271956336531	491.481116655219	532.580365942941	504.800904123647
ENSMUSG00000033793	3656.74249600852	3670.97128980925	3853.52994982744	3662.96247062276	3674.42137366389	3522.44365530997
ENSMUSG00000025907	2621.64701153563	2525.57501735453	2642.50565558326	2838.5743050107	2814.88519553535	2746.0176946677
ENSMUSG00000090031	75.8475139484441	83.6471966605941	73.7339514945723	83.7192282879631	57.472701360749	78.1387148889183
ENSMUSG00000087247	16.0618264831999	25.6644807935914	17.8748973320175	47.2767406802615	62.581385926149	59.5342589629854
ENSMUSG00000033740	6.24626585457775	14.2580448853285	2.97914955533625	10.8342530725599	15.3260536961997	14.8835647407463
ENSMUSG00000051285	2021.11316580266	2200.49159396904	2057.84755534852	1800.45587423996	1789.31676903132	1855.48440434638
ENSMUSG00000103509	42.8315372885331	27.5655534449685	39.4737316082054	31.5178271201743	21.7119094029496	42.1701000987813
ENSMUSG00000061024	1597.25941138488	1703.36109563392	1733.8650412057	2480.05902151872	2435.56536655441	2191.6049080749
ENSMUSG00000025911	56.2163926911998	43.7246709816742	47.6663928853801	85.689092482974	75.3530973396487	94.2625766913935
ENSMUSG00000079671	13.3848554026666	19.96126283946	7.44787388834064	13.7890493650763	16.6032248375497	23.5656441728484
ENSMUSG00000025912	301.605408406754	305.122160546031	315.045065476809	198.956283696101	208.178896040047	236.896738790213
ENSMUSG00000045210	3005.34619974541	3062.62804136857	3278.55408564755	3528.02677326451	3549.25860181159	3839.95970311256
ENSMUSG00000097893	33.9083003534221	43.7246709816742	36.4945820528691	32.5027592176798	33.2064496750994	35.968614790137
ENSMUSG00000025915	33.9083003534221	38.0214530275428	37.9841568305372	29.5479629251634	39.5923053818493	21.0850500493907
ENSMUSG00000098234	421.176783337243	399.225256789199	371.648907028198	457.993425340033	411.249107514693	444.026348098933
ENSMUSG00000025917	2085.36047173546	2135.85512382222	2048.91010668251	2678.03037311731	2891.51546401635	2785.70720064302
ENSMUSG00000056763	691.550862471108	648.265774119604	688.928334671509	662.859301621167	630.922543826889	677.202195703959
ENSMUSG00000067851	3568.40245035092	3636.75198208447	3696.37981078346	3542.8007547271	3383.22635343609	3714.68969987794
ENSMUSG00000042501	209.69606797511	209.117991651485	230.88409053856	124.101444285686	108.559547014748	152.55653859265
ENSMUSG00000016918	2262.93288674417	2145.3604870791	2240.32046561286	1724.61610273204	1622.00734951447	1741.37707466732
ENSMUSG00000005886	1810.52477413404	1761.34381150092	1763.65653675906	1834.92849765265	1720.34952739842	2075.01698427239
ENSMUSG00000025935	4939.90396727749	5204.18638314492	5267.88120122333	5797.31032591707	5915.8567267331	5804.59024889107
ENSMUSG00000025937	1675.78389641386	1722.37182214769	1705.56312043001	1663.5503126867	1733.12123881192	1802.15163069204
ENSMUSG00000025932	504.162886833776	527.547660757156	536.99170734936	611.642832550883	563.232473335341	637.512689728635
ENSMUSG00000025925	783.460202902752	775.637641761872	830.437938549981	755.442918786679	727.987550569488	731.775266420029
ENSMUSG00000043716	25851.5097247103	25885.9557574768	25596.1081920603	34337.6877153324	33376.313436899	34288.0122714944
ENSMUSG00000025921	917.308756929418	937.228817128929	842.354536771326	541.712653627996	611.76497670664	566.81575721009
ENSMUSG00000025920	1032.41851339235	995.211532995932	1062.81160386621	1087.36503564601	1061.32921846183	1067.89577014855
ENSMUSG00000025939	2047.88287660799	2228.05714741401	2213.50811961484	2498.77273137132	2452.16859139196	2387.57184382806
ENSMUSG00000079658	2214.74740729457	2371.58813259298	2262.66408727788	2621.8892435595	2717.82018879275	2398.73451738362
ENSMUSG00000025940	1027.06457123128	982.854560761981	986.0985028163	1020.38965301564	1030.67711106943	1035.6480465436
ENSMUSG00000025779	103.509548447288	127.371867642268	136.296092156634	116.221987505643	130.271456417698	137.672973851904
ENSMUSG00000100720	25.8773871118221	23.7634081422142	21.5988342761878	30.5328950226689	24.2662516856496	17.3641588642041
ENSMUSG00000041859	3721.88212563483	3575.9176572404	3592.10957634669	4148.53399469295	4298.95806178403	4081.81763014968
ENSMUSG00000025931	172.218472847644	185.354583509271	207.05089409587	153.64940721085	167.309419516847	181.083371012414
ENSMUSG00000041809	116.894403849955	122.619186013825	125.124281324123	141.830222040785	112.391060438798	125.270003234615
ENSMUSG00000041779	1502.6730998727	1555.0774288265	1532.02765883167	1938.34636789072	1854.45249724017	2048.97074597608
ENSMUSG00000025933	198.988183652977	145.432057830351	158.639713821656	161.528863990893	177.526788647647	226.974362296382
ENSMUSG00000028033	15.1695027896888	18.0601901880828	22.3436216650219	32.5027592176798	26.8205939683496	45.8909912839679
ENSMUSG00000082935	27.6620344988443	37.0709167018542	37.9841568305372	37.427419705207	43.4238188058993	60.7745560247142
ENSMUSG00000026158	527.363302865064	591.23359457829	585.402887623574	509.209894410317	457.227268603292	472.553180518696
ENSMUSG00000026156	31.2313292728888	26.6150171192799	37.2393694417032	31.5178271201743	14.0488825548498	22.3253471111195
ENSMUSG00000026155	880.723485495463	895.405218798632	875.125181880025	1001.67594316304	1043.44882248293	932.703390420104
ENSMUSG00000026154	427.42304919182	443.900464096562	471.450417131962	434.355054999903	489.156547137042	415.499515679169
ENSMUSG00000026153	1543.71998977422	1601.65370878524	1571.50139043987	1638.92701024907	1671.81702402712	1756.26063940807
ENSMUSG00000100131	65.1396296263108	68.438615449577	70.010014550402	26.5931666326471	47.2553322299492	47.1312883456968
ENSMUSG00000067736	86.5553982705774	115.965431734005	102.780659659101	63.0356542403487	49.8096745126492	80.619309012376
ENSMUSG00000101939	745.982607775286	845.026793537138	830.437938549981	392.987906904674	454.672926320592	569.296351333548
ENSMUSG00000101111	218.619304910221	230.980327142322	215.988342761878	160.543931893388	182.635473213047	248.059412345772
ENSMUSG00000100862	130.279259252622	117.866504385383	131.827367823629	71.9000431178977	91.9563221771985	127.750597358073
ENSMUSG00000102070	93.6939878186663	79.8450513578398	70.010014550402	42.3520801927343	51.0868456539991	68.2163383950874
ENSMUSG00000101249	38.3699188209776	38.0214530275428	23.83319644269	15.7589135600872	31.9292785337495	22.3253471111195
ENSMUSG00000073725	2502.96796029866	2477.09766474441	2536.74584636882	3185.27040333262	3098.41718891505	3240.89622229752
ENSMUSG00000086240	64.2473059327997	78.8945150321512	78.9474632164107	101.448006043061	120.054087286898	120.3088149877
ENSMUSG00000099492	24.985063418311	30.4171624220342	29.7914955533625	32.5027592176798	33.2064496750994	33.4880206666793
ENSMUSG00000048874	3972.62508351145	4089.20727311222	4147.7209684169	3983.06540231203	3693.57894078414	3987.55505345829
ENSMUSG00000026064	1822.12498214968	2051.25739083593	2091.36298784605	2257.46436748249	2140.53883290256	2187.88401688971
ENSMUSG00000026134	1035.9878081664	1019.92547746383	1002.48382537065	1087.36503564601	1114.97040639853	1177.04191158069
ENSMUSG00000103746	21.4157686442666	19.0107265137714	22.3436216650219	28.563030827658	25.5434228269996	38.4492089135947
ENSMUSG00000004768	1631.1677117383	1605.45585408799	1704.81833304117	1419.28715250535	1411.27411119173	1399.05508563016
ENSMUSG00000042215	1070.78843221333	1027.52976806934	1033.02010831285	1214.42127622422	1117.52474868123	1226.65379404984
ENSMUSG00000042197	2183.51607802168	2251.82055555622	2171.0552384513	1935.39157159821	1969.39789996167	1937.34401042048
ENSMUSG00000042182	36.5852714339554	37.0709167018542	37.9841568305372	47.2767406802615	51.0868456539991	52.0924765926122
ENSMUSG00000026131	4679.34544877225	4666.18282280519	4744.29566687298	6506.46143612099	6307.94826712754	7415.73613207687
ENSMUSG00000102336	202.557478427021	162.541711692745	193.644721096857	213.730265158682	131.548627559048	209.610203432178
ENSMUSG00000042111	750.444226242841	801.302122555464	827.458788994645	806.659387856962	771.411369375387	790.069228321285
ENSMUSG00000026127	1964.89677311146	1930.53927747348	1867.92677119583	2235.79586133737	2088.17481610722	2003.07975469211
ENSMUSG00000037509	41.939213595022	70.3396881009541	64.7965028285635	54.1712653627996	60.027043643449	40.9298030370524
ENSMUSG00000037503	9502.35501219978	9446.430004693	9385.06588669803	9133.27534016802	9332.28952984429	9425.01737207762
ENSMUSG00000026123	3820.03773192105	3792.63993949739	3964.50327076372	2344.13839206297	2521.13583302486	2362.76590259348
ENSMUSG00000045216	1270.66893955982	1309.83905679885	1330.93506384647	1430.12140557791	1418.93713803983	1418.89983861782
ENSMUSG00000102202	16.954150176711	31.3676987477228	19.3644721096857	23.6383703401308	22.9890805442996	24.8059412345772
ENSMUSG00000037470	6852.15364247179	6619.5349720952	6759.69034105796	8099.0966377873	7821.39606962727	8443.94239625009
ENSMUSG00000047180	0.892323693511107	4.75268162844285	4.46872433300438	35.4575555101961	49.8096745126492	31.0074265432215
ENSMUSG00000037447	332.836737679643	322.231814408425	314.300278087975	306.313882324194	282.254822238345	322.477236049504
ENSMUSG00000010453	2696.60220179057	2751.80266286841	2557.59989325617	2382.55074386568	2387.03286318311	2497.95828232193
ENSMUSG00000037432	128.494611865599	97.9052415459226	90.8640614377558	78.7945678004358	74.0759261982988	66.9760413333585
ENSMUSG00000001143	885.185103963018	887.800928193124	867.677307991684	861.815585317267	923.394735196035	848.363190222542
ENSMUSG00000037408	833.430329739374	833.620357628875	775.32367177626	595.883918990796	657.743137795239	699.527542815078
ENSMUSG00000001138	330.15976659911	293.715724637768	311.321128532639	439.27971548743	374.211144415544	336.120503728522
ENSMUSG00000067653	26.7697108053332	34.2193077247885	23.83319644269	19.698641950109	10.2173691307998	40.9298030370524
ENSMUSG00000079610	166.864530686577	194.859946766157	159.38450121049	220.62478984122	206.901724898697	183.563965135872
ENSMUSG00000026121	766.506052726041	843.125720885761	762.662286166081	833.252554489609	938.720788892234	847.122893160813
ENSMUSG00000087589	57.1087163847109	49.4278889358056	41.7080937747076	65.0055184353596	72.7987550569488	68.2163383950874
ENSMUSG00000061518	2752.81859448177	2774.61553468493	2784.01525946173	2686.89476199486	2768.90703444675	2695.16551513682
ENSMUSG00000037351	4781.96267352602	4589.18938042441	4642.25979460272	4061.85997011247	4115.04541742963	4034.68634180399
ENSMUSG00000026116	4124.32011140834	4109.16853595169	4067.28393042282	4123.91069225531	4138.03449797393	4328.63674543373
ENSMUSG00000026113	722.782191743997	675.831327564573	744.787388834064	617.552425135916	586.22155387964	635.032095605177
ENSMUSG00000026112	5013.96683383891	5128.14347708983	5081.68435401482	4955.19338254991	4632.29972967637	5081.49706190315
ENSMUSG00000026111	1272.45358694684	1253.75741358322	1195.38375907867	1094.25956032855	1117.52474868123	1115.02705849425
ENSMUSG00000026110	111.540461688888	82.6966603349055	90.1192740489217	125.086376383192	121.331258428248	120.3088149877
ENSMUSG00000060771	168.649178073599	157.789030064302	137.040879545468	169.408320770937	159.646392668747	152.55653859265
ENSMUSG00000037216	163.295235912533	156.838493738614	160.129288599324	204.865876281133	227.336463160296	164.959509209939
ENSMUSG00000026088	530.040273945598	578.876622344339	545.929156015369	548.607178310535	568.34115790074	470.072586395239
ENSMUSG00000026087	1399.16355142542	1661.53749730362	1436.69487306091	1671.42976946675	1679.48005087522	1576.41756545738
ENSMUSG00000058407	2088.9297665095	1965.70912152396	1992.30626513112	2270.26848475006	2341.05470209451	2301.99134656877
ENSMUSG00000026083	6816.46069473135	6969.33233994859	6840.87216644087	8117.8103476399	7887.80896897747	7589.37772071891
ENSMUSG00000026082	1038.66477924693	1009.46957788126	966.734030706614	1004.63073945556	956.601184871134	1057.97339365472
ENSMUSG00000037138	273.051050214399	291.814651986391	277.805696035106	1047.9677517458	1025.56842650403	1062.93458190163
ENSMUSG00000026080	44.6161846755554	59.8837885183799	67.7756523838998	110.31239492061	100.896520166648	100.464062000038
ENSMUSG00000026078	3778.09851832603	3725.1518603735	3696.37981078346	3208.90877367275	3421.54148767659	3223.53206343331
ENSMUSG00000103046	58.8933637717331	56.0816432156256	58.838203717891	34.4726234126907	22.9890805442996	21.0850500493907
ENSMUSG00000026077	7.13858954808886	10.4558995825743	8.93744866600876	18.7137098526035	21.7119094029496	14.8835647407463
ENSMUSG00000073702	13857.7869602275	13923.4560986862	13865.7068179238	15030.0638079331	16207.3017837312	13974.4269944991
ENSMUSG00000003134	36.5852714339554	27.5655534449685	26.8123459980263	22.6534382426253	19.1575671202497	23.5656441728484
ENSMUSG00000003135	1166.26706741902	1164.4069989685	1284.75824573876	1165.17467134895	1125.18777552933	1060.45398777818
ENSMUSG00000085894	13.3848554026666	24.7139444679028	21.5988342761878	15.7589135600872	5.10868456539991	16.1238618024752
ENSMUSG00000048234	2088.03744281599	2050.30685451024	2058.59234273735	1905.84360867304	1817.41453414102	1748.8188570377
ENSMUSG00000026074	8085.34498690414	7992.10942638949	7707.80468704372	9325.33709918158	9578.78356012484	9869.04372017655
ENSMUSG00000026072	1707.90754938026	1639.67516181278	1663.8550266553	2388.46033645071	2463.66313166411	2542.60897654417
ENSMUSG00000070942	3.56929477404443	5.70321795413142	3.72393694417032	23.6383703401308	21.7119094029496	35.968614790137
ENSMUSG00000026069	5494.03698094789	5389.54096665419	5500.99965392839	6937.86169482838	6829.03409279834	7283.02434647188
ENSMUSG00000026068	49.970126836622	57.0321795413142	58.093416329057	64.0205863378541	48.5325033712992	66.9760413333585
ENSMUSG00000041945	8.03091324159996	12.3569722339514	14.8957477766813	5.90959258503269	16.6032248375497	6.20148530864431
ENSMUSG00000060679	1253.71478938311	1303.18530251903	1228.8991915762	1513.84063386587	1450.86641657358	1365.56706496348
ENSMUSG00000070939	1617.78285633564	1556.97850147788	1558.84000482969	1321.77887485231	1208.20389971708	1301.07161775358
ENSMUSG00000010290	1475.90338906737	1417.24966160166	1378.60145673185	1165.17467134895	1182.66047689008	1203.088149877
ENSMUSG00000008136	1618.67518002915	1514.20436682189	1549.90255616369	1816.21478780005	1850.62098381612	1724.01291580312
ENSMUSG00000066877	1102.01976148622	1094.06731086754	1082.92086336473	1021.37458511315	1028.12276878673	940.145172790477
ENSMUSG00000026051	62.4626585457775	66.5375427981999	51.3903298295504	1703.93252868443	1581.13787299127	1552.85192128454
ENSMUSG00000057363	3525.57091306238	3669.07021715788	3657.65086656409	2628.78376824204	2637.35840688771	2495.47768819847
ENSMUSG00000100701	13.3848554026666	18.0601901880828	22.3436216650219	18.7137098526035	15.3260536961997	16.1238618024752
ENSMUSG00000041763	4220.69107030754	4289.77043783251	4362.96452378994	3434.4582240015	3522.43800784324	3708.4882145693
ENSMUSG00000026049	464.900644319287	517.091761174582	502.731487462993	437.309851292419	439.346872624393	405.577139185338
ENSMUSG00000026047	1428.61023331128	1376.37659959705	1450.10104605992	1771.8928434123	1710.13215826762	1639.67271560556
ENSMUSG00000041684	1161.80544895146	1284.17457600526	1247.51887629706	1263.66788109949	1256.73640308838	1286.18805301283
ENSMUSG00000026048	749.55190254933	850.730011491269	775.32367177626	674.678486791232	784.183080788887	740.457345852131
ENSMUSG00000056870	4674.88383030469	4858.19116059428	4939.42996274751	6219.8461957469	5923.5197535812	6324.27471775547
ENSMUSG00000026043	16226.014042806	16665.7533982977	16667.5969747175	69901.6158920592	71266.1496873288	71160.8036196317
ENSMUSG00000026042	21839.6223986844	21844.275300649	21992.8268048811	64460.8509854391	64166.3553125643	66348.4510201237
ENSMUSG00000104476	8.03091324159996	9.50536325688569	6.70308649950657	11.8191851700654	12.7717114134998	18.6044559259329
ENSMUSG00000025995	2223.67064422968	2164.37121359287	2204.57067094883	2696.74408296992	2729.3147290649	2686.48343570471
ENSMUSG00000084817	104.4018721408	141.629912527597	140.764816489638	115.237055408137	128.994285276348	107.905844370411
ENSMUSG00000025993	162.402912219022	161.591175367057	163.853225543494	313.208407006733	314.184100772095	346.042880222352
ENSMUSG00000025986	827.184063884796	866.889129027975	900.447953100383	937.655356825187	923.394735196035	1091.4614143214
ENSMUSG00000100213	19.6311212572444	7.60429060550855	8.1926612771747	15.7589135600872	16.6032248375497	21.0850500493907
ENSMUSG00000100816	22.3080923377777	14.2580448853285	11.916598221345	23.6383703401308	8.94019798944985	16.1238618024752
ENSMUSG00000026109	122.248346011022	165.393320669811	152.681414710983	307.2988144217	324.401469902895	300.151888938385
ENSMUSG00000045954	2503.86028399217	2629.18347685458	2557.59989325617	5546.15264105318	5366.67313595261	5537.92638061937
ENSMUSG00000026107	2456.56712823608	2601.61792340961	2587.39138880954	1708.85718917195	1646.27360120012	1664.47865684013
ENSMUSG00000018417	1132.3587670656	1176.76397120245	1202.83163296701	1286.32131934212	1254.18206080568	1307.27310306222
ENSMUSG00000026104	1545.50463716124	1491.39149500537	1469.46551816961	1823.10931248258	1850.62098381612	1671.92043921051
ENSMUSG00000026103	5938.41418031642	6216.50757000324	6309.83875820219	5498.87590037292	5311.75477687456	5802.10965476762
ENSMUSG00000002881	2809.03498717297	3048.36999648324	2869.66580917765	1994.48749744853	1945.13164827602	1962.14995165506
ENSMUSG00000043015	248.958310489599	249.040517330405	230.88409053856	220.62478984122	240.108174573796	228.214659358111
ENSMUSG00000041439	25.8773871118221	21.8623354908371	22.3436216650219	56.1411295578105	60.027043643449	58.2939619012565
ENSMUSG00000026102	955.678675750396	868.790201679352	1024.08265964684	552.546906700556	547.906419639141	590.381401382938
ENSMUSG00000041426	831.645682352352	840.274111908695	772.344522220924	783.021017516831	807.172161333187	728.054375234842
ENSMUSG00000026098	312.313292728888	296.567333614834	307.597191588468	263.96180213146	303.966731641295	303.872780123571
ENSMUSG00000026097	579.118077088709	580.777694995716	568.272777680391	448.144104364979	415.080620938743	482.475557012527
ENSMUSG00000026096	217.72698121671	215.771745931305	201.837382374031	210.775468866166	218.396265170846	224.493768172924
ENSMUSG00000026095	406.899604241065	545.607850945239	476.663928853801	478.676999387648	492.988060561092	461.390506963137
ENSMUSG00000026094	2092.49906128355	2156.76692298736	2091.36298784605	1745.29967677965	1685.86590658197	1769.90390708709
ENSMUSG00000042807	26.7697108053332	23.7634081422142	19.3644721096857	57.126061655316	61.304214784799	47.1312883456968
ENSMUSG00000041303	1383.10172494222	1446.716287698	1504.47052544481	1541.41873259603	1472.57832597653	1472.23261227216
ENSMUSG00000073678	298.928437326221	307.973769523096	351.539647529678	224.564518231242	204.347382615997	279.066838888994
ENSMUSG00000052331	729.028457598575	740.467797711395	778.302821331596	1452.77484382054	1402.33391320228	1475.95350345735
ENSMUSG00000025982	12617.4570262471	12614.567578213	12384.3247015328	11280.4273127299	11302.9646009473	11508.7164357821
ENSMUSG00000025981	597.856874652442	618.799148023259	604.76735973326	622.477085623443	563.232473335341	606.505263185413
ENSMUSG00000025980	16872.9487206015	16784.5704390088	17046.693755634	24842.9422953799	24431.0067628837	24513.2311280092
ENSMUSG00000073676	6072.26273434308	6315.36334787485	6007.45507833556	8322.67622392104	8632.39974438451	7693.56267390413
ENSMUSG00000025979	2673.40178575928	2702.3747739326	2762.41642518554	2511.57684863889	2466.21747394681	2445.86580572932
ENSMUSG00000025978	805.76829524053	825.065530697678	842.354536771326	917.956714875078	842.932953290986	834.719922543524
ENSMUSG00000097649	242.712044635021	247.139444679028	246.524625704075	240.323431791329	171.140932940897	171.160994518583
ENSMUSG00000046994	522.009360703998	575.074477041584	571.996714624561	416.626277244804	452.118584037892	497.359121753274
ENSMUSG00000100215	33.015976659911	20.9117991651485	20.1092594985197	56.1411295578105	40.8694765231993	40.9298030370524
ENSMUSG00000038349	7.13858954808886	12.3569722339514	10.4270234436769	11.8191851700654	14.0488825548498	6.20148530864431
ENSMUSG00000038331	1357.22433783039	1373.52499061998	1370.40879545468	1927.51211481816	2034.53362817052	1993.15737819828
ENSMUSG00000087022	176.680091315199	180.601901880828	163.853225543494	600.808579478323	619.42800355474	584.179916074294
ENSMUSG00000097519	58.8933637717331	44.6752073073628	58.093416329057	48.261672777767	68.9672416328988	53.3327736543411
ENSMUSG00000038323	504.162886833776	546.558387270927	547.418730793037	561.411295578105	540.243392791041	577.97843076565
ENSMUSG00000048495	439.023257207465	396.373647812133	390.268591749049	445.189308072462	466.167466592742	467.591992271781
ENSMUSG00000025971	415.822841176176	418.23598330297	446.127645911604	522.014011677887	503.205429691892	466.351695210052
ENSMUSG00000038305	642.473059327997	680.584009193016	640.517154397295	1182.90344910404	1144.34534264958	1092.70171138313
ENSMUSG00000054770	474.716204947909	535.151951362664	551.887455126041	484.58659197268	457.227268603292	486.196448197714
ENSMUSG00000026039	744.197960388263	808.906413160972	714.251105891867	512.164690702833	489.156547137042	519.684468864393
ENSMUSG00000063558	380.129893435732	353.599513156148	376.117631361202	182.212438038508	212.010409464096	198.447529876618
ENSMUSG00000103839	49.970126836622	57.0321795413142	43.9424559412098	54.1712653627996	49.8096745126492	40.9298030370524
ENSMUSG00000051223	14190.6236979071	13928.2087803146	14143.5125139589	15722.4710724795	15409.0698203875	16250.3721027715
ENSMUSG00000026034	2028.25175535075	2076.92187162952	2003.47807596363	1809.32026311751	1796.97979587942	1830.6784631118
ENSMUSG00000026035	562.163926911998	505.685325266319	581.678950679404	629.371610305981	624.53668812014	605.264966123685
ENSMUSG00000026036	952.109380976351	878.295564936238	883.317843157199	898.258072924969	828.884070736136	873.169131457119
ENSMUSG00000026037	1186.79051236977	1287.97672130801	1292.95090701593	1584.75574488627	1611.78998038367	1720.29202461793
ENSMUSG00000085054	24.985063418311	18.0601901880828	25.3227712203582	30.5328950226689	8.94019798944985	31.0074265432215
ENSMUSG00000038174	510.409152688353	595.986276206733	591.361186734246	462.918085827561	452.118584037892	473.793477580425
ENSMUSG00000026032	1104.69673256675	1101.67160147305	1114.20193369576	1172.06919603148	1176.27462118333	1183.24339688933
ENSMUSG00000102059	31.2313292728888	33.2687713990999	41.7080937747076	57.126061655316	37.0379630991494	48.3715854074256
ENSMUSG00000026031	2510.10654984674	2635.8372311344	2628.35469519541	1446.8652512355	1364.01877896178	1514.40271237094
ENSMUSG00000026029	1374.17848800711	1306.98744782178	1248.26366368589	1248.89389963691	1337.19818499343	1426.34162098819
ENSMUSG00000026028	1729.32331802453	1639.67516181278	1750.25036376005	1661.58044849169	1614.34432266637	1768.66361002536
ENSMUSG00000026027	480.962470802487	523.745515454402	513.903298295504	360.485147686994	390.814369253093	363.407039086557
ENSMUSG00000038079	999.40253673244	998.063141972998	997.270313648811	1051.90748013582	1088.14981243018	1043.08982891397
ENSMUSG00000097573	17.8464738702221	26.6150171192799	26.8123459980263	40.3822159977234	43.4238188058993	44.650694222239
ENSMUSG00000079550	9.81556062862218	11.4064359082628	11.171810832511	24.6233024376362	14.0488825548498	24.8059412345772
ENSMUSG00000026024	1844.43307448746	1915.33069626247	1958.04604524475	1601.49959054386	1692.25176228872	1809.59341306241
ENSMUSG00000026023	52.6470979171553	33.2687713990999	54.3694793848866	31.5178271201743	47.2553322299492	50.8521795308833
ENSMUSG00000041075	3904.80848280461	3813.55173866254	3875.87357149247	2492.86313878629	2519.85866188351	2559.97313540837
ENSMUSG00000097819	24.0927397247999	31.3676987477228	19.3644721096857	8.86438887754903	10.2173691307998	12.4029706172886
ENSMUSG00000026021	2851.8665244615	2792.67572487302	2859.9835731228	3147.84298362741	3139.28666543825	3204.92760750738
ENSMUSG00000026020	4446.44896476585	4475.12502134178	4552.88530794263	6542.90392372869	6311.77978055159	6573.57442716297
ENSMUSG00000067336	3589.81821899518	3786.93672154326	3755.96280189018	3422.63903883143	3334.69385006479	3754.37920585326
ENSMUSG00000041040	1392.02496187733	1433.40877913836	1445.63232172692	1039.10336286825	991.084805687583	930.222796296646
ENSMUSG00000026019	1149.31291724231	1183.41772548227	1165.59226352531	1711.81198546447	1656.49097033092	1799.67103656858
ENSMUSG00000026017	287.328229310577	303.221087894654	293.446231200621	244.263160181351	310.352587348045	343.562286098895
ENSMUSG00000073664	1209.09860470755	1325.04763800987	1321.25282779163	1161.23494295892	1090.70415471288	1242.77765585232
ENSMUSG00000049439	2050.55984768852	2138.70673279928	2197.86758444932	2504.68232395635	2403.63608802066	2538.88808535898
ENSMUSG00000026782	1895.29552501759	1923.88552319366	1896.22869197153	2105.78482446665	1888.93611805662	2089.90054901313
ENSMUSG00000026014	1809.63245044053	1829.7824269505	1847.07272430848	1397.61864636023	1229.91580912003	1391.61330325978
ENSMUSG00000101188	247.173663102577	234.782472445077	217.477917539547	259.037141643933	247.771201421896	239.37733291367
ENSMUSG00000052062	205.234449507555	171.096538623942	172.790674209503	388.063246417147	429.129503493593	416.739812740898
ENSMUSG00000025969	26619.8004248234	26466.7334524725	27131.8597878361	12717.4432429903	12825.3526014365	13749.9332263262
ENSMUSG00000103032	22.3080923377777	19.96126283946	19.3644721096857	7.87945678004358	10.2173691307998	1.24029706172886
ENSMUSG00000040865	1289.40773712355	1263.26277684011	1334.65900079064	1208.51168363918	1217.14409770653	1260.14181471652
ENSMUSG00000084799	57.1087163847109	51.3289615871827	57.3486289402229	55.1561974603051	49.8096745126492	53.3327736543411
ENSMUSG00000101599	57.1087163847109	33.2687713990999	55.1142667737207	27.5780987301525	40.8694765231993	31.0074265432215
ENSMUSG00000025968	3262.33542347661	3388.66200107975	3261.42397570436	3532.95143375204	3487.95438702679	3878.40891202615
ENSMUSG00000025967	16088.5961940053	16276.0335047654	15977.9238526572	18709.7701242135	17679.8801097078	16968.5041015126
ENSMUSG00000081643	13.3848554026666	15.2085812110171	11.916598221345	9.84932097505448	12.7717114134998	13.6432676790175
ENSMUSG00000025964	37.4775951274665	40.8730620046085	33.5154324975329	364.424876077016	371.656802132844	359.68614790137
ENSMUSG00000025962	887.862075043552	882.097710238992	866.187733214016	1017.43485672313	1075.37810101668	1087.74052313621
ENSMUSG00000025959	780.783231822219	762.330133202233	784.261120442269	705.211381813901	636.031228392289	666.039522148399
ENSMUSG00000025958	2565.43061884443	2577.8545152674	2535.25627159115	2597.26594112187	2549.23359813456	2804.31165656896
ENSMUSG00000025956	1038.66477924693	932.476135500486	1020.35872270267	898.258072924969	910.623023782535	920.300419802815
ENSMUSG00000100437	11.6002080156444	15.2085812110171	13.4061729990131	21.6685061451199	29.3749362510495	18.6044559259329
ENSMUSG00000087213	209.69606797511	167.294393321188	129.593005657127	216.685061451199	219.673436312196	181.083371012414
ENSMUSG00000070871	1549.96625562879	1526.56133905584	1582.67320127239	1263.66788109949	1288.66568162213	1415.17894743263
ENSMUSG00000045005	693.33550985813	700.545272032476	709.782381558863	799.764863174424	854.427493563136	830.999031358337
ENSMUSG00000051344	492.562678818131	476.218699169973	428.997535968421	329.952252664325	353.776406153944	401.856248000151
ENSMUSG00000084416	267.697108053332	271.853389146931	271.102609535599	257.067277448922	255.434228269996	213.331094617364
ENSMUSG00000025950	5204.03178055678	5247.91105412659	5156.90788028706	3761.45568037331	3645.04643741284	3903.21485326073
ENSMUSG00000025949	1833.72519016533	1898.22104240007	1964.00434435543	1686.20375092933	1666.70833946172	1804.63222481549
ENSMUSG00000015222	7255.48395193881	7202.21373974229	7439.68122706346	11231.1807078546	11292.7472318165	12225.6081374614
ENSMUSG00000073656	11.6002080156444	10.4558995825743	7.44787388834064	26.5931666326471	17.8803959788997	14.8835647407463
ENSMUSG00000026005	1555.32019778986	1658.68588832655	1683.21949876498	1748.25447307217	1665.43116832037	1819.51578955624
ENSMUSG00000026004	1044.018721408	1084.56194761066	1116.43629586226	1001.67594316304	899.128483510385	1003.40032293865
ENSMUSG00000102559	12.4925317091555	14.2580448853285	25.3227712203582	17.7287777550981	3.83151342404994	14.8835647407463
ENSMUSG00000026003	2832.23540320425	2777.467143662	2673.78672591429	2482.02888571373	2433.01102427171	2419.81956743301
ENSMUSG00000026000	1234.97599181937	1354.51426410621	1318.27367823629	1331.62819582737	1256.73640308838	1246.49854703751
ENSMUSG00000025997	211.480715362132	217.672818582682	247.269413092909	130.995968968225	166.032248375497	130.23119148153
ENSMUSG00000026196	503.270563140264	489.526207729613	516.88244785084	370.334468662048	403.586080666593	405.577139185338
ENSMUSG00000026192	5987.49198345953	5846.74893931039	6020.11646394574	7624.35936678967	7595.33677760832	7505.03752052134
ENSMUSG00000026193	216843.580760134	212146.400385129	219602.051172501	261118.303165962	259714.02876466	280152.098818007
ENSMUSG00000073652	9.81556062862218	5.70321795413142	11.916598221345	18.7137098526035	17.8803959788997	21.0850500493907
ENSMUSG00000099707	23.2004160312888	24.7139444679028	23.088409053856	12.8041172675708	8.94019798944985	11.1626735555598
ENSMUSG00000101211	34.8006240469332	41.823598330297	40.9633063858735	54.1712653627996	34.4836208164494	42.1701000987813
ENSMUSG00000039395	152.587351590399	154.937421087237	155.660564266319	134.935697358246	140.488825548498	117.828220864242
ENSMUSG00000094655	19.6311212572444	10.4558995825743	8.1926612771747	15.7589135600872	10.2173691307998	19.8447529876618
ENSMUSG00000097131	60.6780111587553	61.784861169757	46.1768181077119	34.4726234126907	35.7607919577994	38.4492089135947
ENSMUSG00000093843	9.81556062862218	6.65375427981999	5.95829911067251	21.6685061451199	11.4945402721498	27.286535358035
ENSMUSG00000026189	355.144830017421	299.418942591899	316.534640254477	437.309851292419	492.988060561092	415.499515679169
ENSMUSG00000026188	12.4925317091555	8.55482693119712	12.6613856101791	21.6685061451199	14.0488825548498	29.7671294814927
ENSMUSG00000026187	1450.02600195555	1519.90758477602	1494.78828938997	2053.58342329886	1913.20236974227	1947.26638691431
ENSMUSG00000039372	10.7078843221333	3.80214530275428	5.95829911067251	11.8191851700654	14.0488825548498	17.3641588642041
ENSMUSG00000039354	1177.86727543466	1084.56194761066	1106.00927241858	976.067708627899	864.644862693935	910.378043308985
ENSMUSG00000046330	11143.3382845667	11637.4162354052	11324.4922472219	10733.7899986144	10905.7643759875	10190.2806591643
ENSMUSG00000039323	491.67035512462	566.519650110387	615.194383176936	1663.5503126867	1528.77385619592	1308.51340012395
ENSMUSG00000026185	1133.25109075911	1129.23715491802	1215.49301857719	1228.21032558929	1137.95948694283	1282.46716182764
ENSMUSG00000055322	7390.22482965899	7386.61778692587	7516.39432811337	6221.81605994192	6085.72048853265	6491.71482108886
ENSMUSG00000061815	13.3848554026666	16.1591175367057	14.8957477766813	38.4123518027125	28.0977651096995	34.7283177284081
ENSMUSG00000006304	9033.88507310645	9224.95504080756	8886.05833617921	8386.69681025889	9076.8553015743	8607.6616083983
ENSMUSG00000006299	4972.02762024389	4904.76744055302	4675.03043971142	5092.09894410317	5226.18431040411	4700.72586395239
ENSMUSG00000026179	1176.97495174115	1246.15312297771	1166.33705091414	1409.4378315303	1542.82273875077	1380.45062970422
ENSMUSG00000006301	2814.38892933403	2698.57262862985	2621.6516086959	2739.09616316265	2731.8690713476	2731.13412992695
ENSMUSG00000073650	57.1087163847109	65.5870064725113	41.7080937747076	40.3822159977234	51.0868456539991	37.2089118518659
ENSMUSG00000026176	4599.03631635625	4781.1977182135	4659.3899045459	5181.72776497616	4997.57067610247	4881.8092349648
ENSMUSG00000033364	1216.23719425564	1224.29078748688	1201.34205818934	1207.52675154168	1277.17114134998	1312.23429130914
ENSMUSG00000026174	2415.52023833457	2456.18586557926	2517.38137425913	2561.80838561167	2443.22839340251	2608.3447208158
ENSMUSG00000026173	7.13858954808886	8.55482693119712	8.1926612771747	13.7890493650763	17.8803959788997	12.4029706172886
ENSMUSG00000026135	1190.35980714382	1209.08220627586	1182.72237346849	1356.251498265	1383.17634608203	1373.00884733385
ENSMUSG00000026172	592.502932491375	610.244321092061	627.110981398282	505.270166020295	541.520563932391	551.932192469343
ENSMUSG00000026171	793.275763531374	789.895686647201	808.094316884959	841.132011269653	804.617819050487	777.666257703996
ENSMUSG00000033276	249.85063418311	247.139444679028	219.712279706049	271.841258911504	287.363506803745	276.586244765536
ENSMUSG00000033257	1453.59529672959	1424.85395220717	1479.89254161328	1492.17212772075	1491.73589309678	1649.59509209939
ENSMUSG00000026170	22.3080923377777	18.0601901880828	19.3644721096857	24.6233024376362	38.3151342404994	38.4492089135947
ENSMUSG00000006542	60.6780111587553	72.2407607523313	65.5412902173976	59.0959258503269	86.8476376117985	60.7745560247142
ENSMUSG00000033227	4.46161846755554	1.90107265137714	8.93744866600876	27.5780987301525	44.7009899472492	48.3715854074256
ENSMUSG00000026167	647.827001489064	656.820601050801	624.876619231779	555.501702993073	583.66721159694	504.800904123647
ENSMUSG00000026162	54.4317453041775	46.5762799587399	37.2393694417032	69.9301789228868	61.304214784799	52.0924765926122
ENSMUSG00000033159	2035.39034489884	2032.24666432216	2035.5039336835	2574.61250287924	2688.44525254171	2583.53877958122
ENSMUSG00000049339	3099.04018756408	3148.17631068054	3113.21128532639	2741.06602735766	2825.10256466615	2727.41323874177
ENSMUSG00000026197	422.069107030754	465.762799587399	431.231898134923	407.761888367255	402.308909525243	386.972683259405
ENSMUSG00000026198	66.924277013333	71.2902244266427	65.5412902173976	133.950765260741	151.983365820647	105.425250246953
ENSMUSG00000033124	1072.57307960035	997.112605647309	1122.39459497293	1233.13498607682	1102.19869498503	1179.52250570415
ENSMUSG00000026199	590.718285104353	595.035739881044	593.595548900749	548.607178310535	570.89550018344	538.288924790326
ENSMUSG00000026200	654.965591037153	737.61618873433	702.334507670522	421.550937732332	416.357792080093	439.065159852017
ENSMUSG00000026201	1682.92248596195	1536.06670231273	1637.04268065727	1579.83108439874	1551.76293674022	1528.04598004996
ENSMUSG00000026202	2385.18123275519	2277.48503634981	2366.93432171465	1955.09021354831	1973.22941338572	1885.25153382787
ENSMUSG00000026203	2009.51295778701	1996.126283946	1971.45221824377	1582.78588069125	1563.25747701237	1421.38043274128
ENSMUSG00000026204	966.386560072529	991.409387693178	1006.95254970365	267.901530521482	310.352587348045	290.229512444554
ENSMUSG00000026209	1596.36708769137	1583.59351859716	1587.14192560539	1507.93104128084	1472.57832597653	1371.76855027212
ENSMUSG00000026208	23.2004160312888	28.5160897706571	14.1509603878472	27.5780987301525	22.9890805442996	28.5268324197638
ENSMUSG00000026207	3528.24788414292	3314.52016767604	3577.21382857001	2513.5467128339	2505.80977932866	2556.25224422318
ENSMUSG00000033021	1657.04509885013	1660.58696097793	1610.23033465925	1803.41067053248	1863.39269522962	1800.91133363031
ENSMUSG00000032997	3175.78002520603	3194.75259063928	3300.89770731257	2271.25341684756	2362.76661149746	2056.41252834645
ENSMUSG00000026211	3397.9686248903	3464.70490713483	3431.98028774736	5103.91812927323	4805.99500489997	4545.68873123628
ENSMUSG00000051703	30.3390055793776	19.0107265137714	27.5571333868604	27.5780987301525	22.9890805442996	29.7671294814927
ENSMUSG00000032968	216.834657523199	210.068527977174	207.795681484704	109.327462823105	134.102969841748	117.828220864242
ENSMUSG00000026213	852.169127303107	818.411776417858	841.609749382492	752.488122494162	757.362486820537	773.94536651881
ENSMUSG00000006576	705.828041567286	719.555998546247	687.438759893841	461.933153730055	491.710889419742	460.150209901408
ENSMUSG00000026235	14.2771790961777	10.4558995825743	14.1509603878472	22.6534382426253	19.1575671202497	35.968614790137
ENSMUSG00000004872	11.6002080156444	17.1096538623942	11.916598221345	16.7438456575926	20.4347382615997	12.4029706172886
ENSMUSG00000026245	2389.64285122275	2274.63342737275	2281.28377199874	3080.86760099704	2973.25441706275	2976.71294814927
ENSMUSG00000032883	3053.53167919501	3029.35926996947	3069.26882938518	2233.82599714236	2232.49515507976	2259.82124646999
ENSMUSG00000079470	505.947534220798	500.932643637876	481.132653186805	357.530351394478	339.727523599094	363.407039086557
ENSMUSG00000073643	2064.8370267847	2003.7305745515	2045.18616973834	2222.9917440698	2388.31003432446	2254.86005822307
ENSMUSG00000026248	451.51578891662	515.190688523205	420.060087302412	485.571524070186	553.015104204541	512.24268649402
ENSMUSG00000026249	19.6311212572444	23.7634081422142	17.8748973320175	12.8041172675708	16.6032248375497	17.3641588642041
ENSMUSG00000004364	4559.77407384176	4579.68401716753	4578.20807916299	4948.29885786737	4715.31585386412	4982.27329696484
ENSMUSG00000055980	2419.98185680212	2321.20970733149	2501.74083909362	2359.89730562305	2422.79365514091	2762.14155647018
ENSMUSG00000026142	2394.99679338381	2438.12567539118	2438.43391104272	2563.77824980668	2558.17379612401	2728.6535358035
ENSMUSG00000067158	9.81556062862218	3.80214530275428	8.93744866600876	14.7739814625817	12.7717114134998	23.5656441728484
ENSMUSG00000097564	7.13858954808886	2.85160897706571	13.4061729990131	19.698641950109	6.38585570674989	14.8835647407463
ENSMUSG00000026150	2697.49452548408	2629.18347685458	2651.44310424927	2769.62905818532	2749.7494673265	2820.43551837143
ENSMUSG00000101450	24.0927397247999	18.0601901880828	17.8748973320175	1.9698641950109	8.94019798944985	7.44178237037317
ENSMUSG00000026159	2801.00407393137	2761.30802612529	2763.16121257438	2539.15494736905	2712.71150422735	2765.86244765536
ENSMUSG00000045658	223.080923377777	201.513701045977	210.030043651206	775.141560736788	811.003674757236	761.542395901521
ENSMUSG00000026219	11260.2326884167	11189.7136260058	11268.6331930594	12083.1469721968	11910.8980642299	13147.1488543259
ENSMUSG00000073633	197.203536265955	230.029790816634	232.373665316228	291.539900861613	288.640677945095	275.345947703807
ENSMUSG00000026220	10.7078843221333	5.70321795413142	9.68223605484283	131.98090106573	108.559547014748	112.867032617326
ENSMUSG00000096802	1.78464738702221	0.950536325688569	3.72393694417032	44.3219443877452	26.8205939683496	42.1701000987813
ENSMUSG00000064281	13.3848554026666	19.0107265137714	14.8957477766813	15.7589135600872	17.8803959788997	22.3253471111195
ENSMUSG00000089844	11.6002080156444	9.50536325688569	9.68223605484283	20.6835740476144	10.2173691307998	14.8835647407463
ENSMUSG00000101751	15.1695027896888	18.0601901880828	14.8957477766813	16.7438456575926	30.6521073923995	26.0462382963061
ENSMUSG00000070031	69.6012480938664	70.3396881009541	73.7339514945723	133.950765260741	83.0161241877486	131.471488543259
ENSMUSG00000026222	12.4925317091555	12.3569722339514	10.4270234436769	29.5479629251634	15.3260536961997	12.4029706172886
ENSMUSG00000052760	84.7707508835552	78.8945150321512	67.0308649950657	122.131580090676	128.994285276348	95.5028737531224
ENSMUSG00000036707	3171.31840673848	3198.55473594204	3246.52822792768	3326.1156932759	3019.23257815135	3222.29176637158
ENSMUSG00000026223	8440.48981692156	8376.12610196767	8461.5295245438	9060.39036495262	9429.35453658689	8949.98359743547
ENSMUSG00000099342	74.0628665614219	93.1525599174798	74.4787388834064	72.8849752154032	65.1357282088489	76.8984178271894
ENSMUSG00000026229	7785.52422588441	7947.43421908213	7873.14748736489	7835.13483565584	7744.76580114627	7601.78069133619
ENSMUSG00000094638	8.03091324159996	18.0601901880828	5.95829911067251	13.7890493650763	12.7717114134998	3.72089118518659
ENSMUSG00000062590	700.474099406219	769.934423807741	723.93334194671	623.462017720949	647.525768664439	639.993283852093
ENSMUSG00000026234	32044.2361576774	32092.9579642232	31901.4782259294	50244.3410900454	50269.4561235352	49926.9179228336
ENSMUSG00000073627	46.4008320625776	50.3784252614942	50.6455424407163	70.9151110203923	70.2444127742488	73.1775266420028
ENSMUSG00000026238	41029.9357513342	40714.3224382185	39398.5080819331	47285.6050691391	48002.4773476389	45490.3753330295
ENSMUSG00000026239	1400.94819881244	1425.80448853285	1374.13273239885	1054.86227642833	1315.48627559048	1107.58527612387
ENSMUSG00000026240	1046.69569248853	1107.37481942718	1083.66565075356	1018.41978882063	1048.55750704833	1067.89577014855
ENSMUSG00000053333	414.038193789154	420.137055954348	409.633063858735	350.63582671194	376.765486698244	322.477236049504
ENSMUSG00000084106	157.941293751466	156.838493738614	144.488753433808	159.558999795883	186.466986637097	172.401291580312
ENSMUSG00000026247	10.7078843221333	9.50536325688569	5.21351172183844	27.5780987301525	14.0488825548498	31.0074265432215
ENSMUSG00000036480	8.92323693511107	12.3569722339514	12.6613856101791	11.8191851700654	11.4945402721498	14.8835647407463
ENSMUSG00000026254	2694.81755440354	2770.81338938218	2754.22376390837	3047.37990968186	3221.02561848465	3109.42473375426
ENSMUSG00000026255	2.67697108053332	9.50536325688569	8.1926612771747	20.6835740476144	14.0488825548498	16.1238618024752
ENSMUSG00000048000	4380.41701144603	4254.60059378204	4599.80691343918	3747.66663100823	3811.07868578834	3802.75079126069
ENSMUSG00000026259	131.171582946133	129.272940293645	114.697257880446	173.348049160959	126.439942993648	127.750597358073
ENSMUSG00000026289	1140.3896803072	1191.97255241347	1155.91002747047	950.459474092757	896.574141227685	896.734775629967
ENSMUSG00000056055	7.13858954808886	12.3569722339514	13.4061729990131	16.7438456575926	10.2173691307998	4.96118824691545
ENSMUSG00000070738	1872.98743267981	1833.58457225325	1812.06771703328	1987.59297276599	1979.61526909247	1965.87084284025
ENSMUSG00000005501	1956.86585986986	1964.75858519827	1925.27540013605	1831.97370136013	1765.05051734567	1877.8097514575
ENSMUSG00000090124	12.4925317091555	16.1591175367057	11.916598221345	16.7438456575926	44.7009899472492	26.0462382963061
ENSMUSG00000079429	257.88154742471	220.524427559748	255.462074370084	152.664475113344	192.852842343847	192.246044567974
ENSMUSG00000044783	5180.83136452549	4829.67507082362	4942.40911230285	3865.85848270888	3832.79059519129	3956.54762691507
ENSMUSG00000049866	2543.12252650666	2588.31041484997	2603.77671136389	1415.34742411533	1467.46964141113	1425.10132392646
ENSMUSG00000036206	2446.75156760746	2419.11494887741	2531.53233464698	1998.42722583855	1918.31105430767	1831.91876017353
ENSMUSG00000055013	1960.4351546439	1972.36287580378	1921.55146319188	2811.98113837805	2803.3906552632	2870.04740084059
ENSMUSG00000044337	1156.45150679039	1149.19841775748	1190.17024735683	1088.34996774352	1114.97040639853	1092.70171138313
ENSMUSG00000034432	2181.73143063466	2196.68944866628	2131.58150684309	2565.74811400169	2478.98918536031	2506.64036175403
ENSMUSG00000048126	7634.72152168103	7738.31622743064	7632.58116077148	17535.731063987	17354.2014686635	18437.0158225995
ENSMUSG00000026305	5777.79591548442	5765.00281530117	5536.74944859243	4681.3822594434	4979.69028012357	4842.11972898948
ENSMUSG00000034343	1517.84260266239	1478.08398644573	1453.82498300409	1515.81049806088	1473.85549711788	1598.7429125685
ENSMUSG00000083064	8.03091324159996	9.50536325688569	7.44787388834064	12.8041172675708	3.83151342404994	19.8447529876618
ENSMUSG00000026307	542.532805654753	501.883179963565	474.429566687298	541.712653627996	524.917339094841	559.373974839717
ENSMUSG00000026308	53.5394216106664	76.0429060550855	73.7339514945723	6.89452468253814	10.2173691307998	9.92237649383089
ENSMUSG00000026309	1519.62725004942	1527.51187538153	1498.51222633414	1425.19674509038	1425.32299374658	1324.63726192642
ENSMUSG00000067071	653.180943650131	664.42489165631	723.93334194671	540.727721530491	611.76497670664	504.800904123647
ENSMUSG00000055866	220.403952297243	223.376036536814	218.222704928381	326.012524274303	348.667721588544	337.36080079025
ENSMUSG00000034292	720.997544356975	674.880791238884	732.126003223884	555.501702993073	678.177876056839	563.094866024903
ENSMUSG00000026311	733.49007606613	800.351586229775	787.240269997605	703.24151761889	779.074396223487	737.976751728673
ENSMUSG00000100980	38.3699188209776	44.6752073073628	34.2602198863669	40.3822159977234	45.9781610885992	54.5730707160699
ENSMUSG00000007805	289.112876697599	299.418942591899	318.769002420979	255.097413253911	229.890805442996	197.207232814889
ENSMUSG00000026313	1868.52581421226	1782.25561066607	1969.21785607726	1797.50107794744	1779.09939990052	1797.19044244512
ENSMUSG00000026260	2756.38788925581	2801.23055180421	2668.57321419245	3255.20058225551	3229.9658164741	3173.92018096416
ENSMUSG00000073616	1412.54840682808	1318.39388373005	1353.27868551149	1212.45141202921	1295.05153732888	1030.68685829668
ENSMUSG00000034220	5889.33637717331	5796.3705140489	5718.47757146794	6639.42726928423	6887.78396530043	6363.96422373079
ENSMUSG00000026269	168.649178073599	182.502974532205	175.025036376005	142.81515413829	176.249617506297	125.270003234615
ENSMUSG00000026270	342.652298308265	364.055412738722	346.32613580784	424.505734024848	484.047862571642	457.66961577795
ENSMUSG00000084989	31.2313292728888	38.9719893532313	40.2185189970394	81.7493640929522	79.1846107636987	69.4566354568163
ENSMUSG00000047793	2645.73975126043	2625.38133155183	2841.36388840195	5636.76639402368	5853.27534080695	6497.91630639751
ENSMUSG00000026273	428.315372885331	380.214530275428	361.221883584521	301.389221836667	332.064496750994	319.996641926046
ENSMUSG00000026274	549.671395202842	535.151951362664	525.819896516849	362.455011882005	420.189305504143	453.948724592763
ENSMUSG00000026275	2047.88287660799	2018.93915576252	1993.05105251995	2168.820478707	2203.12021882871	2120.90797555635
ENSMUSG00000034088	27455.9077256433	27277.5409382849	27821.5329098964	31497.1435461267	30947.1339260513	32926.1660977161
ENSMUSG00000026276	10619.5442764757	10995.8042155654	10733.1310604877	14009.6741549175	13744.9158232085	14361.3996777585
ENSMUSG00000034066	845.030537755019	885.899855541747	803.625592551955	1027.28417769818	1091.98132585423	1196.88666456835
ENSMUSG00000026277	3385.47609318114	3388.66200107975	3255.46567659369	3079.88266889954	3189.0963399509	2958.10849222334
ENSMUSG00000026278	1123.43553013048	1125.43500961527	1143.99342924912	1001.67594316304	1030.67711106943	973.633193457157
ENSMUSG00000026279	1288.51541343004	1224.29078748688	1255.71153757423	1232.15005397932	1273.33962792593	1124.94943498808
ENSMUSG00000026280	1785.53971071573	1861.15012569822	1753.97430070422	1450.80497962552	1517.27931592377	1576.41756545738
ENSMUSG00000026281	1766.80091315199	1901.07265137714	1797.91675664543	2035.85464554376	1931.08276572117	2062.6140136551
ENSMUSG00000026283	951.21705728284	967.645979550963	944.390409041593	1007.58553574807	969.372896284634	950.067549284308
ENSMUSG00000073609	294.466818858665	299.418942591899	274.081759090935	182.212438038508	233.722318867046	220.772876987737
ENSMUSG00000101660	20.5234449507555	10.4558995825743	18.6196847208516	5.90959258503269	12.7717114134998	11.1626735555598
ENSMUSG00000093805	10.7078843221333	14.2580448853285	11.916598221345	11.8191851700654	5.10868456539991	14.8835647407463
ENSMUSG00000100347	18.7387975637333	5.70321795413142	8.93744866600876	8.86438887754903	15.3260536961997	18.6044559259329
ENSMUSG00000051185	403.33030946702	428.691882885545	504.221062240661	470.797542607604	427.852332352243	358.445850839641
ENSMUSG00000081051	246.281339409066	276.606070775374	256.951649147752	262.976870033955	293.749362510495	275.345947703807
ENSMUSG00000044757	7.13858954808886	9.50536325688569	12.6613856101791	14.7739814625817	12.7717114134998	16.1238618024752
ENSMUSG00000044768	1070.78843221333	1139.69305450059	1083.66565075356	893.333412437441	830.161241877486	915.3392315559
ENSMUSG00000040648	2119.26877208888	2140.60780545066	2127.85756989892	2676.0605089223	2462.38596052276	2660.43719740841
ENSMUSG00000026333	159.725941138488	156.838493738614	144.488753433808	177.287777550981	171.140932940897	166.199806271667
ENSMUSG00000026335	8053.22133393774	7928.42349256836	8097.32849140394	5459.4786164727	5088.24982713831	5511.88014232306
ENSMUSG00000089782	116.002080156444	90.3009509404141	84.9057623270832	89.6288208729958	114.945402721498	74.4178237037317
ENSMUSG00000099835	30.3390055793776	14.2580448853285	14.8957477766813	16.7438456575926	16.6032248375497	17.3641588642041
ENSMUSG00000100794	14.2771790961777	10.4558995825743	11.171810832511	11.8191851700654	8.94019798944985	13.6432676790175
ENSMUSG00000067017	2983.03810740763	3040.76570587773	3146.72671782392	3100.56624294715	3025.6184338581	3036.24720711225
ENSMUSG00000056536	3607.66469286541	3612.03803761656	3577.95861595884	3785.09405071344	3546.70425952889	3970.19089459409
ENSMUSG00000026319	1483.93430230897	1394.43678978513	1422.54391267306	1136.61164052129	1108.58455069178	1184.48369395106
ENSMUSG00000026321	27.6620344988443	17.1096538623942	10.4270234436769	38.4123518027125	31.9292785337495	31.0074265432215
ENSMUSG00000099843	98.1556062862218	111.212750105563	69.2652271615679	93.5685492630176	100.896520166648	90.5416855062069
ENSMUSG00000038866	1879.23369853439	1740.43201233577	1678.75077443198	1413.37755992032	1348.69272526558	1482.15498876599
ENSMUSG00000044340	1652.58348038257	1664.38910628068	1652.68321582279	1260.71308480697	1203.09521515168	1302.31191481531
ENSMUSG00000057329	625.518909151286	768.983887482053	650.944177840972	708.166178106417	826.329728453436	875.649725580577
ENSMUSG00000009905	1802.49386089244	1883.96299751474	1893.99432980502	1417.31728831034	1365.29595010313	1459.82964165487
ENSMUSG00000009907	3502.3704970311	3581.62087519453	3738.08790455816	3531.96650165454	3332.13950778209	3524.92424943343
ENSMUSG00000026315	16.0618264831999	16.1591175367057	8.93744866600876	14.7739814625817	6.38585570674989	27.286535358035
ENSMUSG00000038702	895.892988285152	905.861118381206	934.70817298675	1162.21987505643	1186.49199031413	1255.18062646961
ENSMUSG00000026374	4411.64834071891	4453.26268585095	4576.71850438532	4463.71226589469	4430.50668934308	4305.07110126088
ENSMUSG00000026377	1582.08990859519	1673.89446953757	1567.03266610687	2315.57536123531	2445.78273568521	2391.29273501325
ENSMUSG00000064302	2402.1353829319	2295.54522653789	2327.46059010645	2208.21776260721	2108.60955436881	2337.9599613589
ENSMUSG00000026380	31.2313292728888	38.0214530275428	30.5362829421966	182.212438038508	158.369221527397	179.843073950685
ENSMUSG00000048402	981.556062862218	962.893297922521	958.54136942944	1240.02951075936	1249.07337624028	1291.14924125975
ENSMUSG00000037035	56.2163926911998	97.9052415459226	82.671400160581	663.844233718672	584.94438273829	550.691895407615
ENSMUSG00000004451	2856.32814292905	2689.06726537296	2746.03110263119	2838.5743050107	2711.434333086	2711.28937693929
ENSMUSG00000098923	745.982607775286	727.160289151755	759.683136610745	780.066221224315	752.253802255137	785.10804007437
ENSMUSG00000026383	114.217432769422	116.915968059694	95.3327857707601	100.463073945556	85.5704664704486	140.153567975361
ENSMUSG00000026384	594.287579878397	589.332521926913	659.136839118146	612.627764648389	655.188795512539	662.318630963212
ENSMUSG00000036975	165.079883299555	154.937421087237	151.936627322149	193.046691111068	195.407184626547	152.55653859265
ENSMUSG00000050777	547.88674781582	563.668041133322	513.15851090667	328.96732056682	375.488315556894	357.205553777912
ENSMUSG00000026385	2435.15135959181	2432.42245743705	2294.68994499775	1797.50107794744	1803.36565158617	1702.92786575373
ENSMUSG00000026388	84.7707508835552	78.8945150321512	75.9683136610745	76.8247036054249	91.9563221771985	71.937229580274
ENSMUSG00000026389	4564.23569230931	4524.55291027759	4508.94285200142	5016.25917259525	5293.87438089566	5145.99250911305
ENSMUSG00000003721	2110.34553515377	2260.37538248742	2174.77917539547	1527.62968323095	1531.32819847862	1616.10707143271
ENSMUSG00000104253	21.4157686442666	18.0601901880828	23.088409053856	20.6835740476144	24.2662516856496	12.4029706172886
ENSMUSG00000101791	16.0618264831999	21.8623354908371	17.1301099431835	25.6082345351416	19.1575671202497	22.3253471111195
ENSMUSG00000026339	3439.90783848532	3220.41707143287	3396.97528047216	2962.67574929639	3038.3901452716	3136.71126911229
ENSMUSG00000001674	2721.58726520888	2771.76392570787	2814.55154240393	3701.37482242547	3564.58465550779	3450.50642572969
ENSMUSG00000026341	12893.185047542	12894.0252579654	13072.5082488155	15172.8789620714	14746.2179980269	14763.2559257586
ENSMUSG00000026342	1726.64634694399	1786.05775596882	1790.46888275709	2015.17107149615	1803.36565158617	1891.45301913651
ENSMUSG00000026343	116.002080156444	101.707386848677	91.6088488265898	179.257641745992	229.890805442996	229.454956419839
ENSMUSG00000049690	137.417848800711	124.520258665203	130.337793045961	413.671480952288	394.645882677143	434.103971605102
ENSMUSG00000036155	1383.10172494222	1517.05597579896	1488.82999027929	555.501702993073	519.808654529441	605.264966123685
ENSMUSG00000102014	15.1695027896888	9.50536325688569	19.3644721096857	14.7739814625817	20.4347382615997	18.6044559259329
ENSMUSG00000026349	1912.2496751943	1907.72640565696	1934.21284880206	1338.5227205099	1430.43167831198	1466.03112696351
ENSMUSG00000036104	2836.69702167181	2834.49932320331	2894.98858039801	2502.71245976134	2438.11970883711	2373.92857614904
ENSMUSG00000036086	482.747118189509	402.076865766265	425.27359902425	399.882431587212	379.319828980944	379.530900889032
ENSMUSG00000058603	98.1556062862218	87.4493419633484	106.504596603271	86.6740245804794	108.559547014748	93.0222796296646
ENSMUSG00000056211	2703.74079133866	2734.69300900601	2672.29715113662	3142.91832313988	3047.33034326105	3192.52463689009
ENSMUSG00000026353	6214.14220161135	6298.25369401246	6226.42257065277	6294.70103515732	6236.42668321195	6402.41343264438
ENSMUSG00000026354	9.81556062862218	14.2580448853285	15.6405351655153	15.7589135600872	8.94019798944985	14.8835647407463
ENSMUSG00000026355	5304.86435792353	5466.53440903496	5381.83367171494	6067.18172063356	5890.3133039061	6021.64223469362
ENSMUSG00000026356	4628.48299824211	4760.28591904836	4770.36322548218	5210.29079580382	5253.00490437246	5092.65973545871
ENSMUSG00000100078	44.6161846755554	41.823598330297	39.4737316082054	31.5178271201743	42.1466476645493	50.8521795308833
ENSMUSG00000026409	493.455002511642	440.098318793808	480.387865797971	418.596141439815	366.548117567444	452.708427531035
ENSMUSG00000046404	423.853754417776	430.592955536922	449.851582855774	322.072795884282	286.086335662395	274.105650642078
ENSMUSG00000042510	49.970126836622	33.2687713990999	52.1351172183844	53.1863332652942	53.6411879366991	44.650694222239
ENSMUSG00000016528	3910.16242496567	3800.2442301029	3806.6083443309	4075.64901947754	4034.58363552458	3908.17604150764
ENSMUSG00000016526	103.509548447288	76.0429060550855	84.1609749382492	95.5384134580285	107.282375873398	81.8596060741049
ENSMUSG00000026427	1022.60295276373	1007.56850522988	1086.6448003089	1307.98982548724	1318.04061787318	1251.45973528442
ENSMUSG00000026430	1056.51125311715	1086.46302026203	1086.6448003089	1045.01295545328	996.193490252983	989.757055259632
ENSMUSG00000042349	638.903764553953	641.612019839784	623.387044454111	452.083832755001	448.287070613843	506.041201185376
ENSMUSG00000102055	11.6002080156444	11.4064359082628	11.916598221345	5.90959258503269	14.0488825548498	14.8835647407463
ENSMUSG00000026425	2048.7752003015	1998.97789292306	2067.52979140336	2303.75617606524	2335.94601752911	2502.91947056884
ENSMUSG00000055184	61.5703348522664	63.6859338211341	61.0725658843932	96.5233455555339	86.8476376117985	93.0222796296646
ENSMUSG00000052688	485.424089270042	383.066139252493	474.429566687298	258.052209546427	339.727523599094	254.260897654417
ENSMUSG00000013275	1068.1114611328	1056.04585784	1015.14521098083	978.03757282291	998.747832535683	1003.40032293865
ENSMUSG00000026433	122.248346011022	96.0041688945455	104.270234436769	86.6740245804794	99.6193490252983	97.9834678765801
ENSMUSG00000026434	5955.36833049313	5945.604717182	6129.60021010434	6356.75175730016	6339.87754566129	6416.0567003234
ENSMUSG00000026435	298.03611363271	286.111434032259	253.972499592416	94.553481360523	111.113889297448	79.3790119506472
ENSMUSG00000026436	1298.33097405866	1293.67993926214	1402.43465317454	1386.78439328767	1356.35575211368	1301.07161775358
ENSMUSG00000059149	655.857914730664	633.057192908587	688.928334671509	756.427850884184	660.297480077939	668.520116271857
ENSMUSG00000026437	454.192759997154	442.949927770873	423.039236857748	560.4263634806	487.879375995692	513.482983555749
ENSMUSG00000101549	47.2931557560887	33.2687713990999	44.6872433300438	34.4726234126907	21.7119094029496	31.0074265432215
ENSMUSG00000089808	21.4157686442666	19.96126283946	15.6405351655153	4.92466048752724	12.7717114134998	4.96118824691545
ENSMUSG00000042115	1444.67205979448	1578.84083696871	1501.49137588947	1659.61058429668	1602.84978239422	1583.85934782776
ENSMUSG00000009772	406.899604241065	441.999391445185	377.60720613887	527.92360426292	576.00418474884	551.932192469343
ENSMUSG00000042066	739.736341920708	691.990445101278	682.225248172002	588.004462210753	634.754057250939	648.675363284195
ENSMUSG00000042046	1841.75610340693	1823.12867267068	1858.98932252982	1699.0078681969	1690.97459114737	1799.67103656858
ENSMUSG00000097760	19.6311212572444	17.1096538623942	18.6196847208516	10.8342530725599	6.38585570674989	16.1238618024752
ENSMUSG00000026439	1859.60257727715	1905.82533300558	2038.48308323883	1970.8491271084	1991.10980936462	2077.49757839584
ENSMUSG00000048174	170.433825460621	178.700829229451	119.910769602284	188.122030623541	191.575671202497	198.447529876618
ENSMUSG00000054387	1859.60257727715	1814.57384573948	1850.79666125265	1853.64220750525	1887.65894691527	2053.931934223
ENSMUSG00000026447	14.2771790961777	11.4064359082628	16.3853225543494	48.261672777767	80.4617819050487	76.8984178271894
ENSMUSG00000102425	8.92323693511107	13.30750855964	17.1301099431835	12.8041172675708	21.7119094029496	18.6044559259329
ENSMUSG00000046062	3918.19333820727	3811.65066601116	3773.09291183337	5049.74686391043	5006.51087409192	4967.38973222409
ENSMUSG00000041757	59.7856874652442	60.8343248440684	66.2860776062317	47.2767406802615	47.2553322299492	50.8521795308833
ENSMUSG00000090553	1524.98119221048	1460.02379625764	1544.68904444185	1898.9490839905	1902.98500061147	1653.31598328457
ENSMUSG00000102976	897.677635672174	862.136447399532	970.457967650785	847.041603854685	896.574141227685	883.09150795095
ENSMUSG00000094410	401.545662079998	365.956485390099	375.372843972368	253.1275490589	292.472191369145	388.212980321134
ENSMUSG00000026463	594.287579878397	512.339079546139	557.100966847879	838.177214977136	772.688540516737	969.91230227197
ENSMUSG00000010311	8.03091324159996	1.90107265137714	2.23436216650219	14.7739814625817	28.0977651096995	14.8835647407463
ENSMUSG00000041577	63.3549822392886	54.1805705642484	54.3694793848866	95.5384134580285	79.1846107636987	89.3013884444781
ENSMUSG00000041559	710.289660034841	666.325964307687	741.063451889893	1610.36397942141	1606.68129581827	1638.43241854383
ENSMUSG00000020423	335.513708760176	264.249098541422	327.706451086988	338.816641541874	266.928768542146	389.453277382863
ENSMUSG00000026458	24.985063418311	20.9117991651485	27.5571333868604	3.93972839002179	14.0488825548498	9.92237649383089
ENSMUSG00000042305	2611.83145090701	2796.47787017577	2685.70332413563	2530.2905584915	2494.31523905651	2465.71055871698
ENSMUSG00000026456	6124.01750856673	6175.63450799863	6029.05391261174	8874.23819852409	9001.50220423465	8860.68220899099
ENSMUSG00000026457	4630.26764562914	4667.13335913087	4728.65513170747	4048.07092074739	3894.09480997608	3800.27019713723
ENSMUSG00000026455	951.21705728284	946.734180385815	1021.1035100915	895.303276632452	895.296970086335	870.688537333661
ENSMUSG00000042229	1005.64880258702	1038.93620397761	1000.99425059298	1103.1239492061	1159.67139634578	1158.43745565476
ENSMUSG00000042207	2075.54491110684	2059.81221776713	2012.41552462964	2605.14539790191	2512.19563503541	2713.76997106275
ENSMUSG00000073557	2635.0318669383	2494.20731860681	2532.27712203582	768.24703605425	826.329728453436	840.921407852168
ENSMUSG00000026429	275.728021294932	276.606070775374	263.654735647258	175.31791335597	154.537708103347	225.734065234653
ENSMUSG00000042793	891.431369817596	876.394492284861	907.895826988723	192.061759013562	150.706194679297	166.199806271667
ENSMUSG00000097993	2.67697108053332	2.85160897706571	10.4270234436769	74.8548394104141	65.1357282088489	63.255150148172
ENSMUSG00000026426	2651.0936934215	2720.43496412068	2524.08446075864	2343.15345996546	2401.08174573796	2305.71223775395
ENSMUSG00000087721	18.7387975637333	6.65375427981999	11.916598221345	6.89452468253814	12.7717114134998	7.44178237037317
ENSMUSG00000085311	15.1695027896888	16.1591175367057	10.4270234436769	5.90959258503269	12.7717114134998	3.72089118518659
ENSMUSG00000079139	1327.77765594453	1377.32713592274	1336.89336295714	1499.06665240329	1464.91529912843	1514.40271237094
ENSMUSG00000041926	1397.37890403839	1415.34858895028	1371.89837023235	1461.63923269808	1470.02398369383	1377.97003558077
ENSMUSG00000062580	2045.20590552746	1908.67694198265	1924.53061274722	2121.54373802673	2242.71252421056	2109.74530200079
ENSMUSG00000048096	399.761014692976	394.472575160756	350.794860140844	712.105906496439	758.639657961887	662.318630963212
ENSMUSG00000041889	2859.00511400959	2946.66260963456	2911.37390295235	1908.79840496556	1849.34381267477	1786.02776888956
ENSMUSG00000041879	6715.62811736459	6545.39313869149	6500.50432974371	6692.61360254952	6817.53955252619	6996.51572521251
ENSMUSG00000009418	1267.09964478577	1229.04346911532	1222.1961050767	786.960745906853	756.085315679187	853.324378469457
ENSMUSG00000090399	99.0479299797329	96.9547052202341	85.6505497159173	50.2315369727779	28.0977651096995	59.5342589629854
ENSMUSG00000026421	6910.15468255001	6777.3240021595	6791.71619877783	6408.95315846795	6596.58894507264	6274.66283528631
ENSMUSG00000041801	2030.03640273777	1980.91770273498	1818.77080353278	1740.37501629213	1849.34381267477	1762.46212471671
ENSMUSG00000026418	84.7707508835552	109.311677454185	96.8223605484283	32.5027592176798	22.9890805442996	16.1238618024752
ENSMUSG00000026414	207.019096894577	190.107265137714	216.733130150712	196.001487403584	206.901724898697	208.369906370449
ENSMUSG00000026413	257.88154742471	280.408216078128	258.44122392542	314.193339104238	334.618839033694	318.756344864317
ENSMUSG00000026411	2605.58518505243	2577.8545152674	2468.97019398492	2602.19060160939	2668.01051428011	2537.64778829725
ENSMUSG00000086264	31.2313292728888	38.9719893532313	36.4945820528691	50.2315369727779	51.0868456539991	63.255150148172
ENSMUSG00000041642	1311.71582946133	1250.90580460616	1318.27367823629	1791.59148536241	1911.92519860092	1991.91708113655
ENSMUSG00000041605	235.573455086932	245.238372027651	238.3319644269	153.64940721085	166.032248375497	195.96693575316
ENSMUSG00000041570	3253.4121865415	3151.02791965761	3178.00778815495	2324.43975011286	2369.15246720421	2527.72541180342
ENSMUSG00000097403	16.0618264831999	19.0107265137714	11.916598221345	31.5178271201743	7.66302684809987	9.92237649383089
ENSMUSG00000026404	361.391095871998	369.758630692853	382.820717860709	534.818128945458	457.227268603292	491.157636444629
ENSMUSG00000041498	777.213937048174	808.906413160972	799.901655607784	804.689523661951	758.639657961887	862.006457901559
ENSMUSG00000041483	1558.8894925639	1615.91175367057	1588.63150038306	1588.69547327629	1462.36095684573	1602.46380375369
ENSMUSG00000097113	20.5234449507555	29.4666260963456	26.8123459980263	39.3972839002179	25.5434228269996	42.1701000987813
ENSMUSG00000097448	12.4925317091555	5.70321795413142	8.93744866600876	25.6082345351416	24.2662516856496	47.1312883456968
ENSMUSG00000098243	9.81556062862218	15.2085812110171	13.4061729990131	24.6233024376362	17.8803959788997	14.8835647407463
ENSMUSG00000098206	21.4157686442666	7.60429060550855	11.171810832511	8.86438887754903	8.94019798944985	12.4029706172886
ENSMUSG00000026393	4046.68795007287	4115.8222902315	4181.98118830327	3805.77762476105	3597.79110518289	3789.10752358167
ENSMUSG00000100459	4.46161846755554	2.85160897706571	6.70308649950657	11.8191851700654	25.5434228269996	38.4492089135947
ENSMUSG00000019230	1496.42683401813	1576.93976431734	1534.26202099817	1151.38562198387	1120.07909096393	1117.5076526177
ENSMUSG00000079283	185.60332825031	235.733008770765	230.88409053856	244.263160181351	310.352587348045	257.981788839603
ENSMUSG00000056268	845.030537755019	826.016067023367	963.010093762444	628.386678208476	643.694255240389	685.884275136061
ENSMUSG00000033964	2170.13122261901	2366.83545096454	2254.47142600071	2107.75468866166	2023.03908789837	2314.39431718606
ENSMUSG00000033952	1790.00132918328	1733.77825805595	1823.98431525462	1414.36249201782	1357.63292325503	1498.27885056847
ENSMUSG00000104496	24.985063418311	26.6150171192799	20.1092594985197	28.563030827658	24.2662516856496	22.3253471111195
ENSMUSG00000026365	225.75789445831	265.199634867111	229.394515760892	37.427419705207	37.0379630991494	43.4103971605102
ENSMUSG00000052726	456.869731077687	476.218699169973	566.038415513888	899.243005022474	966.818554001934	1029.44656123496
ENSMUSG00000101795	47.2931557560887	41.823598330297	41.7080937747076	65.0055184353596	66.4128993501989	59.5342589629854
ENSMUSG00000026361	2254.00964980906	2262.27645513879	2389.27794337968	2358.91237352555	2398.52740345526	2430.98224098857
ENSMUSG00000033849	8.92323693511107	7.60429060550855	4.46872433300438	18.7137098526035	10.2173691307998	22.3253471111195
ENSMUSG00000018196	718.320573276441	709.100098963673	731.38121583505	752.488122494162	713.938668014638	697.04694869162
ENSMUSG00000018199	1872.98743267981	1928.63820482211	2025.82169762865	1628.09275717651	1570.92050386047	1623.54885380308
ENSMUSG00000018189	884.292780269507	874.493419633484	833.417088105317	1111.98833808365	1097.09001041963	1044.3301259757
ENSMUSG00000100455	30.3390055793776	27.5655534449685	17.1301099431835	44.3219443877452	44.7009899472492	55.8133677777988
ENSMUSG00000026360	97.2632825927107	76.9934423807741	49.1559676630482	175.31791335597	176.249617506297	143.874459160548
ENSMUSG00000100441	10.7078843221333	11.4064359082628	8.1926612771747	11.8191851700654	16.6032248375497	6.20148530864431
ENSMUSG00000056220	3340.85990850559	3251.7847701806	3248.76259009419	3235.5019403054	3173.7702862547	3325.23642249508
ENSMUSG00000097028	41.0468899015109	63.6859338211341	44.6872433300438	80.7644319954467	63.8585570674989	59.5342589629854
ENSMUSG00000032487	1610.64426678755	1562.68171943201	1578.20447693938	2135.33278739181	2060.07705099752	2360.28530847002
ENSMUSG00000097754	126.709964478577	96.9547052202341	112.462895713944	210.775468866166	214.564751746796	243.098224098857
ENSMUSG00000099875	50.8624505301331	51.3289615871827	46.1768181077119	33.4876913151852	29.3749362510495	49.6118824691545
ENSMUSG00000006010	1639.1986249799	1655.83427934949	1784.51058364642	1730.52569531707	1701.19196027817	1962.14995165506
ENSMUSG00000006005	9182.9031299228	9015.83704915608	9230.15010982055	10754.473572662	10414.0534865677	11305.3077176586
ENSMUSG00000006014	49.970126836622	58.9332521926913	43.1976685523757	573.230480748171	633.476886109589	630.070907358262
ENSMUSG00000066842	454.192759997154	441.999391445185	463.257755854787	3002.07303319661	2977.0859304868	3409.57662269264
ENSMUSG00000100954	74.0628665614219	76.0429060550855	61.0725658843932	66.9753826303705	54.9183590780491	81.8596060741049
ENSMUSG00000023150	4261.73796020905	4234.63933094258	4073.24222953349	5660.40476436381	5519.93367291461	5787.22609002687
ENSMUSG00000052748	566.625545379553	570.321795413142	591.361186734246	497.390709240251	522.362996812141	437.824862790288
ENSMUSG00000053286	1417.90234898915	1373.52499061998	1372.64315762118	1312.91448597476	1237.57883596813	1297.35072656839
ENSMUSG00000103928	49.0778031431109	42.7741346559856	52.1351172183844	31.5178271201743	42.1466476645493	32.2477236049504
ENSMUSG00000026484	2368.22708257848	2356.37955138196	2388.53315599084	2862.21267535083	2826.3797358075	2764.62215059363
ENSMUSG00000026483	5735.8567018894	5686.10830026902	5763.16481479798	8333.5104769936	8019.35759653652	8679.59883797858
ENSMUSG00000100594	49.0778031431109	54.1805705642484	43.1976685523757	106.372666530588	74.0759261982988	105.425250246953
ENSMUSG00000043019	3249.84289176745	3324.97606725862	3309.83515597858	3544.77061892211	3412.60128968714	3563.37345834702
ENSMUSG00000032666	1523.19654482346	1610.20853571644	1642.25619237911	1119.86779486369	1028.12276878673	1195.64636750662
ENSMUSG00000014980	753.121197323375	748.072088316904	823.734852050474	957.353998775296	1012.79671509053	926.50190511146
ENSMUSG00000026482	1775.7241500871	1737.5804033587	1738.3337655387	1972.81899130341	1758.66466163892	1748.8188570377
ENSMUSG00000008475	8364.64230297312	8699.30845270179	8654.42945825182	7139.77277481699	7535.30973396487	7170.15731385455
ENSMUSG00000042772	3033.90055793776	2969.47548145109	2982.87349228042	2915.39900861613	2934.93928282225	3003.9994835073
ENSMUSG00000042751	409.576575321598	377.362921298362	424.528811635416	602.778443673334	623.25951697879	590.381401382938
ENSMUSG00000026479	320.344205970488	331.737177665311	370.15933225053	144.785018333301	125.162771852298	138.913270913633
ENSMUSG00000026478	11034.4747939584	11105.1158930196	10930.4997185287	10305.3445361995	10193.1028791142	10469.3474980533
ENSMUSG00000042699	10351.8471684224	10509.1296168128	10541.7207015573	10768.2626220271	10268.4559764538	11075.8527612387
ENSMUSG00000099858	18.7387975637333	23.7634081422142	26.8123459980263	28.563030827658	42.1466476645493	24.8059412345772
ENSMUSG00000026475	53.5394216106664	45.6257436330513	31.2810703310307	55.1561974603051	47.2553322299492	60.7745560247142
ENSMUSG00000066800	44.6161846755554	41.823598330297	32.0258577198647	68.9452468253814	75.3530973396487	85.5804972592915
ENSMUSG00000026473	1511.59633680782	1556.97850147788	1552.88170571902	1862.5065963828	1895.32197376337	1860.44559259329
ENSMUSG00000096950	11.6002080156444	18.0601901880828	11.171810832511	15.7589135600872	12.7717114134998	26.0462382963061
ENSMUSG00000056708	2208.50114143999	2438.12567539118	2355.76251088214	2692.8043545799	2613.09215520206	2306.95253481568
ENSMUSG00000026471	692.443186164619	660.622746353556	682.970035560836	719.985363276483	734.373406276238	695.806651629891
ENSMUSG00000026470	1751.6314103623	1803.16740983122	1724.18280515086	1673.39963366176	1628.39320522122	1659.51746859322
ENSMUSG00000033722	874.477219640885	817.46124009217	869.166882769352	578.155141235698	625.813859261489	568.056054271819
ENSMUSG00000026469	2998.20761019732	3015.10122508414	3020.11286172213	2383.53567596318	2458.55444709871	2737.3356152356
ENSMUSG00000033701	1454.4876204231	1522.75919375309	1508.19446238898	1660.59551639419	1676.92570859252	1464.79082990179
ENSMUSG00000033684	12533.578599057	12869.3113134975	12920.5716214933	7731.71696541777	7675.79855951337	7480.23157928677
ENSMUSG00000033671	1617.78285633564	1633.02140753296	1687.68822309799	1528.61461532846	1508.33911793432	1671.92043921051
ENSMUSG00000026466	3447.04642803341	3402.92004596508	3344.09537586495	3743.72690261821	3576.07919577994	3590.65999370506
ENSMUSG00000050565	5156.73862480069	5279.27875287431	5311.07886977571	5628.88693724364	5351.34708225641	5544.12786592801
ENSMUSG00000026601	5.35394216106664	25.6644807935914	15.6405351655153	17.7287777550981	21.7119094029496	32.2477236049504
ENSMUSG00000078193	127.602288172088	107.410604802808	150.447052544481	130.011036870719	154.537708103347	137.672973851904
ENSMUSG00000026600	6360.48328734717	6358.13748253084	6496.78039279954	4673.50280266335	4523.74018266162	4580.41704896469
ENSMUSG00000101523	82.986103496533	96.0041688945455	87.8849118824195	82.7342961904576	77.9074396223487	93.0222796296646
ENSMUSG00000026596	3195.41114646328	3167.18703719431	3299.4081325349	2438.69187342349	2553.06511155861	2783.22660651957
ENSMUSG00000060519	1441.10276502044	1471.43023216591	1482.87169116862	1925.54225062315	2006.43586306082	1960.90965459333
ENSMUSG00000033557	3507.72443919216	3529.34137728166	3561.57329340449	3267.01976742557	3444.53056822089	3229.73354874196
ENSMUSG00000026594	16.0618264831999	18.0601901880828	19.3644721096857	18.7137098526035	29.3749362510495	29.7671294814927
ENSMUSG00000070565	1347.40877720177	1423.90341588148	1404.66901534104	1154.34041827639	1226.08429569598	1348.20290609927
ENSMUSG00000049881	734.382399759641	785.143005018758	790.964206941776	748.54839410414	830.161241877486	759.061801778063
ENSMUSG00000026589	1042.23407402097	962.893297922521	1027.80659659101	1671.42976946675	1758.66466163892	1809.59341306241
ENSMUSG00000026587	7.13858954808886	4.75268162844285	12.6613856101791	31.5178271201743	48.5325033712992	38.4492089135947
ENSMUSG00000073530	18.7387975637333	23.7634081422142	29.7914955533625	310.253610714216	324.401469902895	351.004068469268
ENSMUSG00000040782	3391.72235903572	3367.7502019146	3520.60998701862	4203.69019215325	4319.39280004563	4419.17843093993
ENSMUSG00000090394	176.680091315199	194.859946766157	180.238548097843	134.935697358246	132.825798700398	135.192379728446
ENSMUSG00000026725	3.56929477404443	1.90107265137714	5.95829911067251	53.1863332652942	35.7607919577994	24.8059412345772
ENSMUSG00000058267	1360.79363260444	1545.57206556961	1397.2211414527	1497.09678820828	1532.60536961997	1420.14013567955
ENSMUSG00000014226	4266.1995786766	4247.94683950222	4102.28893769802	5224.0798451689	5323.24931714671	5232.81330343407
ENSMUSG00000026721	1149.31291724231	1223.34025116119	1257.94589974073	936.670424727681	1038.34013791753	1055.49279953126
ENSMUSG00000040423	1992.5588076103	2006.58218352857	2139.02938073143	1759.08872614473	1731.84406767057	1974.55292227235
ENSMUSG00000043467	515.76309484942	534.201415036976	506.455424407163	588.989394308258	588.77589616234	671.000710395314
ENSMUSG00000053332	6815.56837103784	6922.75605998985	6842.36174121854	9901.52237622227	10092.2063589475	9792.14530234937
ENSMUSG00000026709	459.54670215822	480.971380798416	443.893283745102	483.601659875175	576.00418474884	554.412786592801
ENSMUSG00000026708	366.745038033065	320.330741757048	389.523804360215	271.841258911504	292.472191369145	275.345947703807
ENSMUSG00000026705	1483.04197861546	1433.40877913836	1414.35125139589	1140.55136891131	1293.77436618753	1250.21943822269
ENSMUSG00000026701	3076.7320952263	2844.0046864602	3025.32637344397	3340.88967473848	3196.759366799	3332.67820486545
ENSMUSG00000040323	41.0468899015109	33.2687713990999	40.2185189970394	34.4726234126907	29.3749362510495	23.5656441728484
ENSMUSG00000040297	2161.2079856839	2207.14534824886	2308.8409053856	2020.09573198367	1965.56638653762	2191.6049080749
ENSMUSG00000026698	579.118077088709	549.409996247993	584.65810023474	611.642832550883	544.074906215091	549.451598345886
ENSMUSG00000040265	23.2004160312888	21.8623354908371	13.4061729990131	42.3520801927343	25.5434228269996	34.7283177284081
ENSMUSG00000078190	1351.87039566933	1273.71867642268	1383.07018106486	529.893468457931	523.640167953491	538.288924790326
ENSMUSG00000026694	1060.0805478912	1061.74907579413	1012.91084881433	1146.46096149634	1108.58455069178	1210.52993224737
ENSMUSG00000026696	1351.87039566933	1495.19364030812	1424.77827483956	1372.99534392259	1297.60587961158	1330.83874723507
ENSMUSG00000040225	7589.21301331197	7145.18156020097	7223.69288430158	8088.26238471474	7855.87969044372	9100.05954190466
ENSMUSG00000040181	21.4157686442666	8.55482693119712	7.44787388834064	18.7137098526035	30.6521073923995	16.1238618024752
ENSMUSG00000026586	13691.8147532344	14037.5204577688	14093.611758907	9062.36022914763	8848.24166727265	8935.10003269472
ENSMUSG00000040124	1921.17291212941	1909.62747830834	1974.4313677991	1337.5377884124	1295.05153732888	1377.97003558077
ENSMUSG00000026585	5365.54236908229	5402.84847521383	5464.50507187552	3556.58980409217	3352.57424604369	3474.07206990254
ENSMUSG00000026584	1468.76479951928	1435.30985178974	1483.61647855745	1135.62670842378	1199.26370172763	1175.80161451896
ENSMUSG00000041406	737.059370840175	767.082814830675	754.469624888906	719.985363276483	717.770181438688	762.78269296325
ENSMUSG00000041396	120.463698623999	142.580448853285	125.124281324123	164.48366028341	146.874681255248	182.323668074143
ENSMUSG00000026580	711.181983728353	665.375427981998	788.729844775273	55.1561974603051	75.3530973396487	83.0999031358337
ENSMUSG00000026579	399.761014692976	377.362921298362	362.711458362189	800.749795271929	753.530973396487	902.936260938611
ENSMUSG00000040918	673.704388600886	704.34741733523	666.584713006487	618.537357233421	678.177876056839	719.37229580274
ENSMUSG00000026578	330.15976659911	287.061970357948	297.914955533625	334.876913151852	390.814369253093	326.198127234691
ENSMUSG00000026577	729.920781292086	679.633472867327	713.506318503033	823.403233514555	865.922033835285	818.596060741049
ENSMUSG00000026575	778.106260741686	807.005340509595	774.578884387426	831.282690294598	906.791510358485	842.161704913897
ENSMUSG00000026576	2726.94120736994	2747.04998123997	2741.56237829819	4577.96438920532	4435.61537390848	4249.25773348308
ENSMUSG00000026574	16.954150176711	13.30750855964	8.1926612771747	113.267191213127	97.0650067425984	102.944656123496
ENSMUSG00000040848	2643.0627801799	2728.98979105188	2697.61992235698	3014.87715046418	3053.7161989678	2941.98463042086
ENSMUSG00000040843	1631.1677117383	1685.30090544583	1611.71990943691	1750.22433726718	1643.71925891742	1788.50836301302
ENSMUSG00000102302	19.6311212572444	37.0709167018542	32.7706451086988	8.86438887754903	8.94019798944985	6.20148530864431
ENSMUSG00000040836	906.600872607285	933.426671826175	922.046787376571	838.177214977136	948.938158023034	863.246754963288
ENSMUSG00000026571	2383.39658536817	2426.71923948292	2512.91264992613	2230.87120084984	2169.91376915361	2139.51243148229
ENSMUSG00000026568	992.263947184351	1056.99639416569	1015.14521098083	1161.23494295892	1274.61679906728	1108.8255731856
ENSMUSG00000026566	2183.51607802168	2280.33664532688	2108.49309778923	2572.64263868423	2705.04847737925	2545.08957066762
ENSMUSG00000040713	527.363302865064	532.300342385599	544.4395812377	720.970295373988	717.770181438688	733.015563481757
ENSMUSG00000026565	627.303556538308	649.216310445293	658.392051729312	622.477085623443	576.00418474884	662.318630963212
ENSMUSG00000026564	182.034033476266	167.294393321188	189.920784152686	86.6740245804794	120.054087286898	79.3790119506472
ENSMUSG00000103400	66.0319533198219	76.9934423807741	89.3744866600876	44.3219443877452	44.7009899472492	57.0536648395276
ENSMUSG00000026563	621.057290683731	573.173404390207	604.76735973326	605.733239965851	685.840902904939	630.070907358262
ENSMUSG00000089853	20.5234449507555	23.7634081422142	18.6196847208516	6.89452468253814	5.10868456539991	14.8835647407463
ENSMUSG00000040596	315.882587502932	280.408216078128	272.592184313267	421.550937732332	389.537198111743	453.948724592763
ENSMUSG00000026558	2918.79080147483	2932.40456474924	3020.85764911096	3292.62800196071	3320.64496750994	3301.67077832223
ENSMUSG00000052428	2625.21630630968	2652.9468849968	2702.83343407882	2560.82345351417	2454.72293367466	2387.57184382806
ENSMUSG00000026687	2230.80923377777	2152.01424135892	2348.3146369938	2532.26042268651	2562.00530954806	2610.82531493925
ENSMUSG00000026688	708.505012647819	719.555998546247	704.568869837024	531.863332652942	551.737933063191	456.429318716221
ENSMUSG00000052534	7536.56591539481	7576.72505206359	7759.93980426211	5361.97033881966	5154.66272648851	5194.36409452047
ENSMUSG00000026683	1680.24551488141	1669.14178790913	1708.54226998534	1457.69950430806	1512.17063135837	1433.78340335856
ENSMUSG00000038530	393.514748838398	351.698440504771	403.674764748062	695.362060838846	680.732218339539	689.605166321247
ENSMUSG00000026675	3107.07110080568	3113.95700295575	3222.69503148499	1047.9677517458	1033.23145335213	1015.80329355594
ENSMUSG00000026674	15298.8897252479	15075.5061254207	15651.7069763478	20499.3917453809	20358.1079931187	22293.0993875146
ENSMUSG00000026670	1543.71998977422	1556.02796515219	1456.05934517059	1401.55837475025	1447.03490314953	1446.18637397585
ENSMUSG00000026667	3980.65599675305	3954.23111486445	4225.92364424448	2713.48792862751	2577.33136324426	2794.38928007513
ENSMUSG00000073494	11.6002080156444	16.1591175367057	26.8123459980263	4.92466048752724	3.83151342404994	3.72089118518659
ENSMUSG00000102418	412.253546402132	399.225256789199	399.206040415058	107.357598628094	149.429023537948	99.2237649383089
ENSMUSG00000102752	16.954150176711	21.8623354908371	17.8748973320175	34.4726234126907	24.2662516856496	18.6044559259329
ENSMUSG00000038473	14.2771790961777	15.2085812110171	17.1301099431835	24.6233024376362	17.8803959788997	9.92237649383089
ENSMUSG00000038463	3950.31699117367	3802.14530275428	3778.3064235552	2340.19866367294	2145.64751746796	2320.5958024947
ENSMUSG00000026663	4030.62612358967	4043.58152947917	4073.98701692233	3153.75257621244	3024.34126271675	3421.97959330993
ENSMUSG00000053925	17.8464738702221	11.4064359082628	11.171810832511	10.8342530725599	16.6032248375497	9.92237649383089
ENSMUSG00000026659	734.382399759641	742.368870362773	785.750695219937	949.474541995252	942.552302316284	941.385469852206
ENSMUSG00000070524	11.6002080156444	19.96126283946	11.171810832511	12.8041172675708	35.7607919577994	19.8447529876618
ENSMUSG00000059089	17.8464738702221	14.2580448853285	5.95829911067251	14.7739814625817	29.3749362510495	22.3253471111195
ENSMUSG00000058076	4489.28050205438	4321.13813658024	4314.55334351573	4444.01362394458	4548.00643434727	4177.32050390281
ENSMUSG00000038370	5.35394216106664	5.70321795413142	2.23436216650219	20.6835740476144	20.4347382615997	26.0462382963061
ENSMUSG00000005677	14.2771790961777	25.6644807935914	14.8957477766813	9.84932097505448	30.6521073923995	18.6044559259329
ENSMUSG00000005674	464.900644319287	517.091761174582	439.424559412097	440.264647584935	426.575161210893	378.290603827303
ENSMUSG00000013593	6416.69968003837	6294.45154870971	6207.80288593192	7892.26089731116	7978.48812001332	7672.47762385474
ENSMUSG00000006403	661.21185689173	688.188299798524	670.308649950657	1005.61567155306	1102.19869498503	1010.84210530902
ENSMUSG00000052423	897.677635672174	909.663263683961	898.958378322715	839.162147074642	804.617819050487	833.479625481795
ENSMUSG00000062729	654.073267343642	564.61857745901	598.809060622587	366.394740272027	416.357792080093	313.795156617402
ENSMUSG00000053483	1474.11874168035	1602.60424511093	1527.55893449866	1429.13647348041	1477.68701054193	1480.91469170426
ENSMUSG00000062963	2189.76234387626	2272.73235472137	2135.30544378726	2394.36992903574	2366.59812492151	2155.63629328476
ENSMUSG00000103983	92.8016641251552	90.3009509404141	96.8223605484283	41.3671480952288	57.472701360749	31.0074265432215
ENSMUSG00000013973	878.04651441493	810.80748581235	880.338693601863	805.674455759456	842.932953290986	843.402001975626
ENSMUSG00000013997	551.456042589864	583.629303972781	595.829911067251	415.641345147299	467.444637734092	415.499515679169
ENSMUSG00000006412	2105.88391668621	2063.61436306988	2161.37300239645	2263.37396006752	2292.52219872321	2181.68253158107
ENSMUSG00000102929	10.7078843221333	8.55482693119712	17.8748973320175	7.87945678004358	2.55434228269996	9.92237649383089
ENSMUSG00000006411	25.8773871118221	31.3676987477228	11.916598221345	30.5328950226689	16.6032248375497	23.5656441728484
ENSMUSG00000026641	2539.55323173261	2472.34498311597	2430.24124976555	2132.37799109929	2157.14205774011	2114.70649024771
ENSMUSG00000103711	36.5852714339554	53.2300342385599	59.5829911067251	26.5931666326471	26.8205939683496	22.3253471111195
ENSMUSG00000038235	15.1695027896888	16.1591175367057	8.1926612771747	9.84932097505448	24.2662516856496	9.92237649383089
ENSMUSG00000091993	26.7697108053332	14.2580448853285	10.4270234436769	17.7287777550981	24.2662516856496	19.8447529876618
ENSMUSG00000060244	61.5703348522664	59.8837885183799	61.0725658843932	75.8397715079195	89.4019798944985	74.4178237037317
ENSMUSG00000059058	16.0618264831999	21.8623354908371	23.088409053856	21.6685061451199	30.6521073923995	19.8447529876618
ENSMUSG00000026556	237.358102473955	212.92013695424	242.800688759905	227.519314523759	210.733238322746	235.656441728484
ENSMUSG00000003458	5065.72160806256	5014.0791180072	5145.73606945455	5056.64138859297	5030.77712577757	5079.01646777969
ENSMUSG00000026553	17744.7489691619	16898.6347980914	17372.9106319434	19233.7540000864	19005.583754429	19129.1015830442
ENSMUSG00000003464	1982.74324698168	1972.36287580378	1930.48891185789	1959.02994193834	1975.78375566842	1849.28291903773
ENSMUSG00000026554	4367.03215604336	4393.37889733257	4263.90780107501	4348.47521048655	4232.54516243383	4341.03971605102
ENSMUSG00000013698	3853.05370858096	3882.94089043781	3933.96698782152	3162.61696508999	3367.90029973989	3160.27691328514
ENSMUSG00000038034	1170.72868588657	1178.66504385383	1132.82161841661	1279.42679465958	1411.27411119173	1255.18062646961
ENSMUSG00000007097	89.2323693511107	65.5870064725113	46.921605496546	139.860357845774	141.765996689848	146.355053284006
ENSMUSG00000050229	1034.20316077937	1024.67815909228	1025.57223442451	839.162147074642	785.460251930237	848.363190222542
ENSMUSG00000037995	33.9083003534221	35.1698440504771	30.5362829421966	70.9151110203923	80.4617819050487	96.7431708148512
ENSMUSG00000026547	6880.70800066415	6845.76261760908	6728.40927072693	8931.3642601794	8774.16574107435	8658.51378792919
ENSMUSG00000026544	12.4925317091555	7.60429060550855	9.68223605484283	17.7287777550981	26.8205939683496	17.3641588642041
ENSMUSG00000037860	1161.80544895146	1195.77469771622	1219.21695552136	1312.91448597476	1270.78528564323	1313.47458837086
ENSMUSG00000073490	54.4317453041775	63.6859338211341	41.7080937747076	39.3972839002179	31.9292785337495	31.0074265432215
ENSMUSG00000073489	946.755438815285	977.151342807849	974.181904594955	1263.66788109949	1318.04061787318	1200.60755575354
ENSMUSG00000102433	12.4925317091555	17.1096538623942	22.3436216650219	19.698641950109	16.6032248375497	9.92237649383089
ENSMUSG00000090272	25.8773871118221	27.5655534449685	24.5779838315241	62.0507221428432	63.8585570674989	44.650694222239
ENSMUSG00000026536	431.884667659376	367.857558041476	400.695615192726	495.42084504524	535.134708225641	452.708427531035
ENSMUSG00000039997	220.403952297243	190.107265137714	236.842389649232	432.385190804892	444.455557189793	410.538327432253
ENSMUSG00000026535	1791.7859765703	1833.58457225325	1844.09357475314	2089.04097880906	2017.93040333297	2123.38856967981
ENSMUSG00000026526	2048.7752003015	2190.03569438646	2242.55482777937	2954.79629251634	2886.40677945095	2821.67581543316
ENSMUSG00000026525	24.0927397247999	37.0709167018542	34.2602198863669	31.5178271201743	43.4238188058993	31.0074265432215
ENSMUSG00000078185	485.424089270042	531.34980605991	482.622227964473	530.878400555437	478.939178006242	546.971004222428
ENSMUSG00000039748	565.733221686042	604.54110313793	527.309471294517	588.004462210753	568.34115790074	638.752986790364
ENSMUSG00000057335	5452.99009104638	5619.57075747082	5571.00966847879	5309.76893765187	5443.30340443361	5758.69925760711
ENSMUSG00000026504	698.689452019197	650.166846770981	669.563862561823	664.829165816177	660.297480077939	604.024669061956
ENSMUSG00000103367	50.8624505301331	57.9827158670027	53.6246919960526	76.8247036054249	45.9781610885992	69.4566354568163
ENSMUSG00000019699	1671.3222779463	1713.81699521649	1792.70324492359	1133.65684422877	1106.03020840908	1279.98656770419
ENSMUSG00000097892	6.24626585457775	6.65375427981999	7.44787388834064	21.6685061451199	10.2173691307998	13.6432676790175
ENSMUSG00000063659	1077.03469806791	1098.81999249599	1096.32703636374	1076.53078257345	1070.26941645128	1124.94943498808
ENSMUSG00000015961	4087.73483997438	4152.89320693336	4228.90279379981	4720.77954334361	4516.07715581352	4920.2584438784
ENSMUSG00000091476	14.2771790961777	16.1591175367057	14.8957477766813	16.7438456575926	17.8803959788997	2.48059412345772
ENSMUSG00000026502	3784.34478418061	3828.76031987356	3904.92027965699	3100.56624294715	2986.02612847625	3191.28433982836
ENSMUSG00000104126	14.2771790961777	23.7634081422142	11.916598221345	12.8041172675708	24.2662516856496	14.8835647407463
ENSMUSG00000086350	20.5234449507555	18.0601901880828	10.4270234436769	17.7287777550981	20.4347382615997	18.6044559259329
ENSMUSG00000026500	231.111836619377	178.700829229451	191.410358930354	125.086376383192	108.559547014748	127.750597358073
ENSMUSG00000039630	23269.1249556891	23463.0386632966	23335.6784669489	26730.0721942004	26524.2902635564	26688.7121742816
ENSMUSG00000026495	129.386935559111	122.619186013825	108.738958769773	120.161715895665	113.668231580148	153.796835654379
ENSMUSG00000026494	522.901684397509	485.724062426859	571.996714624561	705.211381813901	600.27043643449	798.751307753387
ENSMUSG00000055067	584.472019249775	610.244321092061	624.131831842945	683.542875668781	650.080110947139	679.682789827416
ENSMUSG00000096474	15.1695027896888	9.50536325688569	15.6405351655153	20.6835740476144	12.7717114134998	7.44178237037317
ENSMUSG00000026492	825.399416497774	853.581620468335	856.505497159173	881.514227267376	807.172161333187	864.487052025017
ENSMUSG00000038949	1354.54736674986	1381.12928122549	1332.42463862414	949.474541995252	929.780590902784	951.307846346037
ENSMUSG00000038936	926.231993864529	958.140616294078	977.161054150291	741.653869421602	785.460251930237	730.5349693583
ENSMUSG00000026491	3183.81093844763	3138.67094742366	3322.49654158876	3213.83343416028	3490.50872930949	3408.33632563091
ENSMUSG00000026490	4115.39687447323	4034.07616622229	4124.63255936304	4002.76404426214	3959.23053818493	4427.86051037204
ENSMUSG00000026489	33.9083003534221	38.9719893532313	33.5154324975329	99.4781418480503	111.113889297448	109.14614143214
ENSMUSG00000010609	405.114956854043	410.631692697462	389.523804360215	452.083832755001	449.564241755192	398.135356814965
ENSMUSG00000055676	12.4925317091555	18.0601901880828	5.95829911067251	20.6835740476144	14.0488825548498	12.4029706172886
ENSMUSG00000038855	1295.65400297813	1137.79198184922	1226.6648294097	1848.71754701773	1888.93611805662	1855.48440434638
ENSMUSG00000026496	4450.01825953989	4293.57258313527	4344.34483906909	4709.94529027105	4993.73916267842	4791.26754945859
ENSMUSG00000058729	616.595672216175	669.177573284753	590.616399345412	575.200344943182	554.292275345891	638.752986790364
ENSMUSG00000026499	2948.2374833607	2875.37238520792	3040.96690860948	2720.38245331005	2668.01051428011	2809.27284481587
ENSMUSG00000103649	123.140669704533	152.085812110171	120.655556991118	103.417870238072	112.391060438798	83.0999031358337
ENSMUSG00000060743	7138.58954808886	7125.22029736151	7018.87635237221	7472.67982377383	7783.08093538677	7578.21504716335
ENSMUSG00000097347	45.5085083690665	60.8343248440684	57.3486289402229	47.2767406802615	34.4836208164494	26.0462382963061
ENSMUSG00000073485	12.4925317091555	15.2085812110171	21.5988342761878	22.6534382426253	12.7717114134998	37.2089118518659
ENSMUSG00000038806	1949.72727032177	1977.11555743222	1956.55647046708	1726.58596692705	1759.94183278027	1793.46955125993
ENSMUSG00000026520	1635.62933020586	1551.27528352374	1637.04268065727	1503.00638079331	1666.70833946172	1565.25489190182
ENSMUSG00000026519	2678.75572792034	2596.86524178117	2686.44811152447	2782.43317545289	2650.13011830121	2649.27452385285
ENSMUSG00000038776	2032.7133738183	1974.26394845516	1979.64487952094	2274.20821314008	2467.49464508816	2104.78411375388
ENSMUSG00000026516	3300.70534229759	3169.08810984569	3339.62665153194	2889.79077408098	2708.8799908033	2682.76254451953
ENSMUSG00000062169	2295.05653971057	2133.95405117084	2206.0602457265	1974.78885549842	2109.88672551016	1946.02608985258
ENSMUSG00000038733	6415.80735634486	6273.53974954456	6490.82209368886	5599.33897431847	5493.11307894626	5500.7174687675
ENSMUSG00000081214	79.4168087224885	76.0429060550855	100.546297492599	110.31239492061	81.7389530463986	101.704359061767
ENSMUSG00000047369	16.0618264831999	21.8623354908371	23.83319644269	18.7137098526035	24.2662516856496	21.0850500493907
ENSMUSG00000004880	2541.33787911963	2423.86763050585	2586.6466014207	2257.46436748249	2288.69068529916	2269.74362296382
ENSMUSG00000022995	6892.30820867979	6875.22924370542	6993.55358115186	6186.35850443172	5822.62323341455	6215.12857632333
ENSMUSG00000026511	2333.42645853155	2288.89147225807	2282.7733467764	2624.84403985202	2668.01051428011	2530.20600592688
ENSMUSG00000038633	4602.60561113029	4645.27102364004	4924.53421497083	4345.52041419404	4242.76253156463	4198.4055539522
ENSMUSG00000047539	1860.49490097066	2014.18647413408	1975.17615518794	1593.62013376381	1521.11082934782	1590.0608331364
ENSMUSG00000026510	1136.82038553315	1175.81343487676	1105.26448502975	1011.5252641381	962.987040577884	1029.44656123496
ENSMUSG00000026509	11262.0173358037	10907.4043372763	11139.0401874023	11917.6783798159	11946.6588561877	11880.8055543008
ENSMUSG00000030768	3274.82795518576	3160.53328291449	3236.84599187284	2117.60400963671	2070.29442012832	2189.12431395144
ENSMUSG00000046836	2907.19059345919	2786.97250691888	2897.22294256451	2295.8767192852	2324.45147725696	2368.96738790213
ENSMUSG00000042901	2708.20240980621	2726.13818207482	2659.63576552644	2975.47986656396	2734.4234136303	2971.75175990235
ENSMUSG00000056050	5451.20544365935	5185.17565663115	5345.33908966207	5282.19083892172	5212.13542784926	5319.63409775509
ENSMUSG00000072258	410.468899015109	356.451122133213	364.945820528691	434.355054999903	411.249107514693	472.553180518696
ENSMUSG00000039384	699.581775712708	694.842054078344	763.407073554915	802.71965946694	745.867946548388	708.20962224718
ENSMUSG00000044854	31.2313292728888	34.2193077247885	20.1092594985197	31.5178271201743	58.749872502099	53.3327736543411
ENSMUSG00000103308	74.0628665614219	83.6471966605941	87.1401244935854	121.14664799317	134.102969841748	115.347626740784
ENSMUSG00000039377	645.15003040853	660.622746353556	631.579705731286	836.207350782125	734.373406276238	803.712496000303
ENSMUSG00000073481	1359.90130891093	1294.63047558783	1333.91421340181	1506.94610918334	1478.96418168328	1391.61330325978
ENSMUSG00000039318	3608.55701655892	3745.11312321296	3709.04119639364	3027.68126773175	3071.5965949467	3038.72780123571
ENSMUSG00000026618	2259.36359197012	2245.1668012764	2263.40887466672	2389.44526854822	2305.29391013671	2371.44798202558
ENSMUSG00000026617	937.832201880174	929.624526523421	897.468803545047	906.137529705012	854.427493563136	919.060122741087
ENSMUSG00000026615	13636.4906842367	13289.4483694519	13603.5416570542	21146.492133442	21377.2905639159	21742.4074921069
ENSMUSG00000039246	315.882587502932	287.061970357948	308.341978977302	502.315369727778	462.335953168692	471.312883456967
ENSMUSG00000039239	1900.64946717866	1915.33069626247	1883.56730636135	5417.12653627996	5052.48903518052	5209.24765926122
ENSMUSG00000001305	1372.39384062008	1373.52499061998	1391.26284234203	1994.48749744853	2116.27258121691	1962.14995165506
ENSMUSG00000097784	20.5234449507555	26.6150171192799	20.1092594985197	17.7287777550981	12.7717114134998	23.5656441728484
ENSMUSG00000026611	23.2004160312888	16.1591175367057	14.8957477766813	15.7589135600872	16.6032248375497	32.2477236049504
ENSMUSG00000039210	1030.63386600533	1012.32118685833	922.791574765405	900.22793711998	925.949077478734	849.60348728427
ENSMUSG00000104394	71.3858954808886	46.5762799587399	62.5621406620613	49.2466048752724	72.7987550569488	58.2939619012565
ENSMUSG00000104245	20.5234449507555	32.3182350734114	25.3227712203582	10.8342530725599	19.1575671202497	12.4029706172886
ENSMUSG00000026608	1304.57723991324	1418.20019792735	1356.25783506683	1598.54479425134	1527.49668505457	1576.41756545738
ENSMUSG00000037624	231.111836619377	252.842662633159	250.993350037079	302.374153934173	321.847127620195	326.198127234691
ENSMUSG00000102824	41.0468899015109	48.477352610117	37.2393694417032	50.2315369727779	44.7009899472492	50.8521795308833
ENSMUSG00000026605	2629.67792477723	2601.61792340961	2725.17705574384	2283.07260201763	2199.28870540466	2401.21511150708
ENSMUSG00000026604	4176.96720932549	4090.15780943791	4267.63173801918	3797.89816798101	4023.08909525243	4420.41872800166
ENSMUSG00000104435	219.511628603732	214.821209605617	233.863240093896	121.14664799317	163.477906092797	176.122182765498
ENSMUSG00000026603	1802.49386089244	1737.5804033587	1702.58397087467	1933.42170740319	2015.37606105027	1872.84856321058
ENSMUSG00000089872	1691.84572289706	1634.92248018434	1605.76161032624	1490.20226352574	1628.39320522122	1480.91469170426
ENSMUSG00000026634	1877.44905114737	2053.15846348731	1814.30207919978	2255.49450328748	2132.87580605446	2086.17965782795
ENSMUSG00000037568	1530.33513437155	1575.03869166596	1520.11106061032	1415.34742411533	1334.64384271073	1392.85360032151
ENSMUSG00000066595	903.923901526752	880.196637587615	997.270313648811	710.136042301428	729.264721710838	720.612592864469
ENSMUSG00000097845	24.0927397247999	14.2580448853285	26.0675586091922	8.86438887754903	6.38585570674989	9.92237649383089
ENSMUSG00000026632	348.898564162843	332.687713990999	399.206040415058	198.956283696101	194.130013485197	193.486341629702
ENSMUSG00000062510	747.767255162308	633.057192908587	716.485468058369	513.149622800338	464.890295451392	465.111398148323
ENSMUSG00000026630	10.7078843221333	14.2580448853285	13.4061729990131	21.6685061451199	12.7717114134998	23.5656441728484
ENSMUSG00000026628	736.167047146663	730.96243445451	785.750695219937	1415.34742411533	1424.04582260523	1425.10132392646
ENSMUSG00000073478	56.2163926911998	49.4278889358056	53.6246919960526	70.9151110203923	72.7987550569488	84.3402001975626
ENSMUSG00000103174	70.4935717873775	47.5268162844285	52.1351172183844	74.8548394104141	71.5215839155988	70.6969325185451
ENSMUSG00000037499	1214.45254686862	1310.78959312454	1281.77909618342	1532.55434371848	1453.42075885628	1284.9477559511
ENSMUSG00000026627	598.749198345953	607.392712114996	586.147675012408	614.5976288434	606.65629214124	611.466451432329
ENSMUSG00000026626	2638.60116171234	2597.81577810686	2635.05778169492	2751.90028043022	2629.69538003961	2727.41323874177
ENSMUSG00000037474	1939.01938599964	1871.60602528079	1957.30125785592	1438.00086235795	1393.39371521283	1511.92211824748
ENSMUSG00000037461	2809.03498717297	2851.60897706571	2690.17204846864	2414.06857098585	2532.63037329701	2645.55363266766
ENSMUSG00000026623	5959.82994896069	5942.75310820493	6105.76701366165	4457.80267330966	4195.50719933468	4808.6317083228
ENSMUSG00000102840	32.1236529663999	28.5160897706571	24.5779838315241	26.5931666326471	22.9890805442996	28.5268324197638
ENSMUSG00000026622	1932.77312014506	1873.50709793217	1914.10358930354	1612.33384361642	1768.88203076972	1601.22350669196
ENSMUSG00000037434	750.444226242841	801.302122555464	786.495482608771	703.24151761889	673.069191491439	702.008136938536
ENSMUSG00000026637	321.236529663999	307.023233197408	296.425380755957	382.153653832114	371.656802132844	342.321989037166
ENSMUSG00000103653	21.4157686442666	12.3569722339514	18.6196847208516	9.84932097505448	24.2662516856496	31.0074265432215
ENSMUSG00000037395	919.985728009952	863.086983725221	865.442945825182	900.22793711998	929.780590902784	830.999031358337
ENSMUSG00000097316	159.725941138488	169.195465972565	170.556312043001	163.498728185904	135.380140983098	168.680400395125
ENSMUSG00000037375	530.040273945598	580.777694995716	566.038415513888	424.505734024848	390.814369253093	467.591992271781
ENSMUSG00000016262	2218.31670206861	2213.79910252868	2273.8358981104	1982.66831227847	1918.31105430767	1783.5471747661
ENSMUSG00000089812	91.909340431644	111.212750105563	120.655556991118	65.990450532865	83.0161241877486	70.6969325185451
ENSMUSG00000016181	770.967671193597	796.549440927021	793.198569108278	868.710109999805	865.922033835285	921.540716864544
ENSMUSG00000079144	283.758934536532	288.012506683637	300.894105088962	364.424876077016	324.401469902895	353.484662592726
ENSMUSG00000037318	0.892323693511107	10.4558995825743	0.744787388834063	27.5780987301525	22.9890805442996	24.8059412345772
ENSMUSG00000026639	232.004160312888	283.259825055194	257.696436536586	195.016555306079	209.456067181396	205.889312246991
ENSMUSG00000016194	18.7387975637333	25.6644807935914	13.4061729990131	33.4876913151852	38.3151342404994	32.2477236049504
ENSMUSG00000009633	39.2622425144887	50.3784252614942	28.3019207756944	73.8699073129086	95.7878356012484	99.2237649383089
ENSMUSG00000026640	1030.63386600533	1057.94693049138	1088.8791624754	837.192282879631	900.405654651735	863.246754963288
ENSMUSG00000016494	5476.19050707766	5558.73643262675	5659.63936775005	7042.26449716395	6794.55047198189	7005.19780464461
ENSMUSG00000097325	5.35394216106664	36.1203803761656	22.3436216650219	27.5780987301525	30.6521073923995	21.0850500493907
ENSMUSG00000096929	24.985063418311	27.5655534449685	29.0467081645285	28.563030827658	20.4347382615997	32.2477236049504
ENSMUSG00000016493	41.939213595022	33.2687713990999	37.2393694417032	49.2466048752724	40.8694765231993	58.2939619012565
ENSMUSG00000016481	1193.03677822435	1192.92308873915	1163.35790135881	1895.99428769799	1690.97459114737	1880.29034558095
ENSMUSG00000026616	10.7078843221333	10.4558995825743	20.1092594985197	11.8191851700654	7.66302684809987	11.1626735555598
ENSMUSG00000050530	1144.85129877475	1188.17040711071	1160.37875180347	1249.87883173441	1182.66047689008	1273.78508239554
ENSMUSG00000026643	1656.15277515662	1691.95465972565	1661.6206644888	1497.09678820828	1422.76865146388	1581.3787537043
ENSMUSG00000049950	260.558518505243	230.029790816634	247.269413092909	271.841258911504	318.015614196145	246.819115284044
ENSMUSG00000026648	387.268482983821	406.829547394708	361.221883584521	347.681030419423	329.510154468295	364.647336148285
ENSMUSG00000026646	590.718285104353	588.381985601224	574.231076791063	544.667449920513	521.085825670791	513.482983555749
ENSMUSG00000109865	1918.49594104888	2029.3950553451	1961.76998218892	2187.5341885596	2361.48944035611	2230.05411698849
ENSMUSG00000051396	201.66515473351	217.672818582682	207.795681484704	178.272709648486	231.167976584346	205.889312246991
ENSMUSG00000039496	53.5394216106664	51.3289615871827	45.4320307188779	67.9603147278759	49.8096745126492	62.0148530864431
ENSMUSG00000026655	1833.72519016533	1859.24905304684	1771.1044106474	3075.94294050951	2905.5643465712	3119.34711024809
ENSMUSG00000026657	1761.44697099093	1720.47074949631	1654.17279060046	1586.72560908128	1610.51280924232	1623.54885380308
ENSMUSG00000039449	1408.08678836053	1384.93142652825	1374.87751978768	1550.28312147358	1503.23043336892	1533.00716829687
ENSMUSG00000026662	2992.85366803625	2936.20671005199	3002.98275177894	3315.28144020334	3092.0313332083	3331.43790780372
ENSMUSG00000026664	729.028457598575	705.297953660918	727.65727889088	805.674455759456	772.688540516737	796.270713629929
ENSMUSG00000069188	9.81556062862218	11.4064359082628	10.4270234436769	7.87945678004358	25.5434228269996	12.4029706172886
ENSMUSG00000026669	1045.80336879502	1005.66743257851	975.671479372623	972.127980237877	997.470661394333	951.307846346037
ENSMUSG00000026672	942.293820347729	972.398661179406	927.260299098409	697.331925033857	800.786305626437	733.015563481757
ENSMUSG00000026676	181.141709782755	191.057801463402	163.853225543494	232.443975011286	275.868966531595	313.795156617402
ENSMUSG00000039145	726.351486518041	705.297953660918	717.230255447203	949.474541995252	867.199204976635	987.276461136174
ENSMUSG00000039128	2742.11071015963	2748.00051756565	2757.94770085254	2953.81136041884	2983.47178619355	2801.8310624455
ENSMUSG00000025817	1170.72868588657	1230.9445417667	1170.80577524715	1342.46244889993	1329.53515814533	1328.35815311161
ENSMUSG00000056718	30.3390055793776	13.30750855964	43.1976685523757	11.8191851700654	12.7717114134998	8.68207943210203
ENSMUSG00000025816	1281.37682388195	1245.20258665203	1275.07600968392	1283.3665230496	1298.88305075293	1397.81478856843
ENSMUSG00000025815	248.958310489599	272.803925472619	271.847396924433	319.117999591765	266.928768542146	286.508621259367
ENSMUSG00000043241	2163.88495676444	2106.38849772587	2121.15448339941	1941.30116418324	2039.64231273592	2045.24985479089
ENSMUSG00000039063	215.942333829688	242.386763050585	236.097602260398	241.308363888835	229.890805442996	233.175847605026
ENSMUSG00000039046	1802.49386089244	1906.77586933127	1742.05770248287	1738.40515209712	1642.44208777607	1805.87252187722
ENSMUSG00000002107	687.089244003553	666.325964307687	720.954192391373	1348.37204148496	1314.20910444913	1262.62240883998
ENSMUSG00000015619	575.548782314664	634.007729234276	571.996714624561	626.416814013465	555.569446487241	604.024669061956
ENSMUSG00000025782	1172.51333327359	1170.11021692263	1228.15440418737	1132.67191213127	1058.77487617913	1009.60180824729
ENSMUSG00000025781	6605.87230306273	6644.2489165631	6525.82710096406	7031.43024409139	7074.25095193753	7095.73949015082
ENSMUSG00000037262	680.842978148975	702.446344683853	672.543012117159	568.305820260643	524.917339094841	574.257539580463
ENSMUSG00000037254	2505.64493137919	2509.41589981782	2543.44893286833	1969.8641950109	2046.02816844267	2115.94678730944
ENSMUSG00000025780	17.8464738702221	26.6150171192799	25.3227712203582	62.0507221428432	81.7389530463986	69.4566354568163
ENSMUSG00000061186	389.945454064354	415.384374325905	386.544654804879	300.404289739162	341.004694740444	395.654762691507
ENSMUSG00000086006	8.03091324159996	4.75268162844285	8.93744866600876	28.563030827658	16.6032248375497	19.8447529876618
ENSMUSG00000082424	214.157686442666	238.584617747831	212.264405817708	128.041172675708	157.092050386047	143.874459160548
ENSMUSG00000026773	657.642562117686	628.304511280144	641.261941786129	832.267622392104	873.585060683385	935.183984543562
ENSMUSG00000037197	3717.42050716727	3674.77343511201	3576.46904118117	4514.92873496497	4696.15828674387	4312.51288363125
ENSMUSG00000023206	74.0628665614219	82.6966603349055	87.1401244935854	152.664475113344	131.548627559048	141.39386503709
ENSMUSG00000058594	3171.31840673848	2992.28835326762	3212.26800804132	2906.53461973858	2901.73283314715	2898.57423326035
ENSMUSG00000047909	615.703348522664	582.678767647093	551.142667737207	434.355054999903	390.814369253093	419.220406864355
ENSMUSG00000026768	250.742957876621	247.139444679028	242.800688759905	59.0959258503269	47.2553322299492	49.6118824691545
ENSMUSG00000026767	1186.79051236977	1117.83071900976	1189.425459968	1033.19377028321	1066.43790302723	1136.11210854364
ENSMUSG00000026730	503.270563140264	525.646588105779	489.32531446398	639.220931281036	661.574651219289	652.396254469381
ENSMUSG00000026727	3024.08499730914	2943.8110006575	3043.94605816482	2827.74005193814	2897.9013197231	3084.61879251968
ENSMUSG00000102691	14.2771790961777	9.50536325688569	14.8957477766813	5.90959258503269	15.3260536961997	8.68207943210203
ENSMUSG00000086358	18.7387975637333	23.7634081422142	24.5779838315241	19.698641950109	19.1575671202497	27.286535358035
ENSMUSG00000026726	157.941293751466	117.866504385383	109.483746158607	154.634339308355	145.597510113898	155.037132716108
ENSMUSG00000026723	162.402912219022	162.541711692745	204.071744540533	232.443975011286	190.298500061147	194.726638691431
ENSMUSG00000026728	93503.0305482549	94136.3650145675	92457.9064498606	99297.8992742067	96695.9042827482	93636.2266752204
ENSMUSG00000063275	156.156646364444	163.492248018434	190.66557154152	239.338499693824	268.205939683496	262.942977086519
ENSMUSG00000086657	14.2771790961777	21.8623354908371	14.8957477766813	39.3972839002179	31.9292785337495	31.0074265432215
ENSMUSG00000026718	2508.32190245972	2491.35570962974	2615.69330958523	2530.2905584915	2562.00530954806	2546.32986772935
ENSMUSG00000103901	68.7089244003553	100.756850522988	84.1609749382492	56.1411295578105	75.3530973396487	52.0924765926122
ENSMUSG00000026712	13.3848554026666	25.6644807935914	25.3227712203582	23.6383703401308	22.9890805442996	27.286535358035
ENSMUSG00000057914	544.317453041775	528.498197082845	512.413723517836	142.81515413829	131.548627559048	146.355053284006
ENSMUSG00000026707	257.88154742471	269.952316495554	291.956656422953	251.157684863889	217.119094029496	280.307135950723
ENSMUSG00000017418	1662.39904101119	1697.65787767978	1625.87086982476	1603.46945473887	1505.78477565162	1867.88737496367
ENSMUSG00000075520	112.4327853824	116.915968059694	129.593005657127	340.786505736885	385.705684687694	349.763771407539
ENSMUSG00000026748	12877.1232210588	12713.4233560846	12814.0670248901	6465.09428802576	6514.84999202624	6656.6743302988
ENSMUSG00000053702	4.46161846755554	4.75268162844285	7.44787388834064	39.3972839002179	75.3530973396487	63.255150148172
ENSMUSG00000054057	676.381359681419	696.743126729721	679.9908860055	825.373097709566	717.770181438688	744.178237037317
ENSMUSG00000054074	176.680091315199	158.739566389991	154.170989488651	179.257641745992	223.504949736246	203.408718123533
ENSMUSG00000026743	1613.32123786808	1652.98267037242	1587.88671299422	1356.251498265	1330.81232928668	1344.48201491409
ENSMUSG00000026740	2511.89119723377	2379.19242319849	2521.85009859214	2483.99874990874	2279.75048730971	2290.82867301321
ENSMUSG00000051154	2386.96588014221	2242.31519229933	2328.95016488412	1964.93953452337	1969.39789996167	1938.58430748221
ENSMUSG00000026739	5766.19570746878	5984.57670653523	6321.75535642353	6353.79696100765	5992.4869952141	6264.74045879248
ENSMUSG00000037708	30.3390055793776	48.477352610117	44.6872433300438	40.3822159977234	52.3640167953491	50.8521795308833
ENSMUSG00000026737	1385.77869602275	1460.97433258333	1412.11688922938	1224.27059719927	1318.04061787318	1319.67607367951
ENSMUSG00000026736	16.0618264831999	19.0107265137714	17.1301099431835	38.4123518027125	21.7119094029496	28.5268324197638
ENSMUSG00000023094	161.51058852551	159.69010271568	108.738958769773	144.785018333301	168.586590658197	172.401291580312
ENSMUSG00000043415	195.418888878932	201.513701045977	223.436216650219	289.570036666602	311.629758489395	272.86535358035
ENSMUSG00000036591	3875.36180091874	3548.35210379543	3668.07789000776	3035.56072451179	3012.8467224446	3258.26038116172
ENSMUSG00000075514	254.312252650666	292.765188312079	242.800688759905	176.302845453475	151.983365820647	156.277429777837
ENSMUSG00000048550	172.218472847644	210.068527977174	170.556312043001	180.242573843497	183.912644354397	225.734065234653
ENSMUSG00000083863	26.7697108053332	28.5160897706571	20.8540468873538	6.89452468253814	8.94019798944985	13.6432676790175
ENSMUSG00000083563	33.9083003534221	31.3676987477228	26.0675586091922	16.7438456575926	16.6032248375497	22.3253471111195
ENSMUSG00000026786	1598.15173507839	1584.54405492284	1668.3237509883	1521.72009064592	1449.58924543223	1385.41181795114
ENSMUSG00000069136	11.6002080156444	4.75268162844285	13.4061729990131	16.7438456575926	14.0488825548498	7.44178237037317
ENSMUSG00000026784	191.849594104888	208.167455325797	202.582169762865	350.63582671194	264.374426259446	313.795156617402
ENSMUSG00000058835	4045.79562637936	4074.9492282269	3985.35731765107	3844.18997656376	3703.79630991494	3812.67316775452
ENSMUSG00000026781	1938.12706230613	2082.62508958366	2013.90509940731	1502.02144869581	1512.17063135837	1591.30113019813
ENSMUSG00000026779	847.707508835552	915.366481638092	856.505497159173	562.396227675611	596.43892301044	653.63655153111
ENSMUSG00000026775	5943.76812247749	5974.12080695266	5973.93964583802	6431.60659671058	6456.10011952414	6550.00878299012
ENSMUSG00000026771	1502.6730998727	1512.30329417051	1484.36126594629	1356.251498265	1246.51903395758	1406.49686800053
ENSMUSG00000026981	102.617224753777	111.212750105563	102.780659659101	98.4932097505448	98.3421778839484	126.510300296344
ENSMUSG00000026976	9.81556062862218	12.3569722339514	10.4270234436769	14.7739814625817	19.1575671202497	13.6432676790175
ENSMUSG00000085057	106.186519527822	120.718113362448	119.16598221345	204.865876281133	180.081130930347	199.687826938347
ENSMUSG00000036893	3013.37711298701	2912.44330190978	2984.36306705809	3087.76212567958	2988.58047075895	2966.79057165544
ENSMUSG00000026972	160.618264831999	158.739566389991	148.957477766813	123.116512188181	149.429023537948	105.425250246953
ENSMUSG00000026974	1121.65088274346	1109.27589207856	1121.6498075841	1396.63371426273	1432.98602059468	1425.10132392646
ENSMUSG00000026975	536.286539800175	520.893906477336	539.970856904696	640.205863378541	595.16175186909	606.505263185413
ENSMUSG00000036850	870.01560117333	836.471966605941	895.234441378544	843.101875464664	853.150322421786	721.852889926198
ENSMUSG00000036833	636.226793473419	642.562556165473	633.814067897788	936.670424727681	887.633943238235	894.254181506509
ENSMUSG00000006476	2041.63661075341	2032.24666432216	2074.9776652917	1627.107825079	1821.24604756507	1699.20697456854
ENSMUSG00000059555	1578.52061382115	1564.58279208338	1561.0743669962	1185.85824539656	1278.44831249133	1198.12696163008
ENSMUSG00000013465	2976.79184155305	3003.69478917588	3029.79509777697	3070.03334792448	3039.66731641295	2816.71462718625
ENSMUSG00000036752	6587.13350549899	6209.85381572342	6319.52099425703	6356.75175730016	6396.07307588069	6370.16570903943
ENSMUSG00000006471	1031.52618969884	1067.45229374826	975.671479372623	815.523776734511	862.090520411236	859.525863778101
ENSMUSG00000078201	467.57761539982	456.257436330513	417.82572513591	372.304332857059	452.118584037892	427.902486296457
ENSMUSG00000048707	394.407072531909	437.246709816742	412.612213414071	551.561974603051	526.194510236191	478.754665827341
ENSMUSG00000026966	1606.18264831999	1494.24310398243	1476.91339205795	1331.62819582737	1422.76865146388	1412.69835330917
ENSMUSG00000026965	5555.60731580015	5594.85681300292	5550.15562159144	4970.95229611	5209.58108556656	4904.13458207592
ENSMUSG00000097345	34.8006240469332	35.1698440504771	36.4945820528691	33.4876913151852	44.7009899472492	37.2089118518659
ENSMUSG00000036646	6120.44821379268	6027.35084119122	6300.15652214734	6299.62569564485	6373.08399533639	6390.0104620271
ENSMUSG00000026958	3116.8866614343	3100.64949439611	3157.89852865643	3430.51849561148	3402.38392055634	3500.11830819885
ENSMUSG00000026956	7491.94973071926	7453.15532972407	7427.01984145328	7354.48797207318	7500.82611314842	6917.13671326186
ENSMUSG00000026955	313.205616422399	309.874842174474	313.555490699141	279.720715691547	309.075416206695	251.780303530959
ENSMUSG00000015085	5.35394216106664	5.70321795413142	2.23436216650219	112.282259115621	112.391060438798	147.595350345735
ENSMUSG00000015094	1109.15835103431	1030.38137704641	1031.53053353518	1344.43231309494	1411.27411119173	1287.42835007456
ENSMUSG00000026944	748.659578855819	787.044077670135	801.391230385452	651.040116451101	684.563731763589	759.061801778063
ENSMUSG00000047617	273.051050214399	272.803925472619	266.633885202595	375.259129149576	395.923053818493	337.36080079025
ENSMUSG00000015093	15.1695027896888	18.0601901880828	9.68223605484283	20.6835740476144	20.4347382615997	21.0850500493907
ENSMUSG00000015083	104.4018721408	104.558995825743	98.3119353260964	89.6288208729958	91.9563221771985	97.9834678765801
ENSMUSG00000015095	2392.31982230328	2265.12806411586	2314.79920449627	1859.55180009029	1836.57210126127	1790.98895713648
ENSMUSG00000026942	1546.39696085475	1551.27528352374	1558.84000482969	1514.82556596338	1602.84978239422	1415.17894743263
ENSMUSG00000015092	4660.60665120851	4764.08806435111	4632.57755854788	4615.39180891053	4933.71211903497	4451.42615454489
ENSMUSG00000026941	149.910380509866	140.679376201908	182.472910264346	114.252123310632	100.896520166648	119.068517925971
ENSMUSG00000036504	1398.27122773191	1317.44334740436	1202.08684557818	1668.47497317423	1786.76242674862	1439.98488866721
ENSMUSG00000029419	35.6929477404443	20.9117991651485	26.8123459980263	20.6835740476144	35.7607919577994	26.0462382963061
ENSMUSG00000015087	5356.61913214718	5521.6655159249	5454.07804843185	5628.88693724364	5708.9550018344	5428.78023918723
ENSMUSG00000052403	9.81556062862218	15.2085812110171	21.5988342761878	8.86438887754903	17.8803959788997	13.6432676790175
ENSMUSG00000026940	26.7697108053332	44.6752073073628	37.9841568305372	48.261672777767	53.6411879366991	43.4103971605102
ENSMUSG00000026939	309.636321648354	293.715724637768	280.040058201608	284.645376179075	269.483110824845	293.95040362974
ENSMUSG00000026933	2793.86548438328	2864.91648562535	2885.30634434316	2707.57833604248	2798.2819706978	2835.31908311218
ENSMUSG00000036352	1209.09860470755	1217.63703320706	1281.03430879459	1422.24194879787	1445.75773200818	1343.24171785236
ENSMUSG00000026932	4615.99046653296	4612.95278856663	4542.45828449895	3346.79926732351	3462.41096419979	3358.72444316176
ENSMUSG00000087679	2469.95198363874	2694.77048332709	2555.36553108967	2638.6330892171	2443.22839340251	2445.86580572932
ENSMUSG00000087595	66.0319533198219	53.2300342385599	40.9633063858735	51.2164690702833	39.5923053818493	38.4492089135947
ENSMUSG00000036327	1350.97807197582	1483.78720439986	1450.10104605992	1527.62968323095	1500.67609108622	1510.68182118575
ENSMUSG00000026930	1040.44942663395	1090.26516556479	1135.05598058311	1135.62670842378	1217.14409770653	1111.30616730906
ENSMUSG00000075467	1967.57374419199	1920.08337789091	1911.86922713704	1840.83809023768	1959.18053083087	1853.00381022292
ENSMUSG00000086779	19.6311212572444	29.4666260963456	14.1509603878472	17.7287777550981	25.5434228269996	13.6432676790175
ENSMUSG00000036281	1233.19134443235	1174.86289855107	1215.49301857719	1179.94865281153	1111.13889297448	1157.19715859303
ENSMUSG00000085767	182.926357169777	187.255656160648	173.535461598337	96.5233455555339	95.7878356012484	109.14614143214
ENSMUSG00000026927	1856.0332825031	1886.81460649181	2039.9726580165	1901.90388028302	1932.35993686252	1834.39935429699
ENSMUSG00000026926	4370.6014508174	4515.99808334639	4599.80691343918	4415.45059311692	4530.12603836837	4621.34685200174
ENSMUSG00000026925	1147.52826985528	1125.43500961527	1159.63396441464	1050.92254803831	1023.01408422133	1014.56299649421
ENSMUSG00000026924	5256.67887847393	5200.38423784216	5308.09972022037	5301.88948087183	5245.34187752436	5644.59192792805
ENSMUSG00000086714	32.1236529663999	38.0214530275428	46.921605496546	47.2767406802615	30.6521073923995	43.4103971605102
ENSMUSG00000026923	456.869731077687	398.274720463511	407.398701692233	856.89092482974	900.405654651735	957.509331654681
ENSMUSG00000026921	98.1556062862218	112.163286431251	113.952470491612	104.402802335577	130.271456417698	117.828220864242
ENSMUSG00000026922	951.21705728284	966.695443225275	948.859133374597	823.403233514555	902.959996934435	828.51843723488
ENSMUSG00000036186	244.496692022043	255.694271610225	271.102609535599	379.198857539597	440.624043765743	379.530900889032
ENSMUSG00000097052	25.8773871118221	31.3676987477228	28.3019207756944	18.7137098526035	14.0488825548498	12.4029706172886
ENSMUSG00000077192	25.8773871118221	21.8623354908371	33.5154324975329	19.698641950109	26.8205939683496	24.8059412345772
ENSMUSG00000086775	11.6002080156444	22.8128718165257	14.8957477766813	16.7438456575926	16.6032248375497	12.4029706172886
ENSMUSG00000036160	1483.04197861546	1447.66682402369	1421.79912528423	1888.11483091794	1860.83835294692	1856.72470140811
ENSMUSG00000015776	3497.01655487003	3417.17809085041	3312.06951814508	2877.97158891092	2876.18941032015	2941.98463042086
ENSMUSG00000062647	28000.225178685	28110.2107595881	27770.1425800669	33518.2242102079	33059.5749938442	32365.5518258147
ENSMUSG00000065258	14.2771790961777	12.3569722339514	21.5988342761878	10.8342530725599	8.94019798944985	12.4029706172886
ENSMUSG00000015790	1848.89469295501	1855.44690774409	1839.62485042014	1852.65727540775	1613.06715152502	1611.14588318579
ENSMUSG00000014873	945.863115121774	928.673990197732	945.135196430427	1074.56091837844	1038.34013791753	1095.18230550658
ENSMUSG00000014867	16000.2561483477	15740.8815534027	15826.7320127238	16421.7728617083	16324.8015287354	15973.785858006
ENSMUSG00000049897	9.81556062862218	7.60429060550855	20.8540468873538	13.7890493650763	8.94019798944985	13.6432676790175
ENSMUSG00000052406	1824.80195323021	1785.10721964313	1843.34878736431	1692.11334351436	1736.95275223597	1800.91133363031
ENSMUSG00000015488	2285.24097908195	2212.84856620299	2226.91429261385	2238.75065762988	2160.97357116416	2355.32412022311
ENSMUSG00000036067	47.2931557560887	67.4880791238884	63.3069280508954	179.257641745992	199.238698050597	176.122182765498
ENSMUSG00000009614	4044.01097899234	4000.80739482319	3944.3940112652	7383.05100290084	7580.01072391212	7146.5916696817
ENSMUSG00000009621	696.012480938664	684.38615449577	636.04843006429	721.955227471493	758.639657961887	785.10804007437
ENSMUSG00000109946	530.040273945598	514.240152197516	519.116810017342	770.21690024926	762.471171385937	726.814078173113
ENSMUSG00000026918	3921.76263298132	3902.90215327727	3927.26390132202	4042.16132816236	4052.46403150348	3976.39237990273
ENSMUSG00000026917	2197.79325711786	2216.65071150574	2150.94597895278	2469.22476844616	2545.40208471051	2533.92689711206
ENSMUSG00000085929	67.8166007068442	81.746124009217	71.4995893280701	97.5082776530394	91.9563221771985	116.587923802513
ENSMUSG00000015846	5482.43677293224	5324.90449650737	5508.44752781673	5322.57305491944	5286.21135404756	5351.88182136004
ENSMUSG00000085766	121.356022317511	125.470794990891	121.400344379952	172.363117063453	218.396265170846	222.013174049466
ENSMUSG00000026837	24505.8855948955	25016.2150194718	25220.7353480879	50577.2481390023	51812.2788622859	51226.7492435255
ENSMUSG00000086560	82.986103496533	70.3396881009541	83.4161875494151	20.6835740476144	29.3749362510495	27.286535358035
ENSMUSG00000026833	1135.92806183964	1186.26933445933	1138.03513013845	506.2550981178	498.096745126492	479.99496288907
ENSMUSG00000035772	1598.15173507839	1542.72045659255	1502.98095066714	1539.44886840102	1481.51852396598	1596.26231844505
ENSMUSG00000082895	27.6620344988443	13.30750855964	20.8540468873538	26.5931666326471	15.3260536961997	33.4880206666793
ENSMUSG00000026821	1954.18888878932	1936.24249542762	1961.02519480009	1659.61058429668	1717.79518511572	1720.29202461793
ENSMUSG00000026816	1511.59633680782	1424.85395220717	1387.53890539786	1791.59148536241	1647.55077234147	1727.7338069883
ENSMUSG00000026812	3125.80989836941	3014.15068875845	3247.27301531652	2762.73453350278	2777.8472324362	2968.03086871717
ENSMUSG00000026809	28.5543581923554	28.5160897706571	24.5779838315241	32.5027592176798	37.0379630991494	33.4880206666793
ENSMUSG00000035666	3783.45246048709	3802.14530275428	3913.11294093417	3889.49685304901	3749.77447100354	4205.84733632257
ENSMUSG00000026806	725.45916282453	710.050635289361	717.230255447203	739.684005226591	749.699459972437	726.814078173113
ENSMUSG00000083773	12007.1076198855	12498.602146479	11949.3688664537	8519.66264342213	8692.42678802795	8178.51882504012
ENSMUSG00000026803	1110.94299842133	1029.43084072072	1103.77491025208	875.604634682343	859.536178128536	979.834678765801
ENSMUSG00000043535	3125.80989836941	3079.73769523096	3034.26382210997	3421.65410673393	3365.34595745719	3627.86890555692
ENSMUSG00000079499	11.6002080156444	6.65375427981999	10.4270234436769	13.7890493650763	8.94019798944985	12.4029706172886
ENSMUSG00000026799	908.385519994307	863.086983725221	923.536362154239	842.116943367158	818.666701605336	807.433387185489
ENSMUSG00000039844	5135.32285615642	5173.76922072288	5209.04299750544	5004.43998742518	5029.49995463622	5286.14607708841
ENSMUSG00000039826	1491.96521555057	1440.06253341818	1466.48636861427	1543.38859679104	1430.43167831198	1439.98488866721
ENSMUSG00000026798	356.929477404443	346.945758876328	353.77400969618	439.27971548743	476.384835723542	410.538327432253
ENSMUSG00000059316	2131.76130379803	2087.3777712121	2121.89927078825	1965.92446662087	1951.51750398277	1823.23668074143
ENSMUSG00000069020	1864.0641957447	1908.67694198265	2013.16031201847	2176.69993548704	2153.31054431606	1946.02608985258
ENSMUSG00000039798	19.6311212572444	19.96126283946	15.6405351655153	21.6685061451199	42.1466476645493	29.7671294814927
ENSMUSG00000039787	562.163926911998	539.904632991107	522.840746961513	1178.96372071402	1247.79620509893	1235.33587348195
ENSMUSG00000026790	3505.93979180514	3427.63399043298	3439.42816163571	3622.58025462504	3420.26431653524	3652.6748467915
ENSMUSG00000019715	1848.89469295501	1765.14595680367	1768.8700484809	2269.28355265255	2191.62567855656	2275.94510827246
ENSMUSG00000057738	16962.1810899526	17020.3034477795	17077.9748259651	15944.0807944182	15701.5420117566	16044.4827905246
ENSMUSG00000039715	1004.75647889351	958.140616294078	944.390409041593	1022.35951721066	1031.95428221078	974.873490518885
ENSMUSG00000054766	20335.1646514246	20749.2574534558	20565.0693804862	26919.1791569214	26622.6324414403	26756.9285126767
ENSMUSG00000026785	265.91246066631	206.26638267442	275.571333868604	140.845289943279	141.765996689848	133.952082666717
ENSMUSG00000015335	600.533845732975	655.870064725113	662.115988673482	435.339987097408	461.058782027342	462.630804024865
ENSMUSG00000039686	1100.2351140992	1077.90819333084	1146.22779141562	997.736214773019	1058.77487617913	1082.7793348893
ENSMUSG00000039678	2505.64493137919	2565.49754303345	2619.4172465294	2219.05201567977	2137.98449061986	2141.99302560574
ENSMUSG00000015337	99.0479299797329	73.1912970780198	70.010014550402	148.724746723323	120.054087286898	171.160994518583
ENSMUSG00000039660	1334.91624549262	1403.94215304202	1397.96592884154	1476.41321416067	1545.37708103347	1425.10132392646
ENSMUSG00000039648	187.387975637333	198.662092068911	179.493760709009	182.212438038508	192.852842343847	184.8042621976
ENSMUSG00000100747	31.2313292728888	30.4171624220342	35.005007275201	30.5328950226689	22.9890805442996	38.4492089135947
ENSMUSG00000007476	754.013521016886	779.439787064627	740.318664501059	833.252554489609	794.400449919687	702.008136938536
ENSMUSG00000099041	90.1246930446218	113.11382275694	93.843210993092	124.101444285686	118.776916145548	153.796835654379
ENSMUSG00000079484	546.994424122309	484.77352610117	593.595548900749	783.021017516831	807.172161333187	809.913981308947
ENSMUSG00000075419	1640.09094867342	1675.79554218895	1704.81833304117	1513.84063386587	1550.48576559887	1452.3878592845
ENSMUSG00000052533	5606.46976633029	5497.90210778268	5338.63600316257	5635.78146192617	5540.36841117621	6011.71985819979
ENSMUSG00000084892	29.4466818858665	24.7139444679028	31.2810703310307	18.7137098526035	28.0977651096995	32.2477236049504
ENSMUSG00000026860	1806.06315566648	1834.53510857894	1745.03685203821	1443.91045494299	1472.57832597653	1360.60587671656
ENSMUSG00000026858	1357.22433783039	1250.90580460616	1325.72155212463	1052.89241223332	1163.50290976983	1033.16745242014
ENSMUSG00000026856	632.657498699375	623.551829651701	624.876619231779	659.90450532865	724.156037145438	687.124572197789
ENSMUSG00000026853	2011.29760517404	2028.44451901941	2022.84254807332	1926.52718272066	1923.41973887307	1942.3051986674
ENSMUSG00000039515	7635.61384537454	7685.08619319208	7601.30009044045	7854.83347760595	8293.94939192676	7785.34465647207
ENSMUSG00000089762	984.233033942751	859.284838422467	866.187733214016	1163.20480715393	1081.76395672343	1025.72567004977
ENSMUSG00000047363	32.1236529663999	36.1203803761656	27.5571333868604	19.698641950109	21.7119094029496	28.5268324197638
ENSMUSG00000087268	18.7387975637333	15.2085812110171	16.3853225543494	22.6534382426253	20.4347382615997	23.5656441728484
ENSMUSG00000075416	83.8784271900441	69.3891517752656	76.7131010499085	32.5027592176798	45.9781610885992	32.2477236049504
ENSMUSG00000044320	21.4157686442666	25.6644807935914	16.3853225543494	20.6835740476144	21.7119094029496	28.5268324197638
ENSMUSG00000026857	1367.93222215253	1343.10782819795	1441.90838478275	1587.71054117878	1527.49668505457	1570.21608014874
ENSMUSG00000039483	1794.46294765084	1746.1352302899	1740.56812770521	1385.79946119017	1429.15450717063	1366.80736202521
ENSMUSG00000039476	4808.73238433136	5282.13036185138	5169.56926589723	3620.61039043003	3579.91070920399	3218.5708751864
ENSMUSG00000050737	948.540086202307	940.080426105995	849.057623270832	798.779931076918	836.547097584236	772.705069457081
ENSMUSG00000026848	2970.54557569848	3081.63876788234	3029.79509777697	2770.61399028283	2878.74375260285	2801.8310624455
ENSMUSG00000026849	1325.10068486399	1335.50353759244	1358.49219723333	1284.3514551471	1461.08378570438	1387.8924120746
ENSMUSG00000026851	2511.89119723377	2478.0482010701	2445.13699754223	2310.65070074778	2473.88050079491	2354.08382316138
ENSMUSG00000026854	1835.50983755235	1833.58457225325	1854.52059819682	1252.83362802693	1236.30166482678	1231.61498229676
ENSMUSG00000075415	2719.80261782185	2708.07799188673	2810.82760545976	2251.55477489745	2057.52270871482	2070.05579602547
ENSMUSG00000087269	91.909340431644	75.092369729397	86.3953371047514	61.0657900453378	74.0759261982988	48.3715854074256
ENSMUSG00000000194	5076.42949238469	5008.37590005307	5043.70019718428	4467.65199428471	4627.19104511097	4577.93645484123
ENSMUSG00000062661	3082.08603738736	3180.49454575395	3322.49654158876	3156.70737250496	3099.6943600564	3043.68898948263
ENSMUSG00000055632	86.5553982705774	106.46006847712	81.1818253829129	67.9603147278759	57.472701360749	52.0924765926122
ENSMUSG00000076441	5984.815012379	6193.69469818672	6183.96968948923	6632.53274460169	6682.15941154309	6288.30610296533
ENSMUSG00000026843	4318.84667659376	4458.96590380508	4247.52247852066	4602.58769164296	4691.04960217847	4674.67962565608
ENSMUSG00000039356	1395.59425665137	1410.59590732184	1334.65900079064	1660.59551639419	1744.61577908407	1645.8742009142
ENSMUSG00000026842	8319.13379460405	8092.86627691248	8285.75970077896	6968.39458985104	7193.02786808308	6964.26800160756
ENSMUSG00000001864	66.924277013333	74.1418334037084	71.4995893280701	125.086376383192	158.369221527397	155.037132716108
ENSMUSG00000001855	2291.48724493652	2365.88491463885	2328.20537749528	2365.80689820809	2452.16859139196	2659.19690034668
ENSMUSG00000051373	11.6002080156444	18.0601901880828	14.1509603878472	40.3822159977234	20.4347382615997	21.0850500493907
ENSMUSG00000039262	14572.5382387299	14201.9632421129	14496.5417362662	12853.3638724461	13142.0910444913	13779.7003558077
ENSMUSG00000094251	13.3848554026666	12.3569722339514	17.8748973320175	22.6534382426253	12.7717114134998	21.0850500493907
ENSMUSG00000039254	940.509172960707	989.508315041801	980.140203705628	1057.81707272085	1043.44882248293	999.679431753463
ENSMUSG00000002550	1740.03120234666	1762.29434782661	1646.72491671211	1236.08978236934	1334.64384271073	1359.36557965483
ENSMUSG00000044627	7110.0351898965	7090.05045331104	7224.43767169042	6637.45740508921	6809.87652567809	6435.90145331106
ENSMUSG00000002546	4982.73550456602	4746.02787416303	4745.04045426182	4270.66557478362	4375.58833026503	4256.69951585345
ENSMUSG00000026825	7353.63955822504	7646.11420383885	7558.10242188808	7020.59599101883	7268.38096542273	6702.56532158277
ENSMUSG00000039205	3020.5157025351	2724.23710942344	2756.45812607487	2627.79883614454	2564.55965183076	2640.59244442075
ENSMUSG00000039195	720.997544356975	630.205583931521	670.308649950657	550.577042505545	675.623533774139	499.839715876731
ENSMUSG00000026822	6.24626585457775	3.80214530275428	2.97914955533625	50.2315369727779	49.8096745126492	66.9760413333585
ENSMUSG00000026820	629.088203925331	667.276500633376	655.412902173976	856.89092482974	833.992755301536	741.697642913859
ENSMUSG00000026819	518.440065929953	567.470186436076	481.877440575639	494.435912947735	553.015104204541	513.482983555749
ENSMUSG00000039164	463.115996932265	424.88973758279	499.007550518823	375.259129149576	406.140422949293	408.057733308796
ENSMUSG00000039157	329.267442905599	419.186519628659	369.414544861696	881.514227267376	1020.45974193863	962.470519901597
ENSMUSG00000026810	1575.84364274062	1566.48386473476	1647.46970410095	1122.82259115621	1272.06245678458	1310.99399424741
ENSMUSG00000079442	2397.67376446435	2368.73652361591	2288.73164588708	2169.8054108045	2127.76712148906	2076.25728133411
ENSMUSG00000026811	3571.07942143145	3502.72636016238	3514.65168790795	2913.42914442112	3052.43902782645	2847.72205372947
ENSMUSG00000026817	4077.91927934576	4076.85030087827	4079.20052864417	3211.86356996527	3040.9444875543	2925.86076861839
ENSMUSG00000026814	157.048970057955	157.789030064302	196.623870652193	133.950765260741	111.113889297448	143.874459160548
ENSMUSG00000009566	932.478259719107	918.218090615158	901.192740489217	1248.89389963691	1295.05153732888	1257.66122059307
ENSMUSG00000009555	3031.22358685723	2974.22816307953	2973.93604361442	3118.29502070225	3131.62363859015	2951.90700691469
ENSMUSG00000059013	60.6780111587553	67.4880791238884	72.2443767169042	94.553481360523	120.054087286898	111.626735555598
ENSMUSG00000039021	14.2771790961777	8.55482693119712	11.171810832511	11.8191851700654	14.0488825548498	8.68207943210203
ENSMUSG00000009563	1136.82038553315	1173.91236222538	1156.6548148593	1084.4102393535	1242.68752053353	1283.70745888937
ENSMUSG00000053746	1582.08990859519	1434.35931546405	1574.48053999521	1128.73218374124	1192.87784602088	1092.70171138313
ENSMUSG00000038987	260.558518505243	271.853389146931	255.462074370084	195.016555306079	228.613634301646	217.051985802551
ENSMUSG00000026797	2873.28229310577	2878.22399418499	2783.2704720729	1814.24492360504	1873.61006436042	1804.63222481549
ENSMUSG00000087496	17.8464738702221	19.0107265137714	7.44787388834064	31.5178271201743	48.5325033712992	13.6432676790175
ENSMUSG00000026796	13615.967239286	13230.5151172592	12979.4098252112	10849.0270540225	11028.3728055571	10698.8024544732
ENSMUSG00000026792	1040.44942663395	1032.28244969779	1094.09267419724	968.188251847855	942.552302316284	910.378043308985
ENSMUSG00000038900	37883.6024080141	37307.6002469507	37422.5871393564	45369.912139491	45225.9072863441	42952.7275447322
ENSMUSG00000026791	400.653338386487	437.246709816742	388.034229582547	298.434425544151	307.798245065345	306.353374247029
ENSMUSG00000038860	90.1246930446218	105.509532151431	92.3536362154239	128.041172675708	109.836718156098	112.867032617326
ENSMUSG00000038831	113.325109075911	136.877230899154	118.421194824616	119.176783798159	135.380140983098	147.595350345735
ENSMUSG00000004105	7554.41238926503	7186.05462220558	7500.00900555902	6968.39458985104	6954.19686465063	6842.71888955813
ENSMUSG00000068966	529.147950252087	522.794979128713	537.736494738194	475.722203095131	555.569446487241	514.723280617478
ENSMUSG00000026788	985.125357636262	1096.91891984461	989.077652371636	876.589566779849	849.318808997736	910.378043308985
ENSMUSG00000038765	328.375119212087	289.913579335014	306.1076168108	302.374153934173	338.450352457744	326.198127234691
ENSMUSG00000052951	627.303556538308	618.799148023259	631.579705731286	566.335956065633	524.917339094841	498.599418815002
ENSMUSG00000038740	1826.58660061724	1865.90280732666	1800.15111881193	1963.95460242586	1842.95795696802	1927.42163392665
ENSMUSG00000038718	763.829081645508	793.697831949955	796.922506052448	553.531838798062	564.509644476691	575.497836642192
ENSMUSG00000038696	3543.41738693261	3578.76926621746	3482.62583018808	3029.65113192676	3319.36779636859	3092.06057489005
ENSMUSG00000026867	5166.55418542931	4958.94801111727	5052.63764585029	3949.57771099685	3936.24145764063	4240.57565405098
ENSMUSG00000026864	32103.1295214491	32446.5574773793	32791.4991555861	109324.508026812	107816.233410482	108139.020218016
ENSMUSG00000070953	924.447346477507	882.097710238992	893.744866600876	1158.28014666641	1157.11705406308	1046.81072009916
ENSMUSG00000035949	2779.5883052871	2832.59825055194	2920.31135161836	2728.26191009009	2528.79885987296	2519.04333237132
ENSMUSG00000026869	2996.4229628103	3017.95283406121	3043.20127077598	2978.43466285647	2940.04796738765	3186.32315158145
ENSMUSG00000026873	207.911420588088	252.842662633159	225.670578816721	210.775468866166	245.216859139196	225.734065234653
ENSMUSG00000026875	19.6311212572444	19.0107265137714	20.8540468873538	20.6835740476144	26.8205939683496	18.6044559259329
ENSMUSG00000057110	903.03157783324	914.415945312404	919.067637821234	1035.16363447823	1065.16073188588	1185.72399101279
ENSMUSG00000026878	8721.57178037756	8684.09987149077	8816.79310901764	8032.12125515693	7743.48863000492	8167.35615148456
ENSMUSG00000026879	7749.83127814397	7676.53136626089	7596.83136610745	16085.911016459	16531.7032536341	15622.7817895367
ENSMUSG00000026880	7909.55721928245	7896.10525749494	8177.76552939802	5918.45697391024	5724.2810555306	5768.62163410094
ENSMUSG00000075391	106.186519527822	123.569722339514	134.061729990131	104.402802335577	102.173691307998	125.270003234615
ENSMUSG00000035778	447.946494142576	431.54349186261	458.789031521783	517.08935119036	491.710889419742	484.956151135985
ENSMUSG00000026883	2414.62791464106	2442.87835701962	2456.30880837474	2825.77018774313	2713.9886753687	2728.6535358035
ENSMUSG00000026885	74.955190254933	72.2407607523313	50.6455424407163	122.131580090676	108.559547014748	119.068517925971
ENSMUSG00000026895	3362.27567714985	3364.89859293754	3283.76759736939	3595.00215589489	3848.11664888749	3526.16454649515
ENSMUSG00000026894	13.3848554026666	11.4064359082628	5.21351172183844	19.698641950109	17.8803959788997	8.68207943210203
ENSMUSG00000026890	264.127813279288	267.100707518488	315.045065476809	294.494697154129	269.483110824845	312.554859555673
ENSMUSG00000026889	2055.91378984959	2026.54344636803	2048.91010668251	2183.59446016958	2198.01153426331	2177.96164039588
ENSMUSG00000026887	1259.06873154417	1337.40461024382	1337.63815034598	1866.44632477282	1680.75722201657	1799.67103656858
ENSMUSG00000047250	3730.80536256994	3709.94327916249	3691.91108645045	1840.83809023768	1885.10460463257	1885.25153382787
ENSMUSG00000083716	109.755814301866	103.608459500054	118.421194824616	101.448006043061	148.151852396598	105.425250246953
ENSMUSG00000009030	1761.44697099093	1778.45346536331	1721.94844298435	1640.89687444408	1584.96938641532	1545.41013891416
ENSMUSG00000075376	2953.59142552176	3144.37416537779	3170.55991426661	2412.09870679084	2536.46188672106	2443.38521160586
ENSMUSG00000066798	1444.67205979448	1578.84083696871	1546.17861921952	1373.9802760201	1173.72027890063	1356.88498553137
ENSMUSG00000050714	787.921821370308	807.005340509595	784.261120442269	530.878400555437	561.955302193991	553.172489531072
ENSMUSG00000035437	4644.54482472531	4672.83657708501	4625.87447204837	4495.23009301486	4558.22380347807	4899.173393829
ENSMUSG00000026915	1473.22641798684	1568.38493738614	1527.55893449866	2118.58894173422	2015.37606105027	2130.83035205018
ENSMUSG00000035392	1495.53451032462	1492.34203133105	1523.83499755449	1558.16257825362	1438.09470516008	1456.10875046968
ENSMUSG00000000247	290.897524084621	250.941589981782	294.191018589455	362.455011882005	346.113379305844	327.43842429642
ENSMUSG00000026749	2155.85404352284	2176.72818582682	2290.96600805358	2901.60995925105	2836.5971049383	3123.06800143327
ENSMUSG00000026750	5555.60731580015	5421.8592017276	5174.03799023024	6450.32030656318	7251.77774058518	6453.26561217527
ENSMUSG00000063972	291.789847778132	315.578060128605	341.857411474835	272.826191009009	204.347382615997	245.578818222315
ENSMUSG00000085755	13.3848554026666	7.60429060550855	16.3853225543494	17.7287777550981	15.3260536961997	8.68207943210203
ENSMUSG00000035295	16.0618264831999	18.0601901880828	8.1926612771747	17.7287777550981	20.4347382615997	16.1238618024752
ENSMUSG00000062997	13624.8904762211	13544.1921047364	13367.4440547938	16873.8566944633	17079.6096732733	15698.4399103022
ENSMUSG00000026755	2687.67896485545	2741.34676328583	2728.15620529917	2889.79077408098	2887.6839505923	2696.40581219855
ENSMUSG00000026754	1818.55568737564	1801.26633717984	1766.6356863144	1346.40217728995	1357.63292325503	1435.02370042029
ENSMUSG00000035236	1546.39696085475	1596.9010271568	1633.3187437131	1278.44186256207	1182.66047689008	1381.69092676595
ENSMUSG00000026753	2318.25695574186	2325.01185263424	2352.78336132681	2228.90133665483	1968.12072882032	2058.89312246991
ENSMUSG00000083240	31.2313292728888	32.3182350734114	23.83319644269	13.7890493650763	17.8803959788997	22.3253471111195
ENSMUSG00000082536	979.771415475196	932.476135500486	875.869969268859	701.271653423879	1012.79671509053	978.594381704072
ENSMUSG00000081999	58.8933637717331	58.9332521926913	48.4111802742141	51.2164690702833	58.749872502099	50.8521795308833
ENSMUSG00000036890	422.069107030754	473.367090192907	508.689786573665	534.818128945458	582.39004045559	571.776945457005
ENSMUSG00000026872	2859.8974377031	2862.06487664828	2935.20709939504	2411.11377469334	2330.83733296371	2421.05986449474
ENSMUSG00000052248	98.1556062862218	110.262213779874	90.8640614377558	142.81515413829	158.369221527397	148.835647407463
ENSMUSG00000086644	8.92323693511107	12.3569722339514	15.6405351655153	41.3671480952288	22.9890805442996	32.2477236049504
ENSMUSG00000052155	1163.59009633848	1291.77886661077	1303.37793045961	2263.37396006752	2265.70160475486	2362.76590259348
ENSMUSG00000026761	1917.60361735537	1950.50054031294	2005.71243813013	2258.44929957999	2203.12021882871	2320.5958024947
ENSMUSG00000036792	1377.74778278115	1355.4648004319	1513.40797411082	1384.81452909266	1468.74681255248	1633.47123029691
ENSMUSG00000081272	135.633201413688	138.778303550531	135.5513047678	125.086376383192	113.668231580148	137.672973851904
ENSMUSG00000069495	1945.26565185421	1927.68766849642	2195.63322228282	2222.9917440698	2201.84304768736	2321.83609955643
ENSMUSG00000026764	981.556062862218	909.663263683961	883.317843157199	633.311338696003	609.21063442394	635.032095605177
ENSMUSG00000050447	107.971166914844	83.6471966605941	89.3744866600876	69.9301789228868	88.1248087531485	81.8596060741049
ENSMUSG00000026766	3942.28607793207	3775.530285635	3814.80100560807	4333.70122902397	4564.60965918482	4174.83990977935
ENSMUSG00000085862	155.264322670933	137.827767224843	163.10843815466	368.364604467038	376.765486698244	311.314562493944
ENSMUSG00000082483	35.6929477404443	30.4171624220342	36.4945820528691	97.5082776530394	91.9563221771985	71.937229580274
ENSMUSG00000085429	3.56929477404443	0.950536325688569	5.21351172183844	13.7890493650763	24.2662516856496	19.8447529876618
ENSMUSG00000017144	16085.0268992312	16250.3690239718	16307.1198785218	16595.1209108693	16960.8327571277	16803.5445923026
ENSMUSG00000036249	927.12431755804	888.751464518812	939.921684708588	928.790967947637	918.286050630635	922.781013926273
ENSMUSG00000026946	165.079883299555	180.601901880828	187.686421986184	349.650894614434	361.439433002044	287.748918321096
ENSMUSG00000053475	29.4466818858665	20.9117991651485	29.7914955533625	12.8041172675708	31.9292785337495	13.6432676790175
ENSMUSG00000036202	2987.49972587519	3080.68823155665	3088.63330149486	2663.25639165473	2703.7713062379	2852.68324197638
ENSMUSG00000026950	18.7387975637333	20.9117991651485	28.3019207756944	4.92466048752724	10.2173691307998	19.8447529876618
ENSMUSG00000036093	5009.50521537136	4933.28353032367	5109.24148740168	3114.35529231223	3052.43902782645	3128.02918968019
ENSMUSG00000085315	82.986103496533	89.3504146147255	61.8173532732273	80.7644319954467	91.9563221771985	65.7357442716297
ENSMUSG00000017412	61.5703348522664	53.2300342385599	72.2443767169042	229.489178718769	197.961526909247	241.857927037128
ENSMUSG00000055371	3039.25450009883	3072.13340462546	3104.27383666038	3128.1443416773	2977.0859304868	3177.64107214934
ENSMUSG00000036053	3606.7723691719	3623.44447352483	3685.20799995095	3473.85550790172	3274.66680642134	3459.1885051618
ENSMUSG00000061136	7001.17169928815	7130.92351531565	7181.24000313804	7565.26344093935	7287.53853254298	7488.91365871887
ENSMUSG00000026960	2095.17603236408	2238.51304699658	2044.4413823495	1871.37098526035	1808.47433615157	1747.57855997597
ENSMUSG00000083287	52.6470979171553	48.477352610117	66.2860776062317	9.84932097505448	14.0488825548498	16.1238618024752
ENSMUSG00000075334	122.248346011022	130.223476619334	142.99917865614	145.769950430806	173.695275223597	155.037132716108
ENSMUSG00000060988	1602.61335354595	1711.91592256511	1817.28122875512	3682.66111257287	3800.86131665754	3743.21653229771
ENSMUSG00000026826	1237.65296289991	1208.13166995017	1254.22196279656	542.697585725502	501.928258550542	471.312883456967
ENSMUSG00000084938	94.5863115121774	98.8557778716112	91.6088488265898	156.604203503366	164.755077234147	164.959509209939
ENSMUSG00000054181	41.0468899015109	39.9225256789199	23.088409053856	27.5780987301525	31.9292785337495	28.5268324197638
ENSMUSG00000026827	5926.81397230077	5831.54035809937	5929.25240250798	3902.30097031659	3779.14940725459	3937.94317098914
ENSMUSG00000053472	19.6311212572444	28.5160897706571	28.3019207756944	39.3972839002179	25.5434228269996	31.0074265432215
ENSMUSG00000026834	32.1236529663999	14.2580448853285	8.1926612771747	36.4424876077016	53.6411879366991	58.2939619012565
ENSMUSG00000026836	2585.95406379519	2670.05653885919	2691.66162324631	2085.10125041903	1933.63710800387	2013.00213118594
ENSMUSG00000026839	98.1556062862218	105.509532151431	122.88991915762	77.8096357029304	80.4617819050487	52.0924765926122
ENSMUSG00000036641	24.0927397247999	26.6150171192799	23.83319644269	31.5178271201743	38.3151342404994	26.0462382963061
ENSMUSG00000026991	2750.14162340123	2709.02852821242	2752.7341891307	2515.51657702891	2435.56536655441	2620.74769143309
ENSMUSG00000035168	5394.98905096815	5486.49567187442	5360.23483743875	3092.68678616711	3106.08021576315	3207.40820163084
ENSMUSG00000026988	1219.80648902968	1170.11021692263	1136.54555536078	1199.64729476164	1200.54087286898	1146.03448503747
ENSMUSG00000026987	1651.69115668906	1702.41055930823	1652.68321582279	1974.78885549842	2002.60434963677	2076.25728133411
ENSMUSG00000026977	4121.6431403278	4118.67389920857	4150.70011797224	3307.40198342329	2971.9772459214	3404.61543444573
ENSMUSG00000060703	425.638401804798	425.840273908479	396.226890859722	484.58659197268	499.373916267842	543.250113037241
ENSMUSG00000026980	3821.82237930807	3693.78416162578	3758.19716405668	3614.70079784499	3694.85611192549	3832.51792074218
ENSMUSG00000054580	123.140669704533	91.2514872661026	112.462895713944	131.98090106573	112.391060438798	104.184953185224
ENSMUSG00000026971	62.4626585457775	58.9332521926913	81.1818253829129	87.6589566779849	80.4617819050487	84.3402001975626
ENSMUSG00000026970	8284.33317055712	8703.11059800454	8626.87232486496	7838.08963194836	7582.56506619482	7994.95485990424
ENSMUSG00000064289	2759.95718402985	2779.36821631338	2761.67163779671	3310.35677971581	3424.09582995929	3255.77978703826
ENSMUSG00000026914	4554.42013168069	4867.69652385116	4739.82694253998	5183.69762917117	5277.27115605811	5170.79845034763
ENSMUSG00000000392	3.56929477404443	4.75268162844285	4.46872433300438	16.7438456575926	16.6032248375497	19.8447529876618
ENSMUSG00000026896	266.804784359821	269.952316495554	271.102609535599	612.627764648389	613.04214784799	628.830610296533
ENSMUSG00000026893	253.419928957154	197.711555743222	228.649728372057	340.786505736885	257.988570552696	315.035453679131
ENSMUSG00000059742	18.7387975637333	7.60429060550855	3.72393694417032	9.84932097505448	14.0488825548498	21.0850500493907
ENSMUSG00000075324	820.937798030219	896.355755124321	873.635607102357	673.693554693726	660.297480077939	721.852889926198
ENSMUSG00000082127	204.342125814044	186.30511983496	193.644721096857	253.1275490589	213.287580605446	189.765450444516
ENSMUSG00000026888	124.032993398044	144.481521504663	128.103430879459	97.5082776530394	113.668231580148	121.549112049428
ENSMUSG00000034903	2984.82275479465	2835.449859529	2913.60826511886	1247.9089675394	1183.93764803143	1283.70745888937
ENSMUSG00000075318	111.540461688888	116.915968059694	107.994171380939	136.905561553257	150.706194679297	109.14614143214
ENSMUSG00000026994	13.3848554026666	9.50536325688569	9.68223605484283	29.5479629251634	39.5923053818493	22.3253471111195
ENSMUSG00000034848	2457.45945192959	2352.57740607921	2419.81422632187	2261.40409587251	2293.79936986456	2200.286987507
ENSMUSG00000064329	2.67697108053332	5.70321795413142	6.70308649950657	10.8342530725599	12.7717114134998	31.0074265432215
ENSMUSG00000034780	16.0618264831999	7.60429060550855	12.6613856101791	9.84932097505448	5.10868456539991	12.4029706172886
ENSMUSG00000027030	1626.70609327075	1540.81938394117	1576.71490216171	1911.75320125807	1859.56118180557	1959.6693575316
ENSMUSG00000075312	18.7387975637333	30.4171624220342	19.3644721096857	25.6082345351416	16.6032248375497	13.6432676790175
ENSMUSG00000027035	3622.8341956551	3631.99930045602	3605.5157493457	3766.38034086083	3633.55189714069	3985.07445933483
ENSMUSG00000005233	1658.82974623715	1651.08159772104	1618.42299593642	1425.19674509038	1241.41034939218	1325.87755898815
ENSMUSG00000027048	22.3080923377777	35.1698440504771	27.5571333868604	73.8699073129086	83.0161241877486	90.5416855062069
ENSMUSG00000027068	4879.22595611873	4746.97841048871	5114.45499912351	3586.13776701734	3390.88938028419	3846.1611884212
ENSMUSG00000027070	24.0927397247999	23.7634081422142	22.3436216650219	76.8247036054249	93.2334933185484	109.14614143214
ENSMUSG00000063145	389.945454064354	429.642419211233	412.612213414071	336.846777346863	310.352587348045	313.795156617402
ENSMUSG00000027086	480.070147108976	475.268162844285	531.778195627521	498.375641337757	556.846617628591	579.218727827379
ENSMUSG00000042133	6877.1387058901	6745.00576708609	6563.8112577946	6583.28613972642	6664.27901556419	6242.41511168136
ENSMUSG00000070883	144.556438348799	139.72883987622	151.936627322149	185.167234331024	181.358302071697	166.199806271667
ENSMUSG00000027088	762.936757951997	792.747295624267	786.495482608771	669.753826303705	706.275641166538	700.767839876807
ENSMUSG00000042155	193.63424149191	223.376036536814	238.3319644269	391.018042709663	409.971936373343	439.065159852017
ENSMUSG00000068882	8630.55476363943	8885.61357253675	8676.02829252801	10510.2104124806	10857.2318726162	10536.3235393867
ENSMUSG00000051730	314.09794011591	323.182350734114	338.878261919499	334.876913151852	337.173181316394	337.36080079025
ENSMUSG00000085735	16.0618264831999	1.90107265137714	11.171810832511	19.698641950109	16.6032248375497	18.6044559259329
ENSMUSG00000044308	5912.5367932046	6132.86037334265	6195.14150032174	5138.39075268592	5085.69548485562	5410.1757832613
ENSMUSG00000097025	27.6620344988443	24.7139444679028	33.5154324975329	25.6082345351416	39.5923053818493	19.8447529876618
ENSMUSG00000014959	6685.28911178522	6558.70064725113	6434.21825213747	6879.75070107555	6816.26238138484	6853.88156311369
ENSMUSG00000041997	3446.1541043399	3469.45758876328	3578.70340334768	3342.85953893349	3358.96010175044	3490.19593170502
ENSMUSG00000041975	580.01040078222	660.622746353556	598.064273233753	740.668937324097	690.949587470338	745.418534099046
ENSMUSG00000041966	692.443186164619	713.852780592116	677.756523838998	482.61672777767	503.205429691892	525.885954173037
ENSMUSG00000027012	7154.65137457206	7071.99026312296	7082.92806781194	6655.18618284431	6618.30085447559	6598.38036839754
ENSMUSG00000027010	3143.65637223963	3241.32887059802	3079.69585282885	2994.19357641656	2991.13481304165	3000.27859232212
ENSMUSG00000027018	3154.36425656176	3195.70312696497	3058.09701855266	3791.00364329847	3979.66527644653	3792.82841476686
ENSMUSG00000041921	573.764134927642	577.92608601865	589.871611956578	662.859301621167	701.166956601138	651.155957407653
ENSMUSG00000084946	29.4466818858665	34.2193077247885	32.0258577198647	24.6233024376362	31.9292785337495	34.7283177284081
ENSMUSG00000041911	299.820761019732	269.952316495554	280.040058201608	215.700129353693	266.928768542146	233.175847605026
ENSMUSG00000023391	306.959350567821	269.001780169865	252.482924814748	287.600172471591	291.195020227795	269.144462395163
ENSMUSG00000027111	1823.01730584319	1760.39327517523	1852.28623603032	1489.21733142824	1494.29023537948	1606.18469493888
ENSMUSG00000006494	5809.02724475731	5955.11008043889	5744.54513007713	3191.17999591765	3304.04174267239	3336.39909605064
ENSMUSG00000004085	1654.36812776959	1726.17396745044	1746.52642681588	1927.51211481816	1966.84355767897	2071.2960930872
ENSMUSG00000055612	1549.96625562879	1507.55061254207	1514.89754888849	2002.36695422858	1952.79467512412	1929.90222805011
ENSMUSG00000027109	4589.22075572762	4681.3914040162	4926.0237897485	4926.63035172225	4651.45729679662	4818.55408481663
ENSMUSG00000063714	191.849594104888	159.69010271568	203.326957151699	223.579586133737	233.722318867046	199.687826938347
ENSMUSG00000027108	3791.48337372869	3775.530285635	3827.46239121825	4407.57113633688	4267.02878325028	4306.31139832261
ENSMUSG00000041777	1069.89610851982	966.695443225275	1017.37957314733	1298.14050451218	1231.19298026138	1240.29706172886
ENSMUSG00000008226	1581.19758490168	1616.86228999626	1633.3187437131	1539.44886840102	1570.92050386047	1564.01459484009
ENSMUSG00000041762	468.469939093331	422.988664931413	447.617220689272	786.960745906853	817.389530463986	893.013884444781
ENSMUSG00000087176	21.4157686442666	19.0107265137714	10.4270234436769	14.7739814625817	8.94019798944985	13.6432676790175
ENSMUSG00000075284	2172.80819369955	2076.92187162952	2115.94097167757	1816.21478780005	1779.09939990052	1838.12024548217
ENSMUSG00000056486	17.8464738702221	8.55482693119712	8.93744866600876	15.7589135600872	19.1575671202497	23.5656441728484
ENSMUSG00000027104	3387.26074056816	3459.0016891807	3407.40230391584	3807.74748895606	3830.23625290859	4017.32218293978
ENSMUSG00000018770	7815.86323146379	8128.03612096296	7773.34597726112	7475.63462006635	7800.96133136567	7108.14246076811
ENSMUSG00000009207	1690.06107551004	1643.47730711554	1846.32793691964	1762.04352243725	1679.48005087522	1783.5471747661
ENSMUSG00000001815	528.255626558575	549.409996247993	516.88244785084	457.993425340033	448.287070613843	496.118824691545
ENSMUSG00000001819	11890.2132160355	12085.1188448045	12357.5123555348	9389.35768551944	9111.33892239075	8892.92993259594
ENSMUSG00000001823	1040.44942663395	976.200806482161	1032.27532092401	499.360573435262	527.471681377541	458.909912839679
ENSMUSG00000042499	1593.69011661084	1739.48147601008	1683.21949876498	961.293727165317	957.878356012484	883.09150795095
ENSMUSG00000099521	167.756854380088	176.799756578074	148.212690377979	101.448006043061	90.6791510358485	132.711785604988
ENSMUSG00000050368	1033.31083708586	1051.29317621156	1035.99925786818	635.281202891014	604.10194985854	612.706748494058
ENSMUSG00000086077	14.2771790961777	21.8623354908371	21.5988342761878	12.8041172675708	10.2173691307998	3.72089118518659
ENSMUSG00000043342	179.357062395733	170.146002298254	163.853225543494	158.574067698377	192.852842343847	132.711785604988
ENSMUSG00000052371	58.8933637717331	72.2407607523313	87.8849118824195	55.1561974603051	51.0868456539991	27.286535358035
ENSMUSG00000027102	579.118077088709	673.930254913196	653.178540007474	412.686548854783	426.575161210893	435.34426866683
ENSMUSG00000101174	42.8315372885331	34.2193077247885	51.3903298295504	16.7438456575926	6.38585570674989	2.48059412345772
ENSMUSG00000027099	1523.19654482346	1635.87301651003	1520.85584799916	1644.8366028341	1752.27880593217	1598.7429125685
ENSMUSG00000081406	599.641522039464	524.69605178009	570.507139846893	561.411295578105	540.243392791041	518.444171802664
ENSMUSG00000059005	34264.337507133	34467.3977057932	33690.4575339089	36786.228909731	36520.7087869026	36436.2067824088
ENSMUSG00000015839	3105.28645341865	3099.69895807042	3021.6024364998	3388.16641541874	3282.32983326944	3373.6080079025
ENSMUSG00000087222	17.8464738702221	6.65375427981999	12.6613856101791	8.86438887754903	7.66302684809987	8.68207943210203
ENSMUSG00000042410	5315.57224224567	5333.45932343856	5470.4633709862	4933.52487640479	4693.60394446117	5143.51191498959
ENSMUSG00000075273	325.698148131554	353.599513156148	342.602198863669	304.344018129183	320.569956478845	321.236938987775
ENSMUSG00000075271	248.958310489599	253.793198958848	250.993350037079	264.946734228966	283.531993379695	240.617629975399
ENSMUSG00000042369	1951.51191770879	1905.82533300558	1907.40050280404	1947.21075676827	2182.68548056711	1977.03351639581
ENSMUSG00000042359	381.914540822754	405.879011069019	347.070923196674	426.475598219859	392.091540394443	435.34426866683
ENSMUSG00000002731	1233.19134443235	1234.74668706945	1222.1961050767	1378.90493650763	1369.12746352718	1377.97003558077
ENSMUSG00000002732	1621.35215110968	1710.01484991374	1701.83918348584	2669.16598423976	2692.27676596575	2510.36125293922
ENSMUSG00000002733	2136.22292226559	2064.56489939557	2191.16449794982	1627.107825079	1619.45300723177	1493.31766232155
ENSMUSG00000051747	15.1695027896888	13.30750855964	17.8748973320175	5.90959258503269	19.1575671202497	17.3641588642041
ENSMUSG00000044033	144.556438348799	165.393320669811	131.827367823629	250.172752766384	241.385345715146	262.942977086519
ENSMUSG00000042272	2271.85612367928	2351.62686975352	2215.74248178134	1590.6653374713	1591.35524212207	1730.21440111176
ENSMUSG00000027014	2096.9606797511	2068.36704469833	2163.60736456295	2419.97816357089	2392.14154774851	2450.82699397623
ENSMUSG00000054510	5.35394216106664	3.80214530275428	2.97914955533625	18.7137098526035	22.9890805442996	18.6044559259329
ENSMUSG00000027011	2734.07979691803	2766.06070775374	2991.0661535576	3989.95992699457	3777.87223611324	3682.44197627299
ENSMUSG00000027009	3.56929477404443	11.4064359082628	14.8957477766813	12.8041172675708	7.66302684809987	9.92237649383089
ENSMUSG00000027007	3610.34166394594	3794.54101214877	3736.5983297805	2353.98771303802	2360.21226921476	2375.16887321077
ENSMUSG00000059173	158.833617444977	154.937421087237	163.10843815466	419.581073537321	444.455557189793	471.312883456967
ENSMUSG00000027006	11552.9148598883	11788.5515111896	11669.3288082521	10898.2736588978	10878.9437820191	11238.3316763252
ENSMUSG00000027002	15097.2245705144	15349.260587219	15233.8812512119	13112.40101409	13188.0692055799	14125.74323603
ENSMUSG00000027001	626.411232844797	621.650757000324	633.814067897788	580.125005430709	624.53668812014	548.211301284157
ENSMUSG00000026999	885.185103963018	877.345028610549	864.698158436348	793.855270589391	804.617819050487	791.309525383014
ENSMUSG00000064193	10730.1924144711	10984.3977796571	10530.5488907248	6708.37251610961	7217.29411976873	6277.14342940977
ENSMUSG00000081400	49.0778031431109	45.6257436330513	49.1559676630482	48.261672777767	47.2553322299492	48.3715854074256
ENSMUSG00000027091	5882.19778762522	5944.65418085631	5644.74361997337	6266.13800432966	6159.79641473095	6277.14342940977
ENSMUSG00000027087	15241.7810088632	15669.5913289761	16038.2516311527	9025.91774153993	9018.1054290722	9186.88033622568
ENSMUSG00000048388	1209.99092840106	1147.2973451061	1158.8891770258	1183.88838120155	1043.44882248293	1188.20458513625
ENSMUSG00000059588	27.6620344988443	24.7139444679028	32.0258577198647	34.4726234126907	34.4836208164494	53.3327736543411
ENSMUSG00000027082	93.6939878186663	116.915968059694	97.5671479372623	161.528863990893	153.260536961997	151.316241530921
ENSMUSG00000034101	2340.56504807963	2183.38194010664	2313.3096297186	2122.52867012424	2127.76712148906	2102.30351963042
ENSMUSG00000076437	1824.80195323021	1797.46419187708	1848.56229908615	2289.96712670017	2266.97877589621	2165.55866977859
ENSMUSG00000050043	3389.9377116487	3448.54578959813	3395.4857056945	2459.3754474711	2477.71201421896	2401.21511150708
ENSMUSG00000027080	1719.5077573959	1819.32652736792	1728.65152948386	1544.37352888854	1535.15971190267	1472.23261227216
ENSMUSG00000034075	6312.29780789757	6217.45810632893	6415.59856741662	5809.12951108713	5591.45525683021	6175.439070348
ENSMUSG00000027079	604.10314050702	602.640030486553	632.32449312012	410.716684659772	438.069701483043	473.793477580425
ENSMUSG00000034059	160.618264831999	199.6126283946	169.066737265332	56.1411295578105	68.9672416328988	55.8133677777988
ENSMUSG00000097187	116.002080156444	134.976158247777	125.124281324123	189.106962721046	151.983365820647	145.114756222277
ENSMUSG00000027078	694.227833551641	726.209752826067	723.188554557876	210.775468866166	212.010409464096	202.168421061804
ENSMUSG00000027076	667.458122746308	624.50236597739	592.105974123081	681.57301147377	701.166956601138	672.241007457043
ENSMUSG00000027075	213.265362749155	213.870673279928	192.899933708022	284.645376179075	307.798245065345	287.748918321096
ENSMUSG00000027074	23.2004160312888	25.6644807935914	10.4270234436769	32.5027592176798	26.8205939683496	34.7283177284081
ENSMUSG00000027071	66.0319533198219	86.4988056376598	84.9057623270832	63.0356542403487	61.304214784799	81.8596060741049
ENSMUSG00000027067	11970.5223484515	12049.949000754	11757.2137201345	12475.149947004	12762.7712155103	12603.8987412887
ENSMUSG00000033955	10081.4730892885	9639.38887880778	9695.64222784184	8895.90670466921	8972.1272679836	8999.59547990462
ENSMUSG00000082028	12.4925317091555	10.4558995825743	14.8957477766813	10.8342530725599	10.2173691307998	9.92237649383089
ENSMUSG00000082908	15.1695027896888	4.75268162844285	10.4270234436769	10.8342530725599	8.94019798944985	12.4029706172886
ENSMUSG00000025314	459.54670215822	499.031570986499	463.257755854787	351.620758809445	298.858047075895	338.601097851979
ENSMUSG00000051329	2540.44555542612	2355.42901505627	2532.27712203582	2552.94399673412	2560.72813840671	2657.95660328495
ENSMUSG00000008200	2465.49036517119	2494.20731860681	2529.29797248048	2254.50957118997	2370.42963834556	2259.82124646999
ENSMUSG00000027282	5128.18426660833	5205.1369194706	5140.52255773271	5258.55246858159	5319.41780372266	5057.9314177303
ENSMUSG00000005510	2061.26773201066	2133.00351484515	2027.31127240632	2290.95205879767	2532.63037329701	2202.76758163046
ENSMUSG00000005505	629.980527618842	629.255047605833	675.522161672496	555.501702993073	500.651087409192	466.351695210052
ENSMUSG00000063235	786.137173983285	743.319406688461	783.516333053435	865.755313707289	886.356772096885	764.022990024979
ENSMUSG00000005506	8440.48981692156	8299.1326595869	8600.05997886693	7850.89374921593	7746.04297228762	7967.66832454621
ENSMUSG00000002104	61.5703348522664	50.3784252614942	67.7756523838998	63.0356542403487	74.0759261982988	78.1387148889183
ENSMUSG00000086495	9.81556062862218	13.30750855964	15.6405351655153	8.86438887754903	5.10868456539991	12.4029706172886
ENSMUSG00000002102	8187.96221165792	8384.68092889887	8213.51532406205	8781.65458135857	8560.87816046891	8391.84991965748
ENSMUSG00000002105	2891.12876697599	2728.98979105188	2862.96272267814	2201.32323792468	2289.96785644051	2094.86173726005
ENSMUSG00000040687	1018.14133429617	974.299733830783	933.963385597916	984.932097505448	1076.65527215803	1017.04359061767
ENSMUSG00000002108	41.0468899015109	44.6752073073628	50.6455424407163	63.0356542403487	68.9672416328988	64.4954472099008
ENSMUSG00000002103	3111.53271927323	3130.11612049246	3203.33055937531	2924.26339749368	2876.18941032015	3167.71869565551
ENSMUSG00000002109	243.604368328532	238.584617747831	213.753980595376	241.308363888835	224.782120877596	257.981788839603
ENSMUSG00000097868	43.7238609820443	48.477352610117	40.9633063858735	59.0959258503269	45.9781610885992	39.6895059753236
ENSMUSG00000027257	1463.41085735822	1514.20436682189	1452.33540822642	1056.83214062335	1093.25849699558	1100.1434937535
ENSMUSG00000027255	2990.17669695572	2956.16797289145	2976.17040578092	2531.275490589	2541.57057128646	2594.70145313678
ENSMUSG00000040591	1189.46748345031	1079.80926598221	1097.81661114141	1062.74173320838	1053.66619161373	1029.44656123496
ENSMUSG00000027253	673.704388600886	629.255047605833	625.621406620613	1262.68294900198	1194.15501716223	1224.17319992639
ENSMUSG00000040549	7347.39329237046	7580.52719736634	7489.58198211534	7405.70444114346	6885.22962301773	7553.40910592877
ENSMUSG00000075040	1325.99300855751	1289.87779395939	1296.6748439601	1355.2665661675	1394.67088635418	1451.14756222277
ENSMUSG00000027247	4618.66743761349	4424.74659608029	4631.08798377021	4463.71226589469	4344.93622287263	4430.34110449549
ENSMUSG00000027244	1409.87143574755	1364.0196273631	1413.60646400705	1711.81198546447	1751.00163479082	1821.9963836797
ENSMUSG00000027243	323.021177051021	352.648976830459	305.362829421966	343.741302029401	385.705684687694	398.135356814965
ENSMUSG00000040506	2193.3316386503	2247.06787392778	2251.49227644537	2179.65473177956	2256.76140676541	2165.55866977859
ENSMUSG00000040479	1940.80403338666	1890.61675179456	2087.63905090188	1940.31623208573	1872.33289321907	1808.35311600068
ENSMUSG00000027230	2826.88146104319	2690.96833802434	2793.69749551657	6854.14246654041	6696.20829409794	6267.22105291594
ENSMUSG00000087018	8.03091324159996	15.2085812110171	6.70308649950657	15.7589135600872	15.3260536961997	13.6432676790175
ENSMUSG00000058318	2992.85366803625	2877.2734578593	3039.47733383181	2785.38797174541	2624.58669547421	2670.35957390224
ENSMUSG00000040434	16.0618264831999	13.30750855964	11.916598221345	23.6383703401308	15.3260536961997	7.44178237037317
ENSMUSG00000027222	557.702308444442	576.975549692962	520.60638479501	447.159172267473	517.254312246741	466.351695210052
ENSMUSG00000044916	30.3390055793776	31.3676987477228	30.5362829421966	36.4424876077016	31.9292785337495	32.2477236049504
ENSMUSG00000027223	1539.25837130666	1650.13106139536	1619.91257071409	2482.02888571373	2530.07603101431	2542.60897654417
ENSMUSG00000068742	587.148990330309	567.470186436076	506.455424407163	809.614184149478	789.291765354287	945.106361037393
ENSMUSG00000049922	860.200040544707	787.994613995824	844.588898937828	929.775900045143	819.943872746686	838.440813728711
ENSMUSG00000027221	351.575535243376	277.556607101062	313.555490699141	151.679543015839	160.923563810097	136.432676790175
ENSMUSG00000027220	35.6929477404443	32.3182350734114	40.2185189970394	170.393252868443	108.559547014748	142.634162098819
ENSMUSG00000075028	522.901684397509	542.756241968173	534.757345182858	390.033110612157	420.189305504143	461.390506963137
ENSMUSG00000027217	58.8933637717331	63.6859338211341	49.9007550518823	330.937184761831	352.499235012594	337.36080079025
ENSMUSG00000085852	25.8773871118221	19.0107265137714	22.3436216650219	38.4123518027125	60.027043643449	47.1312883456968
ENSMUSG00000027215	3485.41634685438	3513.18225974495	3449.85518507938	4319.9121796589	4301.51240406673	4140.11159205094
ENSMUSG00000027198	10911.3341242538	10864.6302026203	10925.2862068069	9882.80866636966	9854.65252665643	9601.13955484312
ENSMUSG00000040272	360.498772178487	393.522038835068	389.523804360215	424.505734024848	357.607919577994	378.290603827303
ENSMUSG00000040174	1011.8950684416	956.239543642701	964.499668540112	1173.05412812899	1226.08429569598	1201.84785281527
ENSMUSG00000027195	10989.8586092828	11305.6790577398	10978.9108988029	7780.96357029304	7844.38515017157	7753.09693286712
ENSMUSG00000027194	2096.9606797511	2126.34976056533	2133.81586900959	4251.95186493102	4318.11562890428	4451.42615454489
ENSMUSG00000081476	82.986103496533	96.9547052202341	96.8223605484283	82.7342961904576	80.4617819050487	74.4178237037317
ENSMUSG00000045464	328.375119212087	312.726451151539	286.743144701114	319.117999591765	314.184100772095	301.392186000113
ENSMUSG00000027193	8153.16158761099	8195.52420008684	8133.82307345681	7835.13483565584	7834.16778104077	8322.39328420066
ENSMUSG00000050587	610.349406361597	592.184130903979	641.261941786129	514.134554897844	570.89550018344	519.684468864393
ENSMUSG00000075014	41.0468899015109	33.2687713990999	35.005007275201	58.1109937528214	47.2553322299492	50.8521795308833
ENSMUSG00000027165	895.892988285152	907.762191032584	871.401244935854	1369.05561553257	1281.00265477403	1373.00884733385
ENSMUSG00000027164	1773.04717900657	1811.72223676241	1766.6356863144	1328.67339953485	1370.40463466853	1475.95350345735
ENSMUSG00000032841	998.510213038929	903.960045729829	989.077652371636	737.714141031581	716.493010297338	682.163383950874
ENSMUSG00000027163	1179.65192282168	1112.12750105563	1181.23279869082	1195.70756637161	1223.52995341328	1102.62408787696
ENSMUSG00000048058	2254.00964980906	2372.53866891867	2197.12279706049	4069.73942689251	3756.16032671029	4012.36099469287
ENSMUSG00000027189	4840.85603729776	4857.24062426859	4871.65431036361	4438.10403135955	4473.93050814897	4440.26348098933
ENSMUSG00000075012	37.4775951274665	43.7246709816742	38.7289442193713	185.167234331024	155.814879244697	188.525153382787
ENSMUSG00000005087	9400.63011113952	9295.29472890852	9717.98584950686	6878.76576897805	6424.17084099039	6770.78165997786
ENSMUSG00000010914	1026.17224753777	1075.05658435377	1085.90001292006	1299.12543660969	1222.25278227193	1165.87923802513
ENSMUSG00000010911	840.568919287463	809.856949486661	803.625592551955	921.896443265099	918.286050630635	979.834678765801
ENSMUSG00000027187	3618.37257718754	3567.3628303092	3411.87102824885	3446.27740917156	3425.37300110064	3533.60632886553
ENSMUSG00000032724	1008.32577366755	973.349197505095	923.536362154239	793.855270589391	794.400449919687	828.51843723488
ENSMUSG00000027185	2244.19408918043	2260.37538248742	2264.15366205555	2553.92892883163	2482.82069878436	2521.52392649478
ENSMUSG00000027184	22787.2701611931	22944.0458294707	23008.7168032507	22703.6697795981	22538.2391314031	23615.2560553175
ENSMUSG00000027180	3428.30763046967	3433.33720838711	3477.41231846624	3725.0131927656	3647.60077969554	3612.98534081617
ENSMUSG00000068686	25.8773871118221	26.6150171192799	20.1092594985197	22.6534382426253	33.2064496750994	17.3641588642041
ENSMUSG00000032679	716.535925889419	725.259216500378	735.849940168055	828.327894002082	831.438413018836	838.440813728711
ENSMUSG00000081721	23.2004160312888	18.0601901880828	22.3436216650219	12.8041172675708	19.1575671202497	16.1238618024752
ENSMUSG00000027177	5721.57952279322	5611.01593053962	5829.45089240421	4111.10657498774	3928.57843079253	4405.53516326092
ENSMUSG00000027176	1779.29344486115	1920.08337789091	1879.09858202834	2038.80944183628	2010.26737648487	2056.41252834645
ENSMUSG00000027175	39.2622425144887	52.2794979128713	47.6663928853801	49.2466048752724	44.7009899472492	64.4954472099008
ENSMUSG00000027173	83.8784271900441	107.410604802808	104.270234436769	178.272709648486	185.189815495747	215.811688740822
ENSMUSG00000074994	2461.92107039714	2460.93854720771	2496.52732737178	3446.27740917156	3200.59088022305	3775.46425590266
ENSMUSG00000045106	73.1705428679108	84.5977329862827	74.4787388834064	70.9151110203923	86.8476376117985	107.905844370411
ENSMUSG00000027170	5776.0112680974	5775.45871488375	5658.89458036122	6653.2163186493	6706.42566322874	6443.34323568144
ENSMUSG00000005973	23433.3125152952	23732.9909797922	23621.6768242612	29087.9996356284	28958.5784589694	27982.3420096649
ENSMUSG00000027167	994.048594571373	1071.25443905102	975.671479372623	1049.93761594081	1228.63863797868	1175.80161451896
ENSMUSG00000042670	1049.37266356906	1009.46957788126	1021.84829748034	979.022504920415	991.084805687583	972.392896395428
ENSMUSG00000027166	683.519949229508	691.990445101278	716.485468058369	564.366091870622	537.689050508341	610.2261543706
ENSMUSG00000016386	13.3848554026666	8.55482693119712	5.95829911067251	18.7137098526035	10.2173691307998	14.8835647407463
ENSMUSG00000027122	4233.18360201669	4359.15958960778	4414.35485361949	5390.53336964732	5014.17390094002	5204.2864710143
ENSMUSG00000083424	12.4925317091555	7.60429060550855	13.4061729990131	23.6383703401308	12.7717114134998	11.1626735555598
ENSMUSG00000063684	19.6311212572444	12.3569722339514	9.68223605484283	15.7589135600872	6.38585570674989	11.1626735555598
ENSMUSG00000057234	356.929477404443	319.380205431359	327.706451086988	283.660444081569	297.580875934545	286.508621259367
ENSMUSG00000027115	1081.49631653546	1144.44573612904	1062.06681647737	871.664906292322	882.525258672835	888.052696197865
ENSMUSG00000048482	2180.83910694115	2199.54105764335	2154.66991589695	2061.4628800789	2076.68027583507	1999.35886350693
ENSMUSG00000027162	5698.37910676193	5686.10830026902	5834.66440412605	4499.16982140489	4264.47444096758	4508.47981938441
ENSMUSG00000050199	1696.30734136461	1823.12867267068	1818.77080353278	2365.80689820809	2215.89193024221	2349.12263491446
ENSMUSG00000027160	2020.22084210915	1982.81877538636	1876.86421986184	1930.46691111068	1923.41973887307	1911.29777212418
ENSMUSG00000074971	45.5085083690665	38.9719893532313	47.6663928853801	169.408320770937	171.140932940897	152.55653859265
ENSMUSG00000027134	861.98468793173	805.104267858218	857.250284548007	881.514227267376	825.052557312086	837.200516666982
ENSMUSG00000027133	1525.87351590399	1419.15073425303	1403.92422795221	1410.4227636278	1509.61628907567	1364.32676790175
ENSMUSG00000027130	1101.12743779271	1122.5834006382	1114.20193369576	643.160659671058	662.851822360639	749.139425284233
ENSMUSG00000027131	1904.2187619527	1947.64893133588	1865.69240902933	1977.74365179094	2098.39218523801	1907.57688093899
ENSMUSG00000027132	1773.93950270008	1879.2103158863	1831.43218914296	1442.92552284548	1455.97510113898	1361.84617377829
ENSMUSG00000055943	4991.65874150113	5150.00581258067	4876.86782208545	4842.91112343429	4871.13073310882	4692.04378452028
ENSMUSG00000003604	767.398376419552	805.104267858218	824.479639439308	897.273140827463	854.427493563136	833.479625481795
ENSMUSG00000044042	7429.48707217348	7229.77929318726	7531.29007589005	3758.50088408079	3694.85611192549	4034.68634180399
ENSMUSG00000087545	66.0319533198219	76.0429060550855	65.5412902173976	22.6534382426253	16.6032248375497	45.8909912839679
ENSMUSG00000074934	4236.75289679074	4158.59642488749	4172.29895224842	762.337443469217	659.020308936589	760.302098839792
ENSMUSG00000023236	31.2313292728888	30.4171624220342	43.9424559412098	22.6534382426253	29.3749362510495	16.1238618024752
ENSMUSG00000041219	3648.71158276692	3643.40573636429	3582.42734029185	2875.0167926184	2894.06980629905	2889.89215382825
ENSMUSG00000096006	52.6470979171553	47.5268162844285	49.1559676630482	49.2466048752724	54.9183590780491	47.1312883456968
ENSMUSG00000040383	4102.90434276407	3951.37950588738	3901.19634271282	3903.28590241409	3840.45362203939	4176.08020684108
ENSMUSG00000040321	997.617889345418	1043.68888560605	951.093495541099	899.243005022474	863.367691552585	873.169131457119
ENSMUSG00000057147	1390.24031449031	1411.54644364753	1421.05433789539	1273.51720207454	1259.29074537108	1201.84785281527
ENSMUSG00000085582	10.7078843221333	9.50536325688569	26.8123459980263	31.5178271201743	40.8694765231993	24.8059412345772
ENSMUSG00000040282	940.509172960707	980.953488110603	942.15604687509	832.267622392104	855.704664704486	880.610913827492
ENSMUSG00000027210	4434.8487567502	4315.4349186261	4336.89696518075	3002.07303319661	2923.4447425501	3146.63364560612
ENSMUSG00000086328	139.202496187733	111.212750105563	128.103430879459	107.357598628094	109.836718156098	91.7819825679358
ENSMUSG00000086308	34.8006240469332	38.9719893532313	33.5154324975329	25.6082345351416	15.3260536961997	27.286535358035
ENSMUSG00000099470	9.81556062862218	3.80214530275428	8.93744866600876	17.7287777550981	14.0488825548498	22.3253471111195
ENSMUSG00000027351	5176.36974605793	5041.64467145217	5311.07886977571	4283.46969205119	4063.95857177563	4548.16932535974
ENSMUSG00000027349	3075.83977153279	3028.40873364378	2956.80593367123	2967.60040978391	3178.8789708201	2979.19354227273
ENSMUSG00000087203	20.5234449507555	21.8623354908371	23.83319644269	18.7137098526035	16.6032248375497	24.8059412345772
ENSMUSG00000040152	57567.3707631756	57749.834467209	58075.5414317249	47230.4488716788	46335.7690081772	47541.826673129
ENSMUSG00000027344	19.6311212572444	20.9117991651485	18.6196847208516	17.7287777550981	11.4945402721498	11.1626735555598
ENSMUSG00000040133	1557.99716887039	1591.19780920266	1550.64734355252	1110.01847388864	1074.10092987533	1059.21369071645
ENSMUSG00000005102	2134.43827487857	2153.9153140103	2196.37800967165	1917.66279384311	1767.60485962837	1724.01291580312
ENSMUSG00000009549	3734.37465734398	3686.17987102027	3502.7350896866	2718.41258911504	2816.1623666767	2655.47600916149
ENSMUSG00000040093	450.623465223109	418.23598330297	458.789031521783	646.115455963574	651.357282088489	721.852889926198
ENSMUSG00000040084	4049.3649211534	3960.88486914427	3935.45656259919	3073.9730763145	3106.08021576315	3101.98295138388
ENSMUSG00000074918	763.829081645508	730.011898128821	773.834096998592	643.160659671058	624.53668812014	538.288924790326
ENSMUSG00000045838	1257.28408415715	1273.71867642268	1365.94007112167	485.571524070186	523.640167953491	580.459024889107
ENSMUSG00000027331	2884.88250112141	2741.34676328583	2822.7442036811	1912.73813335558	1989.83263822327	1941.06490160567
ENSMUSG00000086421	43.7238609820443	53.2300342385599	64.7965028285635	22.6534382426253	14.0488825548498	23.5656441728484
ENSMUSG00000027332	1944.3733281607	2024.64237371665	1978.15530474327	1981.68338018096	1882.55026234987	1952.22757516123
ENSMUSG00000040007	1410.76375944106	1454.32057830351	1505.96010022248	1418.30222040785	1348.69272526558	1456.10875046968
ENSMUSG00000074916	1774.83182639359	1787.00829229451	1680.98513659848	1523.68995484093	1565.81181929507	1503.24003881538
ENSMUSG00000039983	762.936757951997	854.532156794024	810.328679051461	828.327894002082	832.715584160186	777.666257703996
ENSMUSG00000027324	269.481755440354	284.210361380882	281.529632979276	241.308363888835	228.613634301646	222.013174049466
ENSMUSG00000027326	1627.59841696426	1614.96121734488	1605.01682293741	1289.27611563463	1319.31778901453	1508.2012270623
ENSMUSG00000027323	1624.92144588373	1503.74846723932	1630.33959415777	1392.6939858727	1436.81753401873	1469.7520181487
ENSMUSG00000070730	1336.70089287964	1277.52082172544	1282.52388357226	1231.16512188181	1286.11133933943	1222.93290286466
ENSMUSG00000046814	354.25250632391	403.977938417642	367.180182695193	307.2988144217	348.667721588544	266.663868271705
ENSMUSG00000034278	291.789847778132	314.627523802916	284.508782534612	335.861845249358	289.917849086445	302.632483061842
ENSMUSG00000055926	49.970126836622	57.9827158670027	58.093416329057	53.1863332652942	49.8096745126492	59.5342589629854
ENSMUSG00000068580	765.61372903253	783.241932367381	763.407073554915	734.759344739064	822.498215029386	804.952793062031
ENSMUSG00000034226	106.186519527822	99.8063141972998	113.207683102778	74.8548394104141	70.2444127742488	65.7357442716297
ENSMUSG00000034216	3176.67234889954	3039.81516955204	3157.1537412676	2715.45779282252	2766.35269216405	2649.27452385285
ENSMUSG00000027313	4327.76991352887	4418.09284180047	4046.42988353547	4497.19995720988	4698.71262902657	4466.30971928563
ENSMUSG00000034154	2352.16525609528	2337.36882486819	2409.3872028782	2349.06305255049	2371.70680948691	2435.94342923548
ENSMUSG00000014077	6054.41626047286	6059.66907626463	6058.84540816511	4122.92576015781	4032.02929324188	4038.40723298917
ENSMUSG00000085438	5455.66706212691	5327.75610548443	5705.81618585776	6301.59555983986	6219.8234583744	6894.81136615074
ENSMUSG00000072980	314.09794011591	313.676987477228	294.191018589455	305.328950226689	261.820083976746	262.942977086519
ENSMUSG00000027306	1890.83390655004	1825.98028164774	1870.16113336233	1588.69547327629	1610.51280924232	1751.29945116115
ENSMUSG00000027305	733.49007606613	734.764579757264	758.938349221911	773.171696541777	782.905909647537	807.433387185489
ENSMUSG00000082029	14.2771790961777	15.2085812110171	17.8748973320175	13.7890493650763	14.0488825548498	17.3641588642041
ENSMUSG00000027304	4175.18256193847	4205.17270484623	4409.88612928649	3684.63097676788	3512.22063871244	3542.28840829763
ENSMUSG00000034032	1756.98535252337	1733.77825805595	1775.57313498041	1582.78588069125	1541.54556760942	1505.72063293884
ENSMUSG00000027298	1027.06457123128	1010.42011420695	1024.08265964684	1012.5101962356	1030.67711106943	907.897449185527
ENSMUSG00000033943	2838.48166905883	2844.0046864602	2876.36889567715	3268.00469952308	3100.97153119775	3586.93910251987
ENSMUSG00000033902	937.832201880174	892.553609821567	902.682315266885	923.86630746011	1030.67711106943	1019.52418474112
ENSMUSG00000098789	31.2313292728888	29.4666260963456	31.2810703310307	34.4726234126907	34.4836208164494	37.2089118518659
ENSMUSG00000098488	45.5085083690665	48.477352610117	43.9424559412098	22.6534382426253	40.8694765231993	34.7283177284081
ENSMUSG00000027293	1938.12706230613	1940.99517705606	2034.01435890583	1577.86122020373	1542.82273875077	1536.72805948206
ENSMUSG00000027291	2213.85508360106	2259.42484616173	2285.00770894291	1960.01487403584	1883.82743349122	1981.99470464272
ENSMUSG00000033808	2154.96171982932	2245.1668012764	2296.92430716425	1927.51211481816	1940.02296371062	1905.09628681553
ENSMUSG00000062646	309.636321648354	297.517869940522	275.571333868604	337.831709444369	343.559037023144	341.081691975437
ENSMUSG00000027288	9308.72077070787	9282.93775667457	9461.77898774794	9977.36214773019	9717.99521453199	10443.301259757
ENSMUSG00000097799	14.2771790961777	11.4064359082628	15.6405351655153	11.8191851700654	25.5434228269996	14.8835647407463
ENSMUSG00000027287	3088.33230324194	3137.72041109797	3139.27884393558	2947.90176783381	3094.585675491	3229.73354874196
ENSMUSG00000027286	411.36122270862	506.635861592007	458.044244132949	354.575555101961	333.341667892344	337.36080079025
ENSMUSG00000027285	1512.48866050133	1650.13106139536	1626.61565721359	1505.96117708583	1464.91529912843	1533.00716829687
ENSMUSG00000033705	829.86103496533	901.108436752764	831.182725938815	891.363548242431	876.139402966085	1133.63151442018
ENSMUSG00000027284	1035.9878081664	1076.95765700515	1115.69150847343	954.399202482779	1005.13368824243	888.052696197865
ENSMUSG00000090100	1130.57411967857	1156.80270836299	1153.67566530396	900.22793711998	835.269926442886	976.113787580614
ENSMUSG00000087519	17.8464738702221	28.5160897706571	16.3853225543494	24.6233024376362	30.6521073923995	28.5268324197638
ENSMUSG00000027272	2405.70467770594	2356.37955138196	2295.43473238658	1938.34636789072	1885.10460463257	2158.11688740822
ENSMUSG00000054484	477.393176028442	460.059581633267	430.487110746089	424.505734024848	454.672926320592	481.235259950798
ENSMUSG00000023572	1677.56854380088	1575.03869166596	1541.70989488651	1570.96669552119	1392.11654407148	1405.2565709388
ENSMUSG00000053675	42.8315372885331	37.0709167018542	37.9841568305372	68.9452468253814	60.027043643449	81.8596060741049
ENSMUSG00000074890	500.593592059731	503.784252614942	526.564683905683	342.756369931896	374.211144415544	342.321989037166
ENSMUSG00000027259	261.450842198754	295.616797289145	265.889097813761	282.675511984064	298.858047075895	374.569712642116
ENSMUSG00000050619	979.771415475196	974.299733830783	992.056801926973	961.293727165317	977.035923132734	1079.05844370411
ENSMUSG00000027263	1650.79883299555	1718.56967684493	1715.99014387368	1303.06516499971	1326.98081586263	1437.50429454375
ENSMUSG00000043909	2486.90613381546	2496.10839125818	2614.9485221964	2647.49747809464	2454.72293367466	2741.05650642078
ENSMUSG00000027254	3973.51740720496	3819.25495661667	3847.57165071677	3361.57324878609	3256.78641044245	3495.15711995193
ENSMUSG00000033526	544.317453041775	538.00356033973	548.163518181871	443.219443877452	466.167466592742	442.786051037204
ENSMUSG00000033486	77.6321613354663	76.0429060550855	69.2652271615679	142.81515413829	116.222573862848	112.867032617326
ENSMUSG00000027248	37924.6492979156	38288.5537350613	38393.789894396	64661.7771333302	65010.5654369966	65136.6807908146
ENSMUSG00000027246	4.46161846755554	6.65375427981999	8.93744866600876	14.7739814625817	19.1575671202497	33.4880206666793
ENSMUSG00000046110	6.24626585457775	7.60429060550855	24.5779838315241	7.87945678004358	6.38585570674989	14.8835647407463
ENSMUSG00000074884	12111.5094920263	12395.9442233046	12067.7900612783	9774.46613564407	9979.81529850873	9200.5236039047
ENSMUSG00000027245	596.964550958931	595.035739881044	558.590541625548	489.511252460208	572.17267132479	444.026348098933
ENSMUSG00000048222	1280.48450018844	1315.54227475298	1248.26366368589	1494.14199191576	1413.82845347443	1462.31023577833
ENSMUSG00000084407	99.940253673244	98.8557778716112	103.525447047935	102.432938140567	93.2334933185484	121.549112049428
ENSMUSG00000068479	1309.93118207431	1434.35931546405	1477.65817944678	1679.30922624679	1466.19247026978	1653.31598328457
ENSMUSG00000027242	525.578655478042	490.476744055302	486.346164908643	394.957771099685	379.319828980944	437.824862790288
ENSMUSG00000027238	16.954150176711	12.3569722339514	17.1301099431835	19.698641950109	11.4945402721498	11.1626735555598
ENSMUSG00000060227	1112.72764580835	1155.8521720373	1168.57141308065	2200.33830582717	1943.85447713467	2130.83035205018
ENSMUSG00000033411	2199.57790450488	2311.7043440746	2314.05441710744	2162.91088612196	2120.10409464096	2231.29441405022
ENSMUSG00000027236	3904.80848280461	3928.56663407086	3704.57247206063	5155.13459834351	5283.65701176486	5212.96855044641
ENSMUSG00000033396	3288.21281058843	3124.41290253833	3272.59578653688	2877.97158891092	2913.2273734193	3100.74265432215
ENSMUSG00000060802	26598.3846561791	26972.4187777388	26149.485221964	22657.3779710153	23233.0202322975	22178.9920578355
ENSMUSG00000033368	14.2771790961777	17.1096538623942	8.93744866600876	18.7137098526035	24.2662516856496	27.286535358035
ENSMUSG00000027227	3434.55389632425	3489.41885160274	3335.15792719894	4419.39032150694	4454.77294102873	4437.78288686587
ENSMUSG00000068452	37.4775951274665	46.5762799587399	31.2810703310307	9.84932097505448	16.6032248375497	9.92237649383089
ENSMUSG00000027224	154.371998977422	147.333130481728	122.145131768786	80.7644319954467	65.1357282088489	71.937229580274
ENSMUSG00000033268	23.2004160312888	14.2580448853285	22.3436216650219	40.3822159977234	42.1466476645493	48.3715854074256
ENSMUSG00000033256	985.125357636262	993.310460344555	1009.18691187016	875.604634682343	841.655782149636	770.224475333623
ENSMUSG00000074876	202.557478427021	205.315846348731	211.519618428874	237.368635498813	178.803959788997	191.005747506245
ENSMUSG00000033213	107.971166914844	115.014895408317	113.207683102778	186.15216642853	178.803959788997	177.362479827227
ENSMUSG00000005802	15094.5475994339	15592.5978865953	15945.8979949373	13526.0724950423	12698.9126584428	14118.3014536596
ENSMUSG00000087017	5.35394216106664	4.75268162844285	7.44787388834064	17.7287777550981	16.6032248375497	21.0850500493907
ENSMUSG00000085633	7.13858954808886	11.4064359082628	5.21351172183844	13.7890493650763	11.4945402721498	16.1238618024752
ENSMUSG00000005804	1690.95339920355	1711.91592256511	1769.61483586973	1452.77484382054	1401.05674206093	1443.7057798524
ENSMUSG00000005803	3765.60598661687	3649.10895431842	3830.44154077359	2212.15749099724	2038.36514159457	2057.65282540818
ENSMUSG00000027200	225.75789445831	177.750292903762	187.686421986184	483.601659875175	528.748852518891	448.987536345848
ENSMUSG00000035183	48.1854794495998	42.7741346559856	50.6455424407163	29.5479629251634	38.3151342404994	27.286535358035
ENSMUSG00000027201	3520.21697090132	3404.82111861645	3376.12123358481	2872.06199632589	3159.72140369985	3023.84423649497
ENSMUSG00000086416	25.8773871118221	18.0601901880828	21.5988342761878	20.6835740476144	31.9292785337495	16.1238618024752
ENSMUSG00000027203	2560.07667668337	2558.84378875363	2618.67245914057	3125.18954538479	3333.41667892344	3212.36938987775
ENSMUSG00000027204	6650.48848773828	6635.6940896319	6747.77374283662	21346.4333492356	20671.0149227494	22164.1084930948
ENSMUSG00000053615	18.7387975637333	11.4064359082628	5.95829911067251	28.563030827658	12.7717114134998	19.8447529876618
ENSMUSG00000068394	576.441106008175	554.162677876436	560.080116403216	436.324919194913	429.129503493593	456.429318716221
ENSMUSG00000035109	201.66515473351	196.761019417534	205.561319318202	144.785018333301	149.429023537948	171.160994518583
ENSMUSG00000091337	6040.13908137668	6086.28409338391	6064.80370727578	6739.89034322978	6646.39861958529	6687.68175684202
ENSMUSG00000035093	3994.04085215572	3801.19476642859	3918.32645265601	2846.45376179074	2745.91795390245	2914.69809506283
ENSMUSG00000027206	8201.34706706059	8511.10226021545	8398.96738388173	9140.16986485056	8767.7798853676	9126.10578020097
ENSMUSG00000027207	2409.27397247999	2596.86524178117	2519.61573642564	2394.36992903574	2185.23982284981	2339.20025842063
ENSMUSG00000027208	5754.59549945313	5979.82402490679	5873.39334834542	5868.22543693746	5928.6284381466	6015.44074938498
ENSMUSG00000023330	760.259786871463	671.07864593613	741.808239278727	832.267622392104	825.052557312086	741.697642913859
ENSMUSG00000060131	24.0927397247999	22.8128718165257	20.8540468873538	35.4575555101961	29.3749362510495	33.4880206666793
ENSMUSG00000027361	1756.09302882986	1870.6554889551	1842.60399997547	1947.21075676827	1827.63190327182	1789.74866007475
ENSMUSG00000098024	30.3390055793776	29.4666260963456	13.4061729990131	16.7438456575926	11.4945402721498	26.0462382963061
ENSMUSG00000027363	5375.35792971091	5233.65300924126	5282.03216161118	4586.82877808287	4361.53944771018	4762.74071703883
ENSMUSG00000027364	20.5234449507555	10.4558995825743	14.1509603878472	9.84932097505448	10.2173691307998	7.44178237037317
ENSMUSG00000027365	9301.58218115978	9177.42822452314	9277.81650270593	8217.28848948795	8087.04766702806	9098.81924484293
ENSMUSG00000027366	6876.24638219659	6862.87227147147	6871.40844938307	6063.24199224354	5530.15104204541	6220.08976457024
ENSMUSG00000001998	778.998584435197	792.747295624267	833.417088105317	777.111424931799	767.579855951337	796.270713629929
ENSMUSG00000001999	699.581775712708	748.072088316904	701.589720281688	798.779931076918	849.318808997736	807.433387185489
ENSMUSG00000034906	2059.48308462364	2052.20792716162	1977.41051735444	1692.11334351436	1688.42024886467	1598.7429125685
ENSMUSG00000074825	496.131973592176	495.229425683745	480.387865797971	581.109937528214	540.243392791041	580.459024889107
ENSMUSG00000044145	49.0778031431109	45.6257436330513	31.2810703310307	32.5027592176798	40.8694765231993	31.0074265432215
ENSMUSG00000003660	8138.88440851481	7925.57188359129	8089.13583012676	9233.73841411358	9249.27340565655	9797.10649059628
ENSMUSG00000003662	1510.7040131143	1383.03035387687	1425.5230622284	1480.35294255069	1416.38279575713	1314.71488543259
ENSMUSG00000034850	4588.32843203411	4541.66256413998	4651.94203065756	4365.21905614415	4287.46352151188	4362.12476610041
ENSMUSG00000027367	3041.03914748585	3018.9033703869	2929.99358767321	3206.93890947774	2996.24349760705	3026.32483061842
ENSMUSG00000027368	33.015976659911	44.6752073073628	31.2810703310307	28.563030827658	19.1575671202497	21.0850500493907
ENSMUSG00000027371	6.24626585457775	9.50536325688569	11.916598221345	9.84932097505448	7.66302684809987	21.0850500493907
ENSMUSG00000034800	213.265362749155	199.6126283946	210.030043651206	140.845289943279	153.260536961997	174.88188570377
ENSMUSG00000027374	2005.05133931946	1998.97789292306	2008.69158768547	2410.12884259583	2323.17430611561	2318.11520837124
ENSMUSG00000027378	1516.05795527537	1547.47313822099	1611.71990943691	1714.76678175698	1842.95795696802	1764.94271884017
ENSMUSG00000051319	312.313292728888	284.210361380882	263.654735647258	212.745333061177	249.048372563246	238.137035851941
ENSMUSG00000027379	2390.53517491626	2408.65904929483	2479.3972174286	2194.42871324214	2136.70731947851	2251.13916703788
ENSMUSG00000027381	1488.39592077653	1582.64298227147	1625.87086982476	1438.98579445546	1404.88825548498	1442.46548279067
ENSMUSG00000074813	199.880507346488	200.563164720288	169.811524654166	200.926147891111	205.624553757347	200.928124000076
ENSMUSG00000014355	9919.96250076298	9733.49197505095	10050.1610249269	11270.5779917548	11060.3020840908	11955.2233780045
ENSMUSG00000014361	460.439025851731	442.949927770873	421.54966208008	774.156628639282	766.302684809987	783.867743012641
ENSMUSG00000014353	1321.53139008995	1270.86706744562	1257.94589974073	1378.90493650763	1406.16542662633	1323.3969648647
ENSMUSG00000027386	108.863490608355	106.46006847712	109.483746158607	327.982388469314	333.341667892344	331.159315481606
ENSMUSG00000027387	236.465778780443	221.474963885437	250.993350037079	252.142616961395	192.852842343847	233.175847605026
ENSMUSG00000074807	139.202496187733	161.591175367057	187.686421986184	186.15216642853	148.151852396598	157.517726839565
ENSMUSG00000042851	498.808944672709	480.971380798416	507.944999184831	398.897499489706	393.368711535793	399.375653876693
ENSMUSG00000090248	15.1695027896888	17.1096538623942	7.44787388834064	8.86438887754903	6.38585570674989	6.20148530864431
ENSMUSG00000027394	1778.40112116764	1612.10960836781	1619.91257071409	1311.92955387726	1357.63292325503	1322.15666780297
ENSMUSG00000027395	1569.59737688604	1544.62152924393	1618.42299593642	1905.84360867304	1984.72395365787	1977.03351639581
ENSMUSG00000037938	541.640481961242	528.498197082845	507.944999184831	489.511252460208	568.34115790074	520.924765926122
ENSMUSG00000082274	44.6161846755554	55.131106889937	43.9424559412098	60.0808579478323	53.6411879366991	57.0536648395276
ENSMUSG00000103532	28.5543581923554	40.8730620046085	34.2602198863669	19.698641950109	8.94019798944985	18.6044559259329
ENSMUSG00000103009	285.543581923554	269.952316495554	242.800688759905	200.926147891111	196.684355767897	137.672973851904
ENSMUSG00000027397	2851.8665244615	2832.59825055194	2862.96272267814	5236.88396243647	5272.16247149271	5343.19974192794
ENSMUSG00000087528	43.7238609820443	52.2794979128713	39.4737316082054	37.427419705207	26.8205939683496	39.6895059753236
ENSMUSG00000048327	2488.69078120248	2465.69122883615	2433.96518670972	2002.36695422858	1920.86539659037	1922.46044567974
ENSMUSG00000037885	2044.31358183395	2052.20792716162	2097.32128695672	1568.99683132618	1572.19767500182	1630.99063617345
ENSMUSG00000027404	7098.43498188086	7146.13209652666	6992.06400637419	7614.51004581462	8044.90101936351	7611.70306783003
ENSMUSG00000027405	6144.54095351748	6315.36334787485	6204.07894898775	8485.19002000944	8226.25932143521	8197.12328096605
ENSMUSG00000027406	5644.83968515126	5717.47599901674	5722.94629580094	5533.34852378561	5650.20512933231	5704.12618689104
ENSMUSG00000053552	11.6002080156444	17.1096538623942	17.8748973320175	10.8342530725599	19.1575671202497	14.8835647407463
ENSMUSG00000027408	63.3549822392886	66.5375427981999	56.6038415513888	236.383703401308	257.988570552696	261.70268002479
ENSMUSG00000037773	1587.44385075626	1473.33130481728	1580.43883910588	1271.54733787953	1306.54607760103	1307.27310306222
ENSMUSG00000027411	1794.46294765084	1708.11377726236	1813.55729181094	1791.59148536241	1753.55597707352	1747.57855997597
ENSMUSG00000027303	6314.0824552846	6376.19767271892	6386.55185925209	6104.60914033877	5748.54730721625	5908.7752020763
ENSMUSG00000060029	26.7697108053332	18.0601901880828	14.8957477766813	12.8041172675708	21.7119094029496	19.8447529876618
ENSMUSG00000037740	1610.64426678755	1654.8837430238	1555.11606788552	1637.94207815156	1751.00163479082	1514.40271237094
ENSMUSG00000027300	519.332389623464	559.865895830567	556.356179459045	492.466048752724	464.890295451392	517.203874740935
ENSMUSG00000079043	229.327189232355	269.952316495554	230.88409053856	248.202888571373	204.347382615997	222.013174049466
ENSMUSG00000037703	878.938838108441	922.020235917912	857.250284548007	704.226449716395	784.183080788887	721.852889926198
ENSMUSG00000068290	2688.57128854897	2582.60719689584	2586.6466014207	2763.71946560029	3030.7271184235	2593.46115607505
ENSMUSG00000074797	1811.41709782755	1677.69661484032	1800.15111881193	1614.30370781143	1835.29493011992	1655.79657740803
ENSMUSG00000074796	72.2782191743997	74.1418334037084	77.4578884387426	82.7342961904576	102.173691307998	112.867032617326
ENSMUSG00000027309	3278.39724995981	3221.36760775856	3191.41396115396	1557.17764615611	1348.69272526558	1369.28795614866
ENSMUSG00000089662	13.3848554026666	9.50536325688569	19.3644721096857	6.89452468253814	11.4945402721498	14.8835647407463
ENSMUSG00000085566	495.239649898665	463.861726936022	497.517975741154	378.213925442092	379.319828980944	388.212980321134
ENSMUSG00000027312	5687.6712224398	5487.44620820011	5651.44670647287	3343.844471031	3475.18267561329	3585.69880545814
ENSMUSG00000027316	4.46161846755554	1.90107265137714	0.744787388834063	24.6233024376362	37.0379630991494	29.7671294814927
ENSMUSG00000027318	6.24626585457775	7.60429060550855	5.21351172183844	25.6082345351416	21.7119094029496	22.3253471111195
ENSMUSG00000027322	11.6002080156444	11.4064359082628	5.21351172183844	30.5328950226689	17.8803959788997	22.3253471111195
ENSMUSG00000074793	1279.59217649493	1257.55955888598	1289.22697007176	1710.82705336696	1777.82222875917	1758.74123353153
ENSMUSG00000027327	1859.60257727715	1919.13284156522	1799.4063314231	1686.20375092933	1850.62098381612	1674.40103333396
ENSMUSG00000027329	197.203536265955	228.128718165257	208.540468873538	177.287777550981	181.358302071697	181.083371012414
ENSMUSG00000068267	9385.46060834983	9236.36147671583	9099.81231677459	8474.35576693687	8628.56823096046	8218.20833101544
ENSMUSG00000027330	2711.77170458026	2779.36821631338	2927.01443811787	2558.85358931915	2440.67405111981	2428.50164686511
ENSMUSG00000068264	427.42304919182	421.087592280036	411.867426025237	403.822159977234	388.260026970393	389.453277382863
ENSMUSG00000037523	1244.79155244799	1290.82833028508	1251.98760063006	1095.24449242606	1014.07388623188	1020.76448180285
ENSMUSG00000037514	2058.59076093012	1989.47252966618	2002.7332885748	1542.40366469353	1614.34432266637	1492.07736525982
ENSMUSG00000048911	1311.71582946133	1379.22820857411	1354.02347290033	1430.12140557791	1450.86641657358	1530.52657417342
ENSMUSG00000082044	124.925317091555	133.0750855964	125.124281324123	118.191851700654	118.776916145548	166.199806271667
ENSMUSG00000027333	307.851674261332	250.941589981782	277.060908646272	460.94822163255	476.384835723542	448.987536345848
ENSMUSG00000027335	7019.91049685188	7087.19884433397	7056.86050920275	4615.39180891053	4699.98980016792	4272.82337765593
ENSMUSG00000087524	73.1705428679108	38.0214530275428	55.1142667737207	39.3972839002179	28.0977651096995	38.4492089135947
ENSMUSG00000079037	16323.2773253987	16142.0078828433	16132.8396295347	14809.4390180919	14587.8487764995	14686.3575079315
ENSMUSG00000027339	3395.29165380976	3669.07021715788	3502.7350896866	3453.1719338541	3466.24247762384	3581.97791427295
ENSMUSG00000027340	4451.80290692691	4549.26685474549	4451.5942230612	2768.64412608781	2736.977755913	2954.38760103815
ENSMUSG00000027341	1211.77557578808	1149.19841775748	1253.47717540773	1063.72666530588	1113.69323525718	1069.13606721028
ENSMUSG00000027342	9447.03094320209	9429.32035083061	9223.44702332104	7848.92388502092	8037.23799251542	7619.1448502004
ENSMUSG00000087377	36.5852714339554	25.6644807935914	31.2810703310307	38.4123518027125	42.1466476645493	23.5656441728484
ENSMUSG00000058793	5432.46664609562	5702.26741780573	5602.29073880983	3978.1407418245	3831.51342404994	4022.2833711867
ENSMUSG00000027346	788.814145063819	864.037520050909	807.349529496125	1081.45544306098	959.155527153834	993.477946444818
ENSMUSG00000044991	64.2473059327997	68.438615449577	64.0517154397295	62.0507221428432	58.749872502099	79.3790119506472
ENSMUSG00000037376	1651.69115668906	1525.61080273015	1585.65235082772	1783.71202858237	1758.66466163892	1758.74123353153
ENSMUSG00000027353	608.564758974575	570.321795413142	633.814067897788	673.693554693726	636.031228392289	612.706748494058
ENSMUSG00000027357	1467.87247582577	1529.41294803291	1558.09521744086	2015.17107149615	1965.56638653762	1994.39767526001
ENSMUSG00000034723	3122.24060359536	2997.04103489606	2978.40476794742	2027.97518876372	2069.01724898697	2036.56777535879
ENSMUSG00000051177	1630.27538804479	1633.02140753296	1648.21449148978	1065.69652950089	992.361976828933	1095.18230550658
ENSMUSG00000039943	1455.37994411662	1522.75919375309	1602.03767338207	1821.13944828757	1849.34381267477	2013.00213118594
ENSMUSG00000074771	37.4775951274665	27.5655534449685	15.6405351655153	50.2315369727779	42.1466476645493	59.5342589629854
ENSMUSG00000027274	1330.45462702506	1284.17457600526	1304.86750523728	1184.87331329905	1287.38851048078	1251.45973528442
ENSMUSG00000027281	588.04131402382	626.403438628767	652.43375261864	644.145591768563	655.188795512539	651.155957407653
ENSMUSG00000027276	1146.63594616177	1137.79198184922	1248.26366368589	1436.03099816294	1436.81753401873	1369.28795614866
ENSMUSG00000062098	1060.97287158471	1158.70378101437	1150.69651574863	952.429338287768	954.046842588434	976.113787580614
ENSMUSG00000074766	89.2323693511107	100.756850522988	96.0775731595942	7.87945678004358	5.10868456539991	11.1626735555598
ENSMUSG00000039033	1703.4459309127	1638.72462548709	1659.38630232229	744.608665714119	697.335443177088	725.573781111384
ENSMUSG00000045624	4114.50455077972	4053.08689273606	4071.00786736699	3588.10763121235	3355.12858832639	3457.94820810007
ENSMUSG00000027384	783.460202902752	730.011898128821	729.891641057382	475.722203095131	508.314114257291	488.677042321172
ENSMUSG00000068205	291.789847778132	298.468406266211	297.170168144791	255.097413253911	208.178896040047	239.37733291367
ENSMUSG00000051379	1024.38760015075	1014.2222595097	983.864140649798	1229.1952576868	1148.17685607363	1133.63151442018
ENSMUSG00000038844	2357.51919825635	2293.64415388652	2200.10194661582	2251.55477489745	2281.02765845106	2272.22421708728
ENSMUSG00000008333	2481.55219165439	2597.81577810686	2516.6365868703	3022.75660724422	2994.9663264657	3022.60393943324
ENSMUSG00000027416	3.56929477404443	7.60429060550855	9.68223605484283	57.126061655316	35.7607919577994	18.6044559259329
ENSMUSG00000027420	5.35394216106664	12.3569722339514	12.6613856101791	12.8041172675708	20.4347382615997	16.1238618024752
ENSMUSG00000015932	11116.5685737614	11124.1266195333	11094.3529440722	12066.4031265392	11709.1050238966	12104.059025412
ENSMUSG00000027422	23754.5490449592	23044.8026799937	23513.6826528802	24079.6199198132	23681.3073029113	23072.0059422803
ENSMUSG00000082480	5.35394216106664	7.60429060550855	8.93744866600876	14.7739814625817	14.0488825548498	13.6432676790175
ENSMUSG00000027423	8695.69439326574	8638.47412785772	8632.0858365868	9054.48077236758	9076.8553015743	8911.53438852187
ENSMUSG00000082436	7.13858954808886	4.75268162844285	3.72393694417032	18.7137098526035	25.5434228269996	6.20148530864431
ENSMUSG00000077714	23.2004160312888	14.2580448853285	14.8957477766813	18.7137098526035	8.94019798944985	37.2089118518659
ENSMUSG00000027424	827.184063884796	839.323575583007	837.885812438321	718.015499081472	765.025513668637	750.379722345961
ENSMUSG00000027425	2216.53205468159	2198.59052131766	2193.39886011632	2178.66979968205	2122.65843692366	2269.74362296382
ENSMUSG00000037259	41.939213595022	38.0214530275428	32.0258577198647	52.2014011677887	63.8585570674989	37.2089118518659
ENSMUSG00000027427	1568.70505319253	1578.84083696871	1611.71990943691	1503.00638079331	1503.23043336892	1593.78172432159
ENSMUSG00000027428	1531.22745806506	1555.0774288265	1615.44384638108	1340.49258470491	1427.87733602928	1353.16409434619
ENSMUSG00000027429	3356.92173498879	3374.40395619442	3332.1787776436	3061.16895904693	2977.0859304868	2999.03829526039
ENSMUSG00000074754	163.295235912533	209.117991651485	166.087587709996	183.197370136013	194.130013485197	172.401291580312
ENSMUSG00000027430	372.991303887643	381.165066601116	363.456245751023	464.887950022571	367.825288708794	372.089118518659
ENSMUSG00000063873	2136.22292226559	2107.33903405156	2169.56566367363	3835.32558768621	3822.57322606049	3660.11662916187
ENSMUSG00000087594	38.3699188209776	32.3182350734114	41.7080937747076	36.4424876077016	30.6521073923995	37.2089118518659
ENSMUSG00000001768	4412.54066441243	4419.99391445185	4666.83777843424	3692.51043354792	3664.20400453309	3624.14801437173
ENSMUSG00000002728	2554.7227345223	2614.92543196925	2581.43308969886	2448.54119439854	2463.66313166411	2466.95085577871
ENSMUSG00000001767	2141.57686442666	2127.30029689102	2170.31045106246	2232.84106504485	2159.69640002281	2195.32579926009
ENSMUSG00000037110	969.063531153063	873.542883307795	946.624771208095	825.373097709566	941.275131174934	958.74962871641
ENSMUSG00000074749	1452.70297303608	1428.65609750992	1335.40378817948	1898.9490839905	1788.03959788997	1923.70074274146
ENSMUSG00000027433	5521.69901544673	5458.93011842945	5480.14560704104	6817.69997893271	6573.59986452834	7032.48434000265
ENSMUSG00000074743	23.2004160312888	26.6150171192799	21.5988342761878	49.2466048752724	51.0868456539991	58.2939619012565
ENSMUSG00000027435	74.955190254933	69.3891517752656	89.3744866600876	577.170209138193	469.998980016792	642.47387797555
ENSMUSG00000036992	786.137173983285	760.429060550855	819.26612771747	909.092325997529	923.394735196035	821.076654864507
ENSMUSG00000027439	2610.9391272135	2532.22877163435	2647.7191673051	3110.4155639222	3215.91693391925	3260.74097528518
ENSMUSG00000027438	284.651258230043	275.655534449685	291.956656422953	346.696098321918	326.955812185595	370.84882145693
ENSMUSG00000027447	22350.0315513727	22281.5220104658	22235.627493641	24604.5887277836	25045.3260818731	24132.4599300585
ENSMUSG00000068134	553.240689976887	597.88734885811	655.412902173976	548.607178310535	544.074906215091	594.102292568125
ENSMUSG00000079009	22.3080923377777	19.96126283946	17.8748973320175	17.7287777550981	19.1575671202497	23.5656441728484
ENSMUSG00000060336	287.328229310577	275.655534449685	260.675586091922	229.489178718769	265.651597400796	296.430997753198
ENSMUSG00000079008	52.6470979171553	47.5268162844285	54.3694793848866	31.5178271201743	45.9781610885992	48.3715854074256
ENSMUSG00000063364	82.0937798030219	97.9052415459226	76.7131010499085	92.5836171655121	63.8585570674989	91.7819825679358
ENSMUSG00000095315	56.2163926911998	97.9052415459226	72.9891641057382	85.689092482974	89.4019798944985	76.8984178271894
ENSMUSG00000068130	281.97428714951	302.270551568965	286.743144701114	217.669993548704	229.890805442996	280.307135950723
ENSMUSG00000074731	33.9083003534221	40.8730620046085	34.2602198863669	45.3068764852506	37.0379630991494	28.5268324197638
ENSMUSG00000033096	1737.35423126613	1731.87718540457	1616.93342115875	2138.28758368433	2099.66935637936	2140.75272854402
ENSMUSG00000033068	957.463323137418	882.097710238992	948.859133374597	1068.65132579341	1019.18257079728	989.757055259632
ENSMUSG00000033059	6221.28079115944	6366.69230946204	6419.32250436079	6496.61211514594	6728.13757263169	6621.94601257039
ENSMUSG00000032046	3383.69144579412	3452.34793490088	3481.13625541041	2746.97561994269	2883.85243716825	2732.37442698868
ENSMUSG00000027454	443.48487567502	378.313457624051	367.180182695193	458.978357437539	432.961016917643	481.235259950798
ENSMUSG00000068115	910.170167381329	878.295564936238	943.645621652758	637.251067086025	621.98234583744	613.947045555787
ENSMUSG00000053916	50.8624505301331	41.823598330297	46.1768181077119	32.5027592176798	56.1955302193991	53.3327736543411
ENSMUSG00000082809	107.971166914844	88.3998782890369	90.1192740489217	88.6438887754903	97.0650067425984	83.0999031358337
ENSMUSG00000027455	5237.9400809102	5242.20783617246	5020.61178813042	5716.54589392162	5851.9981696656	5521.80251881689
ENSMUSG00000087433	17.8464738702221	21.8623354908371	12.6613856101791	27.5780987301525	25.5434228269996	29.7671294814927
ENSMUSG00000032966	14777.7726882374	14508.9864753103	14722.2123150829	13636.3848899629	14131.8986790375	13498.1529227952
ENSMUSG00000027456	11.6002080156444	23.7634081422142	13.4061729990131	19.698641950109	12.7717114134998	18.6044559259329
ENSMUSG00000032869	1261.74570262471	1316.49281107867	1366.68485851051	1577.86122020373	1555.59445016427	1552.85192128454
ENSMUSG00000027460	86.5553982705774	84.5977329862827	106.504596603271	72.8849752154032	90.6791510358485	64.4954472099008
ENSMUSG00000027459	791.491116144352	787.044077670135	770.110160054422	580.125005430709	587.49872502099	551.932192469343
ENSMUSG00000027463	9.81556062862218	12.3569722339514	14.1509603878472	22.6534382426253	11.4945402721498	16.1238618024752
ENSMUSG00000032802	2636.81651432532	2575.00290629033	2610.47979786339	1742.34488048714	1823.80038984777	1840.60083960563
ENSMUSG00000081087	401.545662079998	373.560775995608	434.211047690259	614.5976288434	491.710889419742	477.514368765612
ENSMUSG00000074698	7547.27379971695	7978.80191782985	7743.55448170776	7318.04548446548	7067.86509623078	7606.74187958311
ENSMUSG00000027465	5986.59965976602	6152.82163618211	6204.82373637658	5937.17068376284	5587.62374340616	5754.97836642192
ENSMUSG00000027466	3252.51986284799	3229.92243468976	3175.02863859961	3077.91280470453	3215.91693391925	3185.08285451972
ENSMUSG00000032715	3849.48441380692	3881.99035411212	3888.53495710265	5687.98286309396	5634.87907563611	5484.59360696503
ENSMUSG00000081434	9.81556062862218	19.96126283946	17.8748973320175	26.5931666326471	11.4945402721498	17.3641588642041
ENSMUSG00000051817	1190.35980714382	1205.28006097311	1225.92004202087	1360.19122665502	1385.73068836473	1286.18805301283
ENSMUSG00000074682	143.664114655288	117.866504385383	106.504596603271	121.14664799317	130.271456417698	146.355053284006
ENSMUSG00000074678	56.2163926911998	59.8837885183799	64.7965028285635	48.261672777767	34.4836208164494	35.968614790137
ENSMUSG00000019188	8686.77115633063	8441.71310844018	8726.67383496872	8349.26939055368	8194.33004290146	7894.49079790421
ENSMUSG00000042814	179.357062395733	176.799756578074	194.389508485691	199.941215793606	190.298500061147	194.726638691431
ENSMUSG00000097722	13.3848554026666	13.30750855964	14.8957477766813	4.92466048752724	8.94019798944985	4.96118824691545
ENSMUSG00000042745	5836.68927925615	5611.01593053962	5646.23319475104	2733.18657057762	2661.62465857336	2530.20600592688
ENSMUSG00000007659	2080.8988532679	2141.55834177635	2209.03939528183	1948.19568886578	1895.32197376337	1826.95757192661
ENSMUSG00000027469	6903.90841669544	6901.8442608247	6960.78293604316	5894.81860357011	5841.7808005348	5818.23351657009
ENSMUSG00000027470	52.6470979171553	38.0214530275428	64.0517154397295	37.427419705207	20.4347382615997	12.4029706172886
ENSMUSG00000074676	32.1236529663999	36.1203803761656	37.9841568305372	36.4424876077016	34.4836208164494	16.1238618024752
ENSMUSG00000027472	2940.2065701191	2956.16797289145	2872.64495873298	2678.03037311731	2602.87478607126	2605.86412669234
ENSMUSG00000003283	9.81556062862218	9.50536325688569	20.8540468873538	8.86438887754903	16.6032248375497	8.68207943210203
ENSMUSG00000068040	5278.0946471182	5353.42058627802	5384.81282127028	5662.37462855882	5743.43862265085	5616.06509550829
ENSMUSG00000051413	1744.49282081421	1729.02557642751	1763.65653675906	1063.72666530588	1025.56842650403	1003.40032293865
ENSMUSG00000046020	2475.30592579981	2354.47847873059	2342.35633788313	2041.76423812879	2033.25645702917	1959.6693575316
ENSMUSG00000027475	3245.3812732999	3268.89442404299	3192.90353593163	2233.82599714236	2255.48423562406	2335.47936723545
ENSMUSG00000073236	171.326149154133	214.821209605617	188.431209375018	122.131580090676	112.391060438798	100.464062000038
ENSMUSG00000042548	4611.5288480654	4417.14230547478	4485.85444294756	3017.83194675669	2873.63506803745	3183.84255745799
ENSMUSG00000061411	154.371998977422	146.38259415604	174.280248987171	323.057727981787	266.928768542146	295.190700691469
ENSMUSG00000056941	1968.4660678855	1944.79732235881	1859.73410991866	1779.77230019234	1796.97979587942	1750.05915409942
ENSMUSG00000027478	76.7398376419552	99.8063141972998	93.843210993092	111.297327018116	106.005204732048	127.750597358073
ENSMUSG00000027479	10542.8044388337	10516.7339074183	10365.2060904037	10471.7980606779	10310.6026241184	10827.793348893
ENSMUSG00000044083	5.35394216106664	10.4558995825743	5.95829911067251	16.7438456575926	7.66302684809987	18.6044559259329
ENSMUSG00000083097	35.6929477404443	29.4666260963456	26.0675586091922	15.7589135600872	16.6032248375497	16.1238618024752
ENSMUSG00000027487	480.962470802487	472.416553867219	489.32531446398	433.370122902397	407.417594090643	455.189021654492
ENSMUSG00000027488	3554.12527125474	3560.70907602938	3730.64003066982	2060.4779479814	2052.41402414942	1964.63054577852
ENSMUSG00000038533	2722.47958890239	2731.84140002895	2793.69749551657	2217.08215148476	2249.09837991731	2289.58837595148
ENSMUSG00000027489	82.0937798030219	84.5977329862827	92.3536362154239	40.3822159977234	48.5325033712992	49.6118824691545
ENSMUSG00000038523	174.003120234666	179.65136555514	146.723115600311	130.011036870719	153.260536961997	114.107329679055
ENSMUSG00000027490	2553.83041082879	2624.43079522614	2622.39639608474	2494.8330029813	2274.64180274431	2110.98559906252
ENSMUSG00000000876	931.585936025596	979.052415459226	889.276142267872	940.610153117703	1062.60638960318	948.827252222579
ENSMUSG00000059842	195.418888878932	153.986884761548	137.040879545468	122.131580090676	130.271456417698	140.153567975361
ENSMUSG00000038467	7780.17028372334	7926.52241991698	7849.3142909222	7789.82795917059	8093.43352273481	7527.36286763246
ENSMUSG00000027593	12126.6789948159	12089.8715264329	11888.2963005693	12291.952576868	12336.1960542994	11478.9493063006
ENSMUSG00000074656	10798.0090151779	11123.1760832076	10601.3036926641	16354.797479078	15919.9382769275	15175.0345502526
ENSMUSG00000027597	4407.18672225136	4196.61787791503	4307.10546962739	5175.81817239113	5452.24360242306	5318.39380069336
ENSMUSG00000027598	4512.48091808567	4641.46887833728	4696.6292739876	3967.30648875194	3895.37198111743	4055.77139185338
ENSMUSG00000047459	7439.3026328021	7507.33590028832	7237.84384468943	6378.42026344528	6559.55098197349	6112.18392019983
ENSMUSG00000027602	2901.83665129812	3114.90753928144	3221.95024409616	3087.76212567958	2679.50505455225	2618.26709730963
ENSMUSG00000038383	1627.59841696426	1604.5053177623	1581.92841388355	1606.42425103139	1638.61057435202	1555.33251540799
ENSMUSG00000038375	2586.8463874887	2566.44807935914	2582.1778770877	1186.84317749407	1251.62771852298	1241.53735879059
ENSMUSG00000038369	2663.58622513066	2575.00290629033	2537.49063375765	2553.92892883163	2510.91846389406	2767.10274471709
ENSMUSG00000027603	16.954150176711	4.75268162844285	11.171810832511	47.2767406802615	56.1955302193991	37.2089118518659
ENSMUSG00000027605	86.5553982705774	76.9934423807741	58.838203717891	81.7493640929522	98.3421778839484	102.944656123496
ENSMUSG00000027610	1231.40669704533	1113.07803738131	1180.48801130199	1156.3102824714	1212.03541314113	1185.72399101279
ENSMUSG00000038324	7621.33666627837	7384.71671427449	7633.32594816032	8199.55971173285	7798.40698908297	7805.18940945973
ENSMUSG00000038312	1564.24343472497	1572.18708268889	1537.98595794234	1171.08426393398	1195.43218830358	1193.16577338317
ENSMUSG00000027611	432.776991352887	463.861726936022	469.21605496546	379.198857539597	393.368711535793	370.84882145693
ENSMUSG00000074649	1918.49594104888	1815.52438206517	1876.11943247301	1514.82556596338	1542.82273875077	1627.26974498827
ENSMUSG00000027613	4251.92239958043	4246.04576685084	3983.12295548457	4967.99749981748	5208.30391442521	4759.01982585364
ENSMUSG00000005882	1325.10068486399	1365.92070001447	1295.18526918244	1395.64878216522	1432.98602059468	1395.33419444497
ENSMUSG00000038241	2080.8988532679	2049.35631818456	2039.22787062767	1883.19017043042	1894.04480262202	1891.45301913651
ENSMUSG00000074646	53.5394216106664	38.0214530275428	46.1768181077119	21.6685061451199	19.1575671202497	14.8835647407463
ENSMUSG00000005881	7542.81218124939	7560.56593452688	7249.76044291077	7869.60745906853	7992.53700256817	7160.23493736072
ENSMUSG00000038180	120.463698623999	108.361141128497	102.780659659101	48.261672777767	76.6302684809987	80.619309012376
ENSMUSG00000074643	91.909340431644	99.8063141972998	90.1192740489217	54.1712653627996	67.6900704915489	59.5342589629854
ENSMUSG00000098950	23.2004160312888	19.0107265137714	26.0675586091922	6.89452468253814	12.7717114134998	17.3641588642041
ENSMUSG00000089824	1063.64984266524	1116.88018268407	1119.4154454176	1004.63073945556	991.084805687583	1057.97339365472
ENSMUSG00000027618	1233.19134443235	1352.61319145483	1308.59144218145	1139.5664368138	1162.22573862848	1117.5076526177
ENSMUSG00000067847	1033.31083708586	1072.20497537671	965.244455928946	735.74427683657	863.367691552585	750.379722345961
ENSMUSG00000027620	12363.1447735964	12182.0735500247	12618.1879416267	12521.4417555868	12314.4841448965	12435.2183408936
ENSMUSG00000038116	4826.57885820158	5023.58448126409	4955.81528530186	3659.02274223274	3693.57894078414	3817.63435600144
ENSMUSG00000046229	1162.69777264497	1382.07981755118	1386.79411800903	1719.69144224451	1404.88825548498	1004.64062000038
ENSMUSG00000038085	156.156646364444	158.739566389991	149.702265155647	308.283746519205	315.461271913445	346.042880222352
ENSMUSG00000082321	11.6002080156444	15.2085812110171	12.6613856101791	7.87945678004358	26.8205939683496	12.4029706172886
ENSMUSG00000102869	2809.03498717297	2909.59169293271	2746.03110263119	2515.51657702891	2693.5539371071	2665.39838565532
ENSMUSG00000027624	7857.80244505881	7721.20657356825	7832.18418097901	6305.53528822988	5989.9326529314	6148.15253498997
ENSMUSG00000027628	1630.27538804479	1560.78064678063	1520.11106061032	1348.37204148496	1199.26370172763	1320.91637074124
ENSMUSG00000061689	1790.89365287679	1720.47074949631	1812.81250442211	1994.48749744853	1905.53934289417	1890.21272207479
ENSMUSG00000086638	32.1236529663999	44.6752073073628	32.0258577198647	38.4123518027125	40.8694765231993	19.8447529876618
ENSMUSG00000067818	4782.85499721954	4715.61071174099	4905.91453024998	7401.76471275344	7438.24472722228	7078.37533128661
ENSMUSG00000087179	26.7697108053332	13.30750855964	18.6196847208516	16.7438456575926	16.6032248375497	21.0850500493907
ENSMUSG00000062175	51.7547742236442	57.0321795413142	50.6455424407163	56.1411295578105	72.7987550569488	52.0924765926122
ENSMUSG00000085741	124.032993398044	127.371867642268	119.910769602284	113.267191213127	114.945402721498	140.153567975361
ENSMUSG00000074629	24.0927397247999	24.7139444679028	30.5362829421966	4.92466048752724	7.66302684809987	9.92237649383089
ENSMUSG00000027637	2204.03952297243	2302.19898081771	2241.0652530017	2499.75766346883	2397.25023231391	2133.31094617364
ENSMUSG00000027636	15.1695027896888	16.1591175367057	8.1926612771747	7.87945678004358	6.38585570674989	7.44178237037317
ENSMUSG00000027634	7789.09352065846	7809.60645185728	7724.93479698691	3851.0845012463	3692.30176964279	3761.82098822364
ENSMUSG00000082163	175.787767621688	188.206192486337	190.66557154152	194.031623208573	177.526788647647	192.246044567974
ENSMUSG00000027635	1127.89714859804	1160.60485366574	1172.29535002482	1189.79797378658	1150.73119835633	1205.56874400045
ENSMUSG00000055485	2663.58622513066	2581.65666057015	2837.63995145778	1984.63817647348	2139.26166176121	2284.62718770456
ENSMUSG00000027639	4226.0450124686	4094.91049106636	4182.7259756921	4130.80521693785	4026.92060867648	4066.93406540894
ENSMUSG00000027641	1727.5386706375	1667.24071525775	1683.21949876498	1351.32683777747	1277.17114134998	1416.41924449436
ENSMUSG00000074627	8.92323693511107	12.3569722339514	11.916598221345	5.90959258503269	14.0488825548498	11.1626735555598
ENSMUSG00000027642	18973.4786951267	18937.5352166934	19100.8173740384	25182.7438690193	24717.0930985461	24063.0032946016
ENSMUSG00000063019	1851.57166403555	1779.404001689	1748.76078898238	1828.03397297011	1905.53934289417	1683.08311276607
ENSMUSG00000027646	3229.3194468167	3398.16736433664	3387.29304441732	3148.82791572492	2970.70007478005	2940.74433335913
ENSMUSG00000087445	22.3080923377777	26.6150171192799	32.7706451086988	12.8041172675708	16.6032248375497	8.68207943210203
ENSMUSG00000067787	1948.83494662826	1921.0339142166	2007.2020129078	1856.59700379777	1936.19145028657	1912.5380691859
ENSMUSG00000067786	21.4157686442666	30.4171624220342	28.3019207756944	18.7137098526035	24.2662516856496	23.5656441728484
ENSMUSG00000027649	1959.54283095039	1959.05536724414	1878.35379463951	2117.60400963671	2281.02765845106	2068.81549896374
ENSMUSG00000062846	46.4008320625776	36.1203803761656	50.6455424407163	47.2767406802615	34.4836208164494	34.7283177284081
ENSMUSG00000027650	1593.69011661084	1650.13106139536	1609.48554727041	1195.70756637161	1250.35054738163	1214.25082343256
ENSMUSG00000027651	2340.56504807963	2108.28957037725	2132.32629423192	2007.2916147161	1993.66415164732	2256.1003552848
ENSMUSG00000037820	586.256666636797	611.19485741775	612.960021010434	478.676999387648	462.335953168692	466.351695210052
ENSMUSG00000016024	59.7856874652442	56.0816432156256	72.9891641057382	557.471567188084	569.61832904209	554.412786592801
ENSMUSG00000085385	1146.63594616177	1177.71450752814	1191.6598221345	952.429338287768	941.275131174934	888.052696197865
ENSMUSG00000027652	3533.60182630398	3571.16497561195	3628.60415839956	2896.68529876352	2857.0318431999	3084.61879251968
ENSMUSG00000044405	20.5234449507555	27.5655534449685	8.93744866600876	34.4726234126907	31.9292785337495	35.968614790137
ENSMUSG00000037761	361.391095871998	384.016675578182	339.623049308333	310.253610714216	310.352587348045	308.833968370487
ENSMUSG00000027654	1151.09756462933	1202.42845199604	1144.73821663796	986.901961700459	1002.57934595973	973.633193457157
ENSMUSG00000027655	1077.03469806791	963.843834248209	1025.57223442451	922.881375362605	918.286050630635	930.222796296646
ENSMUSG00000074622	8.92323693511107	13.30750855964	20.1092594985197	7.87945678004358	5.10868456539991	3.72089118518659
ENSMUSG00000070544	6371.19117166931	6545.39313869149	6432.72867735981	6859.06712702794	6587.64874708319	6564.89234773087
ENSMUSG00000016933	5242.40169937775	5307.79484264497	5364.70356177176	5260.5223327766	5404.98827019311	5458.54736866872
ENSMUSG00000035877	1661.50671731768	1660.58696097793	1645.23534193445	1516.79543015839	1475.13266825923	1475.95350345735
ENSMUSG00000027412	732.597752372619	724.30868017469	728.402066279714	827.342961904576	874.862231824735	819.836357802778
ENSMUSG00000057133	2119.26877208888	2130.15190586808	2179.24789972847	1895.00935560048	1910.64802745957	2168.03926390205
ENSMUSG00000109780	12.4925317091555	1.90107265137714	20.1092594985197	18.7137098526035	20.4347382615997	8.68207943210203
ENSMUSG00000053141	159.725941138488	183.453510857894	188.431209375018	328.96732056682	318.015614196145	296.430997753198
ENSMUSG00000083567	24.985063418311	22.8128718165257	14.1509603878472	29.5479629251634	30.6521073923995	32.2477236049504
ENSMUSG00000016921	9965.47100913204	10127.9645502117	10281.0451154654	11935.407157571	12098.6422220083	11402.0508884734
ENSMUSG00000017858	1914.03432258133	1903.9242603542	1966.23870652193	1875.31071365037	1794.42545359672	1640.91301266728
ENSMUSG00000017861	850.384479916085	769.934423807741	788.729844775273	1147.44589359385	1084.31829900613	1062.93458190163
ENSMUSG00000017817	15.1695027896888	20.9117991651485	19.3644721096857	66.9753826303705	53.6411879366991	75.6581207654606
ENSMUSG00000035399	841.461242980974	812.708558463727	816.286978162134	910.077258095034	897.851312369035	889.292993259594
ENSMUSG00000099632	33.015976659911	36.1203803761656	52.8799046072185	54.1712653627996	53.6411879366991	69.4566354568163
ENSMUSG00000017943	24.0927397247999	46.5762799587399	28.3019207756944	103.417870238072	99.6193490252983	110.386438493869
ENSMUSG00000048486	957.463323137418	1056.04585784	1028.55138397984	1135.62670842378	1129.01928895338	1069.13606721028
ENSMUSG00000017679	2519.02978678186	2608.27167768943	2726.66663052151	2130.40812690428	2183.96265170846	2321.83609955643
ENSMUSG00000017707	10769.4546569856	10930.2172090929	11170.3212577333	9141.15479694806	8537.88907992461	8884.24785316384
ENSMUSG00000035268	1217.12951794915	1199.57684301897	1205.06599513351	1045.01295545328	1076.65527215803	1056.73309659299
ENSMUSG00000017697	311.420969035376	302.270551568965	286.743144701114	460.94822163255	413.803449797393	426.662189234728
ENSMUSG00000027656	1638.30630128639	1697.65787767978	1649.70406626745	2348.07812045299	2291.24502758186	2324.31669367989
ENSMUSG00000018326	15697.7584162474	15767.496570522	15965.262467047	15237.8844805068	14905.8643906956	15478.9073303762
ENSMUSG00000054582	16.954150176711	6.65375427981999	5.21351172183844	8.86438887754903	16.6032248375497	14.8835647407463
ENSMUSG00000018322	1093.09652455111	1038.93620397761	1072.49383992105	1166.15960344645	1233.74732254408	1198.12696163008
ENSMUSG00000018209	2023.79013688319	1923.88552319366	1937.93678574623	2006.3066826186	2201.84304768736	2102.30351963042
ENSMUSG00000017002	41.939213595022	42.7741346559856	40.2185189970394	51.2164690702833	40.8694765231993	48.3715854074256
ENSMUSG00000016995	15.1695027896888	9.50536325688569	5.95829911067251	149.709678820828	172.418104082247	181.083371012414
ENSMUSG00000017009	8037.15950745454	7842.87522325638	7951.35016319246	7159.4714167671	7024.44127742488	6907.21433676803
ENSMUSG00000045503	1064.54216635875	1100.72106514736	1042.70234436769	1176.00892442151	1199.26370172763	1060.45398777818
ENSMUSG00000017734	158.833617444977	148.283666807417	144.488753433808	194.031623208573	174.972446364947	132.711785604988
ENSMUSG00000017721	6903.01609300193	7129.02244266427	6963.01729820966	8405.41052011149	8401.23176780016	7874.64604491654
ENSMUSG00000017299	1516.95027896888	1614.96121734488	1716.73493126252	1654.68592380915	1616.89866494907	1497.03855350674
ENSMUSG00000086453	19.6311212572444	28.5160897706571	24.5779838315241	22.6534382426253	20.4347382615997	32.2477236049504
ENSMUSG00000001403	3772.74457616496	3871.53445452954	3773.09291183337	3642.27889657515	3479.01418903734	3457.94820810007
ENSMUSG00000050373	1238.54528659342	1261.36170418873	1265.39377362907	1076.53078257345	1146.89968493228	1046.81072009916
ENSMUSG00000017307	583.579695556264	557.96482317919	565.293628125054	436.324919194913	464.890295451392	409.298030370524
ENSMUSG00000045822	346.22159308231	320.330741757048	353.77400969618	216.685061451199	201.793040333297	217.051985802551
ENSMUSG00000017764	677.27368337493	614.046466394816	598.064273233753	538.75785733548	501.928258550542	555.65308365453
ENSMUSG00000039873	346.22159308231	317.479132779982	297.914955533625	243.278228083846	201.793040333297	203.408718123533
ENSMUSG00000017760	26936.5753360198	26379.2841105092	26489.8530586611	23601.9278525231	23307.0961584958	22529.9961263048
ENSMUSG00000017754	2861.68208509012	2958.06904554283	3067.03446721867	4913.82623445468	4798.33197805187	4787.54665827341
ENSMUSG00000039849	1723.96937586346	1744.23415763852	1774.08356020274	2227.91640455732	2339.77753095316	2259.82124646999
ENSMUSG00000039834	1317.96209531591	1229.99400544101	1307.84665479262	1127.74725164374	1144.34534264958	1256.42092353134
ENSMUSG00000085436	75.8475139484441	66.5375427981999	56.6038415513888	123.116512188181	100.896520166648	80.619309012376
ENSMUSG00000017737	74.955190254933	68.438615449577	82.671400160581	1140.55136891131	1000.02500367703	1034.40774948187
ENSMUSG00000017740	28.5543581923554	17.1096538623942	28.3019207756944	31.5178271201743	17.8803959788997	24.8059412345772
ENSMUSG00000039804	2491.36775228301	2515.11911777195	2576.21957797703	2785.38797174541	2858.30901434125	2777.02512121092
ENSMUSG00000017664	1779.29344486115	1736.62986703302	1719.71408081785	2314.5904291378	2301.46239671266	2150.67510503785
ENSMUSG00000017670	2745.68000493368	2619.6781135977	2541.95935809066	2105.78482446665	2256.76140676541	2128.34975792673
ENSMUSG00000017667	1532.11978175857	1643.47730711554	1642.25619237911	1256.77335641695	1264.39942993648	1246.49854703751
ENSMUSG00000039725	730.813104985597	701.495808358164	758.938349221911	704.226449716395	784.183080788887	723.093186987927
ENSMUSG00000027661	469.362262786842	438.19724614243	464.747330632456	524.968807970404	531.303194801591	468.83228933351
ENSMUSG00000039671	7021.6951442389	6889.48728859075	6867.6845124389	6462.13949173324	6659.17033099879	6707.52650982968
ENSMUSG00000027678	1755.20070513635	1892.51782444594	1803.8750557561	1704.91746078193	1736.95275223597	1753.78004528461
ENSMUSG00000006800	375.668274968176	362.154340087345	383.565505249543	5524.48413490806	5556.97163601376	5425.05934800204
ENSMUSG00000042854	135.633201413688	177.750292903762	165.342800321162	157.589135600872	157.092050386047	137.672973851904
ENSMUSG00000074582	3929.79354622292	3971.34076872684	4015.14881320444	3364.52804507861	3321.92213865129	3500.11830819885
ENSMUSG00000002718	5044.30583941829	5101.52845997055	5429.50006460032	5696.84725197151	5568.46617628591	6036.52579943437
ENSMUSG00000039536	4676.66847769171	4703.25373950704	4673.54086493375	4452.87801282213	4227.43647786843	4321.19496306335
ENSMUSG00000017999	3925.33192775536	3867.73230922679	3897.47240576865	4987.69614176759	5052.48903518052	4587.85883133506
ENSMUSG00000039501	1654.36812776959	1592.14834552835	1712.26620692951	1405.49810314027	1430.43167831198	1413.9386503709
ENSMUSG00000074578	1947.94262293475	1960.95643989552	1888.03603069435	2316.56029333281	2384.47852090041	2089.90054901313
ENSMUSG00000017929	5493.14465725438	5623.37290277358	5495.78614220655	2224.96160826481	2144.37034632661	2051.45134009954
ENSMUSG00000039463	1930.09614906452	1903.9242603542	1965.49391913309	1337.5377884124	1403.61108434363	1377.97003558077
ENSMUSG00000047030	1655.2604514631	1684.35036912014	1760.67738720373	1755.14899775471	1725.45821196382	1745.09796585251
ENSMUSG00000006418	2487.79845750897	2538.88252591417	2337.88761355013	2341.18359577045	2381.92417861771	2231.29441405022
ENSMUSG00000042821	919.09340431644	894.454682472944	869.911670158186	832.267622392104	867.199204976635	844.642299037355
ENSMUSG00000085596	21.4157686442666	18.0601901880828	15.6405351655153	15.7589135600872	28.0977651096995	9.92237649383089
ENSMUSG00000078923	559.486955831464	447.702609399316	491.559676630482	400.867363684717	464.890295451392	507.281498247104
ENSMUSG00000090213	1033.31083708586	983.805097087669	1003.22861275948	1119.86779486369	1131.57363123608	1112.54646437079
ENSMUSG00000056501	873.584895947374	940.080426105995	1119.4154454176	1489.21733142824	1114.97040639853	883.09150795095
ENSMUSG00000006462	13.3848554026666	8.55482693119712	6.70308649950657	13.7890493650763	7.66302684809987	24.8059412345772
ENSMUSG00000084797	30.3390055793776	38.0214530275428	36.4945820528691	22.6534382426253	20.4347382615997	24.8059412345772
ENSMUSG00000087624	32.1236529663999	19.96126283946	19.3644721096857	25.6082345351416	22.9890805442996	32.2477236049504
ENSMUSG00000027540	3019.62337884159	3044.56785118049	2990.32136616877	2546.04947205158	2705.04847737925	2473.15234108735
ENSMUSG00000044641	184.711004556799	184.404047183582	184.707272430848	159.558999795883	185.189815495747	159.998320963023
ENSMUSG00000093752	23.2004160312888	24.7139444679028	28.3019207756944	31.5178271201743	22.9890805442996	57.0536648395276
ENSMUSG00000051149	163.295235912533	144.481521504663	175.769823764839	182.212438038508	185.189815495747	146.355053284006
ENSMUSG00000078919	286.435905617065	284.210361380882	236.097602260398	217.669993548704	210.733238322746	236.896738790213
ENSMUSG00000074576	381.914540822754	363.104876413033	414.101788191739	343.741302029401	298.858047075895	251.780303530959
ENSMUSG00000027544	4.46161846755554	4.75268162844285	3.72393694417032	18.7137098526035	21.7119094029496	29.7671294814927
ENSMUSG00000027551	1580.30526120817	1428.65609750992	1512.66318672198	1739.39008419462	1676.92570859252	1654.5562803463
ENSMUSG00000052056	544.317453041775	488.575671403925	491.559676630482	318.13306749426	292.472191369145	401.856248000151
ENSMUSG00000084013	20.5234449507555	18.0601901880828	27.5571333868604	20.6835740476144	26.8205939683496	33.4880206666793
ENSMUSG00000052033	895.892988285152	867.839665353664	982.37456587213	1069.63625789092	957.878356012484	995.958540568276
ENSMUSG00000027495	662.104180585242	637.80987453703	675.522161672496	508.224962312811	429.129503493593	453.948724592763
ENSMUSG00000027496	2367.33475888497	2325.01185263424	2241.0652530017	2220.03694777728	1965.56638653762	2156.87659034649
ENSMUSG00000027498	2013.08225256106	1978.06609375791	1883.56730636135	2031.91491715374	2020.48474561567	1998.1185664452
ENSMUSG00000074570	16.954150176711	13.30750855964	14.8957477766813	38.4123518027125	72.7987550569488	49.6118824691545
ENSMUSG00000027502	3250.73521546096	3105.40217602456	3122.89352138123	2824.78525564563	3010.2923801619	2757.18036822326
ENSMUSG00000081344	170.433825460621	204.365310023042	245.035050926407	183.197370136013	153.260536961997	212.090797555635
ENSMUSG00000027509	2378.0426432071	2377.29135054711	2264.15366205555	2769.62905818532	2812.33085325265	2592.22085901332
ENSMUSG00000027510	285.543581923554	318.429669105671	356.008371862682	437.309851292419	425.297990069543	391.93387150632
ENSMUSG00000027514	19.6311212572444	5.70321795413142	10.4270234436769	17.7287777550981	21.7119094029496	14.8835647407463
ENSMUSG00000038400	3488.09331793492	3521.73708667615	3468.47486980023	2318.53015752782	2505.80977932866	2323.07639661816
ENSMUSG00000055897	1021.71062907022	978.101879133538	995.035951482309	960.308795067812	934.889275468184	853.324378469457
ENSMUSG00000027519	5764.41106008175	5793.51890507183	5892.01303306628	5316.66346233441	5403.71109905176	5565.2129159774
ENSMUSG00000054455	6265.00465214148	6170.88182637019	6145.24074526986	5748.06372104179	5808.5743508597	5637.15014555768
ENSMUSG00000027522	3134.73313530452	2939.05831902906	3002.23796439011	2136.31771948932	2126.48995034771	2097.34233138351
ENSMUSG00000039263	28.5543581923554	28.5160897706571	29.0467081645285	22.6534382426253	25.5434228269996	18.6044559259329
ENSMUSG00000086537	34.8006240469332	12.3569722339514	30.5362829421966	25.6082345351416	22.9890805442996	16.1238618024752
ENSMUSG00000027523	28408.0171066196	27861.1702422577	28082.9532833772	23782.1704263665	23489.7316317088	22567.2050381566
ENSMUSG00000090625	111.540461688888	127.371867642268	109.483746158607	69.9301789228868	61.304214784799	64.4954472099008
ENSMUSG00000016253	2080.8988532679	2037.94988227629	2064.55064184802	1585.74067698377	1504.50760451027	1497.03855350674
ENSMUSG00000016256	8874.15913196796	8951.20057900926	8690.17925291585	9025.91774153993	9179.0289928823	8414.1752667686
ENSMUSG00000016252	2363.76546411092	2434.32353008843	2346.0802748273	2282.08766992012	2329.56016182236	1901.37539563035
ENSMUSG00000016257	2368.22708257848	2371.58813259298	2322.24707838461	2375.65621918314	2523.69017530756	2290.82867301321
ENSMUSG00000080888	14.2771790961777	9.50536325688569	11.171810832511	4.92466048752724	11.4945402721498	21.0850500493907
ENSMUSG00000090093	350.683211549865	306.072696871719	329.94081325349	304.344018129183	266.928768542146	286.508621259367
ENSMUSG00000078902	50.8624505301331	49.4278889358056	36.4945820528691	43.3370122902397	37.0379630991494	34.7283177284081
ENSMUSG00000078897	72.2782191743997	71.2902244266427	56.6038415513888	79.7794998979413	67.6900704915489	66.9760413333585
ENSMUSG00000078889	18.7387975637333	13.30750855964	17.8748973320175	26.5931666326471	15.3260536961997	24.8059412345772
ENSMUSG00000089756	11.6002080156444	10.4558995825743	10.4270234436769	11.8191851700654	10.2173691307998	27.286535358035
ENSMUSG00000078878	544.317453041775	543.706778293862	599.553848011421	590.959258503269	519.808654529441	511.002389432291
ENSMUSG00000078877	501.485915753242	525.646588105779	472.195204520796	486.556456167691	420.189305504143	527.126251234766
ENSMUSG00000074527	32.1236529663999	30.4171624220342	38.7289442193713	34.4726234126907	35.7607919577994	53.3327736543411
ENSMUSG00000083111	8.92323693511107	22.8128718165257	20.8540468873538	27.5780987301525	24.2662516856496	31.0074265432215
ENSMUSG00000078870	294.466818858665	297.517869940522	323.237726753984	325.027592176798	284.809164521045	311.314562493944
ENSMUSG00000078867	144.556438348799	200.563164720288	189.920784152686	213.730265158682	242.662516856496	229.454956419839
ENSMUSG00000083619	57.1087163847109	60.8343248440684	66.2860776062317	58.1109937528214	72.7987550569488	64.4954472099008
ENSMUSG00000078866	372.991303887643	369.758630692853	411.867426025237	333.891981054347	376.765486698244	399.375653876693
ENSMUSG00000094786	383.699188209776	395.423111486445	344.836561030171	328.96732056682	357.607919577994	388.212980321134
ENSMUSG00000078864	202.557478427021	231.930863468011	221.946641872551	226.534382426253	208.178896040047	228.214659358111
ENSMUSG00000095362	984.233033942751	968.596515876652	1014.40042359199	918.941646972583	799.509134485087	909.137746247256
ENSMUSG00000082901	59.7856874652442	37.0709167018542	33.5154324975329	40.3822159977234	53.6411879366991	48.3715854074256
ENSMUSG00000074521	71.3858954808886	85.5482693119712	77.4578884387426	65.0055184353596	61.304214784799	74.4178237037317
ENSMUSG00000074529	26.7697108053332	25.6644807935914	22.3436216650219	32.5027592176798	17.8803959788997	47.1312883456968
ENSMUSG00000078862	624.626585457775	605.491639463619	621.152682287609	549.59211040804	531.303194801591	617.667936740973
ENSMUSG00000074519	445.269523062043	433.444564513988	411.122638636403	387.078314319641	402.308909525243	478.754665827341
ENSMUSG00000078861	422.069107030754	481.921917124105	441.6589215786	418.596141439815	441.901214907093	406.817436247067
ENSMUSG00000049999	49.0778031431109	26.6150171192799	54.3694793848866	23.6383703401308	24.2662516856496	22.3253471111195
ENSMUSG00000070476	160.618264831999	157.789030064302	157.150139043987	108.342530725599	135.380140983098	107.905844370411
ENSMUSG00000061897	355.144830017421	357.401658458902	410.377851247569	392.002974807168	383.151342404994	380.771197950761
ENSMUSG00000039117	994.940918264885	1006.61796890419	1018.12436053616	798.779931076918	788.014594212937	788.828931259556
ENSMUSG00000085704	134.740877720177	138.778303550531	143.743966044974	119.176783798159	155.814879244697	91.7819825679358
ENSMUSG00000039108	1978.28162851412	1847.84261713858	1945.38465963457	1698.02293609939	1584.96938641532	1612.38618024752
ENSMUSG00000027566	5302.187386843	5225.09818231007	5267.1364138345	5718.51575811663	6070.39443483645	5781.02460471823
ENSMUSG00000039086	348.006240469332	389.719893532313	358.987521418019	249.187820668878	269.483110824845	280.307135950723
ENSMUSG00000039069	584.472019249775	509.487470569073	501.986700074159	496.405777142746	533.857537084291	523.40536004958
ENSMUSG00000039050	2298.62583448461	2198.59052131766	2258.19536294488	2541.12481156406	2448.33707796791	2450.82699397623
ENSMUSG00000039041	3252.51986284799	3216.61492613012	3169.07033948894	3195.11972430767	3187.81916880955	2935.78314511222
ENSMUSG00000015647	693.33550985813	711.00117161505	680.735673394334	838.177214977136	773.965711658087	917.819825679358
ENSMUSG00000039001	9601.40294217951	10430.2351017807	10698.8708406013	10701.2872393967	10654.1616611415	9544.08589000359
ENSMUSG00000092827	17.8464738702221	20.9117991651485	18.6196847208516	25.6082345351416	30.6521073923995	32.2477236049504
ENSMUSG00000038990	704.935717873775	788.945150321513	814.052615995631	575.200344943182	549.183590780491	492.397933506358
ENSMUSG00000038963	30.3390055793776	32.3182350734114	31.2810703310307	7.87945678004358	11.4945402721498	2.48059412345772
ENSMUSG00000027569	742.413313001241	759.478524225167	787.985057386439	591.944190600774	680.732218339539	623.869422049617
ENSMUSG00000049401	3136.51778269154	3310.71802237329	3316.53824247809	4157.3983835705	4352.59924972073	4054.53109479165
ENSMUSG00000027570	19.6311212572444	12.3569722339514	10.4270234436769	16.7438456575926	7.66302684809987	13.6432676790175
ENSMUSG00000038914	3651.38855384745	3623.44447352483	3683.71842517328	3122.23474909227	3215.91693391925	3253.2991929148
ENSMUSG00000027573	1947.05029924124	1951.45107663863	1946.12944702341	1952.1354172558	1925.97408115577	2119.66767849462
ENSMUSG00000023393	41.0468899015109	29.4666260963456	29.7914955533625	41.3671480952288	48.5325033712992	21.0850500493907
ENSMUSG00000038848	3033.90055793776	3074.03447727683	2960.5298706154	3480.75003258425	3241.46035674625	3338.8796901741
ENSMUSG00000027575	3774.52922355198	3806.89798438272	3967.48242031906	3921.01468016919	4090.77916574398	3947.86554748297
ENSMUSG00000070461	480.070147108976	507.586397917696	446.872433300438	288.585104569096	287.363506803745	363.407039086557
ENSMUSG00000016356	251.635281570132	269.952316495554	284.508782534612	102.432938140567	95.7878356012484	102.944656123496
ENSMUSG00000016344	1035.09548447288	991.409387693178	952.583070318767	1013.49512833311	1002.57934595973	1003.40032293865
ENSMUSG00000027580	1166.26706741902	1179.61558017951	1167.08183830298	1492.17212772075	1498.12174880352	1726.49350992658
[truncated: 12,718 more rows]
