# Supplementary material for: NEMF mutations in mice illustrate how Importin-β specific nuclear transport defects recapitulate neurodegenerative disease hallmarks
Source: PLoS Genet. 2024 Sep 23;20(9):e1011411. doi: 10.1371/journal.pgen.1011411 (PMC11449308; doi:10.1371/journal.pgen.1011411)
Supplement: S1 Data — (ZIP) [file pgen.1011411.s017.zip › S17 Data/Sequencing_Data/DEG/WT-vs-I/counts/raw_counts.csv]

	IPZ1	IPZ2	IPZ3	W1	W2	W3
ENSMUSG00000102693	0	0	0	0	0	0
ENSMUSG00000064842	0	0	0	0	0	0
ENSMUSG00000051951	0	0	1	0	0	0
ENSMUSG00000102851	0	0	0	0	0	0
ENSMUSG00000103377	0	0	0	0	0	0
ENSMUSG00000104017	0	0	0	0	0	0
ENSMUSG00000103025	0	0	0	0	0	0
ENSMUSG00000089699	0	0	0	0	0	0
ENSMUSG00000103201	0	2	0	0	0	0
ENSMUSG00000103147	0	0	0	0	0	0
ENSMUSG00000103161	0	0	0	0	0	0
ENSMUSG00000102331	0	0	0	0	0	0
ENSMUSG00000102348	0	0	0	0	0	0
ENSMUSG00000102592	0	0	0	0	0	0
ENSMUSG00000088333	0	0	0	0	0	0
ENSMUSG00000102343	1	0	0	0	0	0
ENSMUSG00000025900	0	0	1	0	0	0
ENSMUSG00000102948	0	1	0	0	0	0
ENSMUSG00000104123	0	0	0	0	0	0
ENSMUSG00000025902	0	0	0	0	0	0
ENSMUSG00000104238	0	0	0	0	0	0
ENSMUSG00000102269	0	1	1	2	0	1
ENSMUSG00000096126	0	0	0	0	0	0
ENSMUSG00000103003	0	0	0	0	0	0
ENSMUSG00000104328	0	0	0	0	0	0
ENSMUSG00000102735	0	0	0	0	0	0
ENSMUSG00000098104	3	5	2	0	2	0
ENSMUSG00000102175	0	0	0	0	0	0
ENSMUSG00000088000	0	0	0	0	0	0
ENSMUSG00000103265	0	0	0	0	0	0
ENSMUSG00000103922	22	14	15	16	13	12
ENSMUSG00000033845	1091	1050	1253	1212	1030	940
ENSMUSG00000102275	21	21	16	6	9	3
ENSMUSG00000025903	1900	1792	2247	1720	1226	1436
ENSMUSG00000104217	6	0	4	3	7	4
ENSMUSG00000033813	6278	6013	7491	7963	6212	6471
ENSMUSG00000062588	0	3	2	2	3	0
ENSMUSG00000103280	16	24	30	7	17	17
ENSMUSG00000002459	797	757	955	499	417	407
ENSMUSG00000091305	0	0	2	0	0	0
ENSMUSG00000102653	3	0	0	0	0	0
ENSMUSG00000085623	0	0	0	1	0	0
ENSMUSG00000091665	0	0	0	0	0	0
ENSMUSG00000033793	4098	3862	5174	3719	2877	2840
ENSMUSG00000104352	0	0	0	0	0	0
ENSMUSG00000104046	0	0	0	0	0	0
ENSMUSG00000102907	0	0	0	0	0	0
ENSMUSG00000025905	11	1	2	7	13	10
ENSMUSG00000103936	0	0	0	0	0	0
ENSMUSG00000093015	0	0	0	0	0	0
ENSMUSG00000103519	0	0	1	0	1	0
ENSMUSG00000033774	0	1	0	0	0	0
ENSMUSG00000103090	0	0	0	0	0	0
ENSMUSG00000025907	2938	2657	3548	2882	2204	2214
ENSMUSG00000090031	85	88	99	85	45	63
ENSMUSG00000087247	18	27	24	48	49	48
ENSMUSG00000103355	3	7	2	5	4	0
ENSMUSG00000102706	5	1	3	2	1	8
ENSMUSG00000103845	0	0	3	1	1	0
ENSMUSG00000033740	7	15	4	11	12	12
ENSMUSG00000103329	0	0	1	0	0	0
ENSMUSG00000104385	5	0	0	0	0	0
ENSMUSG00000102135	3	1	6	5	2	3
ENSMUSG00000103282	0	0	0	0	0	0
ENSMUSG00000102534	0	0	0	0	0	0
ENSMUSG00000102213	0	0	0	0	0	0
ENSMUSG00000103629	0	0	0	0	0	0
ENSMUSG00000051285	2265	2315	2763	1828	1401	1496
ENSMUSG00000098201	0	0	0	0	0	0
ENSMUSG00000103509	48	29	53	32	17	34
ENSMUSG00000048538	6	6	2	2	5	1
ENSMUSG00000103709	0	0	0	0	0	0
ENSMUSG00000077244	0	0	0	0	0	0
ENSMUSG00000102768	0	0	0	0	0	0
ENSMUSG00000097797	7	8	2	14	8	4
ENSMUSG00000103498	0	0	0	0	0	0
ENSMUSG00000103067	1	0	0	0	0	0
ENSMUSG00000102320	0	0	0	0	0	0
ENSMUSG00000104226	0	0	0	0	0	0
ENSMUSG00000103903	0	0	1	0	0	0
ENSMUSG00000103557	0	0	0	0	0	0
ENSMUSG00000025909	5	0	2	0	1	1
ENSMUSG00000102647	0	0	0	0	0	0
ENSMUSG00000086235	2	0	1	0	0	0
ENSMUSG00000102253	2	0	0	0	0	2
ENSMUSG00000093970	0	0	0	0	0	0
ENSMUSG00000103884	0	0	0	0	0	0
ENSMUSG00000084353	3	2	3	5	6	2
ENSMUSG00000103933	4	2	6	5	4	4
ENSMUSG00000076135	1	0	3	2	1	0
ENSMUSG00000086195	0	0	0	0	0	0
ENSMUSG00000104504	0	0	0	0	0	0
ENSMUSG00000066693	0	0	1	0	0	1
ENSMUSG00000102316	0	0	0	0	0	0
ENSMUSG00000103819	0	0	0	0	0	0
ENSMUSG00000102871	0	0	0	0	0	0
ENSMUSG00000101571	1	0	0	0	0	0
ENSMUSG00000104428	0	0	0	0	0	0
ENSMUSG00000102272	1	0	0	0	0	0
ENSMUSG00000065625	0	0	0	0	0	0
ENSMUSG00000103411	0	0	0	0	0	0
ENSMUSG00000061024	1790	1792	2328	2518	1907	1767
ENSMUSG00000025911	63	46	64	87	59	76
ENSMUSG00000079671	15	21	10	14	13	19
ENSMUSG00000081441	5	2	4	3	1	3
ENSMUSG00000067879	0	2	0	0	0	0
ENSMUSG00000099827	0	0	0	0	0	0
ENSMUSG00000025912	338	321	423	202	163	191
ENSMUSG00000045210	3368	3222	4402	3582	2779	3096
ENSMUSG00000097893	38	46	49	33	26	29
ENSMUSG00000025915	38	40	51	30	31	17
ENSMUSG00000046334	2	1	7	1	0	2
ENSMUSG00000088916	0	0	0	0	0	0
ENSMUSG00000046101	0	0	1	0	1	0
ENSMUSG00000098234	472	420	499	465	322	358
ENSMUSG00000093178	3	3	1	0	1	0
ENSMUSG00000099032	0	0	0	0	0	0
ENSMUSG00000104025	0	0	0	0	0	0
ENSMUSG00000025916	0	0	2	1	2	2
ENSMUSG00000087199	0	0	0	0	0	0
ENSMUSG00000095780	0	0	0	0	0	0
ENSMUSG00000025917	2337	2247	2751	2719	2264	2246
ENSMUSG00000056763	775	682	925	673	494	546
ENSMUSG00000102356	0	0	0	0	0	0
ENSMUSG00000067851	3999	3826	4963	3597	2649	2995
ENSMUSG00000088153	1	1	1	1	0	0
ENSMUSG00000102556	0	0	2	0	0	1
ENSMUSG00000042501	235	220	310	126	85	123
ENSMUSG00000103810	0	0	1	0	0	0
ENSMUSG00000083422	0	0	0	0	1	1
ENSMUSG00000094979	0	0	0	0	0	0
ENSMUSG00000081417	0	0	0	0	0	0
ENSMUSG00000103448	0	0	0	0	0	0
ENSMUSG00000100212	0	2	1	0	1	0
ENSMUSG00000100648	0	1	0	0	0	0
ENSMUSG00000088585	0	0	0	0	0	0
ENSMUSG00000048960	8	6	11	5	6	4
ENSMUSG00000077318	0	0	0	0	0	0
ENSMUSG00000101827	0	0	0	0	0	0
ENSMUSG00000103494	0	0	1	0	0	0
ENSMUSG00000057715	0	0	0	0	0	1
ENSMUSG00000103825	0	0	0	0	0	0
ENSMUSG00000099845	0	0	0	0	0	0
ENSMUSG00000103561	0	0	0	0	0	0
ENSMUSG00000101610	0	0	1	1	0	0
ENSMUSG00000093864	0	0	0	0	0	0
ENSMUSG00000098555	0	0	0	0	0	0
ENSMUSG00000097628	1	0	0	0	0	0
ENSMUSG00000098163	1	1	0	0	0	0
ENSMUSG00000097171	0	0	0	0	0	0
ENSMUSG00000101314	0	0	0	0	0	0
ENSMUSG00000016918	2536	2257	3008	1751	1270	1404
ENSMUSG00000025938	0	2	0	0	0	0
ENSMUSG00000104518	0	0	0	0	0	0
ENSMUSG00000069620	0	0	0	0	0	0
ENSMUSG00000099498	0	0	0	0	0	0
ENSMUSG00000042414	0	1	0	0	0	0
ENSMUSG00000005886	2029	1853	2368	1863	1347	1673
ENSMUSG00000103506	1	0	2	0	0	0
ENSMUSG00000103495	0	0	0	0	0	0
ENSMUSG00000099183	0	0	0	0	0	0
ENSMUSG00000102639	0	0	0	0	0	0
ENSMUSG00000104170	1	0	0	0	0	0
ENSMUSG00000087782	0	0	0	0	1	0
ENSMUSG00000103085	2	0	0	1	1	0
ENSMUSG00000102664	1	0	4	1	0	0
ENSMUSG00000101476	1	0	1	0	0	0
ENSMUSG00000101171	1	0	0	0	0	0
ENSMUSG00000025935	5536	5475	7073	5886	4632	4680
ENSMUSG00000025937	1878	1812	2290	1689	1357	1453
ENSMUSG00000102982	13	6	14	2	0	2
ENSMUSG00000067813	0	2	6	0	2	0
ENSMUSG00000077368	0	0	0	0	0	0
ENSMUSG00000097711	0	4	0	1	0	0
ENSMUSG00000102166	0	0	0	0	0	0
ENSMUSG00000089358	0	0	0	0	0	0
ENSMUSG00000104209	0	3	0	0	0	0
ENSMUSG00000025932	565	555	721	621	441	514
ENSMUSG00000095853	0	0	2	0	0	0
ENSMUSG00000102588	1	0	0	0	0	0
ENSMUSG00000054493	0	0	0	0	0	0
ENSMUSG00000025930	0	0	0	0	0	0
ENSMUSG00000103492	0	0	0	0	0	0
ENSMUSG00000081201	1	5	1	3	0	0
ENSMUSG00000082193	11	4	6	6	8	7
ENSMUSG00000032769	0	0	0	0	0	1
ENSMUSG00000088159	0	0	0	0	0	0
ENSMUSG00000073737	3	4	4	1	1	1
ENSMUSG00000092083	0	0	0	0	0	0
ENSMUSG00000102937	0	0	0	0	0	0
ENSMUSG00000104149	0	0	0	0	0	0
ENSMUSG00000088829	0	0	0	0	0	0
ENSMUSG00000077377	0	0	0	0	0	0
ENSMUSG00000101652	0	0	0	0	0	0
ENSMUSG00000100814	0	0	0	0	0	0
ENSMUSG00000025925	878	816	1115	767	570	590
ENSMUSG00000104379	2	0	4	6	1	0
ENSMUSG00000032719	2	0	0	1	0	0
ENSMUSG00000088943	0	0	0	0	0	0
ENSMUSG00000100652	0	0	0	0	0	0
ENSMUSG00000067795	1	1	1	0	5	2
ENSMUSG00000043716	28971	27233	34367	34863	26133	27645
ENSMUSG00000025921	1028	986	1131	550	479	457
ENSMUSG00000104165	0	0	0	0	0	0
ENSMUSG00000100868	0	0	0	0	0	0
ENSMUSG00000025920	1157	1047	1427	1104	831	861
ENSMUSG00000089982	0	0	0	0	0	0
ENSMUSG00000025939	2295	2344	2972	2537	1920	1925
ENSMUSG00000102457	10	7	7	10	11	5
ENSMUSG00000079658	2482	2495	3038	2662	2128	1934
ENSMUSG00000097744	1	4	0	3	1	1
ENSMUSG00000100959	0	0	1	0	0	2
ENSMUSG00000025940	1151	1034	1324	1036	807	835
ENSMUSG00000025779	116	134	183	118	102	111
ENSMUSG00000100093	1	3	0	0	0	0
ENSMUSG00000091020	3	3	4	5	7	0
ENSMUSG00000101640	0	0	0	0	0	0
ENSMUSG00000104133	0	0	0	0	0	0
ENSMUSG00000042686	0	0	1	1	0	0
ENSMUSG00000100110	0	0	2	0	0	0
ENSMUSG00000025777	1	0	0	0	0	0
ENSMUSG00000099899	0	0	0	0	0	0
ENSMUSG00000100272	0	0	0	0	0	0
ENSMUSG00000100398	0	0	0	0	0	0
ENSMUSG00000101589	5	4	3	4	1	1
ENSMUSG00000102048	2	0	0	0	0	0
ENSMUSG00000089534	0	0	0	0	0	0
ENSMUSG00000067780	18	10	19	4	3	4
ENSMUSG00000100053	0	0	0	0	0	0
ENSMUSG00000085125	1	0	0	0	0	0
ENSMUSG00000025776	0	1	0	0	0	0
ENSMUSG00000099895	0	0	0	0	0	0
ENSMUSG00000100554	0	0	0	0	0	0
ENSMUSG00000099473	0	0	0	0	0	0
ENSMUSG00000099591	0	1	0	0	0	0
ENSMUSG00000109887	0	0	0	0	0	0
ENSMUSG00000102001	0	0	0	0	0	0
ENSMUSG00000101717	0	0	0	0	0	0
ENSMUSG00000025774	0	0	0	0	0	0
ENSMUSG00000070977	0	0	0	0	0	0
ENSMUSG00000073735	0	0	0	0	0	0
ENSMUSG00000067773	0	0	0	0	0	0
ENSMUSG00000101685	0	0	0	0	0	0
ENSMUSG00000101738	0	0	0	0	0	0
ENSMUSG00000101306	0	0	0	0	0	0
ENSMUSG00000088800	0	0	0	0	0	0
ENSMUSG00000101644	0	0	0	0	0	0
ENSMUSG00000099433	0	0	0	0	0	0
ENSMUSG00000089787	0	0	0	0	0	0
ENSMUSG00000042596	0	1	1	0	0	0
ENSMUSG00000100720	29	25	29	31	19	14
ENSMUSG00000025927	0	0	0	0	0	0
ENSMUSG00000100538	0	0	0	0	0	0
ENSMUSG00000101117	0	0	0	0	0	0
ENSMUSG00000100204	5	7	7	4	6	2
ENSMUSG00000084668	0	0	1	0	0	0
ENSMUSG00000102597	0	0	0	0	0	0
ENSMUSG00000043760	1	1	6	0	0	0
ENSMUSG00000104095	0	0	0	0	0	0
ENSMUSG00000089914	0	0	0	0	0	0
ENSMUSG00000090142	0	0	0	0	0	0
ENSMUSG00000070175	0	0	0	0	0	0
ENSMUSG00000065559	0	0	0	0	0	0
ENSMUSG00000099906	0	0	0	0	0	0
ENSMUSG00000065480	0	0	0	0	0	0
ENSMUSG00000025929	0	0	0	0	0	0
ENSMUSG00000041872	0	0	3	2	0	1
ENSMUSG00000041859	4171	3762	4823	4212	3366	3291
ENSMUSG00000099714	0	0	0	0	0	0
ENSMUSG00000102121	0	0	0	0	0	0
ENSMUSG00000088858	0	0	0	0	0	0
ENSMUSG00000097934	1	3	0	0	2	0
ENSMUSG00000025931	193	195	278	156	131	146
ENSMUSG00000077314	0	0	0	0	0	0
ENSMUSG00000100929	0	2	0	2	0	0
ENSMUSG00000041809	131	129	168	144	88	101
ENSMUSG00000041779	1684	1636	2057	1968	1452	1652
ENSMUSG00000099971	1	0	0	3	0	0
ENSMUSG00000100819	0	0	0	0	0	0
ENSMUSG00000025933	223	153	213	164	139	183
ENSMUSG00000102633	0	0	0	0	0	1
ENSMUSG00000025934	0	3	0	0	3	1
ENSMUSG00000099343	0	0	1	0	0	0
ENSMUSG00000096375	1	2	6	2	2	2
ENSMUSG00000025936	2	2	0	0	0	0
ENSMUSG00000093963	0	0	0	0	0	0
ENSMUSG00000067750	0	0	0	0	0	0
ENSMUSG00000086194	0	0	0	0	0	0
ENSMUSG00000094436	0	0	0	0	0	0
ENSMUSG00000041722	0	0	0	0	0	0
ENSMUSG00000085507	0	0	0	0	0	0
ENSMUSG00000094926	0	0	0	0	0	0
ENSMUSG00000085079	0	1	0	0	0	0
ENSMUSG00000085679	0	2	1	0	0	0
ENSMUSG00000028033	17	19	30	33	21	37
ENSMUSG00000104138	0	0	0	0	0	0
ENSMUSG00000082935	31	39	51	38	34	49
ENSMUSG00000103748	0	0	1	0	0	0
ENSMUSG00000097109	0	0	0	1	0	0
ENSMUSG00000099692	0	0	0	0	0	0
ENSMUSG00000100418	0	0	0	0	0	0
ENSMUSG00000041670	1	2	0	0	0	0
ENSMUSG00000097642	0	0	0	0	0	0
ENSMUSG00000101468	0	0	0	0	0	0
ENSMUSG00000101227	0	0	0	1	0	0
ENSMUSG00000073730	0	0	0	0	0	0
ENSMUSG00000089553	0	0	0	0	0	0
ENSMUSG00000102766	2	1	3	3	0	0
ENSMUSG00000065405	0	0	0	0	0	0
ENSMUSG00000097970	6	15	7	0	4	6
ENSMUSG00000065567	0	0	0	0	0	0
ENSMUSG00000100775	0	2	4	2	0	0
ENSMUSG00000101226	1	0	0	0	0	0
ENSMUSG00000026158	591	622	786	517	358	381
ENSMUSG00000097920	0	0	0	0	0	0
ENSMUSG00000099503	0	2	0	0	0	0
ENSMUSG00000026156	35	28	50	32	11	18
ENSMUSG00000026155	987	942	1175	1017	817	752
ENSMUSG00000026154	479	467	633	441	383	335
ENSMUSG00000102495	1	0	0	0	1	0
ENSMUSG00000026153	1730	1685	2110	1664	1309	1416
ENSMUSG00000102398	1	0	2	2	3	0
ENSMUSG00000097670	0	0	0	0	0	0
ENSMUSG00000026147	0	0	0	0	1	1
ENSMUSG00000026141	0	1	0	1	0	1
ENSMUSG00000077463	0	0	0	0	0	0
ENSMUSG00000099997	0	0	4	1	0	0
ENSMUSG00000100131	73	72	94	27	37	38
ENSMUSG00000067736	97	122	138	64	39	65
ENSMUSG00000101939	836	889	1115	399	356	459
ENSMUSG00000101111	245	243	290	163	143	200
ENSMUSG00000100862	146	124	177	73	72	103
ENSMUSG00000102070	105	84	94	43	40	55
ENSMUSG00000101249	43	40	32	16	25	18
ENSMUSG00000073725	2805	2606	3406	3234	2426	2613
ENSMUSG00000100808	0	0	0	0	0	0
ENSMUSG00000100483	0	1	0	0	0	0
ENSMUSG00000100450	1	0	0	0	0	0
ENSMUSG00000099392	0	0	0	0	0	0
ENSMUSG00000033569	2	0	0	0	0	1
ENSMUSG00000080849	0	0	0	0	1	0
ENSMUSG00000104257	0	0	0	0	0	0
ENSMUSG00000096866	0	0	0	0	0	0
ENSMUSG00000102296	0	0	0	0	0	0
ENSMUSG00000103209	0	0	0	0	0	0
ENSMUSG00000104027	0	0	0	0	0	0
ENSMUSG00000102407	0	0	0	0	0	0
ENSMUSG00000103214	0	0	0	0	0	0
ENSMUSG00000104100	0	0	0	0	0	0
ENSMUSG00000084740	0	0	0	0	0	0
ENSMUSG00000103889	0	0	0	0	0	0
ENSMUSG00000101301	0	0	0	1	0	0
ENSMUSG00000104221	0	0	0	0	0	0
ENSMUSG00000102250	0	0	2	0	0	0
ENSMUSG00000102317	0	0	0	0	0	0
ENSMUSG00000103563	0	0	0	0	0	0
ENSMUSG00000102465	0	0	0	0	0	0
ENSMUSG00000102659	0	1	0	0	0	0
ENSMUSG00000103924	0	0	0	0	0	0
ENSMUSG00000104132	0	0	0	0	0	0
ENSMUSG00000102747	0	0	0	0	0	0
ENSMUSG00000102386	2	0	0	0	0	0
ENSMUSG00000103004	0	0	0	0	0	0
ENSMUSG00000104516	0	0	0	0	0	0
ENSMUSG00000101618	0	0	0	0	0	0
ENSMUSG00000099458	0	0	0	0	0	0
ENSMUSG00000088111	0	0	0	0	0	0
ENSMUSG00000073722	0	0	0	0	0	0
ENSMUSG00000095256	0	0	0	0	0	0
ENSMUSG00000100310	0	0	0	0	0	0
ENSMUSG00000101514	0	2	0	0	0	0
ENSMUSG00000101033	0	0	0	0	0	0
ENSMUSG00000101372	0	2	0	0	1	0
ENSMUSG00000103241	0	1	0	0	0	0
ENSMUSG00000086240	72	83	106	103	94	97
ENSMUSG00000048411	0	0	0	0	0	0
ENSMUSG00000081557	0	0	1	0	0	0
ENSMUSG00000058590	0	0	0	0	0	0
ENSMUSG00000101235	0	0	0	0	0	0
ENSMUSG00000064433	0	0	0	0	0	0
ENSMUSG00000080625	0	0	0	0	0	0
ENSMUSG00000080391	0	0	0	0	0	0
ENSMUSG00000099257	0	0	0	0	0	0
ENSMUSG00000099492	28	32	40	33	26	27
ENSMUSG00000101726	0	0	0	0	0	0
ENSMUSG00000096829	0	0	0	0	0	0
ENSMUSG00000098883	0	0	0	0	0	0
ENSMUSG00000053185	0	0	0	0	0	0
ENSMUSG00000100261	3	3	3	0	0	1
ENSMUSG00000101180	0	1	0	0	0	0
ENSMUSG00000048874	4452	4302	5569	4044	2892	3215
ENSMUSG00000103783	0	0	0	0	2	0
ENSMUSG00000104315	0	0	2	0	0	0
ENSMUSG00000026064	2042	2158	2808	2292	1676	1764
ENSMUSG00000086151	0	0	0	4	2	0
ENSMUSG00000086726	0	0	0	0	0	0
ENSMUSG00000087346	0	0	1	6	1	1
ENSMUSG00000100371	0	4	1	0	0	0
ENSMUSG00000100237	0	0	0	0	0	0
ENSMUSG00000098529	0	0	0	0	0	0
ENSMUSG00000086727	0	0	0	0	0	0
ENSMUSG00000100910	0	0	0	0	0	0
ENSMUSG00000099796	5	3	3	0	2	0
ENSMUSG00000050217	0	0	0	0	0	0
ENSMUSG00000026063	0	0	0	0	0	0
ENSMUSG00000077664	0	0	0	0	0	0
ENSMUSG00000100205	0	0	0	0	0	0
ENSMUSG00000100592	1	0	0	0	0	0
ENSMUSG00000094215	2	0	0	1	0	2
ENSMUSG00000101093	0	0	0	0	0	0
ENSMUSG00000070960	0	2	3	3	1	8
ENSMUSG00000088620	0	0	0	0	0	0
ENSMUSG00000082159	0	0	0	0	0	0
ENSMUSG00000026058	0	1	0	0	0	0
ENSMUSG00000064688	0	0	0	0	0	0
ENSMUSG00000103482	0	0	0	0	0	0
ENSMUSG00000104498	0	0	0	0	1	0
ENSMUSG00000104313	0	0	0	0	0	0
ENSMUSG00000102865	0	0	0	0	0	0
ENSMUSG00000102321	1	0	0	0	0	0
ENSMUSG00000091318	0	1	2	0	0	0
ENSMUSG00000089489	0	0	0	0	0	0
ENSMUSG00000104433	0	0	0	0	0	0
ENSMUSG00000089395	0	0	0	0	0	0
ENSMUSG00000102926	0	0	0	0	0	0
ENSMUSG00000100497	0	0	0	0	0	0
ENSMUSG00000102917	0	0	0	0	0	0
ENSMUSG00000100481	4	3	7	2	4	2
ENSMUSG00000100590	0	0	0	0	0	0
ENSMUSG00000088750	0	0	0	0	0	0
ENSMUSG00000104230	0	0	0	0	0	0
ENSMUSG00000101754	0	0	0	0	0	0
ENSMUSG00000065223	0	0	0	0	0	0
ENSMUSG00000100318	0	2	0	0	0	0
ENSMUSG00000101612	0	0	0	0	0	0
ENSMUSG00000065260	0	0	0	0	0	0
ENSMUSG00000026134	1161	1073	1346	1104	873	949
ENSMUSG00000101682	0	2	0	0	0	0
ENSMUSG00000102714	0	1	0	1	0	1
ENSMUSG00000102093	1	0	1	0	1	0
ENSMUSG00000103746	24	20	30	29	20	31
ENSMUSG00000102198	2	3	2	2	0	2
ENSMUSG00000004768	1828	1689	2289	1441	1105	1128
ENSMUSG00000042215	1200	1081	1387	1233	875	989
ENSMUSG00000103072	0	0	1	0	0	0
ENSMUSG00000042197	2447	2369	2915	1965	1542	1562
ENSMUSG00000081402	3	3	3	1	0	1
ENSMUSG00000042182	41	39	51	48	40	42
ENSMUSG00000104416	3	0	1	2	0	0
ENSMUSG00000026131	5244	4909	6370	6606	4939	5979
ENSMUSG00000103596	1	0	0	1	0	1
ENSMUSG00000099382	0	0	0	0	0	0
ENSMUSG00000084506	0	0	0	0	0	0
ENSMUSG00000103364	1	1	1	1	2	2
ENSMUSG00000105982	0	0	0	0	0	0
ENSMUSG00000096992	6	3	4	10	2	4
ENSMUSG00000103001	0	0	0	0	0	0
ENSMUSG00000104397	0	0	0	0	0	0
ENSMUSG00000102839	0	0	0	0	0	0
ENSMUSG00000101206	0	2	5	0	0	0
ENSMUSG00000101462	9	7	19	8	9	6
ENSMUSG00000102336	227	171	260	217	103	169
ENSMUSG00000092852	0	0	0	0	0	0
ENSMUSG00000042111	841	843	1111	819	604	637
ENSMUSG00000101711	3	2	10	6	8	5
ENSMUSG00000026127	2202	2031	2508	2270	1635	1615
ENSMUSG00000026126	3	2	4	3	3	3
ENSMUSG00000100280	3	1	0	0	2	0
ENSMUSG00000101223	0	0	0	0	0	0
ENSMUSG00000026125	0	0	1	0	0	0
ENSMUSG00000101116	0	0	0	0	0	0
ENSMUSG00000026124	0	3	0	0	0	0
ENSMUSG00000101803	0	1	0	0	0	0
ENSMUSG00000037529	1	1	0	0	0	0
ENSMUSG00000045815	0	0	0	0	0	0
ENSMUSG00000045174	0	0	0	0	0	0
ENSMUSG00000100524	0	0	0	0	0	0
ENSMUSG00000102499	0	0	0	0	0	0
ENSMUSG00000103521	0	0	0	0	0	0
ENSMUSG00000104098	0	0	0	0	0	0
ENSMUSG00000037509	47	74	87	55	47	33
ENSMUSG00000102537	0	0	0	0	0	0
ENSMUSG00000102612	0	0	0	0	0	0
ENSMUSG00000104002	19	11	8	2	4	9
ENSMUSG00000037503	10649	9938	12601	9273	7307	7599
ENSMUSG00000104358	8	9	7	7	2	9
ENSMUSG00000026123	4281	3990	5323	2380	1974	1905
ENSMUSG00000103716	0	1	0	0	0	0
ENSMUSG00000103548	9	7	7	10	4	5
ENSMUSG00000103760	0	0	3	0	1	0
ENSMUSG00000103997	0	0	0	0	0	0
ENSMUSG00000077231	0	0	0	0	0	0
ENSMUSG00000104417	0	0	0	0	0	0
ENSMUSG00000064601	0	0	0	0	0	0
ENSMUSG00000101714	0	0	0	0	0	0
ENSMUSG00000102531	0	0	0	0	0	0
ENSMUSG00000103096	0	7	0	0	1	0
ENSMUSG00000102279	0	0	0	0	0	0
ENSMUSG00000103708	1	1	1	0	0	2
ENSMUSG00000104201	1	0	0	0	0	0
ENSMUSG00000102434	0	2	2	0	0	0
ENSMUSG00000045216	1424	1378	1787	1452	1111	1144
ENSMUSG00000104523	0	0	0	0	0	0
ENSMUSG00000102202	19	33	26	24	18	20
ENSMUSG00000037470	7679	6964	9076	8223	6124	6808
ENSMUSG00000098752	0	0	0	0	0	0
ENSMUSG00000047180	1	5	6	36	39	25
ENSMUSG00000037447	373	339	422	311	221	260
ENSMUSG00000102762	1	0	2	0	1	0
ENSMUSG00000010453	3022	2895	3434	2419	1869	2014
ENSMUSG00000098680	0	0	1	0	0	0
ENSMUSG00000037432	144	103	122	80	58	54
ENSMUSG00000001143	992	934	1165	875	723	684
ENSMUSG00000037408	934	877	1041	605	515	564
ENSMUSG00000104316	0	0	0	0	0	0
ENSMUSG00000106081	0	0	0	0	0	0
ENSMUSG00000001138	370	309	418	446	293	271
ENSMUSG00000102845	0	0	0	0	0	0
ENSMUSG00000067653	30	36	32	20	8	33
ENSMUSG00000109510	0	1	2	2	1	1
ENSMUSG00000079610	187	205	214	224	162	148
ENSMUSG00000026121	859	887	1024	846	735	683
ENSMUSG00000087589	64	52	56	66	57	55
ENSMUSG00000046337	0	4	1	4	4	2
ENSMUSG00000089906	0	0	1	0	1	0
ENSMUSG00000077939	0	0	0	0	0	0
ENSMUSG00000061518	3085	2919	3738	2728	2168	2173
ENSMUSG00000037351	5359	4828	6233	4124	3222	3253
ENSMUSG00000102416	1	7	6	6	6	0
ENSMUSG00000104237	0	0	0	0	0	0
ENSMUSG00000026117	0	1	1	0	0	1
ENSMUSG00000097291	0	0	0	0	0	0
ENSMUSG00000026116	4622	4323	5461	4187	3240	3490
ENSMUSG00000103016	0	1	0	4	0	0
ENSMUSG00000102930	0	1	0	0	0	0
ENSMUSG00000103159	3	1	0	0	0	0
ENSMUSG00000080054	0	1	0	1	0	0
ENSMUSG00000095944	0	0	0	0	0	0
ENSMUSG00000050122	2	2	1	1	1	0
ENSMUSG00000103603	0	0	0	4	0	0
ENSMUSG00000026114	0	0	0	0	0	0
ENSMUSG00000102231	0	0	0	0	0	0
ENSMUSG00000026113	810	711	1000	627	459	512
ENSMUSG00000086064	0	0	0	0	0	0
ENSMUSG00000102879	0	0	0	0	0	0
ENSMUSG00000026112	5619	5395	6823	5031	3627	4097
ENSMUSG00000026111	1426	1319	1605	1111	875	899
ENSMUSG00000026110	125	87	121	127	95	97
ENSMUSG00000103948	0	0	0	0	0	0
ENSMUSG00000087233	0	0	0	0	0	0
ENSMUSG00000026090	0	0	0	1	3	1
ENSMUSG00000089767	0	0	0	0	0	0
ENSMUSG00000104365	0	0	0	0	0	0
ENSMUSG00000102650	0	0	0	0	0	0
ENSMUSG00000060771	189	166	184	172	125	123
ENSMUSG00000097268	1	0	2	0	0	0
ENSMUSG00000037216	183	165	215	208	178	133
ENSMUSG00000026088	594	609	733	557	445	379
ENSMUSG00000026087	1568	1748	1929	1697	1315	1271
ENSMUSG00000061584	0	0	0	0	0	0
ENSMUSG00000087374	0	0	0	0	0	0
ENSMUSG00000026085	0	0	0	0	0	0
ENSMUSG00000089141	0	0	0	0	0	0
ENSMUSG00000058407	2341	2068	2675	2305	1833	1856
ENSMUSG00000026083	7639	7332	9185	8242	6176	6119
ENSMUSG00000026082	1164	1062	1298	1020	749	853
ENSMUSG00000103804	13	8	5	8	3	2
ENSMUSG00000102716	0	0	0	0	0	0
ENSMUSG00000037138	306	307	373	1064	803	857
ENSMUSG00000085391	0	0	2	1	2	2
ENSMUSG00000085280	4	4	10	6	7	11
ENSMUSG00000087131	0	3	1	2	0	1
ENSMUSG00000102984	0	0	0	0	0	0
ENSMUSG00000102541	0	0	0	2	0	0
ENSMUSG00000103531	1	0	0	0	0	0
ENSMUSG00000048814	2	0	2	0	0	0
ENSMUSG00000026080	50	63	91	112	79	81
ENSMUSG00000103647	0	0	0	0	0	0
ENSMUSG00000102447	0	0	0	0	0	0
ENSMUSG00000067604	0	0	0	0	0	0
ENSMUSG00000026078	4234	3919	4963	3258	2679	2599
ENSMUSG00000103046	66	59	79	35	18	17
ENSMUSG00000104188	0	0	0	0	0	0
ENSMUSG00000103182	0	0	0	0	1	0
ENSMUSG00000098833	0	0	0	0	0	0
ENSMUSG00000026077	8	11	12	19	17	12
ENSMUSG00000092553	0	2	0	0	0	0
ENSMUSG00000092563	2	0	1	1	1	2
ENSMUSG00000073702	15530	14648	18617	15260	12690	11267
ENSMUSG00000003134	41	29	36	23	15	19
ENSMUSG00000102607	0	0	0	0	0	0
ENSMUSG00000104827	0	0	0	0	0	0
ENSMUSG00000065629	0	0	0	0	0	0
ENSMUSG00000003135	1307	1225	1725	1183	881	855
ENSMUSG00000085894	15	26	29	16	4	13
ENSMUSG00000077704	11	9	17	6	7	4
ENSMUSG00000048234	2340	2157	2764	1935	1423	1410
ENSMUSG00000064936	0	1	2	0	0	0
ENSMUSG00000102471	0	0	0	0	0	0
ENSMUSG00000050967	0	0	2	0	0	0
ENSMUSG00000097083	0	0	0	0	0	0
ENSMUSG00000057173	0	0	0	0	0	0
ENSMUSG00000091937	0	1	0	1	0	0
ENSMUSG00000101634	0	0	1	0	1	1
ENSMUSG00000026074	9061	8408	10349	9468	7500	7957
ENSMUSG00000102985	0	0	0	0	0	0
ENSMUSG00000026073	0	0	1	0	1	0
ENSMUSG00000097899	0	1	2	2	0	0
ENSMUSG00000102975	0	0	0	0	0	0
ENSMUSG00000026072	1914	1725	2234	2425	1929	2050
ENSMUSG00000103560	5	3	0	0	0	3
ENSMUSG00000070942	4	6	5	24	17	29
ENSMUSG00000103230	0	0	0	1	0	0
ENSMUSG00000026069	6157	5670	7386	7044	5347	5872
ENSMUSG00000026070	0	0	4	2	1	3
ENSMUSG00000026068	56	60	78	65	38	54
ENSMUSG00000104441	0	0	0	0	0	0
ENSMUSG00000026065	0	0	0	0	0	0
ENSMUSG00000102676	0	0	0	0	0	0
ENSMUSG00000026062	0	0	0	0	0	0
ENSMUSG00000103679	0	0	0	0	0	0
ENSMUSG00000103270	0	0	0	0	0	0
ENSMUSG00000041945	9	13	20	6	13	5
ENSMUSG00000079588	3	6	2	6	3	4
ENSMUSG00000094136	0	0	0	0	0	0
ENSMUSG00000104072	2	0	0	0	0	0
ENSMUSG00000100185	0	0	0	0	0	0
ENSMUSG00000100832	0	0	0	0	0	0
ENSMUSG00000100178	0	0	0	0	0	0
ENSMUSG00000101877	0	2	0	0	0	0
ENSMUSG00000053640	0	0	0	0	0	0
ENSMUSG00000101919	0	0	0	0	0	0
ENSMUSG00000101299	0	0	0	0	0	0
ENSMUSG00000100180	0	0	0	0	0	0
ENSMUSG00000103106	0	0	0	0	0	0
ENSMUSG00000060424	2	0	0	0	0	0
ENSMUSG00000104199	0	0	0	0	0	0
ENSMUSG00000093436	0	0	0	0	0	0
ENSMUSG00000045515	0	0	0	0	0	0
ENSMUSG00000097063	0	0	0	0	0	0
ENSMUSG00000099784	0	0	0	0	0	0
ENSMUSG00000060679	1405	1371	1650	1537	1136	1101
ENSMUSG00000077448	0	0	0	0	0	0
ENSMUSG00000041907	0	0	0	1	0	2
ENSMUSG00000089088	0	0	0	0	0	0
ENSMUSG00000070939	1813	1638	2093	1342	946	1049
ENSMUSG00000100269	0	0	0	0	0	0
ENSMUSG00000041878	7	17	1	10	4	7
ENSMUSG00000010290	1654	1491	1851	1183	926	970
ENSMUSG00000008136	1814	1593	2081	1844	1449	1390
ENSMUSG00000094497	9	6	10	5	0	2
ENSMUSG00000099576	0	1	0	1	0	0
ENSMUSG00000099694	0	0	0	0	0	0
ENSMUSG00000101923	0	0	0	0	0	0
ENSMUSG00000066877	1235	1151	1454	1037	805	758
ENSMUSG00000103422	0	0	0	0	0	0
ENSMUSG00000103945	8	9	10	0	6	6
ENSMUSG00000026051	70	70	69	1730	1238	1252
ENSMUSG00000100764	0	2	3	12	4	4
ENSMUSG00000100635	4	2	4	18	15	12
ENSMUSG00000100480	7	8	12	6	6	3
ENSMUSG00000057363	3951	3860	4911	2669	2065	2012
ENSMUSG00000090243	0	1	1	0	2	0
ENSMUSG00000100701	15	19	30	19	12	13
ENSMUSG00000101395	0	0	0	0	0	0
ENSMUSG00000088848	0	0	0	0	0	0
ENSMUSG00000095757	0	0	0	0	0	0
ENSMUSG00000041763	4730	4513	5858	3487	2758	2990
ENSMUSG00000047343	5	1	3	1	1	0
ENSMUSG00000090106	0	0	0	0	0	0
ENSMUSG00000091844	0	0	7	5	4	1
ENSMUSG00000026049	521	544	675	444	344	327
ENSMUSG00000101104	3	0	0	2	1	0
ENSMUSG00000026047	1601	1448	1947	1799	1339	1322
ENSMUSG00000041684	1302	1351	1675	1283	984	1037
ENSMUSG00000026048	840	895	1041	685	614	597
ENSMUSG00000046828	0	0	1	0	0	0
ENSMUSG00000089703	0	0	0	0	0	0
ENSMUSG00000100966	0	0	0	0	0	0
ENSMUSG00000100769	0	0	1	2	0	3
ENSMUSG00000101567	3	2	7	0	0	0
ENSMUSG00000056870	5239	5111	6632	6315	4638	5099
ENSMUSG00000102319	2	4	6	5	11	7
ENSMUSG00000089877	9	3	3	5	3	3
ENSMUSG00000101701	7	6	8	7	1	2
ENSMUSG00000103071	0	4	1	1	1	1
ENSMUSG00000100434	0	0	0	0	0	0
ENSMUSG00000100013	0	0	0	0	0	0
ENSMUSG00000101251	0	0	0	0	0	0
ENSMUSG00000101937	0	0	0	0	0	0
ENSMUSG00000026043	18184	17533	22379	70971	55800	57374
ENSMUSG00000105211	0	0	0	0	0	0
ENSMUSG00000026042	24475	22981	29529	65447	50241	53494
ENSMUSG00000104476	9	10	9	12	10	15
ENSMUSG00000100218	0	0	0	0	0	1
ENSMUSG00000100361	0	1	4	4	11	7
ENSMUSG00000100894	2	0	0	0	1	0
ENSMUSG00000095121	0	0	0	0	0	0
ENSMUSG00000065255	0	0	0	0	0	1
ENSMUSG00000100843	1	0	0	2	2	1
ENSMUSG00000087764	0	0	0	0	0	0
ENSMUSG00000025995	2492	2277	2960	2738	2137	2166
ENSMUSG00000099850	0	0	1	0	0	0
ENSMUSG00000084817	117	149	189	117	101	87
ENSMUSG00000098549	1	0	0	0	0	0
ENSMUSG00000099381	0	0	1	0	0	0
ENSMUSG00000025993	182	170	220	318	246	279
ENSMUSG00000099946	3	0	0	0	0	0
ENSMUSG00000070896	0	0	1	0	0	1
ENSMUSG00000090682	0	0	0	0	0	0
ENSMUSG00000044457	0	1	0	0	0	0
ENSMUSG00000099432	0	0	0	0	0	0
ENSMUSG00000041144	5	3	7	7	7	6
ENSMUSG00000096047	0	0	0	0	0	0
ENSMUSG00000101262	4	3	1	4	1	3
ENSMUSG00000101337	11	1	10	14	4	5
ENSMUSG00000025986	927	912	1209	952	723	880
ENSMUSG00000100213	22	8	11	16	13	17
ENSMUSG00000103129	0	0	0	0	0	0
ENSMUSG00000100160	0	0	0	0	0	0
ENSMUSG00000101921	2	0	0	0	0	0
ENSMUSG00000101447	0	0	0	0	0	0
ENSMUSG00000081185	2	0	0	1	1	0
ENSMUSG00000103246	0	0	0	0	0	0
ENSMUSG00000098876	0	0	0	0	0	0
ENSMUSG00000100530	0	0	0	0	0	0
ENSMUSG00000104067	0	0	0	0	0	0
ENSMUSG00000100033	4	6	4	3	0	5
ENSMUSG00000094968	0	0	0	0	0	0
ENSMUSG00000088017	0	0	0	0	0	0
ENSMUSG00000101996	0	0	0	0	0	0
ENSMUSG00000096973	0	0	0	0	0	0
ENSMUSG00000064943	0	0	0	0	0	0
ENSMUSG00000100866	0	0	0	0	0	0
ENSMUSG00000101721	0	0	0	0	0	0
ENSMUSG00000099376	0	0	0	0	0	0
ENSMUSG00000097883	4	0	0	0	0	0
ENSMUSG00000092790	0	0	0	0	0	0
ENSMUSG00000099698	0	0	0	0	0	0
ENSMUSG00000099454	0	0	0	0	0	0
ENSMUSG00000051616	0	0	0	0	0	0
ENSMUSG00000099627	0	0	0	0	0	0
ENSMUSG00000099577	0	0	0	0	0	0
ENSMUSG00000099882	0	0	0	0	0	0
ENSMUSG00000101760	0	0	0	0	0	0
ENSMUSG00000099608	0	0	0	0	0	0
ENSMUSG00000099864	0	0	0	0	0	0
ENSMUSG00000098249	0	0	0	0	0	0
ENSMUSG00000100451	0	0	0	0	0	0
ENSMUSG00000099941	0	0	0	0	0	0
ENSMUSG00000084531	0	0	0	0	0	0
ENSMUSG00000100816	25	15	16	24	7	13
ENSMUSG00000026109	137	174	205	312	254	242
ENSMUSG00000100671	0	0	1	0	0	0
ENSMUSG00000092906	0	0	0	0	0	0
ENSMUSG00000101242	0	0	0	0	0	0
ENSMUSG00000099924	0	0	0	1	1	0
ENSMUSG00000099625	0	0	0	0	0	0
ENSMUSG00000101799	0	0	1	3	2	0
ENSMUSG00000045954	2806	2766	3434	5631	4202	4465
ENSMUSG00000099741	0	0	2	0	0	0
ENSMUSG00000101702	2	0	0	0	0	0
ENSMUSG00000026107	2753	2737	3474	1735	1289	1342
ENSMUSG00000099413	0	0	2	1	1	0
ENSMUSG00000103424	0	0	0	0	0	0
ENSMUSG00000101741	0	1	0	0	0	0
ENSMUSG00000018417	1269	1238	1615	1306	982	1054
ENSMUSG00000101724	0	0	0	0	0	0
ENSMUSG00000100313	3	0	0	0	0	0
ENSMUSG00000100696	0	0	0	0	0	0
ENSMUSG00000099135	0	0	0	0	0	0
ENSMUSG00000072324	7	7	8	12	5	3
ENSMUSG00000062939	0	2	0	0	0	0
ENSMUSG00000101628	0	1	2	4	0	2
ENSMUSG00000078291	0	0	1	0	0	0
ENSMUSG00000109599	10	12	8	9	7	4
ENSMUSG00000026104	1732	1569	1973	1851	1449	1348
ENSMUSG00000099569	1	0	0	0	0	1
ENSMUSG00000026103	6655	6540	8472	5583	4159	4678
ENSMUSG00000099648	0	0	0	0	0	0
ENSMUSG00000065192	0	0	0	0	0	0
ENSMUSG00000002881	3148	3207	3853	2025	1523	1582
ENSMUSG00000097833	0	0	0	0	0	1
ENSMUSG00000101501	0	0	0	0	0	1
ENSMUSG00000100120	0	0	0	0	1	0
ENSMUSG00000099878	0	0	0	0	0	0
ENSMUSG00000100007	2	2	0	1	1	2
ENSMUSG00000043015	279	262	310	224	188	184
ENSMUSG00000103630	0	0	0	2	0	0
ENSMUSG00000041439	29	23	30	57	47	47
ENSMUSG00000100302	0	0	0	0	0	0
ENSMUSG00000100230	0	0	0	0	0	0
ENSMUSG00000026102	1071	914	1375	561	429	476
ENSMUSG00000041426	932	884	1037	795	632	587
ENSMUSG00000089802	0	0	0	0	0	0
ENSMUSG00000043629	7	3	10	0	1	2
ENSMUSG00000026100	0	0	0	0	0	0
ENSMUSG00000089334	0	0	0	0	0	0
ENSMUSG00000060715	1	5	1	2	0	0
ENSMUSG00000026098	350	312	413	268	238	245
ENSMUSG00000100763	0	2	0	1	0	0
ENSMUSG00000026097	649	611	763	455	325	389
ENSMUSG00000100679	2	1	12	6	3	1
ENSMUSG00000026096	244	227	271	214	171	181
ENSMUSG00000099913	6	9	2	0	4	5
ENSMUSG00000101838	0	0	0	0	3	0
ENSMUSG00000026095	456	574	640	486	386	372
ENSMUSG00000100267	0	0	0	0	0	0
ENSMUSG00000099450	0	0	0	0	0	0
ENSMUSG00000100069	0	0	0	0	0	0
ENSMUSG00000096141	0	0	3	2	0	0
ENSMUSG00000092657	0	0	0	0	0	0
ENSMUSG00000026094	2345	2269	2808	1772	1320	1427
ENSMUSG00000102405	0	0	0	0	0	0
ENSMUSG00000042807	30	25	26	58	48	38
ENSMUSG00000098443	2	0	0	0	0	0
ENSMUSG00000087949	0	0	0	0	0	0
ENSMUSG00000102868	0	0	0	0	0	0
ENSMUSG00000094013	0	0	0	0	0	0
ENSMUSG00000025983	6	7	4	5	6	2
ENSMUSG00000041303	1550	1522	2020	1565	1153	1187
ENSMUSG00000109809	0	0	1	0	0	0
ENSMUSG00000073678	335	324	472	228	160	225
ENSMUSG00000104136	0	0	0	0	0	0
ENSMUSG00000101130	0	0	0	0	0	0
ENSMUSG00000052331	817	779	1045	1475	1098	1190
ENSMUSG00000101674	0	0	0	0	0	1
ENSMUSG00000102503	1	4	0	2	2	2
ENSMUSG00000089245	0	0	0	0	0	0
ENSMUSG00000102642	0	0	0	0	0	0
ENSMUSG00000025982	14140	13271	16628	11453	8850	9279
ENSMUSG00000103030	13	9	7	12	4	13
ENSMUSG00000025981	670	651	812	632	441	489
ENSMUSG00000101122	8	4	3	3	1	3
ENSMUSG00000025980	18909	17658	22888	25223	19129	19764
ENSMUSG00000073676	6805	6644	8066	8450	6759	6203
ENSMUSG00000100736	0	1	0	1	0	2
ENSMUSG00000089670	4	3	4	4	1	2
ENSMUSG00000025979	2996	2843	3709	2550	1931	1972
ENSMUSG00000061863	0	1	0	0	0	1
ENSMUSG00000025978	903	868	1131	932	660	673
ENSMUSG00000097649	272	260	331	244	134	138
ENSMUSG00000046994	585	605	768	423	354	401
ENSMUSG00000025977	0	0	0	0	0	2
ENSMUSG00000100215	37	22	27	57	32	33
ENSMUSG00000101945	0	0	0	0	0	0
ENSMUSG00000101085	0	0	0	0	0	0
ENSMUSG00000038349	8	13	14	12	11	5
ENSMUSG00000102145	6	4	3	2	2	4
ENSMUSG00000100309	0	0	0	0	0	0
ENSMUSG00000102831	0	0	0	0	0	0
ENSMUSG00000099950	0	0	0	0	0	0
ENSMUSG00000102491	0	0	1	0	0	0
ENSMUSG00000100372	0	0	0	0	0	0
ENSMUSG00000100944	1	0	3	1	1	0
ENSMUSG00000101332	0	0	0	0	0	0
ENSMUSG00000045336	0	0	2	0	0	0
ENSMUSG00000038331	1521	1445	1840	1957	1593	1607
ENSMUSG00000087022	198	190	220	610	485	471
ENSMUSG00000104310	1	0	0	0	2	0
ENSMUSG00000094128	0	0	0	0	0	0
ENSMUSG00000099945	0	0	0	0	0	0
ENSMUSG00000101429	0	0	1	1	0	0
ENSMUSG00000101129	0	1	0	0	0	0
ENSMUSG00000097519	66	47	78	49	54	43
ENSMUSG00000038323	565	575	735	570	423	466
ENSMUSG00000048495	492	417	524	452	365	377
ENSMUSG00000025971	466	440	599	530	394	376
ENSMUSG00000077776	0	0	0	0	0	0
ENSMUSG00000088353	0	0	0	0	0	0
ENSMUSG00000101826	0	0	0	0	0	0
ENSMUSG00000102685	0	0	0	0	0	0
ENSMUSG00000101151	1	0	1	0	0	0
ENSMUSG00000038305	720	716	860	1201	896	881
ENSMUSG00000091283	1	0	0	0	0	0
ENSMUSG00000054770	532	563	741	492	358	392
ENSMUSG00000026039	834	851	959	520	383	419
ENSMUSG00000063558	426	372	505	185	166	160
ENSMUSG00000064294	5	0	0	0	0	3
ENSMUSG00000089275	0	0	0	0	0	0
ENSMUSG00000038242	2	2	0	3	3	6
ENSMUSG00000089822	0	0	2	0	0	0
ENSMUSG00000079554	4	1	1	1	1	2
ENSMUSG00000103839	56	60	59	55	39	33
ENSMUSG00000051223	15903	14653	18990	15963	12065	13102
ENSMUSG00000026034	2273	2185	2690	1837	1407	1476
ENSMUSG00000026035	630	532	781	639	489	488
ENSMUSG00000026036	1067	924	1186	912	649	704
ENSMUSG00000026037	1330	1355	1736	1609	1262	1387
ENSMUSG00000094245	1	0	5	2	3	1
ENSMUSG00000085054	28	19	34	31	7	25
ENSMUSG00000038174	572	627	794	470	354	382
ENSMUSG00000026032	1238	1159	1496	1190	921	954
ENSMUSG00000100202	0	0	0	0	0	0
ENSMUSG00000099490	0	0	1	0	0	0
ENSMUSG00000059647	6	9	12	5	4	2
ENSMUSG00000047528	5	2	5	13	5	6
ENSMUSG00000102059	35	35	56	58	29	39
ENSMUSG00000101046	0	0	0	0	0	0
ENSMUSG00000026031	2813	2773	3529	1469	1068	1221
ENSMUSG00000100236	0	0	1	0	0	0
ENSMUSG00000026029	1540	1375	1676	1268	1047	1150
ENSMUSG00000102719	4	5	5	1	0	5
ENSMUSG00000099719	2	1	5	3	8	6
ENSMUSG00000026028	1938	1725	2350	1687	1264	1426
ENSMUSG00000026027	539	551	690	366	306	293
ENSMUSG00000047383	0	0	1	0	0	0
ENSMUSG00000099752	0	0	1	0	0	0
ENSMUSG00000072295	0	0	1	1	5	0
ENSMUSG00000077616	0	0	2	0	0	0
ENSMUSG00000038079	1120	1050	1339	1068	852	841
ENSMUSG00000097573	20	28	36	41	34	36
ENSMUSG00000079550	11	12	15	25	11	20
ENSMUSG00000101586	17	18	17	2	3	1
ENSMUSG00000099563	0	0	0	0	1	0
ENSMUSG00000026024	2067	2015	2629	1626	1325	1459
ENSMUSG00000026023	59	35	73	32	37	41
ENSMUSG00000099922	2	0	0	0	0	1
ENSMUSG00000104502	0	0	1	0	0	0
ENSMUSG00000041075	4376	4012	5204	2531	1973	2064
ENSMUSG00000097819	27	33	26	9	8	10
ENSMUSG00000047361	4	1	3	3	6	3
ENSMUSG00000099811	0	0	1	0	0	0
ENSMUSG00000101409	0	1	0	0	0	0
ENSMUSG00000026021	3196	2938	3840	3196	2458	2584
ENSMUSG00000089276	0	0	0	0	0	0
ENSMUSG00000103821	3	5	8	4	1	1
ENSMUSG00000101400	5	1	3	1	1	1
ENSMUSG00000026020	4983	4708	6113	6643	4942	5300
ENSMUSG00000077345	7	4	4	8	0	2
ENSMUSG00000077358	0	0	0	0	0	0
ENSMUSG00000089512	0	2	1	2	0	0
ENSMUSG00000089093	2	2	1	3	2	3
ENSMUSG00000067336	4023	3984	5043	3475	2611	3027
ENSMUSG00000104052	1	0	1	0	0	0
ENSMUSG00000103131	0	0	0	0	0	0
ENSMUSG00000041040	1560	1508	1941	1055	776	750
ENSMUSG00000103696	0	0	0	0	0	0
ENSMUSG00000100901	0	0	0	0	0	0
ENSMUSG00000026018	0	3	4	2	5	7
ENSMUSG00000026019	1288	1245	1565	1738	1297	1451
ENSMUSG00000026017	322	319	394	248	243	277
ENSMUSG00000082609	0	3	3	3	0	0
ENSMUSG00000073664	1355	1394	1774	1179	854	1002
ENSMUSG00000100516	0	0	0	0	0	0
ENSMUSG00000049439	2298	2250	2951	2543	1882	2047
ENSMUSG00000103822	0	1	3	0	0	0
ENSMUSG00000026782	2124	2024	2546	2138	1479	1685
ENSMUSG00000026014	2028	1925	2480	1419	963	1122
ENSMUSG00000081562	2	1	2	0	2	4
ENSMUSG00000084400	0	0	0	0	0	0
ENSMUSG00000082160	0	0	0	0	0	0
ENSMUSG00000103215	0	0	0	0	0	0
ENSMUSG00000088973	0	0	0	0	0	0
ENSMUSG00000084151	0	0	0	0	0	0
ENSMUSG00000101188	277	247	292	263	194	193
ENSMUSG00000026012	0	11	2	2	2	0
ENSMUSG00000086795	0	0	0	1	0	0
ENSMUSG00000085965	0	0	0	0	0	0
ENSMUSG00000104069	0	0	0	0	0	0
ENSMUSG00000083118	0	0	0	0	0	0
ENSMUSG00000083355	0	1	0	0	1	0
ENSMUSG00000102549	0	0	0	0	0	0
ENSMUSG00000026011	1	0	0	1	0	0
ENSMUSG00000081382	11	12	9	5	2	6
ENSMUSG00000080800	2	0	3	0	0	2
ENSMUSG00000026009	1	2	1	2	1	0
ENSMUSG00000102561	0	1	0	0	0	0
ENSMUSG00000082804	0	0	0	1	0	1
ENSMUSG00000082661	2	1	0	0	0	0
ENSMUSG00000080785	0	1	0	0	0	0
ENSMUSG00000100893	0	0	1	0	0	0
ENSMUSG00000085248	0	0	0	0	0	1
ENSMUSG00000085447	0	0	0	0	0	0
ENSMUSG00000086408	0	0	0	0	0	0
ENSMUSG00000089546	0	0	0	0	0	0
ENSMUSG00000100965	0	0	0	0	0	0
ENSMUSG00000102168	0	0	0	0	0	0
ENSMUSG00000100381	0	0	0	0	0	0
ENSMUSG00000086009	0	1	0	0	0	0
ENSMUSG00000052062	230	180	232	394	336	336
ENSMUSG00000103656	0	0	0	0	0	0
ENSMUSG00000104402	0	0	0	0	0	0
ENSMUSG00000104081	0	0	0	0	0	0
ENSMUSG00000085842	0	0	0	4	0	0
ENSMUSG00000103002	0	0	0	0	0	0
ENSMUSG00000100344	0	0	0	0	0	0
ENSMUSG00000101509	0	0	0	0	0	0
ENSMUSG00000085019	0	0	3	1	0	0
ENSMUSG00000102359	0	0	1	0	0	0
ENSMUSG00000085400	0	2	0	1	0	1
ENSMUSG00000100750	0	1	1	1	1	1
ENSMUSG00000081950	2	0	0	1	0	0
ENSMUSG00000084333	6	2	6	5	1	2
ENSMUSG00000025969	29832	27844	36429	12912	10042	11086
ENSMUSG00000100811	1	2	3	0	0	0
ENSMUSG00000103032	25	21	26	8	8	1
ENSMUSG00000100426	2	2	0	0	0	0
ENSMUSG00000040865	1445	1329	1792	1227	953	1016
ENSMUSG00000104991	0	0	0	0	0	0
ENSMUSG00000088953	0	0	0	0	0	0
ENSMUSG00000081617	0	0	0	0	0	0
ENSMUSG00000081429	2	0	0	0	0	0
ENSMUSG00000084799	64	54	77	56	39	43
ENSMUSG00000101599	64	35	74	28	32	25
ENSMUSG00000025968	3656	3565	4379	3587	2731	3127
ENSMUSG00000077884	0	0	1	0	0	0
ENSMUSG00000025967	18030	17123	21453	18996	13843	13681
ENSMUSG00000098850	0	0	0	0	0	0
ENSMUSG00000064612	2	3	5	0	1	1
ENSMUSG00000105060	0	0	0	0	0	0
ENSMUSG00000064602	6	11	15	2	1	2
ENSMUSG00000046856	1	0	0	0	0	0
ENSMUSG00000094290	0	0	0	0	0	0
ENSMUSG00000086730	0	0	0	0	0	0
ENSMUSG00000102536	0	0	0	0	0	0
ENSMUSG00000087561	0	0	0	0	0	0
ENSMUSG00000092705	0	0	0	0	0	0
ENSMUSG00000027520	0	1	0	0	0	0
ENSMUSG00000094214	0	0	0	0	0	0
ENSMUSG00000083039	0	0	0	0	0	0
ENSMUSG00000081643	15	16	16	10	10	11
ENSMUSG00000025964	42	43	45	370	291	290
ENSMUSG00000087823	0	0	0	0	0	0
ENSMUSG00000069085	1	0	0	1	0	0
ENSMUSG00000083066	0	0	0	0	0	0
ENSMUSG00000025963	2	2	4	5	6	0
ENSMUSG00000025962	995	928	1163	1033	842	877
ENSMUSG00000025961	7	4	5	6	2	7
ENSMUSG00000080817	0	0	0	0	0	0
ENSMUSG00000082373	0	0	0	0	0	0
ENSMUSG00000044689	0	0	0	0	0	0
ENSMUSG00000025959	875	802	1053	716	498	537
ENSMUSG00000097272	0	0	0	0	0	0
ENSMUSG00000098487	0	0	0	0	0	0
ENSMUSG00000086836	0	0	1	0	0	0
ENSMUSG00000086721	1	1	0	0	1	1
ENSMUSG00000101895	0	0	2	0	3	1
ENSMUSG00000093228	0	0	0	0	0	0
ENSMUSG00000099658	0	0	0	0	0	0
ENSMUSG00000025958	2875	2712	3404	2637	1996	2261
ENSMUSG00000025956	1164	981	1370	912	713	742
ENSMUSG00000101832	6	6	10	9	5	6
ENSMUSG00000100437	13	16	18	22	23	15
ENSMUSG00000087213	235	176	174	220	172	146
ENSMUSG00000070871	1737	1606	2125	1283	1009	1141
ENSMUSG00000045005	777	737	953	812	669	670
ENSMUSG00000102140	1	3	8	7	6	3
ENSMUSG00000051344	552	501	576	335	277	324
ENSMUSG00000097264	0	0	0	0	0	0
ENSMUSG00000084416	300	286	364	261	200	172
ENSMUSG00000077471	0	0	0	0	0	0
ENSMUSG00000025955	0	0	0	4	0	2
ENSMUSG00000090042	0	0	0	0	0	0
ENSMUSG00000070870	0	0	0	0	0	0
ENSMUSG00000067299	0	0	0	0	0	0
ENSMUSG00000025952	0	0	0	0	0	0
ENSMUSG00000073658	1	0	0	0	0	0
ENSMUSG00000100774	4	6	7	3	0	2
ENSMUSG00000044429	0	0	0	0	0	0
ENSMUSG00000100846	0	0	0	0	0	0
ENSMUSG00000044816	0	0	0	0	1	0
ENSMUSG00000025950	5832	5521	6924	3819	2854	3147
ENSMUSG00000025949	2055	1997	2637	1712	1305	1455
ENSMUSG00000025946	0	1	1	4	1	2
ENSMUSG00000100503	0	0	0	0	0	0
ENSMUSG00000100504	0	0	0	0	0	0
ENSMUSG00000099383	0	0	0	0	0	0
ENSMUSG00000100340	0	1	1	0	0	0
ENSMUSG00000100439	0	0	0	0	0	0
ENSMUSG00000099819	1	0	0	0	0	0
ENSMUSG00000082565	0	0	0	0	0	0
ENSMUSG00000082774	0	0	0	0	0	0
ENSMUSG00000025945	0	0	0	0	0	0
ENSMUSG00000081623	0	1	0	0	0	0
ENSMUSG00000083242	0	0	0	0	0	0
ENSMUSG00000083289	0	0	0	0	0	0
ENSMUSG00000015222	8131	7577	9989	11403	8842	9857
ENSMUSG00000088850	0	0	0	0	0	0
ENSMUSG00000073656	13	11	10	27	14	12
ENSMUSG00000065694	0	0	2	0	0	0
ENSMUSG00000055567	0	1	0	1	1	0
ENSMUSG00000103375	0	0	0	0	0	0
ENSMUSG00000026005	1743	1745	2260	1775	1304	1467
ENSMUSG00000026004	1170	1141	1499	1017	704	809
ENSMUSG00000102559	14	15	34	18	3	12
ENSMUSG00000102374	8	5	4	3	1	3
ENSMUSG00000102776	10	8	8	4	5	1
ENSMUSG00000082057	2	5	2	3	0	0
ENSMUSG00000103706	0	0	0	0	0	0
ENSMUSG00000103756	2	7	4	3	2	4
ENSMUSG00000103382	8	7	10	5	5	2
ENSMUSG00000103553	0	0	2	0	3	2
ENSMUSG00000026003	3174	2922	3590	2520	1905	1951
ENSMUSG00000082769	4	5	2	1	1	3
ENSMUSG00000089420	2	0	0	0	0	0
ENSMUSG00000077328	0	0	0	0	0	0
ENSMUSG00000061816	1	0	0	1	0	0
ENSMUSG00000094191	1	0	0	2	0	2
ENSMUSG00000082212	0	0	0	0	0	0
ENSMUSG00000026000	1384	1425	1770	1352	984	1005
ENSMUSG00000025991	1	0	0	5	1	0
ENSMUSG00000086204	1	0	3	0	0	0
ENSMUSG00000077745	0	0	0	0	0	0
ENSMUSG00000082473	0	0	0	0	0	0
ENSMUSG00000095282	0	0	0	0	0	0
ENSMUSG00000085075	0	0	0	0	0	0
ENSMUSG00000104395	0	0	0	0	0	0
ENSMUSG00000096031	0	0	0	0	0	0
ENSMUSG00000087329	0	0	0	0	0	0
ENSMUSG00000062209	2	0	0	0	0	0
ENSMUSG00000102449	0	0	0	0	0	0
ENSMUSG00000083795	0	5	0	0	0	0
ENSMUSG00000080539	0	0	0	0	0	0
ENSMUSG00000103307	0	0	0	0	0	0
ENSMUSG00000104508	0	0	0	0	0	0
ENSMUSG00000103642	0	0	0	0	0	0
ENSMUSG00000103809	0	0	0	0	0	0
ENSMUSG00000087514	0	0	0	0	0	0
ENSMUSG00000084332	1	0	1	0	0	0
ENSMUSG00000101387	3	0	1	1	2	0
ENSMUSG00000099804	0	0	0	0	0	0
ENSMUSG00000100354	0	0	0	0	0	0
ENSMUSG00000101156	1	0	0	0	0	0
ENSMUSG00000025997	237	229	332	133	130	105
ENSMUSG00000100815	0	0	0	0	0	0
ENSMUSG00000099954	0	0	0	1	1	0
ENSMUSG00000103402	0	0	0	0	0	0
ENSMUSG00000053153	2	3	0	1	0	1
ENSMUSG00000089345	0	0	0	0	0	0
ENSMUSG00000080524	0	0	0	0	0	0
ENSMUSG00000101730	0	0	0	0	0	0
ENSMUSG00000103052	0	0	0	0	0	0
ENSMUSG00000104287	0	0	0	0	0	0
ENSMUSG00000075952	0	0	0	0	0	0
ENSMUSG00000045648	0	0	1	1	0	0
ENSMUSG00000026196	564	515	694	376	316	327
ENSMUSG00000089965	1	0	1	0	0	0
ENSMUSG00000101551	0	0	0	0	0	0
ENSMUSG00000050296	1	1	1	23	17	11
ENSMUSG00000101617	0	0	0	0	0	0
ENSMUSG00000026192	6710	6151	8083	7741	5947	6051
ENSMUSG00000026193	243010	223186	294852	265113	203351	225875
ENSMUSG00000073652	11	6	16	19	14	17
ENSMUSG00000101834	0	0	0	1	0	0
ENSMUSG00000100319	0	0	1	1	0	6
ENSMUSG00000102689	0	0	0	1	0	0
ENSMUSG00000099707	26	26	31	13	7	9
ENSMUSG00000101211	39	44	55	55	27	34
ENSMUSG00000101848	12	9	6	10	4	3
ENSMUSG00000101764	0	0	0	0	0	0
ENSMUSG00000059483	0	0	2	0	0	0
ENSMUSG00000101496	1	0	6	4	0	1
ENSMUSG00000102123	1	0	2	3	2	1
ENSMUSG00000039395	171	163	209	137	110	95
ENSMUSG00000094655	22	11	11	16	8	16
ENSMUSG00000097131	68	65	62	35	28	31
ENSMUSG00000094050	2	1	3	3	4	2
ENSMUSG00000093956	2	2	7	2	6	5
ENSMUSG00000093843	11	7	8	22	9	22
ENSMUSG00000026189	398	315	425	444	386	335
ENSMUSG00000026188	14	9	17	22	11	24
ENSMUSG00000026187	1625	1599	2007	2085	1498	1570
ENSMUSG00000039372	12	4	8	12	11	14
ENSMUSG00000085812	0	1	3	0	1	1
ENSMUSG00000039354	1320	1141	1485	991	677	734
ENSMUSG00000110712	0	0	0	0	0	0
ENSMUSG00000039342	6	0	1	0	1	3
ENSMUSG00000110487	0	3	0	0	0	0
ENSMUSG00000110596	0	0	1	0	0	0
ENSMUSG00000046330	12488	12243	15205	10898	8539	8216
ENSMUSG00000039323	551	596	826	1689	1197	1055
ENSMUSG00000026185	1270	1188	1632	1247	891	1034
ENSMUSG00000101968	1	1	2	2	3	1
ENSMUSG00000026182	0	0	0	0	0	0
ENSMUSG00000102266	0	0	0	0	0	0
ENSMUSG00000101112	3	1	0	0	0	0
ENSMUSG00000100697	0	0	0	0	0	0
ENSMUSG00000099877	0	0	0	0	0	0
ENSMUSG00000098697	0	0	0	0	0	0
ENSMUSG00000101812	0	0	0	0	0	0
ENSMUSG00000100044	2	0	0	0	0	0
ENSMUSG00000100444	0	0	0	0	0	0
ENSMUSG00000100429	0	1	0	0	0	0
ENSMUSG00000100301	0	0	0	0	0	0
ENSMUSG00000101344	0	0	0	0	1	0
ENSMUSG00000088666	0	0	0	0	0	0
ENSMUSG00000098504	0	0	0	0	0	0
ENSMUSG00000055322	8282	7771	10092	6317	4765	5234
ENSMUSG00000061815	15	17	20	39	22	28
ENSMUSG00000026180	0	0	0	1	0	0
ENSMUSG00000048480	3	4	6	3	1	5
ENSMUSG00000087820	0	0	0	0	0	0
ENSMUSG00000094768	0	0	0	0	0	0
ENSMUSG00000006304	10124	9705	11931	8515	7107	6940
ENSMUSG00000064272	1	1	0	1	2	0
ENSMUSG00000006299	5572	5160	6277	5170	4092	3790
ENSMUSG00000101503	0	0	0	0	0	0
ENSMUSG00000026179	1319	1311	1566	1431	1208	1113
ENSMUSG00000103013	2	2	7	5	4	1
ENSMUSG00000006301	3154	2839	3520	2781	2139	2202
ENSMUSG00000099931	0	0	0	0	0	0
ENSMUSG00000103403	0	0	2	2	0	0
ENSMUSG00000073650	64	69	56	41	40	30
ENSMUSG00000026177	1	3	3	8	4	11
ENSMUSG00000026176	5154	5030	6256	5261	3913	3936
ENSMUSG00000065468	2	2	1	1	2	2
ENSMUSG00000026175	4	3	3	3	0	1
ENSMUSG00000033364	1363	1288	1613	1226	1000	1058
ENSMUSG00000103227	2	0	0	1	0	0
ENSMUSG00000026174	2707	2584	3380	2601	1913	2103
ENSMUSG00000026173	8	9	11	14	14	10
ENSMUSG00000026135	1334	1272	1588	1377	1083	1107
ENSMUSG00000093155	2	1	0	1	0	0
ENSMUSG00000026172	664	642	842	513	424	445
ENSMUSG00000026171	889	831	1085	854	630	627
ENSMUSG00000033276	280	260	295	276	225	223
ENSMUSG00000033257	1629	1499	1987	1515	1168	1330
ENSMUSG00000026170	25	19	26	25	30	31
ENSMUSG00000006542	68	76	88	60	68	49
ENSMUSG00000098351	0	0	0	0	0	0
ENSMUSG00000033227	5	2	12	28	35	39
ENSMUSG00000099472	0	0	0	0	0	0
ENSMUSG00000026167	726	691	839	564	457	407
ENSMUSG00000089964	0	0	0	0	0	0
ENSMUSG00000090071	0	2	0	2	0	0
ENSMUSG00000055197	0	0	0	0	0	0
ENSMUSG00000006546	0	0	0	0	0	0
ENSMUSG00000065616	0	0	0	0	0	0
ENSMUSG00000047021	2	0	1	0	0	0
ENSMUSG00000089653	0	0	1	0	0	0
ENSMUSG00000006538	2	1	2	1	1	3
ENSMUSG00000103145	2	0	0	0	0	0
ENSMUSG00000026162	61	49	50	71	48	42
ENSMUSG00000026205	10	3	6	7	1	5
ENSMUSG00000033159	2281	2138	2733	2614	2105	2083
ENSMUSG00000049339	3473	3312	4180	2783	2212	2199
ENSMUSG00000026197	473	490	579	414	315	312
ENSMUSG00000026198	75	75	88	136	119	85
ENSMUSG00000099519	0	1	3	0	1	3
ENSMUSG00000033124	1202	1049	1507	1252	863	951
ENSMUSG00000026199	662	626	797	557	447	434
ENSMUSG00000026200	734	776	943	428	326	354
ENSMUSG00000099204	0	0	0	0	0	0
ENSMUSG00000026201	1886	1616	2198	1604	1215	1232
ENSMUSG00000026202	2673	2396	3178	1985	1545	1520
ENSMUSG00000096094	2	2	5	0	0	1
ENSMUSG00000026203	2252	2100	2647	1607	1224	1146
ENSMUSG00000026204	1083	1043	1352	272	243	234
ENSMUSG00000101840	0	1	0	1	1	0
ENSMUSG00000033061	0	0	0	0	0	0
ENSMUSG00000100556	0	0	0	0	0	0
ENSMUSG00000026209	1789	1666	2131	1531	1153	1106
ENSMUSG00000026208	26	30	19	28	18	23
ENSMUSG00000085653	0	1	2	0	1	1
ENSMUSG00000026207	3954	3487	4803	2552	1962	2061
ENSMUSG00000086053	4	2	9	0	3	4
ENSMUSG00000033021	1857	1747	2162	1831	1459	1452
ENSMUSG00000033007	1	2	0	3	2	2
ENSMUSG00000102605	1	0	2	0	0	1
ENSMUSG00000032997	3559	3361	4432	2306	1850	1658
ENSMUSG00000026211	3808	3645	4608	5182	3763	3665
ENSMUSG00000051703	34	20	37	28	18	24
ENSMUSG00000032968	243	221	279	111	105	95
ENSMUSG00000082745	0	0	0	0	0	0
ENSMUSG00000026213	955	861	1130	764	593	624
ENSMUSG00000082059	0	0	0	0	0	0
ENSMUSG00000006576	791	757	923	469	385	371
ENSMUSG00000083244	0	0	0	0	0	0
ENSMUSG00000082528	0	0	0	0	0	0
ENSMUSG00000082012	0	0	0	0	0	0
ENSMUSG00000099996	0	0	0	0	0	0
ENSMUSG00000101763	0	0	0	0	0	0
ENSMUSG00000100827	0	0	0	0	0	0
ENSMUSG00000100553	0	0	5	0	0	0
ENSMUSG00000098611	0	0	0	0	0	0
ENSMUSG00000100534	0	0	0	0	0	0
ENSMUSG00000102904	0	0	0	0	0	0
ENSMUSG00000089326	0	0	0	0	0	0
ENSMUSG00000026235	16	11	19	23	15	29
ENSMUSG00000099141	0	0	0	0	0	0
ENSMUSG00000101849	0	0	0	0	0	0
ENSMUSG00000101506	0	0	0	1	0	0
ENSMUSG00000065215	0	0	0	0	0	0
ENSMUSG00000102052	0	0	0	0	0	0
ENSMUSG00000004872	13	18	16	17	16	10
ENSMUSG00000032908	2	7	12	6	1	4
ENSMUSG00000099561	1	0	1	0	0	0
ENSMUSG00000102945	0	0	0	0	0	0
ENSMUSG00000026245	2678	2393	3063	3128	2328	2400
ENSMUSG00000101798	1	1	0	0	0	0
ENSMUSG00000104018	3	4	3	1	0	0
ENSMUSG00000090486	1	2	2	2	2	0
ENSMUSG00000012187	1	0	0	1	1	1
ENSMUSG00000099364	0	0	0	0	0	0
ENSMUSG00000100562	0	0	0	0	0	0
ENSMUSG00000032883	3422	3187	4121	2268	1748	1822
ENSMUSG00000079470	567	527	646	363	266	293
ENSMUSG00000099377	12	7	6	8	8	4
ENSMUSG00000099706	0	0	0	0	0	0
ENSMUSG00000047330	1	0	2	7	3	5
ENSMUSG00000101324	0	0	0	0	0	0
ENSMUSG00000072978	5	10	6	1	5	5
ENSMUSG00000050711	2	5	1	19	10	9
ENSMUSG00000099562	0	0	0	0	0	0
ENSMUSG00000077782	0	0	0	0	0	0
ENSMUSG00000054702	10	6	7	13	11	9
ENSMUSG00000102235	0	0	0	0	0	0
ENSMUSG00000073643	2314	2108	2746	2257	1870	1818
ENSMUSG00000104497	0	0	0	0	0	0
ENSMUSG00000026248	506	542	564	493	433	413
ENSMUSG00000026249	22	25	24	13	13	14
ENSMUSG00000067106	3	3	1	0	0	4
ENSMUSG00000100397	0	0	0	1	0	1
ENSMUSG00000099753	0	0	0	0	0	0
ENSMUSG00000096297	0	0	0	0	0	0
ENSMUSG00000102518	0	0	0	0	0	0
ENSMUSG00000099552	0	0	0	0	0	0
ENSMUSG00000043230	0	1	1	0	0	3
ENSMUSG00000101257	0	0	0	0	0	0
ENSMUSG00000103404	1	0	1	0	0	0
ENSMUSG00000004364	5110	4818	6147	5024	3692	4017
ENSMUSG00000103076	1	6	14	6	1	2
ENSMUSG00000103525	0	0	1	0	0	0
ENSMUSG00000101722	0	2	1	0	2	0
ENSMUSG00000090637	0	0	0	0	0	0
ENSMUSG00000101483	0	0	0	0	0	0
ENSMUSG00000110100	0	1	0	0	0	0
ENSMUSG00000038608	5	1	3	0	0	0
ENSMUSG00000103192	1	0	0	0	0	0
ENSMUSG00000104488	0	0	1	0	0	0
ENSMUSG00000102721	0	0	0	0	0	0
ENSMUSG00000099949	0	0	0	0	0	0
ENSMUSG00000099918	0	0	0	0	0	0
ENSMUSG00000054976	0	2	1	0	0	0
ENSMUSG00000104029	0	0	2	0	0	0
ENSMUSG00000101986	0	1	0	0	0	0
ENSMUSG00000087008	3	6	6	1	2	4
ENSMUSG00000100561	0	0	1	1	4	2
ENSMUSG00000103571	0	0	0	0	0	2
ENSMUSG00000098797	0	0	0	0	0	0
ENSMUSG00000055980	2712	2442	3359	2396	1897	2227
ENSMUSG00000022591	0	0	0	0	0	0
ENSMUSG00000026142	2684	2565	3274	2603	2003	2200
ENSMUSG00000104493	2	3	0	0	2	1
ENSMUSG00000100786	0	0	4	1	0	0
ENSMUSG00000096779	0	0	0	0	0	0
ENSMUSG00000067158	11	4	12	15	10	19
ENSMUSG00000079465	5	5	14	10	7	7
ENSMUSG00000065055	0	0	0	0	0	0
ENSMUSG00000097564	8	3	18	20	5	12
ENSMUSG00000026150	3023	2766	3560	2812	2153	2274
ENSMUSG00000101450	27	19	24	2	7	6
ENSMUSG00000026149	0	0	1	0	0	0
ENSMUSG00000099771	0	0	0	0	0	0
ENSMUSG00000102280	0	0	0	0	0	0
ENSMUSG00000100170	1	0	0	0	0	0
ENSMUSG00000100744	0	0	0	0	0	0
ENSMUSG00000093782	0	0	0	0	0	0
ENSMUSG00000026159	3139	2905	3710	2578	2124	2230
ENSMUSG00000101784	0	0	0	0	0	0
ENSMUSG00000038496	2	0	4	6	4	4
ENSMUSG00000100432	0	0	0	0	0	0
ENSMUSG00000100190	0	0	0	0	0	0
ENSMUSG00000104423	0	0	0	0	0	0
ENSMUSG00000101315	0	0	0	0	0	0
ENSMUSG00000099691	0	0	0	0	0	0
ENSMUSG00000026166	1	0	3	20	11	14
ENSMUSG00000101173	1	0	0	1	0	0
ENSMUSG00000053161	1	1	1	0	0	0
ENSMUSG00000101896	0	0	1	1	0	0
ENSMUSG00000084443	0	0	0	0	0	0
ENSMUSG00000026163	1	0	0	0	0	0
ENSMUSG00000079140	0	1	0	0	0	0
ENSMUSG00000104374	0	0	0	0	0	0
ENSMUSG00000104219	0	0	0	0	0	0
ENSMUSG00000100580	0	0	0	0	0	0
ENSMUSG00000094946	0	0	0	0	0	0
ENSMUSG00000077736	0	0	0	0	0	0
ENSMUSG00000045658	250	212	282	787	635	614
ENSMUSG00000102750	2	0	0	0	0	0
ENSMUSG00000101934	0	0	0	0	0	0
ENSMUSG00000098851	0	0	0	0	0	0
ENSMUSG00000036766	4	9	8	12	5	8
ENSMUSG00000104396	0	1	1	0	0	0
ENSMUSG00000102481	0	0	0	0	0	0
ENSMUSG00000093254	0	0	0	0	0	0
ENSMUSG00000026219	12619	11772	15130	12268	9326	10600
ENSMUSG00000103505	0	0	0	0	0	0
ENSMUSG00000104503	2	5	4	2	2	0
ENSMUSG00000073633	221	242	312	296	226	222
ENSMUSG00000026220	12	6	13	134	85	91
ENSMUSG00000096802	2	1	5	45	21	34
ENSMUSG00000099693	0	0	0	2	0	0
ENSMUSG00000052477	0	1	2	2	2	2
ENSMUSG00000064281	15	20	20	16	14	18
ENSMUSG00000098842	0	0	0	0	0	0
ENSMUSG00000061852	0	1	1	1	0	2
ENSMUSG00000089976	0	0	0	1	0	0
ENSMUSG00000101279	4	2	15	8	3	6
ENSMUSG00000089844	13	10	13	21	8	12
ENSMUSG00000073631	0	0	0	0	0	0
ENSMUSG00000072109	1	0	0	2	2	0
ENSMUSG00000090128	0	0	0	0	0	0
ENSMUSG00000091199	0	0	0	0	0	3
ENSMUSG00000089716	3	6	5	1	3	2
ENSMUSG00000079457	0	0	1	5	2	2
ENSMUSG00000090252	0	2	0	0	0	0
ENSMUSG00000079455	1	0	0	0	0	0
ENSMUSG00000089652	0	0	1	0	0	0
ENSMUSG00000089937	2	0	0	1	0	0
ENSMUSG00000096292	0	0	0	0	0	0
ENSMUSG00000101751	17	19	20	17	24	21
ENSMUSG00000089714	5	10	4	1	3	1
ENSMUSG00000090186	2	0	1	4	0	1
ENSMUSG00000094127	0	0	0	0	0	0
ENSMUSG00000070034	4	0	1	3	5	4
ENSMUSG00000090103	0	0	0	0	0	0
ENSMUSG00000070031	78	74	99	136	65	106
ENSMUSG00000073628	0	0	0	0	0	0
ENSMUSG00000090246	5	0	2	1	0	1
ENSMUSG00000026222	14	13	14	30	12	10
ENSMUSG00000064414	0	0	0	0	0	0
ENSMUSG00000052760	95	83	90	124	101	77
ENSMUSG00000098634	0	0	0	0	0	0
ENSMUSG00000094834	0	0	0	0	0	0
ENSMUSG00000100217	0	0	0	0	0	0
ENSMUSG00000092932	0	0	0	0	0	0
ENSMUSG00000036707	3554	3365	4359	3377	2364	2598
ENSMUSG00000026223	9459	8812	11361	9199	7383	7216
ENSMUSG00000026224	0	0	1	1	0	2
ENSMUSG00000099767	0	0	0	0	0	0
ENSMUSG00000049608	0	0	0	1	1	0
ENSMUSG00000100108	0	0	2	0	0	0
ENSMUSG00000099342	83	98	100	74	51	62
ENSMUSG00000026226	0	2	0	0	0	0
ENSMUSG00000026227	0	1	1	1	1	0
ENSMUSG00000026229	8725	8361	10571	7955	6064	6129
ENSMUSG00000077274	0	0	0	0	7	0
ENSMUSG00000026228	7	4	14	7	2	2
ENSMUSG00000103272	11	6	8	1	2	5
ENSMUSG00000094638	9	19	8	14	10	3
ENSMUSG00000062590	785	810	972	633	507	516
ENSMUSG00000087538	1	4	1	5	0	4
ENSMUSG00000079445	0	2	2	2	2	0
ENSMUSG00000099644	0	0	0	0	0	0
ENSMUSG00000091806	0	0	0	0	0	0
ENSMUSG00000101853	0	0	0	0	0	0
ENSMUSG00000026234	35911	33763	42833	51013	39360	40254
ENSMUSG00000064837	0	0	0	0	0	0
ENSMUSG00000104627	0	0	0	0	0	0
ENSMUSG00000064696	0	0	0	0	0	0
ENSMUSG00000064823	0	0	1	0	0	0
ENSMUSG00000073627	52	53	68	72	55	59
ENSMUSG00000110510	0	0	0	0	2	0
ENSMUSG00000026237	0	0	0	0	2	1
ENSMUSG00000036574	0	0	0	0	0	0
ENSMUSG00000101328	0	0	1	0	0	0
ENSMUSG00000026238	45981	42833	52899	48009	37585	36677
ENSMUSG00000026239	1570	1500	1845	1071	1030	893
ENSMUSG00000102927	5	0	4	1	5	0
ENSMUSG00000026240	1173	1165	1455	1034	821	861
ENSMUSG00000084468	0	0	0	1	0	0
ENSMUSG00000103609	0	0	0	0	1	1
ENSMUSG00000026241	0	2	0	0	0	0
ENSMUSG00000053333	464	442	550	356	295	260
ENSMUSG00000100225	0	0	1	0	0	0
ENSMUSG00000100768	0	0	0	0	0	0
ENSMUSG00000104121	0	0	1	0	0	0
ENSMUSG00000102383	2	0	0	0	0	0
ENSMUSG00000104400	0	0	1	0	0	0
ENSMUSG00000102293	0	0	0	1	0	0
ENSMUSG00000102649	1	1	3	0	0	0
ENSMUSG00000084106	177	165	194	162	146	139
ENSMUSG00000102571	0	2	3	0	0	0
ENSMUSG00000099401	1	1	2	0	1	0
ENSMUSG00000102956	0	0	0	0	0	1
ENSMUSG00000103984	3	5	8	4	1	6
ENSMUSG00000101940	0	0	0	0	0	2
ENSMUSG00000101625	0	0	0	0	0	0
ENSMUSG00000026246	0	0	1	0	0	0
ENSMUSG00000079440	0	0	0	0	0	0
ENSMUSG00000100940	0	0	0	0	0	0
ENSMUSG00000036500	0	0	0	0	0	0
ENSMUSG00000099839	0	0	0	0	0	0
ENSMUSG00000026247	12	10	7	28	11	25
ENSMUSG00000036480	10	13	17	12	9	12
ENSMUSG00000026251	2	2	1	10	3	8
ENSMUSG00000026253	3	2	0	9	6	1
ENSMUSG00000026254	3020	2915	3698	3094	2522	2507
ENSMUSG00000088318	0	0	0	0	0	0
ENSMUSG00000026255	3	10	11	21	11	13
ENSMUSG00000089821	0	0	0	0	0	0
ENSMUSG00000048000	4909	4476	6176	3805	2984	3066
ENSMUSG00000095281	0	0	0	0	0	0
ENSMUSG00000079436	0	0	1	1	2	0
ENSMUSG00000089613	0	2	3	0	0	0
ENSMUSG00000026258	0	0	0	4	0	0
ENSMUSG00000026259	147	136	154	176	99	103
ENSMUSG00000079434	11	4	13	5	7	7
ENSMUSG00000091123	0	0	0	0	0	0
ENSMUSG00000090994	0	0	0	0	1	0
ENSMUSG00000026288	5	2	5	6	4	2
ENSMUSG00000026289	1278	1254	1552	965	702	723
ENSMUSG00000087968	0	0	1	3	0	0
ENSMUSG00000089281	2	1	3	3	3	4
ENSMUSG00000056055	8	13	18	17	8	4
ENSMUSG00000070738	2099	1929	2433	2018	1550	1585
ENSMUSG00000101942	1	0	1	0	0	1
ENSMUSG00000103996	0	0	0	0	0	0
ENSMUSG00000103591	1	2	5	1	0	2
ENSMUSG00000005501	2193	2067	2585	1860	1382	1514
ENSMUSG00000095942	0	0	0	0	0	0
ENSMUSG00000084021	1	0	1	0	0	0
ENSMUSG00000083478	0	0	0	0	0	0
ENSMUSG00000090165	0	0	0	0	0	0
ENSMUSG00000092220	0	0	0	0	0	0
ENSMUSG00000090175	0	0	0	0	0	0
ENSMUSG00000089675	1	0	0	0	0	0
ENSMUSG00000090124	14	17	16	17	35	21
ENSMUSG00000082837	0	0	0	0	0	0
ENSMUSG00000090145	3	1	3	2	1	1
ENSMUSG00000084195	0	0	0	0	0	0
ENSMUSG00000081261	0	0	0	0	0	0
ENSMUSG00000054545	5	5	2	20	6	7
ENSMUSG00000081602	0	0	0	0	0	0
ENSMUSG00000082513	0	0	0	0	0	0
ENSMUSG00000082677	0	0	0	0	1	0
ENSMUSG00000089943	0	1	0	0	0	0
ENSMUSG00000081488	0	1	0	0	0	0
ENSMUSG00000083277	0	0	0	0	0	0
ENSMUSG00000090171	0	1	0	0	0	0
ENSMUSG00000081984	0	0	0	0	0	0
ENSMUSG00000089960	0	0	0	0	0	0
ENSMUSG00000079429	289	232	343	155	151	155
ENSMUSG00000044783	5806	5081	6636	3925	3001	3190
ENSMUSG00000036251	4	0	1	5	2	1
ENSMUSG00000085420	0	0	0	0	0	0
ENSMUSG00000026295	0	0	0	0	0	0
ENSMUSG00000099553	1	0	0	0	0	0
ENSMUSG00000100908	0	0	0	0	0	0
ENSMUSG00000062310	8	0	19	6	9	6
ENSMUSG00000100798	0	1	1	0	0	2
ENSMUSG00000104057	0	0	0	0	0	0
ENSMUSG00000100367	0	0	0	0	0	2
ENSMUSG00000049866	2850	2723	3496	1437	1149	1149
ENSMUSG00000101736	0	1	0	0	0	1
ENSMUSG00000097398	0	0	0	0	0	2
ENSMUSG00000099848	1	2	4	1	6	0
ENSMUSG00000101333	0	0	0	0	0	0
ENSMUSG00000099378	0	0	0	0	0	0
ENSMUSG00000099544	0	0	0	0	0	0
ENSMUSG00000036206	2742	2545	3399	2029	1502	1477
ENSMUSG00000102700	8	0	3	4	0	2
ENSMUSG00000102083	0	0	0	0	0	0
ENSMUSG00000101288	2	1	0	0	0	0
ENSMUSG00000099938	0	1	0	0	0	0
ENSMUSG00000055013	2197	2075	2580	2855	2195	2314
ENSMUSG00000104114	0	0	0	0	1	0
ENSMUSG00000088371	0	0	0	0	0	0
ENSMUSG00000101662	1	0	1	0	0	1
ENSMUSG00000102009	0	3	0	3	0	1
ENSMUSG00000088775	0	0	0	0	0	0
ENSMUSG00000103252	0	0	0	0	0	0
ENSMUSG00000034486	0	0	0	0	0	0
ENSMUSG00000092627	0	0	0	0	0	0
ENSMUSG00000067081	0	0	0	0	0	0
ENSMUSG00000026301	1	1	0	1	0	0
ENSMUSG00000100850	0	0	0	0	0	0
ENSMUSG00000044337	1296	1209	1598	1105	873	881
ENSMUSG00000104087	0	0	1	0	0	1
ENSMUSG00000101951	0	1	2	1	1	4
ENSMUSG00000101028	4	4	10	13	10	9
ENSMUSG00000098368	0	1	0	0	0	0
ENSMUSG00000101997	0	1	0	0	0	0
ENSMUSG00000103292	4	2	1	5	1	1
ENSMUSG00000034432	2445	2311	2862	2605	1941	2021
ENSMUSG00000056128	0	2	0	0	1	0
ENSMUSG00000048126	8556	8141	10248	17804	13588	14865
ENSMUSG00000103061	3	0	1	3	2	1
ENSMUSG00000103978	0	0	0	0	0	0
ENSMUSG00000026303	6	6	9	8	2	6
ENSMUSG00000090550	0	0	0	0	0	0
ENSMUSG00000026304	2	5	0	5	5	2
ENSMUSG00000100791	0	1	2	0	0	2
ENSMUSG00000026305	6475	6065	7434	4753	3899	3904
ENSMUSG00000070732	0	0	1	1	1	0
ENSMUSG00000100018	0	0	0	0	0	0
ENSMUSG00000034353	0	2	2	6	5	2
ENSMUSG00000034343	1701	1555	1952	1539	1154	1289
ENSMUSG00000083064	9	10	10	13	3	16
ENSMUSG00000097285	2	1	6	3	1	1
ENSMUSG00000026307	608	528	637	550	411	451
ENSMUSG00000090322	1	0	1	0	1	0
ENSMUSG00000049515	6	1	5	7	2	4
ENSMUSG00000026308	60	80	99	7	8	8
ENSMUSG00000047443	3	9	2	4	2	6
ENSMUSG00000026309	1703	1607	2012	1447	1116	1068
ENSMUSG00000100253	0	0	0	0	0	0
ENSMUSG00000067071	732	699	972	549	479	407
ENSMUSG00000055866	247	235	293	331	273	272
ENSMUSG00000101911	0	0	0	0	0	0
ENSMUSG00000100151	0	0	0	0	0	2
ENSMUSG00000101958	0	0	0	0	0	0
ENSMUSG00000034292	808	710	983	564	531	454
ENSMUSG00000026311	822	842	1057	714	610	595
ENSMUSG00000101705	0	1	1	4	0	2
ENSMUSG00000100980	43	47	46	41	36	44
ENSMUSG00000007805	324	315	428	259	180	159
ENSMUSG00000101414	3	2	5	1	2	0
ENSMUSG00000102745	0	0	1	0	0	0
ENSMUSG00000026313	2094	1875	2644	1825	1393	1449
ENSMUSG00000103101	0	1	1	0	0	1
ENSMUSG00000096941	0	0	2	0	0	0
ENSMUSG00000102565	0	0	0	0	0	0
ENSMUSG00000101265	0	0	0	0	0	0
ENSMUSG00000101522	0	0	0	0	0	0
ENSMUSG00000026260	3089	2947	3583	3305	2529	2559
ENSMUSG00000098288	0	0	0	0	0	0
ENSMUSG00000067064	0	0	0	0	0	0
ENSMUSG00000057464	0	0	0	0	0	0
ENSMUSG00000042849	0	0	0	0	0	0
ENSMUSG00000058904	2	0	0	0	0	0
ENSMUSG00000097001	0	0	0	0	0	0
ENSMUSG00000099363	0	0	0	0	0	0
ENSMUSG00000046300	0	0	0	0	0	0
ENSMUSG00000107778	0	0	0	0	0	0
ENSMUSG00000062497	0	0	0	0	0	0
ENSMUSG00000108131	0	0	0	0	0	0
ENSMUSG00000063583	0	0	0	0	2	0
ENSMUSG00000061616	0	0	1	0	0	0
ENSMUSG00000073616	1583	1387	1817	1231	1014	831
ENSMUSG00000044055	0	1	2	4	5	5
ENSMUSG00000100546	0	0	0	0	0	0
ENSMUSG00000099665	0	0	0	0	0	0
ENSMUSG00000100781	0	0	0	0	0	0
ENSMUSG00000034220	6600	6098	7678	6741	5393	5131
ENSMUSG00000101995	0	1	0	0	1	0
ENSMUSG00000065470	0	0	0	0	0	0
ENSMUSG00000034212	6	2	7	7	3	2
ENSMUSG00000047067	1	1	1	2	3	3
ENSMUSG00000097251	1	0	0	1	3	2
ENSMUSG00000026269	189	192	235	145	138	101
ENSMUSG00000100632	7	3	3	6	1	1
ENSMUSG00000026270	384	383	465	431	379	369
ENSMUSG00000026271	13	13	9	5	3	3
ENSMUSG00000100021	0	0	0	0	0	0
ENSMUSG00000045091	0	0	0	0	0	0
ENSMUSG00000014602	1	0	1	1	2	0
ENSMUSG00000101378	0	0	0	0	0	0
ENSMUSG00000026272	0	0	0	0	0	0
ENSMUSG00000034159	0	0	0	1	1	0
ENSMUSG00000084989	35	41	54	83	62	56
ENSMUSG00000047793	2965	2762	3815	5723	4583	5239
ENSMUSG00000098997	0	0	0	0	0	0
ENSMUSG00000026273	480	400	485	306	260	258
ENSMUSG00000101172	1	3	3	1	1	1
ENSMUSG00000100351	1	0	1	2	3	5
ENSMUSG00000026274	616	563	706	368	329	366
ENSMUSG00000026275	2295	2124	2676	2202	1725	1710
ENSMUSG00000106302	0	0	0	0	0	0
ENSMUSG00000098689	0	0	0	0	0	0
ENSMUSG00000064389	0	0	2	0	1	0
ENSMUSG00000034107	2	0	5	1	0	0
ENSMUSG00000034088	30769	28697	37355	31979	24231	26547
ENSMUSG00000090489	2	6	5	5	3	3
ENSMUSG00000026276	11901	11568	14411	14224	10762	11579
ENSMUSG00000034066	947	932	1079	1043	855	965
ENSMUSG00000103854	2	1	2	0	4	2
ENSMUSG00000026277	3794	3565	4371	3127	2497	2385
ENSMUSG00000100927	2	3	4	5	0	11
ENSMUSG00000026278	1259	1184	1536	1017	807	785
ENSMUSG00000026279	1444	1288	1686	1251	997	907
ENSMUSG00000101952	0	1	1	1	1	1
ENSMUSG00000026280	2001	1958	2355	1473	1188	1271
ENSMUSG00000026281	1980	2000	2414	2067	1512	1663
ENSMUSG00000026283	1066	1018	1268	1023	759	766
ENSMUSG00000088961	0	1	1	0	0	0
ENSMUSG00000073609	330	315	368	185	183	178
ENSMUSG00000094651	0	0	0	0	0	0
ENSMUSG00000101660	23	11	25	6	10	9
ENSMUSG00000093805	12	15	16	12	4	12
ENSMUSG00000099624	9	11	4	4	0	9
ENSMUSG00000073608	2	0	0	0	0	0
ENSMUSG00000034000	0	0	0	0	0	0
ENSMUSG00000026285	0	0	0	0	0	0
ENSMUSG00000100990	0	0	0	0	0	0
ENSMUSG00000100347	21	6	12	9	12	15
ENSMUSG00000077413	0	0	0	0	0	0
ENSMUSG00000100518	0	0	2	0	0	0
ENSMUSG00000089310	0	0	0	0	0	0
ENSMUSG00000099592	0	0	2	0	0	0
ENSMUSG00000051185	452	451	677	478	335	289
ENSMUSG00000103973	4	7	11	1	0	0
ENSMUSG00000081051	276	291	345	267	230	222
ENSMUSG00000040710	0	1	0	1	0	0
ENSMUSG00000103197	0	0	0	0	0	0
ENSMUSG00000100777	0	0	0	0	0	0
ENSMUSG00000102718	0	0	0	0	0	0
ENSMUSG00000095955	0	0	0	0	0	0
ENSMUSG00000100062	0	0	0	0	0	0
ENSMUSG00000080345	0	0	0	0	0	0
ENSMUSG00000096585	0	0	0	0	0	0
ENSMUSG00000102658	0	0	0	0	0	0
ENSMUSG00000100336	0	0	0	0	0	0
ENSMUSG00000100589	0	0	0	0	0	0
ENSMUSG00000095610	0	0	0	0	0	0
ENSMUSG00000100362	0	0	0	0	2	2
ENSMUSG00000077255	0	0	0	0	0	0
ENSMUSG00000040693	1	0	0	0	0	0
ENSMUSG00000097814	0	0	0	0	0	0
ENSMUSG00000045463	0	0	2	0	0	0
ENSMUSG00000097480	0	0	0	0	0	0
ENSMUSG00000100454	6	1	6	3	2	1
ENSMUSG00000044757	8	10	17	15	10	13
ENSMUSG00000026331	0	0	0	0	0	0
ENSMUSG00000100484	0	1	0	0	0	0
ENSMUSG00000101348	0	1	0	0	0	0
ENSMUSG00000103179	0	0	0	0	0	0
ENSMUSG00000044768	1200	1199	1455	907	650	738
ENSMUSG00000040648	2375	2252	2857	2717	1928	2145
ENSMUSG00000026333	179	165	194	180	134	134
ENSMUSG00000026335	9025	8341	10872	5543	3984	4444
ENSMUSG00000104140	3	0	0	1	1	0
ENSMUSG00000089169	1	0	0	0	0	0
ENSMUSG00000089782	130	95	114	91	90	60
ENSMUSG00000089706	10	3	14	8	8	8
ENSMUSG00000096085	0	0	0	1	0	0
ENSMUSG00000100182	0	0	0	1	1	0
ENSMUSG00000100711	0	0	0	0	0	0
ENSMUSG00000097608	0	0	2	0	0	0
ENSMUSG00000099634	0	0	2	0	0	1
ENSMUSG00000026336	1	1	1	0	0	0
ENSMUSG00000089791	3	3	10	0	5	6
ENSMUSG00000096193	0	0	0	0	0	0
ENSMUSG00000100009	0	0	2	0	0	0
ENSMUSG00000099686	0	0	0	0	0	0
ENSMUSG00000087804	0	0	0	0	0	0
ENSMUSG00000099453	0	0	0	0	0	0
ENSMUSG00000067028	2	1	0	0	0	0
ENSMUSG00000082431	13	9	11	8	4	7
ENSMUSG00000104104	0	0	0	0	0	0
ENSMUSG00000100662	0	0	1	0	0	0
ENSMUSG00000087883	0	0	1	0	0	0
ENSMUSG00000099835	34	15	20	17	13	14
ENSMUSG00000100794	16	11	15	12	7	11
ENSMUSG00000099427	0	1	0	0	0	0
ENSMUSG00000099892	0	0	0	0	0	0
ENSMUSG00000100977	0	0	0	0	0	0
ENSMUSG00000077039	0	0	0	0	0	0
ENSMUSG00000100684	0	1	0	0	0	0
ENSMUSG00000100088	0	0	0	0	0	0
ENSMUSG00000100222	0	0	0	0	0	0
ENSMUSG00000100065	0	0	0	0	0	0
ENSMUSG00000100349	0	1	1	0	0	0
ENSMUSG00000099375	1	0	0	0	0	1
ENSMUSG00000077295	0	0	0	0	0	0
ENSMUSG00000099770	0	0	0	0	0	0
ENSMUSG00000088510	0	0	0	0	0	0
ENSMUSG00000101890	0	0	0	0	0	0
ENSMUSG00000099989	0	0	0	0	0	0
ENSMUSG00000087908	0	0	0	0	0	0
ENSMUSG00000100955	1	0	0	0	0	0
ENSMUSG00000088594	0	0	0	0	0	0
ENSMUSG00000099469	0	0	0	0	0	0
ENSMUSG00000102325	0	0	3	0	0	0
ENSMUSG00000101297	0	0	0	0	0	0
ENSMUSG00000100059	0	0	0	0	0	0
ENSMUSG00000088161	0	0	0	0	0	0
ENSMUSG00000099464	0	0	1	0	0	0
ENSMUSG00000100935	0	0	0	0	0	0
ENSMUSG00000099801	0	0	0	0	0	0
ENSMUSG00000050840	0	1	0	0	0	0
ENSMUSG00000103991	0	0	0	0	0	0
ENSMUSG00000084704	0	0	0	0	0	0
ENSMUSG00000103060	0	0	0	0	0	0
ENSMUSG00000089866	0	0	0	0	0	0
ENSMUSG00000099669	0	0	0	0	0	0
ENSMUSG00000099702	0	0	0	0	0	0
ENSMUSG00000047496	1	0	0	0	0	0
ENSMUSG00000099582	0	0	0	0	0	0
ENSMUSG00000097482	0	0	0	0	0	0
ENSMUSG00000101214	0	1	0	1	0	0
ENSMUSG00000067017	3343	3199	4225	3148	2369	2448
ENSMUSG00000056536	4043	3800	4804	3843	2777	3201
ENSMUSG00000100672	4	1	2	5	4	6
ENSMUSG00000101219	0	0	1	1	0	0
ENSMUSG00000076999	0	0	0	0	0	0
ENSMUSG00000101656	0	0	0	0	0	0
ENSMUSG00000026319	1663	1467	1910	1154	868	955
ENSMUSG00000104044	4	0	1	0	0	0
ENSMUSG00000101330	2	0	3	3	1	3
ENSMUSG00000026321	31	18	14	39	25	25
ENSMUSG00000102690	2	0	0	0	0	0
ENSMUSG00000089206	0	0	0	0	0	0
ENSMUSG00000099448	4	0	2	0	0	0
ENSMUSG00000099843	110	117	93	95	79	73
ENSMUSG00000038866	2106	1831	2254	1435	1056	1195
ENSMUSG00000102501	2	0	1	1	0	0
ENSMUSG00000097612	4	6	10	0	7	2
ENSMUSG00000101583	3	2	3	1	1	5
ENSMUSG00000044340	1852	1751	2219	1280	942	1050
ENSMUSG00000103291	0	0	0	0	0	0
ENSMUSG00000100247	0	4	3	2	1	2
ENSMUSG00000099604	1	0	0	0	0	2
ENSMUSG00000057329	701	809	874	719	647	706
ENSMUSG00000054006	1	0	0	0	0	0
ENSMUSG00000098344	0	0	0	0	0	0
ENSMUSG00000103348	0	0	0	0	0	0
ENSMUSG00000009905	2020	1982	2543	1439	1069	1177
ENSMUSG00000009907	3925	3768	5019	3586	2609	2842
ENSMUSG00000067006	1	0	0	7	1	9
ENSMUSG00000083613	0	0	0	0	0	0
ENSMUSG00000059956	0	0	0	0	0	0
ENSMUSG00000048775	0	1	0	0	0	0
ENSMUSG00000084228	0	0	0	0	0	0
ENSMUSG00000044594	0	1	0	0	0	0
ENSMUSG00000058017	0	0	0	0	0	0
ENSMUSG00000083884	0	0	0	0	0	0
ENSMUSG00000073602	0	0	0	0	0	0
ENSMUSG00000080729	0	0	0	0	0	0
ENSMUSG00000081114	0	0	0	0	0	0
ENSMUSG00000073601	0	0	0	0	0	0
ENSMUSG00000084189	0	0	0	0	0	0
ENSMUSG00000026327	0	0	0	0	0	0
ENSMUSG00000087210	0	0	0	0	0	0
ENSMUSG00000067001	4	0	0	0	0	0
ENSMUSG00000089278	0	0	0	0	0	0
ENSMUSG00000062345	0	3	1	1	5	4
ENSMUSG00000092572	0	0	0	0	0	0
ENSMUSG00000026315	18	17	12	15	5	22
ENSMUSG00000086161	0	0	0	0	0	0
ENSMUSG00000096241	0	0	0	0	0	0
ENSMUSG00000077237	0	0	0	0	0	0
ENSMUSG00000100457	0	0	0	0	0	0
ENSMUSG00000101477	0	1	0	0	0	0
ENSMUSG00000099484	0	0	0	0	0	0
ENSMUSG00000100041	0	0	0	0	0	0
ENSMUSG00000104478	0	0	0	0	0	0
ENSMUSG00000101231	0	0	1	0	0	0
ENSMUSG00000101097	0	0	0	0	0	0
ENSMUSG00000100831	0	0	0	0	0	0
ENSMUSG00000100884	0	0	0	0	0	0
ENSMUSG00000089037	0	0	0	0	0	0
ENSMUSG00000084741	0	0	0	0	0	0
ENSMUSG00000100025	0	2	1	0	0	1
ENSMUSG00000026312	0	1	1	0	0	0
ENSMUSG00000100290	0	0	0	0	0	0
ENSMUSG00000100758	0	0	0	0	0	0
ENSMUSG00000099926	0	0	0	0	0	0
ENSMUSG00000047216	0	0	0	0	0	0
ENSMUSG00000102788	0	0	0	0	0	0
ENSMUSG00000102160	0	0	0	0	0	0
ENSMUSG00000101253	0	0	0	0	0	0
ENSMUSG00000101846	0	0	0	0	0	0
ENSMUSG00000100555	0	1	3	0	0	2
ENSMUSG00000102728	3	1	2	6	0	0
ENSMUSG00000038702	1004	953	1255	1180	929	1012
ENSMUSG00000101875	0	0	0	0	0	0
ENSMUSG00000099732	0	0	0	0	0	0
ENSMUSG00000101220	0	0	0	0	0	0
ENSMUSG00000100020	0	0	0	0	0	0
ENSMUSG00000101054	0	0	0	0	0	0
ENSMUSG00000088691	0	0	0	0	0	0
ENSMUSG00000099884	0	0	0	0	0	0
ENSMUSG00000100304	0	1	0	0	0	0
ENSMUSG00000101453	0	0	0	0	0	0
ENSMUSG00000102105	0	0	0	0	0	0
ENSMUSG00000099943	0	0	0	0	0	0
ENSMUSG00000084546	0	0	0	0	0	0
ENSMUSG00000097648	0	0	1	0	0	0
ENSMUSG00000101687	0	0	0	0	0	0
ENSMUSG00000100515	0	0	4	0	0	0
ENSMUSG00000070695	0	4	0	0	0	1
ENSMUSG00000092948	0	0	0	0	0	0
ENSMUSG00000102033	0	1	0	0	0	0
ENSMUSG00000094429	0	0	0	0	0	0
ENSMUSG00000101154	0	2	0	0	0	0
ENSMUSG00000065865	0	0	0	0	0	0
ENSMUSG00000098815	0	0	0	0	0	0
ENSMUSG00000101573	0	0	0	0	0	0
ENSMUSG00000107979	0	0	0	0	0	0
ENSMUSG00000101373	0	0	0	0	0	0
ENSMUSG00000099615	0	0	0	0	0	0
ENSMUSG00000100265	0	0	0	0	0	0
ENSMUSG00000100527	0	0	0	0	0	0
ENSMUSG00000099571	0	0	0	0	0	0
ENSMUSG00000101303	0	0	0	0	0	0
ENSMUSG00000100305	0	0	0	0	0	0
ENSMUSG00000099534	0	0	0	0	0	0
ENSMUSG00000100886	0	0	1	0	0	0
ENSMUSG00000101415	0	0	0	0	0	0
ENSMUSG00000100617	0	0	0	0	0	0
ENSMUSG00000100703	0	0	0	0	0	0
ENSMUSG00000100177	0	0	0	0	0	0
ENSMUSG00000101363	1	0	0	0	0	0
ENSMUSG00000101590	0	0	0	0	0	0
ENSMUSG00000102030	6	7	8	12	10	2
ENSMUSG00000099870	0	0	1	0	0	0
ENSMUSG00000026374	4944	4685	6145	4532	3469	3471
ENSMUSG00000026377	1773	1761	2104	2351	1915	1928
ENSMUSG00000099936	0	0	0	0	0	0
ENSMUSG00000064302	2692	2415	3125	2242	1651	1885
ENSMUSG00000077257	0	0	0	0	0	0
ENSMUSG00000107722	2	4	1	1	0	0
ENSMUSG00000080542	0	0	0	0	0	0
ENSMUSG00000100770	0	0	0	0	0	0
ENSMUSG00000026380	35	40	41	185	124	145
ENSMUSG00000089601	0	0	0	0	0	0
ENSMUSG00000101624	0	0	0	0	0	0
ENSMUSG00000088363	0	0	0	0	0	0
ENSMUSG00000100040	0	0	0	1	0	0
ENSMUSG00000048402	1100	1013	1287	1259	978	1041
ENSMUSG00000098273	0	0	0	0	0	0
ENSMUSG00000097408	2	1	2	4	3	3
ENSMUSG00000096939	0	0	0	0	0	0
ENSMUSG00000100767	0	0	0	0	0	0
ENSMUSG00000099860	0	1	0	1	0	5
ENSMUSG00000101179	0	0	1	1	0	0
ENSMUSG00000037035	63	103	111	674	458	444
ENSMUSG00000004451	3201	2829	3687	2882	2123	2186
ENSMUSG00000101437	0	2	0	0	0	0
ENSMUSG00000098447	2	1	1	4	0	5
ENSMUSG00000098923	836	765	1020	792	589	633
ENSMUSG00000101731	1	0	0	1	1	0
ENSMUSG00000084505	0	0	0	0	0	0
ENSMUSG00000026383	128	123	128	102	67	113
ENSMUSG00000102687	0	0	0	0	0	0
ENSMUSG00000026384	666	620	885	622	513	534
ENSMUSG00000091876	0	0	2	0	0	0
ENSMUSG00000103146	1	0	0	0	2	0
ENSMUSG00000100436	0	0	0	0	0	0
ENSMUSG00000090277	0	0	0	0	0	0
ENSMUSG00000100042	0	0	0	0	0	0
ENSMUSG00000100636	1	0	3	0	0	1
ENSMUSG00000101224	0	0	0	0	0	0
ENSMUSG00000036975	185	163	204	196	153	123
ENSMUSG00000036962	0	0	0	0	1	0
ENSMUSG00000092245	0	0	0	0	0	0
ENSMUSG00000026387	0	0	2	0	4	1
ENSMUSG00000050777	614	593	689	334	294	288
ENSMUSG00000026385	2729	2559	3081	1825	1412	1373
ENSMUSG00000026388	95	83	102	78	72	58
ENSMUSG00000026389	5115	4760	6054	5093	4145	4149
ENSMUSG00000036907	0	0	0	0	0	0
ENSMUSG00000101275	0	0	0	1	0	0
ENSMUSG00000026390	2	0	0	0	0	0
ENSMUSG00000058665	0	1	1	1	4	3
ENSMUSG00000099957	0	0	0	0	0	0
ENSMUSG00000101386	3	0	2	4	1	1
ENSMUSG00000101922	0	0	0	0	0	0
ENSMUSG00000100761	0	0	0	0	0	0
ENSMUSG00000099336	0	0	0	0	0	0
ENSMUSG00000100979	0	0	0	0	0	0
ENSMUSG00000102360	0	0	0	0	0	0
ENSMUSG00000097881	0	1	0	0	2	1
ENSMUSG00000101700	0	0	0	0	0	0
ENSMUSG00000104332	0	0	0	0	0	0
ENSMUSG00000003721	2365	2378	2920	1551	1199	1303
ENSMUSG00000104253	24	19	31	21	19	10
ENSMUSG00000101791	18	23	23	26	15	18
ENSMUSG00000026339	3855	3388	4561	3008	2379	2529
ENSMUSG00000085857	0	0	0	0	1	0
ENSMUSG00000083582	0	0	0	0	0	0
ENSMUSG00000050534	0	0	2	0	0	0
ENSMUSG00000081130	0	0	0	0	0	0
ENSMUSG00000001674	3050	2916	3779	3758	2791	2782
ENSMUSG00000102006	0	0	0	0	0	0
ENSMUSG00000102488	0	0	0	0	0	0
ENSMUSG00000083584	0	0	0	0	0	0
ENSMUSG00000100913	0	0	0	0	0	0
ENSMUSG00000080410	0	0	0	0	0	0
ENSMUSG00000099960	0	0	0	0	0	0
ENSMUSG00000089274	0	0	0	0	0	0
ENSMUSG00000103263	0	0	0	0	0	0
ENSMUSG00000089190	0	0	0	0	0	0
ENSMUSG00000099451	0	0	0	0	0	0
ENSMUSG00000104180	0	0	0	0	0	0
ENSMUSG00000100762	0	0	0	0	0	0
ENSMUSG00000100405	1	0	0	1	0	0
ENSMUSG00000100525	0	0	1	0	0	0
ENSMUSG00000101495	0	0	0	0	0	0
ENSMUSG00000036815	0	0	0	0	0	0
ENSMUSG00000102801	0	0	0	0	0	0
ENSMUSG00000102681	0	0	0	0	0	0
ENSMUSG00000077472	0	0	0	0	0	0
ENSMUSG00000104410	0	0	0	0	0	0
ENSMUSG00000102521	0	0	0	0	0	0
ENSMUSG00000104205	2	0	0	0	1	0
ENSMUSG00000102902	0	0	0	0	0	0
ENSMUSG00000101985	0	0	0	0	0	0
ENSMUSG00000101994	0	0	0	0	0	0
ENSMUSG00000102940	0	0	0	0	0	0
ENSMUSG00000103914	0	1	0	0	0	0
ENSMUSG00000065340	0	0	0	0	0	0
ENSMUSG00000100851	0	0	0	0	0	0
ENSMUSG00000101006	1	0	0	0	0	0
ENSMUSG00000102240	0	0	1	0	0	0
ENSMUSG00000099574	0	5	0	3	1	0
[truncated: 47,764 more rows]
