# Supplementary material for: NEMF mutations in mice illustrate how Importin-β specific nuclear transport defects recapitulate neurodegenerative disease hallmarks
Source: PLoS Genet. 2024 Sep 23;20(9):e1011411. doi: 10.1371/journal.pgen.1011411 (PMC11449308; doi:10.1371/journal.pgen.1011411)
Supplement: S1 Data — (ZIP) [file pgen.1011411.s017.zip › S17 Data/Sequencing_Data/DEG/WT-vs-I/counts/rlog_transformed_counts.csv]

	IPZ1	IPZ2	IPZ3	W1	W2	W3
ENSMUSG00000103922	3.95194528432067	3.91180938269121	3.89711811557006	3.92748697760605	3.93245630758672	3.92200507663796
ENSMUSG00000033845	9.9940270985671	10.0149791678791	9.95851374976928	10.1681654284211	10.2522346779381	10.1474528833054
ENSMUSG00000102275	3.61614607670664	3.62328595362666	3.57276141240601	3.53316932146818	3.57013593582589	3.52029498466607
ENSMUSG00000025903	10.7238913488749	10.7280623016439	10.712293386908	10.7231841980842	10.6536562553643	10.7678736346972
ENSMUSG00000033813	12.5424215900381	12.5610120856667	12.5385644743704	12.8598835645874	12.8708414626433	12.8819906988504
ENSMUSG00000103280	4.14916171009024	4.20281845844042	4.20071085894856	4.10069355164852	4.19515289251975	4.19155059573577
ENSMUSG00000002459	9.37134577752037	9.38073257896865	9.3719294420447	9.08195725518058	9.14347645074993	9.1031513854244
ENSMUSG00000033793	11.8385502666863	11.8421592785416	11.887441215805	11.8401305850066	11.8430313512439	11.8039583463102
ENSMUSG00000025907	11.3710182505934	11.3370332195883	11.3782446418947	11.4440527107501	11.4362380339565	11.4134803843517
ENSMUSG00000090031	6.23723081475128	6.27201728059463	6.22740310813649	6.27220971536586	6.15253049312749	6.24722289959023
ENSMUSG00000087247	5.06727323831245	5.12959406731444	5.07678280948331	5.25349647154524	5.32761222163329	5.31341924433904
ENSMUSG00000033740	3.37082632073863	3.42458683026091	3.346574304486	3.40211645264373	3.43011044306565	3.42751873175425
ENSMUSG00000051285	10.9614662442984	11.0387922350832	10.9778691383901	10.8577557615577	10.8524928931232	10.8846715424835
ENSMUSG00000103509	5.13974225906769	5.05372779526715	5.12203153256885	5.07678271661271	5.02163211382771	5.1344141957644
ENSMUSG00000061024	10.7651138091816	10.8215678219914	10.8369295594528	11.1620682462716	11.1447913350923	11.0477204864792
ENSMUSG00000025911	5.9946135131146	5.929169986474	5.94816755330726	6.13321182744935	6.08585550802716	6.16689245175273
ENSMUSG00000079671	3.9487588428661	3.99049762323301	3.90787427964076	3.95154906602208	3.96921992227312	4.01065770658522
ENSMUSG00000025912	8.11447985875998	8.12194927198074	8.14476407747074	7.85647026134909	7.88485799207442	7.96041890481624
ENSMUSG00000045210	11.6128230227736	11.6300369620019	11.6924888432127	11.7605045157148	11.7660110163828	11.8395261155032
ENSMUSG00000097893	5.15611991110618	5.21014519109664	5.1708211356277	5.14828466952195	5.15281806782617	5.16779978982415
ENSMUSG00000025915	5.06040279867138	5.08333769368795	5.08379809043858	5.03545730756751	5.09063357033092	4.98747053752573
ENSMUSG00000098234	8.7107453336577	8.67203435955127	8.62060747069439	8.77235760936237	8.69352899724726	8.7490030770126
ENSMUSG00000025917	11.1052759334844	11.1267459821607	11.0893388177887	11.3328654149081	11.4039054450108	11.3692166585915
ENSMUSG00000056763	9.4100612816111	9.35824945787612	9.40709484563209	9.37599822084224	9.33714899292881	9.39304798859305
ENSMUSG00000067851	11.804011185675	11.8216376603847	11.8368096014248	11.7973383946303	11.7548762686065	11.8413338258181
ENSMUSG00000042501	7.52489634707259	7.52284486687785	7.58427412245984	7.24898430719736	7.19459225006146	7.35045334056897
ENSMUSG00000016918	11.0625675369688	11.013518162484	11.0534888043943	10.8171798283248	10.7637851190357	10.8260089446212
ENSMUSG00000005886	10.826412404014	10.8017997430732	10.8029011502457	10.8384213006494	10.7810272598622	10.9495256815708
ENSMUSG00000025935	12.3228836666655	12.3713306424277	12.382665903327	12.472804717918	12.4918946444254	12.4739422245989
ENSMUSG00000025937	10.72385834661	10.7483152662908	10.7395474751638	10.7173721905523	10.7538446645543	10.7887630293057
ENSMUSG00000025932	9.05112249836797	9.08562793054813	9.09896954687139	9.20052797196416	9.13598037784973	9.23266617730089
ENSMUSG00000025925	9.60050886876688	9.59224606862964	9.6489027152702	9.57067671831523	9.54093334516987	9.54506448908545
ENSMUSG00000043716	14.7250248190313	14.7262878318037	14.7156419233311	14.9975014244534	14.9698296521231	14.9960673226765
ENSMUSG00000025921	9.69549309664745	9.71362201652487	9.6236919662379	9.26998129599345	9.36471678653106	9.3059647373368
ENSMUSG00000025920	10.0222278862346	9.99115484329035	10.0470162595942	10.0665285693998	10.0457394763041	10.0509933173735
ENSMUSG00000025939	11.0626097479096	11.1385487917378	11.1325544115106	11.2432601677949	11.2258106875921	11.2014125664222
ENSMUSG00000079658	11.1616777639938	11.2235541254719	11.180866276281	11.3153983272965	11.3483111369027	11.2339354022115
ENSMUSG00000025940	9.99648391667427	9.95915704107105	9.96185044645254	9.99091882412437	9.99937984543138	10.0034702224821
ENSMUSG00000025779	6.88154268257524	6.97359851566468	7.00637275085586	6.93198027833083	6.98365583489202	7.00956273875815
ENSMUSG00000100720	4.58932718665772	4.57660330961729	4.56308755470429	4.61624565533157	4.57952797034909	4.53875329582412
ENSMUSG00000041859	11.8850743558392	11.8482171378885	11.8522816351451	11.9862011839788	12.0195152469398	11.9709573208068
ENSMUSG00000025931	7.45493499271803	7.4951832788582	7.55908290790273	7.39544646882799	7.44024501957264	7.48209141656943
ENSMUSG00000041809	6.92655096347301	6.94823341308025	6.95759092990861	7.01695947535405	6.91055012280917	6.95793595409525
ENSMUSG00000041779	10.6313879834668	10.6613353250432	10.6480274786317	10.857913529589	10.8177396316002	10.9078919046943
ENSMUSG00000025933	7.53268591348024	7.36419977116838	7.40763470676716	7.4180415589575	7.46845681842541	7.60758491413413
ENSMUSG00000028033	4.64734921708339	4.66652923565689	4.69269547790801	4.75381395307616	4.72047408458194	4.8243629871355
ENSMUSG00000082935	5.25929076906438	5.31424859665662	5.31903045525679	5.31631253829286	5.34856318932614	5.43507805700226
ENSMUSG00000026158	9.03608055597351	9.12476940909236	9.11753297433637	9.00937284539122	8.93001968110704	8.95398284604156
ENSMUSG00000026156	4.78661725356698	4.75964911550382	4.82152770114286	4.78797217031455	4.68588051290963	4.73505645586342
ENSMUSG00000026155	9.81959656620469	9.8334249571827	9.81411879232488	9.92797503398809	9.96243928850969	9.86762284903931
ENSMUSG00000026154	8.77031519527411	8.79812103889072	8.84315881305517	8.78216953332634	8.86984850009937	8.75041399441922
ENSMUSG00000026153	10.6222292178965	10.6548265140743	10.6379199108775	10.675264946436	10.6928943796473	10.7369066733382
ENSMUSG00000100131	5.80064063664456	5.81597262810808	5.82506883911148	5.59411936407884	5.71138321390061	5.71061782843654
ENSMUSG00000067736	6.38049558436582	6.50015185779078	6.44996529299159	6.27235440396808	6.21058356542006	6.35441550148405
ENSMUSG00000101939	9.42664862983196	9.53080454668832	9.51716489683714	8.93521965447765	9.0422023769512	9.21005316974754
ENSMUSG00000101111	7.73085015591691	7.76383572906951	7.72383007588066	7.55863312145728	7.62909898918877	7.8061377796788
ENSMUSG00000100862	6.86690819679675	6.8204843952403	6.87345156575395	6.6274430187901	6.71859172875596	6.85592688237148
ENSMUSG00000102070	6.18441332159016	6.12389543118418	6.0791815427326	5.93933618696577	5.98823900146522	6.07022993151102
ENSMUSG00000101249	4.87351111635312	4.87119717684612	4.78881627420467	4.73986772236359	4.8362241766965	4.78168037954238
ENSMUSG00000073725	11.353198159595	11.3438681095225	11.3652168266603	11.5748859002042	11.5489259782662	11.5908828378572
ENSMUSG00000086240	6.40373095355656	6.47332894806045	6.47232535303615	6.57005794243136	6.64024911718646	6.64150657931568
ENSMUSG00000099492	4.90456011340711	4.93683075220181	4.9330662647944	4.94877833647596	4.95226459174108	4.95387123555714
ENSMUSG00000048874	11.956415697515	11.9834127795692	11.9967473328798	11.9588614200067	11.8890489567665	11.9599079777596
ENSMUSG00000026064	10.9057984074941	11.0117807271953	11.0292828792913	11.0988219321663	11.0502830223583	11.0701407992761
ENSMUSG00000026134	10.0366175771103	10.0233980959078	10.0086114078099	10.0779465100668	10.0993054640174	10.1459439825724
ENSMUSG00000103746	4.65554137770509	4.64084839691256	4.66086175747833	4.69853326574954	4.6807798139739	4.75211008584301
ENSMUSG00000004768	10.6343576016553	10.6201395373382	10.6740906682358	10.5113767743359	10.5067075998131	10.4991341782288
ENSMUSG00000042215	10.0868672814884	10.0519211965385	10.0561903456294	10.1953473271536	10.1234367141584	10.2037375912162
ENSMUSG00000042197	11.0642673494463	11.0923376681385	11.0591127073036	10.955367334809	10.9710830091389	10.9564220887898
ENSMUSG00000042182	5.40275021252778	5.40573391382001	5.41005828117683	5.4609265827231	5.4793680545172	5.48451531419297
ENSMUSG00000026131	12.2870622642457	12.284518068242	12.2996411865363	12.5965063461056	12.5667802695444	12.722535314121
ENSMUSG00000102336	7.58000124135296	7.45837957654094	7.55441532373414	7.61098830935615	7.35689598093568	7.59844725040299
ENSMUSG00000042111	9.58441986053893	9.63815189079926	9.66488110278167	9.64363598800582	9.60709220227044	9.62653723394934
ENSMUSG00000026127	10.9530643315782	10.937240194492	10.9076355155886	11.0702295278376	11.0079433108236	10.9704199459241
ENSMUSG00000037509	5.71486790935691	5.85760631940498	5.83262387323116	5.77940262362288	5.80771315464634	5.71232727302949
ENSMUSG00000037503	13.2071747234464	13.2015585011943	13.1953646352517	13.1695703536847	13.1900104491374	13.1993974624358
ENSMUSG00000026123	11.7874077341897	11.7805042565053	11.822962814261	11.3380990986034	11.4034631999481	11.3456166422547
ENSMUSG00000045216	10.3510178399153	10.3773966029851	10.3912560806027	10.4543927353269	10.447327210741	10.4473219754561
ENSMUSG00000102202	4.49032674035211	4.5772993690159	4.50508011949579	4.53188704064709	4.52799891265745	4.53853882797107
ENSMUSG00000037470	12.7810924266259	12.7489105001436	12.768363427821	12.9392580940181	12.9059747381782	12.9790084154922
ENSMUSG00000047180	4.14886576914459	4.17903665389107	4.17337266253331	4.37981637094411	4.45397998835908	4.351103854503
ENSMUSG00000037447	8.33227434244188	8.31011529694116	8.29331489088768	8.2760846148371	8.22342545779536	8.3103730606973
ENSMUSG00000010453	11.3660587192007	11.3847250933973	11.3174318594508	11.2528960564603	11.2547346867375	11.2958973184035
ENSMUSG00000037432	6.63051726532369	6.51144887507546	6.48210768843539	6.42921257417011	6.40963016072025	6.37707844273542
ENSMUSG00000001143	9.78541505582618	9.78787411580469	9.76870274616913	9.76312290275704	9.82059150291429	9.75023868341781
ENSMUSG00000037408	9.61983220042019	9.61988139060925	9.55997710637729	9.34934658045638	9.42739528268364	9.4761874029895
ENSMUSG00000001138	8.40053162829142	8.32228595314913	8.36020600005761	8.60392382642972	8.4870237498996	8.41309214485231
ENSMUSG00000067653	4.68785978958983	4.73072184656461	4.66998336645598	4.64518605235972	4.58870326461714	4.76470587527977
ENSMUSG00000079610	7.48872485299036	7.57408996445925	7.46367961898078	7.64603381642012	7.60743216451238	7.54086573489999
ENSMUSG00000026121	9.63162940958251	9.71002163233858	9.62730204333021	9.70024883838153	9.79938267522981	9.7138470861211
ENSMUSG00000087589	5.86376895518656	5.82446757648877	5.7809102640745	5.90245105419357	5.93708040275546	5.91649843545131
ENSMUSG00000061518	11.4249218425591	11.4321693199381	11.4353000858904	11.4026981547947	11.4302557104385	11.4055421137124
ENSMUSG00000037351	12.1770924587306	12.1383274459804	12.1491927542904	12.0244869878975	12.0365983469685	12.0183805608815
ENSMUSG00000026116	12.0128318713641	12.0094025608674	11.9998426768825	12.0127417398035	12.0159329191908	12.0579973171191
ENSMUSG00000026113	9.4417223247347	9.38734052022749	9.46653788176067	9.31575735616987	9.27601086004758	9.33796489923727
ENSMUSG00000026112	12.2882862867925	12.3094527157071	12.3009059694777	12.2772232984316	12.2144591248709	12.3008333164443
ENSMUSG00000026111	10.2668555351142	10.2538664981639	10.212465173361	10.1365130160645	10.1546551648585	10.1527262577805
ENSMUSG00000026110	6.766708191531	6.64679351930278	6.67770246802492	6.81785780548683	6.80270845443589	6.7991025538683
ENSMUSG00000060771	7.33386162433017	7.29876700988824	7.22717742116223	7.33601651029841	7.3046597121909	7.28178126955563
ENSMUSG00000037216	7.43088956076424	7.41002807624313	7.4199619427776	7.55650775843633	7.61577563582345	7.43727111730821
ENSMUSG00000026088	9.06186624955057	9.1301678730656	9.08466540338636	9.08837309342606	9.11542709676725	8.97233598930351
ENSMUSG00000026087	10.5142240742454	10.6660191815197	10.5371750821169	10.6713125137057	10.6754085793215	10.6191206923767
ENSMUSG00000058407	11.0453937708706	10.9908895855342	11.0027430046699	11.1209429409037	11.1488153861503	11.133480957103
ENSMUSG00000026083	12.7728793274546	12.7936779889049	12.7761950984782	12.9382670263736	12.9108061983789	12.8741554183962
ENSMUSG00000026082	10.001142210806	9.97683343298044	9.94011847108881	9.97275425570223	9.93164562971389	10.0166392916933
ENSMUSG00000037138	8.62023636369488	8.6650314731078	8.6274621897717	9.67002381177189	9.64793054740986	9.68026171864347
ENSMUSG00000026080	6.13034753274619	6.21128503699709	6.2487947956843	6.43385288490154	6.39379864795512	6.39236358714368
ENSMUSG00000026078	11.8447231045395	11.8315084847452	11.8243250715447	11.6934935960356	11.75251549758	11.6977718798071
ENSMUSG00000103046	5.468324277485	5.4537632292329	5.46951283301811	5.33839726861133	5.27465261669106	5.26284608142685
ENSMUSG00000026077	3.70582486255411	3.72842839883381	3.71739732415358	3.78131575765802	3.79776817070461	3.75691222242058
ENSMUSG00000073702	13.7790493331973	13.7835456268414	13.7795834952483	13.8565699406535	13.9291618424053	13.7870337956349
ENSMUSG00000003134	4.76334236628045	4.71161511284441	4.70731033237275	4.68241218112575	4.66263838215462	4.68837635763665
ENSMUSG00000003135	10.1843923301658	10.1830100527954	10.2688200025215	10.1835765782526	10.1536763530871	10.1034373762237
ENSMUSG00000085894	3.99010612765768	4.06006723535425	4.0423958291102	4.00537277090781	3.93879694044991	4.00765361000459
ENSMUSG00000048234	10.9888104346519	10.9722148966143	10.9759792626431	10.9062645895698	10.8639906794214	10.8299744631367
ENSMUSG00000026074	13.0189698263053	13.008112349233	12.9742589954565	13.1541650477781	13.1797401183045	13.2083186942855
ENSMUSG00000026072	10.8341708202515	10.7985444556843	10.8109215678538	11.1370196411535	11.1653363275233	11.1947030776398
ENSMUSG00000070942	3.8189113853419	3.83500465306772	3.81815347694215	3.95413245144758	3.9404317067269	4.02340070439871
ENSMUSG00000026069	12.4844746197297	12.4666903800879	12.485590613312	12.7044345991815	12.6892492009177	12.750883210338
ENSMUSG00000026068	5.80322554599319	5.83938752716878	5.84475354530711	5.87346298304106	5.79759558499489	5.88628990633305
ENSMUSG00000041945	3.39003143758707	3.41864753262401	3.43573151640301	3.37603072949358	3.44404582415862	3.37906120457644
ENSMUSG00000060679	10.33407535886	10.3676545417233	10.3166686538256	10.4995137161653	10.4616008692616	10.4084522396089
ENSMUSG00000070939	10.5879731919248	10.5535711164921	10.5548504132296	10.409303362144	10.3325459991266	10.3958934511056
ENSMUSG00000010290	10.4557400352176	10.41976012942	10.3955316534958	10.2495300805822	10.2626115825812	10.2771704564828
ENSMUSG00000008136	10.6794249575518	10.6207317045808	10.6409710379416	10.7823606529681	10.7989999739121	10.7355132926406
ENSMUSG00000066877	10.0741110681176	10.0678318695887	10.0591456961688	10.0090872967514	10.0147456943026	9.93976382391255
ENSMUSG00000026051	7.62307256049131	7.65411764053505	7.53270864987414	10.0277261919322	9.94810806350996	9.93069829216847
ENSMUSG00000057363	11.7121955272095	11.7497668985378	11.7470125837723	11.4415297711518	11.4447691695521	11.395106756681
ENSMUSG00000100701	4.09028652916953	4.12012731673972	4.14726662268388	4.12415049495088	4.10346771590592	4.10826792816347
ENSMUSG00000041763	12.0042131000721	12.0194818171893	12.0355498409218	11.8129019325454	11.8362409064552	11.8835752748687
ENSMUSG00000026049	8.85366071815685	8.93398678184289	8.91298860631982	8.80846400132837	8.81222638509304	8.75489619798449
ENSMUSG00000026047	10.5286743503172	10.4964175774588	10.5415945933105	10.7198990454167	10.6877455764197	10.6502389529777
ENSMUSG00000041684	10.2242262780261	10.3109226676654	10.2856978662452	10.2968830624967	10.2920763551237	10.3121824774872
ENSMUSG00000026048	9.55941761560184	9.66387113230247	9.58714706450425	9.4748968669492	9.59622573277222	9.54965796013073
ENSMUSG00000056870	12.2694355457699	12.3050019175935	12.3203022881493	12.5375523567706	12.4909585139072	12.5533631803552
ENSMUSG00000026043	14.3953731512612	14.418594771919	14.4185303899585	15.7863655964559	15.8061657636677	15.8046528101467
ENSMUSG00000026042	14.7043466195377	14.7045641370908	14.7105296159704	15.7396108825592	15.7349266634764	15.7688118211119
ENSMUSG00000104476	3.45129062500151	3.4613446192458	3.44155070356228	3.47660221076359	3.48235310798598	3.51809431184979
ENSMUSG00000025995	11.1682745215153	11.1440304196095	11.1603871401629	11.3444791557384	11.3553804278563	11.3407808052292
ENSMUSG00000084817	6.86874541658438	7.00758748276979	7.00561334890718	6.9116052639026	6.96226830153145	6.88440645668278
ENSMUSG00000025993	7.6605889654748	7.65881010729423	7.66314540403773	8.05997366791776	8.05948859907905	8.12602970035961
ENSMUSG00000025986	9.75799401874627	9.79681841022993	9.8283726671704	9.86243364937238	9.84953501431911	9.9916065424661
ENSMUSG00000100213	3.90268246584998	3.82467828047531	3.82732759410814	3.87811343583117	3.88296106332491	3.90986742606966
ENSMUSG00000100816	4.05032784152315	3.99998294230251	3.98404993256646	4.05781657625843	3.96737854895903	4.0118498677862
ENSMUSG00000026109	7.4593808468611	7.61206092505338	7.56682448722797	7.98914242430973	8.02279146444511	7.97072151840244
ENSMUSG00000045954	11.5117461671167	11.5549087016888	11.5300162932888	12.2505033067759	12.2180820905677	12.2486990984808
ENSMUSG00000026107	11.172964423142	11.2263068804527	11.2215147215899	10.845100940308	10.8131517062392	10.8226302358058
ENSMUSG00000018417	10.1909327902385	10.2239664192622	10.2428122257446	10.3011876357127	10.2790343858981	10.3151096985601
ENSMUSG00000026104	10.6255273344576	10.5943062581212	10.5811370961728	10.7729337275455	10.786102138779	10.6952097205185
ENSMUSG00000026103	12.527235207646	12.5705201174089	12.5847042221921	12.4550440062607	12.4229235643026	12.5053574926558
ENSMUSG00000002881	11.3738626948552	11.4504880725568	11.3939931671974	11.0620158613036	11.0403797481627	11.0479889394128
ENSMUSG00000043015	7.91632213277168	7.91642412440395	7.86973600092005	7.84269365046751	7.89363211332982	7.86321184845649
ENSMUSG00000041439	5.22304073857546	5.1987361650561	5.19881524450127	5.39167828937654	5.40780900685403	5.39980735804531
ENSMUSG00000026102	9.7434415811207	9.66199960891407	9.8040320529556	9.29807220051959	9.29369863174109	9.3502365730626
ENSMUSG00000041426	9.67060959033353	9.67913488829432	9.60949311468104	9.62084813597834	9.64573040468257	9.56213390831479
ENSMUSG00000026098	8.24989394155908	8.21534137893904	8.23982131106774	8.14007574512067	8.2314755053694	8.23129586354269
ENSMUSG00000026097	9.09198797656937	9.09406614893434	9.07751997597192	8.89681795925181	8.8427896986664	8.95194579522371
ENSMUSG00000026096	7.75448284688747	7.74911491638391	7.70973666833528	7.73535990283896	7.75608318732012	7.77226691616016
ENSMUSG00000026095	8.77901670440393	8.99852598403162	8.89543109671717	8.89857726589494	8.92049641633239	8.87133059698342
ENSMUSG00000026094	10.9836901382996	11.0112985564657	10.9833063392873	10.8204666280842	10.7902217210157	10.833086963785
ENSMUSG00000042807	5.18442072718201	5.16648424616995	5.13544723007192	5.35214689935041	5.36917851230313	5.29912034135297
ENSMUSG00000041303	10.467876539596	10.5073072344232	10.5419079473392	10.5633509479087	10.5229083339323	10.5227028751122
ENSMUSG00000073678	8.15843942946833	8.17820134845069	8.27041104747082	7.97760673491562	7.92541253605726	8.11296884541303
ENSMUSG00000052331	9.73403545274528	9.74683632611447	9.78561450218945	10.3218614849499	10.2889537834139	10.3351676201663
ENSMUSG00000025982	13.5961917099733	13.5959671854378	13.578344992654	13.4895103974376	13.4914252440569	13.5084961464988
ENSMUSG00000025981	9.22828521166982	9.25541604401213	9.23734408054387	9.26008045821756	9.18234409764819	9.23953514678624
ENSMUSG00000025980	14.1372580619488	14.1323581555773	14.1468211947944	14.5076696745606	14.4912850053684	14.4945712233084
ENSMUSG00000073676	12.6472992609957	12.6838149093913	12.6372783087127	12.9454521170246	12.9805966022201	12.8700080698407
ENSMUSG00000025979	11.3680896678003	11.3779935148576	11.3983351079034	11.310923430941	11.2944529912658	11.2869366116947
ENSMUSG00000025978	9.68293718231473	9.70247868535261	9.71963411819501	9.79145771026286	9.72022050227087	9.71215600959931
ENSMUSG00000097649	7.83550434630815	7.84652599126839	7.84581570142413	7.82907479013661	7.63624914588678	7.63597706322644
ENSMUSG00000046994	9.00348694129517	9.0785119978784	9.07491171941319	8.83591019506346	8.8962640934386	8.96669038507732
ENSMUSG00000100215	5.10648470884273	5.03465038081175	5.02721950328016	5.22903430865677	5.14907260123357	5.14953031546479
ENSMUSG00000038349	3.34310332096812	3.37776721992906	3.36520027733392	3.37422867492235	3.3875940823579	3.33807121488284
ENSMUSG00000038331	10.5172515339919	10.5276930680576	10.5252675163699	10.8288071255049	10.8777536024848	10.8589986271446
ENSMUSG00000087022	7.99525528179332	8.00924209670761	7.94868312950741	8.84797774326748	8.86919618926798	8.82190613800431
ENSMUSG00000097519	5.80419424136325	5.73106525213518	5.80045439869069	5.75016643681823	5.85025325154414	5.77649448522456
ENSMUSG00000038323	9.03167014895112	9.09341554837864	9.09464295881832	9.11414622709798	9.08454309453552	9.13644773889464
ENSMUSG00000048495	8.7686086200009	8.69441902258233	8.68272235383085	8.77885034716823	8.81250288091582	8.8148341375708
ENSMUSG00000025971	8.77222610298436	8.77656724499089	8.82351157117066	8.94174187910565	8.91315336448898	8.85647973118295
ENSMUSG00000038305	9.51858142637631	9.56435638627385	9.51521356654816	10.0288327668466	9.99846984763136	9.95831632964016
ENSMUSG00000054770	8.9233897203486	9.01438313509089	9.0386576195084	8.93889707420745	8.89630500050134	8.94153561902769
ENSMUSG00000026039	9.42602344947696	9.49513294664459	9.39268347978092	9.1305643052068	9.09787540539739	9.14270093639145
ENSMUSG00000063558	8.32709550195908	8.27504936265906	8.32077741128472	7.85747746548708	7.94663185007718	7.90861867198627
ENSMUSG00000103839	5.62557948942914	5.6613489040792	5.5931344199047	5.64692999305772	5.62461900302892	5.57901637660282
ENSMUSG00000051223	13.8171541568569	13.79947843828	13.8139893914557	13.9150290341787	13.8957067684162	13.9467422756628
ENSMUSG00000026034	10.956904089321	10.9784011742014	10.9458206307013	10.8541980546246	10.8482987633701	10.8647730140687
ENSMUSG00000026035	9.15952662526166	9.07865268423489	9.18610539895175	9.24818941539421	9.24163443721521	9.21707677401141
ENSMUSG00000026036	9.85116787856842	9.78329820815913	9.7880481413169	9.8020721599969	9.73570212932694	9.77848800854168
ENSMUSG00000026037	10.3223942502359	10.3927504969775	10.3958085674713	10.5751762892382	10.589966625178	10.6485975651231
ENSMUSG00000085054	4.53604075817602	4.49342115873275	4.538356309726	4.56840448053123	4.43817222158523	4.56967098810391
ENSMUSG00000038174	8.99796271467069	9.11826336004695	9.11277888517613	8.92466359826659	8.90819305514529	8.94243105271127
ENSMUSG00000026032	10.1285516575236	10.1262338400652	10.1358438660458	10.1795028842787	10.1824791516836	10.1875858500753
ENSMUSG00000102059	5.3078293623363	5.31993050675955	5.36692023253359	5.44625677515811	5.34205297987018	5.40101261304979
ENSMUSG00000026031	11.1603702435974	11.2061335013967	11.203903449357	10.665188729919	10.6160735009597	10.7052212626879
ENSMUSG00000026029	10.4025695056843	10.3586468282615	10.3185840114476	10.3192017817122	10.3785654767471	10.4351188908261
ENSMUSG00000026028	10.7443998569743	10.6969523155143	10.7552286375237	10.7087456951807	10.6833252400294	10.7644230050856
ENSMUSG00000026027	8.84033949544351	8.90525093595273	8.89148827565956	8.63106742815227	8.68877928418131	8.63804498475609
ENSMUSG00000038079	9.98228575263546	9.98117787733888	9.98040392505032	10.0258451671882	10.0546152522705	10.0186098963416
ENSMUSG00000097573	4.94327949104043	4.99830874793657	4.99852336582911	5.07715608804464	5.09168378627675	5.09831076107368
ENSMUSG00000079550	3.93883679216461	3.94968007623982	3.94723354222361	4.03222394980221	3.96735898019375	4.0315326203029
ENSMUSG00000026024	10.8356986998748	10.8697097737004	10.8898555706938	10.7101112123895	10.7589571249856	10.8185432101564
ENSMUSG00000026023	5.52497964842933	5.41992200780957	5.53462000463504	5.41013994679377	5.49627833600097	5.51448873009905
ENSMUSG00000041075	11.8200142947281	11.7974966620697	11.8131006559701	11.4056736239996	11.4157541833056	11.4298193203997
ENSMUSG00000097819	4.17786317455598	4.22023793902658	4.14896794405328	4.08108157273046	4.09200326494224	4.10558668778743
ENSMUSG00000026021	11.5033950649779	11.4842638849756	11.5059528232932	11.5943985102852	11.5917936921928	11.6109765394729
ENSMUSG00000026020	12.2186372099805	12.2245780618108	12.2402527701307	12.5817070353768	12.5470353189439	12.586055736434
ENSMUSG00000067336	11.8116884191221	11.861467575387	11.853842831053	11.767594591548	11.7437955366715	11.8533465490996
ENSMUSG00000041040	10.3539645451854	10.379965092655	10.3880358451911	10.1003367986359	10.061425945154	10.008975679584
ENSMUSG00000026019	10.2890621354454	10.3140942811117	10.3006114216293	10.63902803525	10.6088453184011	10.6839791632252
ENSMUSG00000026017	8.18960778640854	8.22519748813415	8.20343708201873	8.08669497197774	8.24025813875243	8.30882483765248
ENSMUSG00000073664	10.2462144963437	10.3260590208245	10.3237442373481	10.2114364720231	10.1585456464466	10.2699919914685
ENSMUSG00000049439	11.0637584804931	11.1014628686659	11.1259642061328	11.2451725506594	11.2073169894488	11.2574606187572
ENSMUSG00000026782	10.9077723625636	10.9212221121364	10.9081650047396	11.0028860244326	10.9049006302501	10.9958704949647
ENSMUSG00000026014	10.7433622704959	10.753336997765	10.762217966054	10.5135916240967	10.4045825024561	10.5102098801219
ENSMUSG00000101188	7.92738701733321	7.89567080192954	7.84895719654781	7.95662457909015	7.92851827405317	7.90758317485365
ENSMUSG00000052062	7.93783331875249	7.83579462062065	7.8369379724824	8.35813760728734	8.42908356295655	8.407817370054
ENSMUSG00000025969	14.5388923705808	14.5331521564317	14.557871178554	13.8344662013119	13.8423289163549	13.9060513394258
ENSMUSG00000103032	3.80333739965297	3.78877936666345	3.78618554043651	3.71207666128336	3.72824485296376	3.67006451295572
ENSMUSG00000040865	10.3200896167854	10.3022203213384	10.3504098702214	10.2638490925401	10.2701308706126	10.3000733528674
ENSMUSG00000084799	5.77136851170354	5.74203906307257	5.77284215119651	5.76148033995931	5.73496706261857	5.75239210147383
ENSMUSG00000101599	5.42880197680753	5.30113016239108	5.42004358976915	5.26822752452949	5.34359583938174	5.28998162467104
ENSMUSG00000025968	11.7026762474681	11.7377318911205	11.7023687953511	11.7763920409482	11.7644746992823	11.863515206952
ENSMUSG00000025967	13.9985817892715	14.0095929786118	13.9920199765203	14.1431656609238	14.0886702147782	14.0493302539112
ENSMUSG00000081643	3.6796315346202	3.69126488718832	3.66992211619103	3.6566185735842	3.67564321614258	3.68104442672419
ENSMUSG00000025964	6.69893596407582	6.72554776719364	6.65901668951925	7.83663896035094	7.84396171018163	7.82022851279761
ENSMUSG00000025962	9.84491760260342	9.83960718131344	9.82419532020901	9.95958520481173	10.0064952273361	10.0163349477697
ENSMUSG00000025959	9.55900071687619	9.53923634349697	9.56290737127952	9.47587247821078	9.39438762540405	9.43051506122071
ENSMUSG00000025958	11.3327512280573	11.3371736702484	11.3219161449532	11.3440383419184	11.3270214263694	11.4144574937017
ENSMUSG00000025956	9.96911042993966	9.8775885598565	9.95406455381028	9.84636455840152	9.85797482586533	9.86673440609642
ENSMUSG00000100437	4.13390344198143	4.15766844399527	4.14515384657401	4.19800697674225	4.2412453657847	4.17903473221475
ENSMUSG00000087213	7.60522812054269	7.47847928805122	7.34706346453997	7.62414916188936	7.6306314007928	7.52170188277449
ENSMUSG00000070871	10.5545375881671	10.5409358944339	10.5733628799237	10.3755202114358	10.3928031189186	10.4740072928573
ENSMUSG00000045005	9.49748722103174	9.50587353695682	9.51608788229295	9.61365011925826	9.66790092682259	9.64496031075974
ENSMUSG00000051344	8.81786568410847	8.79202890567025	8.71456091231803	8.52916587307501	8.57819891229165	8.66699057291945
ENSMUSG00000084416	8.02750702205843	8.03729714144882	8.035919073262	8.00168998685604	7.99769602454478	7.89006067597587
ENSMUSG00000025950	12.2659470479264	12.2739265748357	12.2573560552299	11.962480324552	11.9340829907584	11.9965558652576
ENSMUSG00000025949	10.8323874247143	10.8634997722336	10.894458232639	10.7575994659763	10.7475646567526	10.8180358338882
ENSMUSG00000015222	12.9462414507965	12.939490348253	12.9693069536108	13.3601522092545	13.3653580870846	13.442827764982
ENSMUSG00000073656	3.84768588127624	3.84031321884389	3.8187295541811	3.94057925352678	3.88720527038188	3.86905047501665
ENSMUSG00000026005	10.648138865913	10.7050656096089	10.7181332719554	10.7520151974085	10.7087184039995	10.7877210814545
ENSMUSG00000026004	10.0160137554187	10.048643255301	10.0738785298732	9.98079113258616	9.89094614998924	9.98232495536027
ENSMUSG00000102559	3.86622795836474	3.8776575958901	3.9470031455371	3.89938129622543	3.81203806359429	3.88159233063531
ENSMUSG00000026003	11.4228323662212	11.4047580476633	11.3697537978038	11.3016826520153	11.283731370979	11.2788043635204
ENSMUSG00000026000	10.2951972666853	10.3757842982462	10.352066576029	10.3608206281846	10.3104684561606	10.3033970723793
ENSMUSG00000025997	7.59022425383446	7.60701880190005	7.6869857962236	7.33519592313708	7.4552433551473	7.33577183063955
ENSMUSG00000026196	8.89157110109887	8.87034137247853	8.91257863243955	8.66702869873788	8.72873428616263	8.73212920039308
ENSMUSG00000026192	12.6059576900631	12.5838726094205	12.6109674709411	12.8344119139876	12.8306609687332	12.8192218756921
ENSMUSG00000026193	17.7763520179845	17.7556294590714	17.7883503167383	17.9548423847277	17.9496125510895	18.0231796919358
ENSMUSG00000073652	3.77831670073882	3.75078500925931	3.79200746985806	3.83568134412485	3.82955833614941	3.84879208478153
ENSMUSG00000099707	4.14981166979961	4.15853313713282	4.14983992018417	4.08512062881574	4.06215340929713	4.07589172372784
ENSMUSG00000101211	5.33173613235651	5.37081078625323	5.36609919617293	5.43489242516738	5.33166495367586	5.37252734933974
ENSMUSG00000039395	7.18957250975489	7.19723873778543	7.20029545824384	7.1286907864185	7.14834436175601	7.06782954121434
ENSMUSG00000094655	3.83379978651499	3.77499878663937	3.75877806571985	3.80925098789704	3.77450363839284	3.83343191868391
ENSMUSG00000097131	5.59846026929538	5.60338552028036	5.52425708779389	5.46022355247655	5.4694202921238	5.48369978353476
ENSMUSG00000093843	3.72720115308948	3.70609724316276	3.69975543699123	3.8027472513462	3.73909766205004	3.83347816180559
ENSMUSG00000026189	8.52496001526051	8.40930653583224	8.44506853528008	8.67454259245766	8.76272348848474	8.63639138543616
ENSMUSG00000026188	3.99919962627869	3.97334269897177	3.99980509428263	4.05716745288505	4.01012315681004	4.10242611904304
ENSMUSG00000026187	10.5958878333274	10.6370583777782	10.6221646639739	10.9070358416227	10.8420948669175	10.8581432873195
ENSMUSG00000039372	3.38616358780535	3.33932270075693	3.35324945656052	3.39341300762821	3.40690190089598	3.42730319017068
ENSMUSG00000039354	10.1158333316418	10.0441494364676	10.0612905071234	9.95434606667262	9.8541920532636	9.89647053998415
ENSMUSG00000046330	13.4366941904177	13.4781475081425	13.452092605539	13.4010693017958	13.4161741535914	13.3519735070685
ENSMUSG00000039323	9.35613965828133	9.46285274590531	9.52426157147735	10.3815001859735	10.3014481405147	10.1601876522104
ENSMUSG00000026185	10.1729822499641	10.1699814594545	10.2335208949223	10.2424802400512	10.1767663370527	10.2799101624348
ENSMUSG00000055322	12.8122579118333	12.8117797795182	12.8284654762392	12.6497741522167	12.6292560829591	12.6895763051556
ENSMUSG00000061815	4.50612982939853	4.52452654102613	4.51478870102323	4.65577379853989	4.59659880662394	4.63352432510405
ENSMUSG00000006304	13.1318509414865	13.1517781594402	13.1161705826586	13.0614713351693	13.1363465863393	13.0860288880909
ENSMUSG00000006299	12.2748242923874	12.2620454706317	12.2171915017567	12.2972528538232	12.3216867110385	12.2223931324996
ENSMUSG00000026179	10.2645461179414	10.3138075210862	10.2565242159715	10.4214899760324	10.5014669147166	10.4030080335205
ENSMUSG00000006301	11.4412138775808	11.4025691450551	11.3760655119573	11.4162452587952	11.4138124388208	11.413566765893
ENSMUSG00000073650	5.64646137102461	5.68750252429084	5.56502027773727	5.55886775541913	5.6151942136292	5.54318621032538
ENSMUSG00000026176	12.1937683485597	12.2300234778616	12.2058885950113	12.3056503278397	12.271515290361	12.2495271851657
ENSMUSG00000033364	10.2589432425898	10.2646724730763	10.2482206689949	10.2527545385449	10.3013171018625	10.3249171783754
ENSMUSG00000026174	11.2562748635129	11.2714875535097	11.2939720368659	11.3099789173169	11.2667231859081	11.3264247153349
ENSMUSG00000026173	3.45744340101	3.46722679434468	3.46417366660565	3.50156103491301	3.52577582858356	3.49234887863692
ENSMUSG00000026135	10.2589245010957	10.272401684284	10.2532381384982	10.3723908130445	10.3894063775954	10.3829677577522
ENSMUSG00000026172	9.18557538684602	9.20874971074654	9.23075753099465	9.06314204294546	9.1160728469638	9.13054717607042
ENSMUSG00000026171	9.63865773071479	9.63516215015173	9.65393843636125	9.68707176495127	9.65033796254539	9.62254103676801
ENSMUSG00000033276	7.99070002629201	7.98396901557124	7.9112624520192	8.04415119987965	8.0791593974731	8.05472265058274
ENSMUSG00000033257	10.5219723925631	10.5044763460481	10.5377461870587	10.5450649798031	10.5448189874563	10.6339648722627
ENSMUSG00000026170	4.69962096838039	4.67343834256612	4.68037253427781	4.71393080663641	4.79014938206564	4.79114252010618
ENSMUSG00000006542	6.03912911234002	6.09447629120456	6.06275366951969	6.03166219683369	6.15706802043121	6.04074034951992
ENSMUSG00000033227	4.27859918023474	4.26062560802204	4.30932124949939	4.43501517905412	4.52963720343387	4.54966521949329
ENSMUSG00000026167	9.28305072729327	9.29399401837137	9.25442467232998	9.16213416073591	9.20060539411043	9.09029074583921
ENSMUSG00000026162	5.7391116319556	5.69843371445297	5.64558247450743	5.81385487629588	5.77181785576904	5.72732980851515
ENSMUSG00000033159	11.0592175059542	11.0579008252478	11.0591066211914	11.2728986918281	11.3127105600491	11.2758939631924
ENSMUSG00000049339	11.5698990649921	11.5844739423034	11.5741821758484	11.4570305814827	11.4846694251165	11.4526130817479
ENSMUSG00000026197	8.71602092246719	8.78870406162168	8.73186790307557	8.69102791491899	8.68167596426446	8.65420629675026
ENSMUSG00000026198	6.45582358542232	6.47758167231724	6.44678833750267	6.73509961585878	6.79334151091967	6.62585964237693
ENSMUSG00000033124	10.0899740342946	10.0283532733491	10.1288926298008	10.2103315849405	10.1133481344231	10.1715133879366
ENSMUSG00000026199	9.18577282485744	9.19144663974591	9.18971185707357	9.12828196442256	9.15909344058878	9.11409063842429
ENSMUSG00000026200	9.2413912839702	9.33836984004458	9.29901554641242	8.90390536439503	8.89723682940989	8.93498226664567
ENSMUSG00000026201	10.6838125374692	10.6025826885108	10.6591507499524	10.6274413882895	10.6116406270976	10.5980821219393
ENSMUSG00000026202	11.16047144293	11.1181248019165	11.1535447405195	10.9802384278974	10.9886768955956	10.9482372174815
ENSMUSG00000026203	10.8963148859954	10.8901361030389	10.8790220127283	10.6820675219869	10.6714988330052	10.588883388858
ENSMUSG00000026204	9.58902375150874	9.61111111886072	9.62687512556366	8.60385494029634	8.70542102040953	8.66121971309962
ENSMUSG00000026209	10.6127832830232	10.6055924305215	10.6076854964695	10.5621678518859	10.5413612642712	10.4795737192081
ENSMUSG00000026208	4.57988901561182	4.61165060847071	4.5212806770011	4.60604101439327	4.57889502527791	4.61075030335435
ENSMUSG00000026207	11.6963492637461	11.6375878786776	11.709513279175	11.3836532429545	11.3812309172444	11.3990958253924
ENSMUSG00000033021	10.7182738412376	10.7201935715061	10.6928027161686	10.7938761165379	10.8231266820183	10.7925310379756
ENSMUSG00000032997	11.5468900705498	11.5524258110461	11.5834445690445	11.2393004843423	11.2750437708032	11.1516392529701
ENSMUSG00000026211	11.824629596162	11.842410082241	11.8335680297709	12.2051722734847	12.147487835715	12.0947098096129
ENSMUSG00000051703	4.73412280450957	4.66604199432019	4.71796983969912	4.71783368160803	4.6912685142633	4.72989297041331
ENSMUSG00000032968	7.50894872260539	7.48960836153507	7.48495861980929	7.15622204514417	7.25162890765766	7.19252734325235
ENSMUSG00000026213	9.69524198777008	9.66161152055388	9.6849887652143	9.59278648491289	9.59832471435819	9.6158293648581
ENSMUSG00000006576	9.3364794004651	9.35203211863577	9.31544615076148	9.00625585485055	9.05388612799998	9.00494945486964
ENSMUSG00000026235	4.22265529892374	4.19763128111997	4.22113608655454	4.27577940252742	4.25414238352103	4.35054435443227
ENSMUSG00000004872	3.88047780792246	3.91601566462626	3.88213649599171	3.91365889135952	3.93522967137784	3.88655000357347
ENSMUSG00000026245	11.2760831225448	11.2317415451893	11.2341235763841	11.5098712605133	11.4764441603943	11.4775531545441
ENSMUSG00000032883	11.4972829602826	11.48979365746	11.5022411401391	11.2109827063242	11.2108187658408	11.2216394944593
ENSMUSG00000079470	8.85508491047545	8.84719790070176	8.81724468497477	8.60106278489887	8.56780141727461	8.61351345457341
ENSMUSG00000073643	11.0359727266465	11.0090410555063	11.0273016751031	11.1027947652471	11.1681095661636	11.115669534635
ENSMUSG00000026248	8.8724810696349	8.97175004640688	8.81895738595091	8.926828553475	9.0254476372853	8.96702122710668
ENSMUSG00000026249	4.17920855674431	4.20424752367626	4.16820217369504	4.13611094728869	4.16061256402381	4.16517363743213
ENSMUSG00000004364	12.1727577513478	12.1768285685415	12.1765010867884	12.2493940957693	12.2041084829832	12.2557859686389
ENSMUSG00000055980	11.2497067491283	11.2118655528017	11.2800828774305	11.2268618191934	11.2508103208545	11.371116712263
ENSMUSG00000026142	11.2524544147415	11.2686874359161	11.2687532717162	11.3145743775493	11.3125366210254	11.3717559959465
ENSMUSG00000067158	3.57556197691243	3.53477216682248	3.56918882323694	3.60798254679663	3.59492702909044	3.65992734151283
ENSMUSG00000097564	3.38404214622718	3.35489089912097	3.42601041630645	3.46465242146312	3.38045142319789	3.43384099069464
ENSMUSG00000026150	11.4015506479783	11.3780858354965	11.3857533276195	11.4257866981747	11.4191416925565	11.442465216648
ENSMUSG00000101450	3.76572010780642	3.72879880254494	3.7285360780165	3.62359368681344	3.67168495221503	3.66200892370502
ENSMUSG00000026159	11.4369026819053	11.4237541601605	11.4243914080414	11.347128711498	11.4074541589626	11.4252394837735
ENSMUSG00000045658	8.29817410038719	8.23912662403742	8.25726933567638	9.22336247210461	9.25887783654844	9.20531587261156
ENSMUSG00000026219	13.481695786982	13.4757498869765	13.4823908499533	13.5488154614114	13.5351040179598	13.6298002571887
ENSMUSG00000073633	7.82587942136915	7.916888893693	7.92248571530286	8.06674323231438	8.05887829540559	8.02868663147455
ENSMUSG00000026220	5.46190369079594	5.4257638531992	5.4465405985462	6.10216905873231	6.0014754984089	6.01998866249464
ENSMUSG00000096802	4.08084547387781	4.07565200135757	4.09297364154407	4.35544887956747	4.25110747014418	4.33912066255856
ENSMUSG00000064281	4.07403699726905	4.10991189015551	4.08354031432761	4.08950832463586	4.10265751164985	4.12907294108514
ENSMUSG00000089844	3.65790605380343	3.64417352210353	3.64474336906276	3.71508334587377	3.64960935962004	3.67860319088859
ENSMUSG00000101751	4.29146466329372	4.31007266368867	4.28899923552322	4.30185607573102	4.38328923630429	4.35755454450645
ENSMUSG00000070031	6.41977763781033	6.42389081168213	6.43811659245608	6.68451320088902	6.48326202643695	6.67255137708736
ENSMUSG00000026222	3.91351364695118	3.91277568685702	3.89905865581417	4.01841376728023	3.9320078440945	3.91381313442309
ENSMUSG00000052760	6.52425416190409	6.49848229861117	6.44119238813623	6.67456211061575	6.69654078891322	6.57021855117818
ENSMUSG00000036707	11.6349230003284	11.6428263855661	11.6566206291261	11.6790600035606	11.5898321333544	11.6496511953046
ENSMUSG00000026223	13.0625951326955	13.0553783611709	13.0649335791199	13.1298119625162	13.1678452412721	13.1181340345849
ENSMUSG00000099342	6.23877150313942	6.32250440547264	6.24058539123882	6.23345062968845	6.19858884299696	6.25162796581983
ENSMUSG00000026229	12.927329511802	12.9468462236725	12.9379408145742	12.933347145843	12.9223660114654	12.9047643187328
ENSMUSG00000094638	3.34884115149974	3.41358147721706	3.33407417382356	3.38656692152537	3.37942466242886	3.32149922514445
ENSMUSG00000062590	9.43599410451545	9.51301344964941	9.46290110295085	9.34321689904295	9.37339774580161	9.36416569944378
ENSMUSG00000026234	15.0796879416371	15.0811167090686	15.0754931491613	15.5115232660629	15.511987719619	15.5052676314563
ENSMUSG00000073627	5.83272377116328	5.85401773046888	5.85430451868784	5.95457105078996	5.95003005064551	5.96338880175723
ENSMUSG00000026238	15.3531952964272	15.3458427973675	15.3146485508929	15.4895950684421	15.5041463407748	15.4521953745911
ENSMUSG00000026239	10.3981498835639	10.4136752288606	10.3811937797497	10.1531380168255	10.3425170785368	10.1948275420548
ENSMUSG00000026240	10.0400696720042	10.0883341653098	10.0698086294577	10.0168410674215	10.0416580712033	10.057171060015
ENSMUSG00000053333	8.63406090805251	8.64459021227368	8.62656982445886	8.51596348344963	8.56632266936183	8.46017079269292
ENSMUSG00000084106	7.32937668914688	7.32581773861169	7.28340743236075	7.33474903439366	7.41704201925032	7.37508747607479
ENSMUSG00000026247	3.95452018528374	3.94680289561342	3.91541862771528	4.05966847540718	3.97719230675714	4.07661621611037
ENSMUSG00000036480	3.56404941563992	3.58679969230724	3.58890251599241	3.58330763675602	3.58132902492532	3.60232361828104
ENSMUSG00000026254	11.4395440976539	11.4648967499894	11.4593353464673	11.5523770397749	11.6036362196209	11.5709543616481
ENSMUSG00000026255	3.48201795655765	3.52922438768322	3.51972142893693	3.60034728184176	3.55829319550648	3.57111482197421
ENSMUSG00000048000	12.0619160777124	12.0345542939346	12.1080044296191	11.9167144186147	11.9322629348005	11.9302363871601
ENSMUSG00000026259	7.0498019983134	7.04295221091322	6.98717553470703	7.19087928146599	7.03321103500268	7.03783967475197
ENSMUSG00000026289	10.097630586217	10.136082370785	10.109618638797	9.94217316852977	9.89426329429056	9.89432360816783
ENSMUSG00000056055	3.40769223618005	3.44226528556363	3.44951049940508	3.46993383637633	3.42850861964688	3.39476407212261
ENSMUSG00000070738	10.8810207169585	10.861996463199	10.8513585734702	10.9345250533353	10.930791385488	10.9245241540979
ENSMUSG00000005501	10.9143517266512	10.9179700853527	10.8996822816029	10.8550373189157	10.822062929833	10.8771908520659
ENSMUSG00000090124	4.31674093070159	4.34134459774425	4.31157233752445	4.34525595533858	4.5043993901511	4.4021022776729
ENSMUSG00000079429	7.84061331575066	7.74388393981124	7.83559303814532	7.54051396358387	7.66687782030464	7.66501671568515
ENSMUSG00000044783	12.2581530674074	12.1914213572611	12.213376126475	11.9838587732454	11.9761700374895	12.0053187833183
ENSMUSG00000049866	11.1704388711884	11.1868522153869	11.1928940457782	10.643958522193	10.6759090811765	10.6507378462149
ENSMUSG00000036206	11.1948376738281	11.1843111273444	11.2265287884009	11.01075434992	10.9745803624047	10.9338362306654
ENSMUSG00000055013	11.036439604301	11.0419137073331	11.0184275719305	11.3651151915727	11.3619164238419	11.3839038116358
ENSMUSG00000044337	10.1628774608131	10.1574301274522	10.1878756132653	10.1107606501854	10.1314895978567	10.1142962751551
ENSMUSG00000034432	11.1283197593378	11.1345048528143	11.1073177140666	11.2761026983192	11.2443718803781	11.254547638616
ENSMUSG00000048126	13.1222422954712	13.134454319769	13.1218363198071	13.9123522054373	13.9018678830025	13.9622049728762
ENSMUSG00000026305	12.4483182371407	12.4461982399107	12.4080071327847	12.2511669986622	12.3084747277345	12.2824532361928
ENSMUSG00000034343	10.5633252429748	10.5398826036039	10.5252415792351	10.5621319698496	10.5374392297516	10.6092628073906
ENSMUSG00000083064	3.32516399871215	3.33512169959969	3.32080647158747	3.35664957372965	3.29864868607708	3.39875207845742
ENSMUSG00000026307	9.05945990990595	8.99990892593464	8.95719603664118	9.05821532529773	9.03402623948893	9.08262615386723
ENSMUSG00000026308	5.2696245649647	5.37946470558521	5.37292114093569	4.98548373640633	5.01581619465692	5.01301361160264
ENSMUSG00000026309	10.5441667215456	10.5487296389532	10.5318096598778	10.4875049837625	10.4876468393342	10.4240293651294
ENSMUSG00000067071	9.31056239693627	9.32417810643666	9.39447765987185	9.16260533556445	9.25843838988891	9.11175860094209
ENSMUSG00000055866	7.96365120489585	7.97213304164731	7.95643790592944	8.21502163810536	8.25943442743265	8.23699642277523
ENSMUSG00000034292	9.42934081384272	9.37568975980923	9.44221504629377	9.22281454548395	9.37933883044311	9.23409997721862
ENSMUSG00000026311	9.5378561072799	9.60931047974875	9.59584739248353	9.50396111727977	9.58693615707158	9.54297842188417
ENSMUSG00000100980	5.39503221857111	5.4294737987786	5.37092529757085	5.406335634132	5.4357770225057	5.47881560220552
ENSMUSG00000007805	8.10069947022189	8.12368536613069	8.16698508994428	8.02003046772573	7.95731905906632	7.8688370326107
ENSMUSG00000026313	10.8567557350083	10.8143700529339	10.9042641281764	10.8219879244581	10.8128797442023	10.8218799805798
ENSMUSG00000026260	11.4682273047692	11.4829617202412	11.438741197515	11.6215309594355	11.6141512768225	11.5979305848711
ENSMUSG00000073616	10.4021353050815	10.3412375987986	10.3643526039918	10.268360511254	10.3255066977116	10.1310580862346
ENSMUSG00000034220	12.5499007523234	12.5350379462067	12.5223677044099	12.6630050622599	12.6978313804356	12.6228313164156
ENSMUSG00000026269	7.35635366974064	7.39914160327554	7.37685077886725	7.27095320231606	7.37898961491077	7.21091109652219
ENSMUSG00000026270	8.53541258993237	8.57747896937931	8.54206644000724	8.68723710570568	8.78308682840848	8.74174910642292
ENSMUSG00000084989	5.65644981273716	5.70214253741858	5.70705848925103	5.91534081403394	5.90070632606133	5.85731643639958
ENSMUSG00000047793	11.5993009530568	11.5926920145817	11.6619542132551	12.3004328417599	12.3367623117162	12.4392721620977
ENSMUSG00000026273	8.60103093098311	8.51443156314153	8.47838129586553	8.35500391289917	8.42057556603674	8.39572249915424
ENSMUSG00000026274	8.99781855317762	8.9768335440709	8.96380911068855	8.69084033396863	8.7965280105366	8.8524602935238
ENSMUSG00000026275	11.0110912813923	10.9982803081552	10.9865957366945	11.06306065262	11.0772144232364	11.0427513857072
ENSMUSG00000034088	14.7812213227981	14.7750410693499	14.7937858961494	14.9127659161665	14.895772865828	14.9556200886001
ENSMUSG00000026276	13.4481462697565	13.4808238534359	13.4580757852615	13.7119271844594	13.6934404558805	13.7358967621274
ENSMUSG00000034066	9.80483735580582	9.84382559244927	9.76353580979312	9.96840722759258	10.0202136508182	10.0992493009932
ENSMUSG00000026277	11.6971461733885	11.6980037810773	11.6607904351119	11.6096232704785	11.6417296510106	11.5728211569491
ENSMUSG00000026278	10.1025016772002	10.1039901274332	10.1183200896676	10.0045866885096	10.0288693282157	9.98108995399036
ENSMUSG00000026279	10.3060136928313	10.2614707200116	10.2835350372037	10.2670203055364	10.2954952845047	10.1891119445786
ENSMUSG00000026280	10.7596838134305	10.797148498021	10.743705197638	10.5756175493372	10.6150630195412	10.648585186925
ENSMUSG00000026281	10.8305662768689	10.8960197088927	10.8459961286763	10.9578642386461	10.9100850410596	10.9695484424143
ENSMUSG00000026283	9.90214629914503	9.9166050868014	9.89602626445126	9.95088399139545	9.9180876100741	9.90121410297708
ENSMUSG00000073609	8.06714316062445	8.07790737271693	8.02055329518328	7.77565429098502	7.92052178446589	7.88665413382265
ENSMUSG00000101660	3.76924851037918	3.70527862149135	3.75820074468024	3.6751910155897	3.72046294313219	3.71042681851021
ENSMUSG00000093805	3.51115270590427	3.53413918838481	3.51916799514159	3.51843042215163	3.4756845904924	3.53726426925163
ENSMUSG00000100347	3.68745258594888	3.60212051860356	3.62326082826991	3.62362616695675	3.66489952512412	3.68484597583706
ENSMUSG00000051185	8.70265222295553	8.74700241504902	8.86921219013198	8.81637100654787	8.74562528788488	8.62097157733014
ENSMUSG00000081051	8.01352348166433	8.0871683347198	8.03985859649867	8.05483204972242	8.125468002629	8.08397644549092
ENSMUSG00000044757	3.5626746304804	3.57881675409183	3.59964075099823	3.61303898524328	3.60004956197211	3.6206992878202
ENSMUSG00000044768	10.014640779877	10.068542361159	10.0251615450718	9.86134893051179	9.80180360074636	9.88191105635001
ENSMUSG00000040648	11.105910617791	11.1149209057628	11.109404117242	11.3184235115193	11.2417818948957	11.3128032896993
ENSMUSG00000026333	7.3342810362891	7.32486555457133	7.28246971542273	7.3897531752509	7.37017936105294	7.3549291762419
ENSMUSG00000026335	12.8763401010612	12.8612170366989	12.881702383169	12.5088909177498	12.4445490753161	12.5178569477805
ENSMUSG00000089782	6.64836658557916	6.54461906113802	6.52055227025824	6.54181908570215	6.6417806485045	6.47700767925455
ENSMUSG00000099835	4.26524527057094	4.16675301301057	4.17021807331822	4.18267691008157	4.18219683858686	4.1867692658402
ENSMUSG00000100794	3.56690318722274	3.54201329796487	3.54659883305685	3.55092400997585	3.5328190902168	3.56222556861056
ENSMUSG00000067017	11.5550140215911	11.5726702219152	11.6043606035553	11.5906475788372	11.5680868530134	11.5713102100333
ENSMUSG00000056536	11.8271513526237	11.8282802123537	11.8194694631052	11.8717894910205	11.8114486456549	11.916324405588
ENSMUSG00000026319	10.4532048471185	10.3978187990294	10.4157501828071	10.2202825100377	10.199660851125	10.255852203401
ENSMUSG00000026321	4.6912746748749	4.62604227188659	4.57910806755911	4.75261863928472	4.71473349733042	4.70972949955337
ENSMUSG00000099843	6.56578377798548	6.61797735362301	6.43600290975145	6.54658951726811	6.5760349978748	6.53409915521309
ENSMUSG00000038866	10.7818211417227	10.7125675418055	10.6803431529267	10.5284712849232	10.4886777012999	10.570054162563
ENSMUSG00000044340	10.6163469949062	10.6226774136382	10.6166121930841	10.3778939805793	10.3385412929629	10.406232526246
ENSMUSG00000057329	9.39507762136998	9.56109962426257	9.42612049578017	9.49404415474219	9.61996086139079	9.66839205744731
ENSMUSG00000009905	10.7590570583147	10.7991038408814	10.804238503914	10.5457685505051	10.5139856680773	10.5718333398921
ENSMUSG00000009907	11.7786790118583	11.7994511350447	11.8393566614809	11.786485343781	11.7327827666741	11.784637342597
ENSMUSG00000026315	3.89014682312429	3.89069485632979	3.84255198483535	3.88187677006359	3.82907004849798	3.95559365674299
ENSMUSG00000038702	9.90139211478868	9.91071682353782	9.93641962336068	10.1224962884346	10.139996805802	10.1892262284242
ENSMUSG00000026374	12.1103062775313	12.1190849283891	12.1447333173111	12.1212768742178	12.1142971072873	12.0875381373192
ENSMUSG00000026377	10.7472555368039	10.796760141886	10.7385684585827	11.0894937341739	11.1397340730718	11.1188937876677
ENSMUSG00000064302	11.2020774347324	11.1606121730786	11.1732276697811	11.1254176910105	11.0840265023677	11.1772418977121
ENSMUSG00000026380	6.18563096571391	6.23042005003887	6.17422332316528	6.84857260582946	6.76463802568294	6.83523316720009
ENSMUSG00000048402	10.0094308481999	9.9934602348678	9.98920047648605	10.2100811508615	10.2159790002337	10.2450827723075
ENSMUSG00000037035	7.24440663128713	7.46075536121866	7.37493176750833	8.74032397929253	8.62682147720723	8.57726811666384
ENSMUSG00000004451	11.4616986793004	11.4062361594335	11.4254394563214	11.4559290579824	11.4138572223688	11.4138041140065
ENSMUSG00000098923	9.55312378408475	9.5323995293943	9.56799506529208	9.5896678362361	9.5600121296363	9.59479502126429
ENSMUSG00000026383	6.78035998102379	6.7905927829527	6.70343968699926	6.72573575257355	6.66552565913939	6.8727633035906
ENSMUSG00000026384	9.25132156080508	9.24486255786221	9.33353456506016	9.27524704104378	9.32823122495621	9.33686055224813
ENSMUSG00000036975	7.38400977471851	7.35100108676089	7.34019285118614	7.46955067792778	7.47493268506046	7.34412743453727
ENSMUSG00000050777	8.9493141877234	8.97126539880087	8.89905623584893	8.57684275758996	8.6694538170439	8.63481430510907
ENSMUSG00000026385	11.1611210945866	11.1600077946499	11.1064040577524	10.8858920508301	10.8891441161813	10.8387497787666
ENSMUSG00000026388	6.34211089666719	6.31602712616142	6.30244767716248	6.30675109515184	6.37123510997573	6.28534873270657
ENSMUSG00000026389	12.1852733064823	12.1771783273472	12.1739126638467	12.2736447122929	12.3243704679613	12.297645895029
ENSMUSG00000003721	10.9722338805588	11.0353996240029	11.0000637572421	10.6833784539637	10.6860829291329	10.7329717250071
ENSMUSG00000104253	4.32866517544331	4.30788389363942	4.33926527100324	4.32409844193304	4.34474107640224	4.27372233172251
ENSMUSG00000101791	4.31604900690956	4.35235540625025	4.32244889327528	4.37474432676416	4.33600663062433	4.35471257054591
ENSMUSG00000026339	11.710226792557	11.6489616917981	11.698574523611	11.5722802788979	11.5954553414352	11.6246708709643
ENSMUSG00000001674	11.4870013269059	11.503609202655	11.5173750492086	11.771420915578	11.7357623535558	11.70533789817
ENSMUSG00000026341	13.691152521545	13.6912206349021	13.7041956841495	13.8465196440571	13.8190915052628	13.8202024547798
ENSMUSG00000026342	10.7867565141494	10.8169144502883	10.8190703805304	10.9256455594307	10.8255873702181	10.8682763712016
ENSMUSG00000026343	7.11380706829492	7.05705844522169	7.00976686026844	7.33356790140443	7.47487922007199	7.47421950508952
ENSMUSG00000049690	7.60858394819199	7.56198540987353	7.57786337906736	8.30367360698276	8.2647242308981	8.33621291733071
ENSMUSG00000036155	10.2081656408661	10.2924164944662	10.2763097049286	9.4451346332549	9.39958319407892	9.51304861488715
ENSMUSG00000102014	4.01377136665116	3.97694154498483	4.04074130422019	4.01134383026326	4.04567816421434	4.03490266446456
ENSMUSG00000026349	10.8207726957482	10.818533957862	10.8314134844277	10.5046767823328	10.5625621529203	10.5838421087447
ENSMUSG00000036104	11.4324488498386	11.4317051861633	11.4513602114309	11.3175593229732	11.2940414582777	11.2700279720407
ENSMUSG00000036086	8.80169567216648	8.66645222443013	8.70733991039612	8.66254264377986	8.62562171174072	8.62592755168319
ENSMUSG00000058603	6.60001491680414	6.5549049577257	6.63439888342986	6.55169224451191	6.64045711780315	6.57901777106664
ENSMUSG00000056211	11.4392093580215	11.449600881051	11.428493279192	11.5777241099318	11.5490054889023	11.5921354744545
ENSMUSG00000026353	12.6064831572279	12.6191616377994	12.6083397972999	12.6186289398748	12.6098648843144	12.6346379663599
ENSMUSG00000026354	3.70166978983891	3.73071514291349	3.73995352457701	3.74017334824081	3.6973203257536	3.7342893753937
ENSMUSG00000026355	12.4077655832674	12.4358145957356	12.4211754530535	12.5340483615923	12.5060196367909	12.5268640737237
ENSMUSG00000026356	12.2102248652006	12.2363730252403	12.2383159818934	12.3211325622114	12.3287714015127	12.2995918929461
ENSMUSG00000100078	5.3944738742071	5.37936430452915	5.36625282044837	5.32200761025902	5.38100019413795	5.42541261993289
ENSMUSG00000026409	8.86840389376049	8.78266531814347	8.84839023629761	8.74608709436272	8.65325451453452	8.80334342117383
ENSMUSG00000046404	8.60924582373415	8.6206078731663	8.65431393364377	8.41509396153615	8.338770353783	8.31132570930505
ENSMUSG00000042510	5.58663820198287	5.49556196890695	5.59825218379475	5.60296124303801	5.60430212934326	5.55908434581396
ENSMUSG00000016528	11.9344701607658	11.9079770143474	11.9094985134982	11.9731570503413	11.9636490998694	11.9340025917989
ENSMUSG00000016526	6.56026055512038	6.44274192751745	6.4783431845379	6.52741198171755	6.5731722052445	6.46989426822212
ENSMUSG00000026427	10.0719798159539	10.059629547956	10.1233851886611	10.2842829770442	10.2905553772473	10.2452564550977
ENSMUSG00000026430	10.0375005725415	10.061431915351	10.0617003478056	10.0281479087899	9.98777892643442	9.98231304871087
ENSMUSG00000042349	9.21793947856488	9.22113664078306	9.19868435030437	8.95194282161966	8.9473013899563	9.03648632036148
ENSMUSG00000102055	3.53180062959281	3.53053166117471	3.53393271768952	3.49400062531217	3.54694684695591	3.55215636474595
ENSMUSG00000026425	11.0397586190028	11.0178025555492	11.0478553235017	11.1459537612865	11.1584955460424	11.2217151360791
ENSMUSG00000055184	6.18441720438276	6.19512514990462	6.1808013724271	6.3413825596416	6.29953132704086	6.32526467225724
ENSMUSG00000052688	8.70772138899963	8.53206411910551	8.69132385599991	8.26659632764892	8.44816980116819	8.26039183351269
ENSMUSG00000013275	10.0334829832709	10.0237150891301	9.99002681543386	9.95854925421844	9.97633499290867	9.98023888351702
ENSMUSG00000026433	6.74061409703009	6.63703403353386	6.67102293582151	6.59761469884614	6.65209388885427	6.64553218364925
ENSMUSG00000026434	12.5591975846245	12.5576658337222	12.5863042250793	12.6206554472592	12.6181200422571	12.629414573525
ENSMUSG00000026435	7.77740392598496	7.74892916716748	7.67333089289004	7.15116015451095	7.22559469155078	7.09242923104592
ENSMUSG00000026436	10.3600992302885	10.357001745304	10.4277815628753	10.4177730531557	10.3982537832132	10.3620628319906
ENSMUSG00000059149	9.376999942712	9.34896117389466	9.4165294893195	9.49245429534596	9.3825812649893	9.39237692549558
ENSMUSG00000026437	8.8634915213779	8.84508138671366	8.81078154033013	9.02339737182857	8.91688982965342	8.95540093710333
ENSMUSG00000101549	5.20842791832447	5.1318779948875	5.19559871455591	5.13870333044144	5.06717967882395	5.1198200470505
ENSMUSG00000089808	3.7751429806081	3.76592852767864	3.7395932792656	3.66913294703112	3.7209954869223	3.67135520715235
ENSMUSG00000042115	10.5398498971125	10.618150975824	10.5736425009649	10.6625926313633	10.6314743515612	10.6209231375841
ENSMUSG00000009772	8.77863364644465	8.83907883648726	8.72435689403394	8.97286098038818	9.03944159633558	9.00641401019348
ENSMUSG00000042066	9.46152309700737	9.4072437252377	9.39591679503945	9.27845483599349	9.33855247340076	9.3555894572939
ENSMUSG00000042046	10.8297034474347	10.8205483744941	10.8381485642983	10.7575838269885	10.7535398298522	10.8089033860777
ENSMUSG00000097760	3.91681563261921	3.90097524578423	3.91103876018687	3.86097683976698	3.83379634878289	3.89447175513158
ENSMUSG00000026439	10.8929517558008	10.9149431128239	10.9756475024296	10.9451010963397	10.9542995188074	10.9926499175855
ENSMUSG00000048174	7.42669777040359	7.45244912490105	7.24940106658899	7.48084464546197	7.49002868145165	7.50987725302141
ENSMUSG00000054387	10.8682449651286	10.8463155167657	10.8639613182642	10.8653797403343	10.8816941348845	10.9578047453307
ENSMUSG00000026447	5.10080964756055	5.08217239871046	5.11224366849862	5.30961203815971	5.46354494769545	5.44823479987475
ENSMUSG00000102425	3.89222880583	3.92142873863156	3.94617430219161	3.9182410213	3.97252976830621	3.95427341370462
ENSMUSG00000046062	11.9940503476827	11.9687474162622	11.959277595321	12.2316606616626	12.223331036253	12.2159031195559
ENSMUSG00000041757	5.81277309351293	5.81775986836984	5.84507213203388	5.74930326602492	5.75052804515697	5.76846344650071
ENSMUSG00000090553	10.6205817575046	10.5825266083315	10.6317727951495	10.8167836351387	10.8183354650743	10.6921241816302
ENSMUSG00000102976	9.80635794948617	9.77267611311387	9.8723400048987	9.75807580446354	9.80529546223021	9.79271226263765
ENSMUSG00000094410	8.53421882229173	8.46763096195637	8.48614862424878	8.22295617227716	8.3167166912785	8.50861798933418
ENSMUSG00000026463	9.31369632183379	9.20032934169165	9.26285054688826	9.59259371906093	9.52419988740174	9.71555234151928
ENSMUSG00000010311	3.45773984125184	3.41433853109231	3.41465405803345	3.50335207983727	3.58258358727667	3.50319874416076
ENSMUSG00000041577	6.12538042157313	6.0801712399161	6.0791644491071	6.26914927943396	6.1982685996644	6.24136567438238
ENSMUSG00000041559	9.73247322614201	9.68289616717479	9.76508764147334	10.4349239518318	10.4315501360699	10.4496689601422
ENSMUSG00000020423	8.35063892200827	8.19269393101831	8.33460491289334	8.35722604095383	8.20103912454108	8.45376971226407
ENSMUSG00000026458	4.1185254346036	4.09377109695838	4.1348946809124	3.98449252920353	4.05176640687893	4.02602239714248
ENSMUSG00000042305	11.3475099778465	11.4103751302101	11.3731638071524	11.3185133568303	11.3055548616385	11.2950840884705
ENSMUSG00000026456	12.6758372043011	12.6836310354489	12.6613141873668	13.0267458186522	13.0403940760962	13.0251628758125
ENSMUSG00000026457	12.1372317400083	12.1446994790318	12.1571636132474	12.0115156599851	11.975790875326	11.9533545248795
ENSMUSG00000026455	9.87956336197488	9.87555493193443	9.94004247339878	9.82872245490148	9.82889968737551	9.80584944206668
ENSMUSG00000042229	10.0139217594752	10.0415479734485	10.0098400535607	10.0927611078313	10.1355536175809	10.1346743808211
ENSMUSG00000042207	11.0780048155359	11.0712491753986	11.0502167588334	11.2850651881065	11.2513403105073	11.3227153756056
ENSMUSG00000073557	11.0676960030618	11.0146594708146	11.0300293942842	9.98240166909726	10.0428268712573	10.0562819130322
ENSMUSG00000026429	7.94396880631746	7.94565772753311	7.91581632146838	7.67357796671217	7.61142475539987	7.81826748925303
ENSMUSG00000042793	9.35255808059188	9.33670382363277	9.37081339348907	8.20580101413777	8.08694292243953	8.13566352355889
ENSMUSG00000097993	4.82051200462226	4.82392585595165	4.87575997731507	5.25677965444355	5.203569393986	5.19496754234533
ENSMUSG00000026426	11.3388318001621	11.3626117867003	11.293745966377	11.2260282491396	11.2482402866076	11.2116317361974
ENSMUSG00000087721	3.46999547196965	3.39166331618334	3.42672924522632	3.39341398443265	3.43142511455838	3.39784298890607
ENSMUSG00000085311	3.44285168520731	3.44884670763647	3.41204972315456	3.38213565039976	3.42672196751142	3.36895062924068
ENSMUSG00000079139	10.4122350240808	10.4442130131231	10.4180764242772	10.5188063678722	10.4983064540323	10.5276441846605
ENSMUSG00000041926	10.4556699394642	10.4668997079915	10.4394847126554	10.495253147817	10.5001796125714	10.4435186495482
ENSMUSG00000062580	11.0008117719763	10.9387900259789	10.9460508768608	11.0339874757215	11.0843555568646	11.028872331985
ENSMUSG00000048096	8.83432353798868	8.82528316135008	8.74056793805962	9.2804525012961	9.33095292604456	9.21987726662094
ENSMUSG00000041889	11.3745796481143	11.4028718104962	11.3918408907762	11.0063001348895	10.9790338437251	10.9485241906503
ENSMUSG00000041879	12.7128516699952	12.6886361417343	12.6821407964053	12.7096095034949	12.7270773202545	12.7516156678437
ENSMUSG00000009418	10.1713702478971	10.1442318545915	10.1398720573793	9.76694952752783	9.73627752418537	9.83369828426424
ENSMUSG00000090399	6.23442450106301	6.22507464308052	6.17850209042236	6.00773514572048	5.89160706531201	6.05638833874645
ENSMUSG00000026421	12.7334756601166	12.7150725767388	12.7170961834503	12.6623397722534	12.6895238421125	12.6425073174879
ENSMUSG00000041801	10.9404755387831	10.9182218632646	10.8412833652738	10.8020942762792	10.8562816675265	10.8134294662626
ENSMUSG00000026418	5.97116751999707	6.07357663436236	6.02605250192531	5.70265994730652	5.65182022263831	5.60823649466215
ENSMUSG00000026414	7.68133773061155	7.63263636370125	7.70863713134126	7.64992235721981	7.68082284339089	7.68488420015327
ENSMUSG00000026413	8.11186939630518	8.16551467815438	8.11259796464153	8.24060201378273	8.28213759486819	8.2496486293395
ENSMUSG00000026411	11.3413866858057	11.3315797131804	11.2921384086925	11.3401844873153	11.3630425570893	11.317236885222
ENSMUSG00000086264	5.40651884276521	5.4508331662771	5.43588420275539	5.51091367555139	5.51424972168553	5.57302006104543
ENSMUSG00000041642	10.4594026099913	10.4188467374426	10.4633784718059	10.7351102027283	10.7937521575516	10.8313434492481
ENSMUSG00000041605	7.75900266683768	7.78354886396966	7.7669556124988	7.51858476695592	7.56115091678516	7.65025136381368
ENSMUSG00000041570	11.5863345448361	11.5563224975075	11.5644639525214	11.2778307427315	11.2952541401201	11.3535168041818
ENSMUSG00000097403	3.98947691425883	4.00805174608611	3.96187141354423	4.08233394901465	3.93672435911891	3.95101272342878
ENSMUSG00000026404	8.6219846996859	8.63829392006995	8.66209708187578	8.911118072709	8.79147323068025	8.84492025460234
ENSMUSG00000041498	9.62116987163688	9.65404928201524	9.64481418860164	9.64973542778031	9.60180842156088	9.70646772500312
ENSMUSG00000041483	10.6098440076701	10.6417621479016	10.62664276631	10.6266458965425	10.5538168145158	10.6342567909505
ENSMUSG00000097113	4.86626321874497	4.92040856997342	4.90422660036164	4.97623930210158	4.89841026629539	4.98929328050055
ENSMUSG00000097448	4.25749778181073	4.21088623701672	4.23128709194658	4.34198421637434	4.33270408544192	4.45977575645711
ENSMUSG00000098243	3.94766664010159	3.98307804152184	3.97103780692658	4.04085049339852	3.99940912509331	3.98124387513437
ENSMUSG00000098206	3.60766681999732	3.51926127351717	3.54276685287692	3.52776344833625	3.52898810800663	3.55068339226797
ENSMUSG00000026393	11.9661057013325	11.9819493410236	11.9969582559959	11.9089355944558	11.8571920955336	11.9049088435893
ENSMUSG00000100459	3.75486961676749	3.74414693886562	3.76939525324135	3.80555020016088	3.88893891183399	3.96052635557928
ENSMUSG00000019230	10.4773219626834	10.5242113961018	10.4999201308258	10.2484180316004	10.2256547793905	10.2236296946011
ENSMUSG00000079283	7.76400045297649	7.90320286378214	7.89021607373318	7.92504921008948	8.07669851922354	7.9586154465838
ENSMUSG00000056268	9.65630548732467	9.63720033843137	9.76770750818229	9.41618227797204	9.43610347294259	9.48598935792901
ENSMUSG00000033964	11.0917295885007	11.1707760290434	11.1263959625828	11.0654073148107	11.0288173147562	11.1501716356178
ENSMUSG00000033952	10.7425493298754	10.7136842215965	10.7597913735266	10.5334230331876	10.4985095147642	10.583998260009
ENSMUSG00000104496	4.6146018798828	4.62426517210137	4.5841896042647	4.63559587394888	4.61031342996689	4.59900748476007
ENSMUSG00000026365	7.26687396319285	7.37000629817706	7.28021689015245	6.50996812572023	6.52286609026871	6.55752671420537
ENSMUSG00000052726	9.12169757085523	9.15281685809386	9.28232494071527	9.66019411372264	9.72092179061495	9.77552441914809
ENSMUSG00000101795	5.70169401966362	5.67263130590314	5.6704952879553	5.79052887112338	5.79529689114127	5.76327667864013
ENSMUSG00000026361	11.160128175412	11.1634610965438	11.2131629598218	11.2014655399143	11.2166122848981	11.228879242998
ENSMUSG00000033849	3.54066451143899	3.53194927335459	3.50890655698584	3.60383612540557	3.5499225492463	3.62374833166085
ENSMUSG00000018196	9.49017941636849	9.47973339801709	9.50486811557534	9.52797615476037	9.48528683257202	9.46610649389494
ENSMUSG00000018199	10.8398040486952	10.8662206851379	10.9110459763992	10.714777978932	10.683798587422	10.7125458426405
ENSMUSG00000018189	9.84339144700447	9.83424139747465	9.7940359462123	10.0379626744139	10.0257492228982	9.98355514310828
ENSMUSG00000100455	5.13187252729582	5.11562306948473	5.04727611431076	5.21069410028904	5.21111777807644	5.26748474172386
ENSMUSG00000026360	6.76570514285812	6.67609255940955	6.52892381754693	7.04905770457897	7.04772849277663	6.94288623171096
ENSMUSG00000100441	3.42707914355984	3.4316605343244	3.4098655300044	3.43432065286432	3.46335461671775	3.39820748022921
ENSMUSG00000056220	11.6937217566543	11.668679515683	11.667814853433	11.6640407740312	11.646315524142	11.6893343038038
ENSMUSG00000097028	5.77567241646882	5.8923587398093	5.79420496854538	5.97053310789129	5.89229326376995	5.87194862690207
ENSMUSG00000032487	10.7343614187694	10.7082462955099	10.716430112742	10.9867056448928	10.9537958378815	11.0777676178282
ENSMUSG00000097754	7.21270440983178	7.09545455665237	7.15550137038439	7.48409879306875	7.49189249931924	7.56754611761583
ENSMUSG00000099875	5.47716355945754	5.47930062865392	5.45282986803443	5.38294600481399	5.36202681394031	5.46939200167118
ENSMUSG00000006010	10.7126284831278	10.721611617345	10.7884173545685	10.7608738790229	10.7457057497725	10.8738336741808
ENSMUSG00000006005	13.2046169326479	13.1874093051476	13.2094166719261	13.3546457363944	13.3238610065316	13.4024882358958
ENSMUSG00000006014	7.10101680749024	7.16011752498981	7.04117541795453	8.54594994176437	8.62507061682384	8.62125727988187
ENSMUSG00000066842	9.48962431081201	9.4721659270748	9.49954644226139	11.1313776422038	11.1213668001891	11.2574397795379
ENSMUSG00000100954	6.13119447123787	6.14006934158921	6.06874051416477	6.09805996372349	6.04137583103656	6.16443306398055
ENSMUSG00000023150	12.1260377099896	12.1201976913851	12.0843568001361	12.3924312297051	12.3683370098043	12.4134715341529
ENSMUSG00000052748	9.1006763006426	9.10565907017137	9.13459979266049	9.00062347518677	9.03788229638441	8.90741268625669
ENSMUSG00000053286	10.4353313640657	10.4072885309608	10.4067957215584	10.3677914593203	10.3168804606663	10.3575016910494
ENSMUSG00000103928	5.41762789697919	5.38414468649296	5.43430803789587	5.3218053933109	5.38065313112785	5.32756307938919
ENSMUSG00000026484	11.256485183651	11.2520054013771	11.2641036865962	11.4299057474029	11.4180817252722	11.3977333489991
ENSMUSG00000026483	12.5816574868943	12.5736599796256	12.5859540924115	12.9346622650805	12.8975142724378	12.9739250560695
ENSMUSG00000100594	6.0269092870958	6.05383041512299	5.99321840769228	6.28621601811143	6.14935727117095	6.27931877233287
ENSMUSG00000043019	11.6894414957215	11.7105303438759	11.706285259784	11.7699059984193	11.7345952974895	11.7747175095098
ENSMUSG00000032666	10.4994204033566	10.5492522062199	10.5675212824482	10.2312190065322	10.1605136453437	10.2874410904617
ENSMUSG00000014980	9.64283876893688	9.63755632213263	9.71603258324944	9.84205822560579	9.88942484071179	9.81403188162172
ENSMUSG00000026482	10.797683899995	10.7782937478623	10.7786232247645	10.8925941972057	10.7891093081007	10.7841069577088
ENSMUSG00000008475	13.0021262473619	13.0395535627329	13.034654763976	12.8527015726121	12.9032384307079	12.8567278001938
ENSMUSG00000042772	11.5564600917098	11.5366480843919	11.5408013343906	11.5197410933671	11.5259048595829	11.5472884893501
ENSMUSG00000042751	8.81292327443828	8.7550019969597	8.83827615797934	9.10609867788293	9.13130794188238	9.08863272856655
ENSMUSG00000026479	8.04534347341712	8.06897237082828	8.14963358938176	7.568776739856	7.50523446539228	7.55327216582992
ENSMUSG00000026478	13.4131892403809	13.4192820811957	13.4041572737171	13.3481481339099	13.337808245967	13.3631294146179
ENSMUSG00000042699	13.3484673326474	13.362791929805	13.3657347162823	13.3859817188497	13.3408181285746	13.41284807564
ENSMUSG00000099858	4.71406670340672	4.74556216775578	4.76383363672953	4.77422330381537	4.84763703819359	4.7524042794616
ENSMUSG00000026475	5.62723366107508	5.58582716653736	5.5033253350201	5.63513569891558	5.59472074942412	5.66133041067969
ENSMUSG00000066800	5.76017219578138	5.74529774533847	5.6857637937398	5.88386322358349	5.91112546497333	5.9561284840705
ENSMUSG00000026473	10.6272227929067	10.6532574276093	10.6507365211632	10.8131758985583	10.8287050055937	10.8119542994954
ENSMUSG00000096950	3.94933184191117	3.99094428196142	3.94584305161419	3.97642331045931	3.95805206462871	4.03719090643868
ENSMUSG00000056708	11.1603584414172	11.2499617480762	11.2186235844138	11.3411863427038	11.3133443638531	11.1998139646879
ENSMUSG00000026471	9.44001065595958	9.40236080625372	9.42885927308557	9.47152843596324	9.48731310625592	9.4439344096447
ENSMUSG00000026470	10.7600041154183	10.7860213954212	10.7458752319441	10.7191983053978	10.6951557623411	10.7118688173887
ENSMUSG00000033722	9.64695000483321	9.59012350916864	9.6423140761491	9.31190635944177	9.37440536141874	9.29968633037524
ENSMUSG00000026469	11.5065632265847	11.5117559865586	11.5134167879981	11.2967959507971	11.3249530857895	11.4224884322572
ENSMUSG00000033701	10.5404618147898	10.5808519048437	10.572312067462	10.6578889135405	10.6663990307914	10.5468674432446
ENSMUSG00000033684	13.5011441386067	13.526967038296	13.5309469342639	13.0423077209182	13.0358054050101	13.0120870835155
ENSMUSG00000033671	10.6560234898324	10.6643633042579	10.6938642281274	10.6058590764197	10.5943290544978	10.6852468109203
ENSMUSG00000026466	11.761234940765	11.7493325804311	11.7331962766684	11.8380279907082	11.7952992051589	11.7990808335178
ENSMUSG00000050565	12.3533224332967	12.3753152064553	12.3809394608506	12.4356742671833	12.388045787814	12.4213256044757
ENSMUSG00000026601	4.17994852034306	4.31233780154267	4.249189624999	4.26332403156141	4.28762210556605	4.34832461492762
ENSMUSG00000078193	7.04353283045998	6.96669678657194	7.12465400359647	7.05245825203606	7.13582771222578	7.07952996716648
ENSMUSG00000026600	12.5572592173035	12.5568770267573	12.577691459466	12.2673452886026	12.2376056030103	12.2490002793401
ENSMUSG00000101523	6.42151947487408	6.477157821724	6.44301309412088	6.42055869845416	6.40020975322319	6.46403479112478
ENSMUSG00000026596	11.5899712030785	11.5816611718223	11.620050486678	11.3424598869228	11.3839906344512	11.4623208744372
ENSMUSG00000060519	10.5852753592473	10.6035091823098	10.6099482860716	10.8431935993527	10.8803102393344	10.8594398946847
ENSMUSG00000033557	11.7634939646356	11.7692004123222	11.7777071810036	11.6977148884903	11.7465902394629	11.6872467227432
ENSMUSG00000026594	4.40240825303532	4.4153392848625	4.42308875682702	4.41952231328812	4.48187810350295	4.48427453115394
ENSMUSG00000070565	10.3819815207476	10.4306232532803	10.4187612923839	10.2482036084032	10.3001758633428	10.3823899026986
ENSMUSG00000049881	9.55345643131882	9.60805293459773	9.61421149343002	9.56904419437065	9.65371359359753	9.58049342392723
ENSMUSG00000026589	10.1705515222556	10.104979326505	10.1582878544009	10.5836298964849	10.6292023218178	10.6554273761774
ENSMUSG00000026587	4.39141955187721	4.37525002785587	4.42868123368877	4.55011299717539	4.64043945554176	4.58726033507861
ENSMUSG00000073530	6.41166340807191	6.45546214657946	6.48131593170675	7.57829965399933	7.60273762523472	7.66237445097143
ENSMUSG00000040782	11.7932552076074	11.7868094050157	11.8274113988424	11.9925679015242	12.0180286806486	12.039637378254
ENSMUSG00000090394	7.36500569772802	7.41892773060698	7.3765972934149	7.2271883097012	7.22163356878725	7.22960327184192
ENSMUSG00000026725	4.1618044216803	4.15039203875896	4.17726972413143	4.46934753725046	4.36989229907206	4.3062943399642
ENSMUSG00000058267	10.4490774592189	10.5611987526975	10.4720650934359	10.5329202321911	10.5535302678778	10.4865101563802
ENSMUSG00000014226	12.1089779872987	12.1050397931663	12.0727478317956	12.2987984635266	12.3165348181049	12.3002830506914
ENSMUSG00000026721	10.1441431592163	10.1983691853011	10.2231619067399	9.97070867502906	10.0574609917257	10.0712726575522
ENSMUSG00000040423	10.9430668826969	10.949398638127	11.0077472164855	10.8314092099324	10.817896623311	10.9347829944233
ENSMUSG00000043467	9.07218324686242	9.09911104932947	9.05795042278829	9.17480810003008	9.17425580144674	9.27770307220588
ENSMUSG00000053332	12.8323453851056	12.8468321302552	12.8359005683794	13.1861750603786	13.2045457363974	13.1753379885719
ENSMUSG00000026709	8.8993180852563	8.93342878758378	8.87323378163548	8.93754981279177	9.07082505526657	9.04131549346032
ENSMUSG00000026708	8.4107064408044	8.31684173372402	8.45459110956225	8.208838130593	8.25699500454965	8.21825286599269
ENSMUSG00000026705	10.474075681693	10.443776682972	10.4320872934991	10.2454289642677	10.3539226623752	10.3243323738909
ENSMUSG00000026701	11.596387581776	11.5244168784272	11.5808503704441	11.6726666222518	11.6317011853845	11.6702880635295
ENSMUSG00000040323	5.11435238259185	5.07103295085057	5.11049470792302	5.07781706859593	5.04964452088044	5.01641222191346
ENSMUSG00000040297	11.0723039215915	11.0914100284246	11.132631541024	11.0113796743981	10.9871224266022	11.0849269768424
ENSMUSG00000026698	9.16653051526177	9.12565355485846	9.1740742445708	9.20937411741485	9.11849455639754	9.12595458757461
ENSMUSG00000040265	4.70483534388611	4.696821090924	4.64108265467342	4.81374730350508	4.71932660073238	4.77072202417939
ENSMUSG00000078190	10.1453430280354	10.0911711916886	10.1669943639966	9.36400779106523	9.35868075105772	9.3787128643464
ENSMUSG00000026694	10.0707936982589	10.0721638500188	10.0320063964341	10.1379986139587	10.1090410380565	10.1847861432931
ENSMUSG00000026696	10.4114777624237	10.5002818146901	10.45769175809	10.4250643409136	10.3760713101216	10.3979313612837
ENSMUSG00000040225	12.9040085082747	12.8473151427115	12.8575171615532	12.9643614502059	12.9366764807176	13.0771802632202
ENSMUSG00000040181	4.09947799295108	4.01666575203234	4.00727317385813	4.08247649780354	4.15068743282186	4.0663620704107
ENSMUSG00000026586	13.6448350617326	13.6691393581833	13.6731039084154	13.2521947108819	13.2301990230525	13.2392120056394
ENSMUSG00000040124	10.8133424390432	10.8077422251147	10.8386626105962	10.4916667841209	10.4647546050245	10.5178629200874
ENSMUSG00000026585	12.2847095092695	12.2913153815573	12.3023920465508	11.9000838544183	11.8469901282708	11.8790659757077
ENSMUSG00000026584	10.4562220470692	10.4356693808511	10.4654065072938	10.2321608414968	10.279115922912	10.2622006494134
ENSMUSG00000041406	9.53068702432962	9.56329351443817	9.54978548791173	9.51171363043573	9.50942423339069	9.55854328724535
ENSMUSG00000041396	7.09782205043186	7.17785024428375	7.11431141460103	7.25058229655907	7.19251777250983	7.30383932040742
ENSMUSG00000026580	8.88776047087268	8.82853755120567	8.98243970122527	7.3234039996351	7.45452396245828	7.48867360647853
ENSMUSG00000026579	8.88337211395068	8.84311498710444	8.81261796362811	9.42739148568356	9.37473733186919	9.52797886605532
ENSMUSG00000040918	9.3982896471233	9.43411620010944	9.38972782000154	9.33060500808079	9.4035821394132	9.45087376060182
ENSMUSG00000026578	8.35868468743951	8.26526655621098	8.28900262486048	8.368351252013	8.47530485377657	8.35044414991505
ENSMUSG00000026577	9.54456677189056	9.48743668862953	9.52597424640346	9.64336621151989	9.68466181859335	9.63822941406881
ENSMUSG00000026575	9.63799186894914	9.66795716268241	9.63411177442728	9.69243447929254	9.76451065295976	9.70310530400222
ENSMUSG00000026576	11.5440485224462	11.5507283679678	11.5486108836442	12.0255035448888	11.99492103805	11.9540462525434
ENSMUSG00000026574	5.47142444777946	5.44738174117102	5.39979920276944	5.97886348637307	5.90495197504203	5.93046017044485
ENSMUSG00000040848	11.406415145831	11.4355981161376	11.424970599271	11.5272906371456	11.5390231386174	11.5046023637025
ENSMUSG00000040843	10.68931482932	10.7183676363117	10.6786138660047	10.7521569180905	10.6962190010002	10.7714286141059
ENSMUSG00000102302	4.22581065641984	4.32841044187187	4.30641963022423	4.15608614171742	4.15917848998237	4.14096628275205
ENSMUSG00000040836	9.82084910589871	9.84535092058087	9.83510362022082	9.75566247146455	9.8589864247013	9.78019731200737
ENSMUSG00000026571	11.2015811348098	11.218048570315	11.2502048629291	11.1414120164376	11.1165529463733	11.1038800673701
ENSMUSG00000026568	10.0145434536121	10.0681303595142	10.0336079125571	10.14889797816	10.2296731984327	10.1090375754315
ENSMUSG00000026566	11.1410775219917	11.1802049579738	11.1096620934724	11.2902910734394	11.336299069422	11.2802792540798
ENSMUSG00000040713	9.15391305458738	9.16124439386045	9.17780788723147	9.40101368503676	9.39656295388116	9.41377361494808
ENSMUSG00000026565	9.2980356013583	9.32532618962688	9.33671364140563	9.29194999727357	9.23194762345285	9.34101398134858
ENSMUSG00000026564	7.22772182241536	7.18104704633436	7.25333264958635	6.88069787508868	7.01781812532993	6.85362802659882
ENSMUSG00000103400	5.98492494021488	6.03577079043543	6.09246575097742	5.87499662942739	5.88004258515932	5.9417046399767
ENSMUSG00000026563	9.27670993008066	9.21391387687262	9.25565240798802	9.25703246209832	9.35528608911299	9.2880073144496
ENSMUSG00000089853	3.93254209447542	3.95174531709054	3.92126720104024	3.84528725183379	3.83590978442804	3.89722936419495
ENSMUSG00000040596	8.38173911875072	8.30323770999844	8.28323844100845	8.58513996569519	8.5269374128477	8.6383399867987
ENSMUSG00000026558	11.5471935626089	11.5514701155267	11.578659988041	11.6583180928742	11.6660938998825	11.6607874967371
ENSMUSG00000052428	11.3454279054097	11.3550711448898	11.3722904007756	11.3226561488689	11.2841668730075	11.2590698668748
ENSMUSG00000026687	11.1625642878656	11.1302445406678	11.2090569627624	11.2780203050738	11.2886236382313	11.3060056408686
ENSMUSG00000026688	9.36847951959748	9.38095041416552	9.36438257345083	9.14176639836111	9.17051031591233	9.0293734233578
ENSMUSG00000052534	12.7946161013835	12.7997105256147	12.8228823750617	12.4732528737065	12.4371528720854	12.4441688033368
ENSMUSG00000026683	10.6784000140823	10.6724280055143	10.6934970979049	10.552573853103	10.5848771246274	10.5384234193847
ENSMUSG00000038530	8.81317256373827	8.73504112400175	8.83036207320857	9.25091373759004	9.23185948401987	9.24260558025511
ENSMUSG00000026675	11.3389911824216	11.3409422715783	11.3749546258772	10.3635002846591	10.3544620294814	10.340434431879
ENSMUSG00000026674	13.9813191461523	13.9675431369051	14.0027175170126	14.2606941190483	14.2539477777161	14.3424249450356
ENSMUSG00000026670	10.5665694394457	10.5735980882355	10.5148005958585	10.4813845989902	10.5094310168363	10.5089092876599
ENSMUSG00000026667	11.8662325151967	11.8598658972385	11.9233289655936	11.5117876416204	11.4661488015	11.5385635560996
ENSMUSG00000073494	3.47606413188537	3.50537853463049	3.57292185522912	3.43139365180675	3.42592385874887	3.42493730378678
ENSMUSG00000102418	8.2674517213581	8.24255784330393	8.24558257114369	7.45914503770488	7.62342910295061	7.43565452014431
ENSMUSG00000102752	4.43902798159291	4.46989536705688	4.44433595988736	4.54365274507874	4.48398397938008	4.45054801978561
ENSMUSG00000038473	4.0272866911575	4.03334632776758	4.04560730487762	4.09100476043643	4.04980229972819	4.00075493432117
ENSMUSG00000038463	11.8039619620647	11.7673808617668	11.761648433439	11.3196697001202	11.2436959055642	11.3126593569547
ENSMUSG00000026663	11.919749176571	11.9227435707498	11.9299317394964	11.6922215589946	11.6544585674365	11.7671317876261
ENSMUSG00000053925	3.72331166721538	3.68195982262738	3.68007962784284	3.67827759838056	3.71427624974275	3.6729891658326
ENSMUSG00000026659	9.60757098257874	9.61645826327767	9.6623495350319	9.82043750682292	9.81370183924802	9.81272198433201
ENSMUSG00000070524	4.13613508446419	4.19052303145965	4.13223578665765	4.1446555368267	4.280224064724	4.18937603434649
ENSMUSG00000059089	4.0977295422013	4.07460251884265	4.01636721994576	4.07803095179652	4.1649800353856	4.12444188635058
ENSMUSG00000058076	12.1198873321807	12.0841784079861	12.0827419784223	12.1103840417651	12.1320223254897	12.0527394587066
ENSMUSG00000038370	3.63424359346891	3.63718088640234	3.60984478107555	3.73670947555529	3.73327211592727	3.76696167179854
ENSMUSG00000005677	4.19807560281621	4.26880281905301	4.20156836702151	4.1696024417815	4.29509904009625	4.22580263672004
ENSMUSG00000005674	8.82731549611867	8.90757564552221	8.78543986114776	8.78689817558535	8.76409515899906	8.67919845505947
ENSMUSG00000013593	12.6941267237686	12.6761890010532	12.6632001218146	12.8900889880738	12.900420586934	12.8630045422832
ENSMUSG00000006403	9.51976369151444	9.55174736414683	9.52987895280869	9.8661465424621	9.94450608410424	9.86986608449991
ENSMUSG00000052423	9.78640338095239	9.79749913765594	9.78770234745463	9.73022259341153	9.69601272735766	9.72476937713739
ENSMUSG00000062729	9.14106261603068	9.02314998138026	9.07074641357738	8.70199502224139	8.79396604835471	8.59992297669303
ENSMUSG00000053483	10.5345931139951	10.6087128924618	10.5661151141717	10.5073990322489	10.5367848652533	10.5386952370366
ENSMUSG00000062963	11.1111933325738	11.1449544707088	11.0883797004739	11.19254371375	11.1817553311393	11.0971163725328
ENSMUSG00000103983	6.18065397611066	6.16938975773512	6.19940118344973	5.93232354017418	6.0186084209362	5.87925426036731
ENSMUSG00000013973	9.75348465165812	9.68734609828129	9.75577797052574	9.68215410648002	9.71945130011744	9.71990980607407
ENSMUSG00000013997	9.04257684861467	9.08681843108674	9.1039626327943	8.83068511777782	8.91720438701863	8.83176086589991
ENSMUSG00000006412	11.0579995524185	11.0397557761277	11.0815181010055	11.1234357157329	11.1349892832345	11.0900042282038
ENSMUSG00000102929	3.27013372076489	3.25596094640619	3.31687236238604	3.2515419613783	3.21760363915009	3.26486767103582
ENSMUSG00000006411	4.54783421865606	4.57988780531171	4.45797944417984	4.57487951165369	4.49228352381454	4.53369841515336
ENSMUSG00000026641	11.2586648008164	11.2339743564359	11.218306873218	11.0995535982255	11.1100831881911	11.0922723830052
ENSMUSG00000103711	5.2126893535855	5.30155765674885	5.33590122948643	5.15504631337284	5.15857687171139	5.13208325518193
ENSMUSG00000038235	3.79054078014322	3.79676141551177	3.74361016391369	3.7559452194264	3.84394602183955	3.757311432977
ENSMUSG00000091993	4.2738479445879	4.19640674472254	4.16977497380486	4.21851194167254	4.2572120346781	4.23140836690084
ENSMUSG00000060244	6.0874458687455	6.07942133024936	6.08430835000212	6.15483604208049	6.21188255657525	6.14786125895513
ENSMUSG00000059058	4.42723083226576	4.4636804985762	4.47130593137682	4.46250767352634	4.51374361707793	4.45179123573819
ENSMUSG00000026556	7.85631152200568	7.79105808755971	7.8706181189506	7.83050790552619	7.78590305507542	7.85149275594653
ENSMUSG00000003458	12.3064994778091	12.2968888270734	12.3212344315965	12.304816050685	12.3000141662746	12.3089568131706
ENSMUSG00000026553	14.1277170886269	14.0812995599701	14.1075457438789	14.2048988001491	14.1934154755072	14.1996402630687
ENSMUSG00000003464	10.9427642282691	10.9380147076863	10.9186641084026	10.9318935650762	10.9395322756987	10.8802916415972
ENSMUSG00000026554	12.0874208426119	12.0930473788254	12.0650837736867	12.0834348420802	12.0582467326058	12.0818307640514
ENSMUSG00000013698	11.8695724468681	11.8768033963277	11.8891822162302	11.6866871580848	11.7444666430365	11.6861816561925
ENSMUSG00000038034	10.2240955713924	10.2299519193022	10.1956676969191	10.3010805913386	10.3869750101033	10.2843491441674
ENSMUSG00000007097	6.60573238424911	6.49646864364258	6.39336165231744	6.80430152644883	6.80759647644865	6.82372546849885
ENSMUSG00000050229	9.9461970610912	9.93815468933547	9.93924308092469	9.77024564691672	9.71703154372781	9.77960943488837
ENSMUSG00000037995	5.67838550186568	5.68665663204859	5.65540390162251	5.87369808431233	5.91436925048775	5.98387178481448
ENSMUSG00000026547	12.8079432105663	12.8032130465391	12.7870264408039	13.0553536763624	13.0381825452638	13.025454864989
ENSMUSG00000026544	3.89153723709749	3.85915650973815	3.8720447487167	3.92516009113665	3.97759913628308	3.92237167619341
ENSMUSG00000037860	10.2219419816825	10.2467667787091	10.2634790645085	10.3279979727956	10.2994306911688	10.328197378878
ENSMUSG00000073490	5.49877441217155	5.54396357514127	5.43149977467934	5.41916555507332	5.37942221846069	5.3739985823037
ENSMUSG00000073489	9.97870743408482	10.0052780439506	10.0023124833538	10.2261809895546	10.2626764521159	10.1811044634049
ENSMUSG00000102433	4.00717612769559	4.03679278471167	4.06997844469903	4.05276122408367	4.03354912546219	3.99223660914665
ENSMUSG00000090272	5.25105609216141	5.26173947687606	5.24136332096775	5.44563641648488	5.4507299074814	5.35714220864966
ENSMUSG00000026536	8.77488949086535	8.66059769488613	8.72012695474978	8.87710421036189	8.93458490385096	8.80948003180515
ENSMUSG00000039997	8.05556868718422	7.9703191151119	8.09798110570077	8.51077801079644	8.52862504449909	8.47039975976831
ENSMUSG00000026535	10.8524367053543	10.8729891196746	10.8779806973544	10.9904804101983	10.9589797151269	11.0051239892563
ENSMUSG00000026526	11.1083258100471	11.1678861791271	11.1889916224792	11.44232745409	11.4201844773374	11.3991345520184
ENSMUSG00000026525	5.00671271407676	5.08231755686053	5.0666881917486	5.05095605369922	5.11487149239065	5.04844874144848
ENSMUSG00000078185	8.95531080001935	9.02405396057912	8.95076042369556	9.02333692694944	8.94580711073976	9.04589349629582
ENSMUSG00000039748	9.16188201290284	9.21378914259574	9.10741132772121	9.19199773744585	9.16565539493149	9.25681520490929
ENSMUSG00000057335	12.4193584101743	12.4476698258685	12.439500190335	12.3944214738487	12.4177088447216	12.4707098526562
ENSMUSG00000026504	9.40978398236801	9.35194770732329	9.37551197677064	9.36974221780888	9.36425211995016	9.29441675508577
ENSMUSG00000103367	5.83735000393914	5.87378321234808	5.85120853850079	5.96280047603473	5.81435336098255	5.92771854746844
ENSMUSG00000019699	10.6197295921277	10.6423576921698	10.683771689521	10.2800652712719	10.260331374784	10.3841447555437
ENSMUSG00000097892	3.40523145986119	3.40826814635298	3.41293947140564	3.50424061474504	3.43231007966071	3.45375237873818
ENSMUSG00000063659	10.0801422640376	10.0973012917966	10.0953691165287	10.0797595978066	10.0748610646158	10.1173759429431
ENSMUSG00000015961	12.0381649849591	12.0528058011511	12.069579634149	12.1725564446651	12.1308965041115	12.211473191709
ENSMUSG00000091476	3.77921063654773	3.79117091434109	3.78336687803642	3.79477174702999	3.80086251924508	3.70318199256305
ENSMUSG00000026502	11.8384563337509	11.8493915063484	11.8680604244496	11.653836575149	11.6198070272534	11.680346377648
ENSMUSG00000104126	4.0566172319793	4.1157167871151	4.04048122755592	4.04735032771478	4.11686091348027	4.06112481230171
ENSMUSG00000086350	4.15031682542637	4.13488898494116	4.08437712320329	4.13280618703342	4.14886562315528	4.13803346192205
ENSMUSG00000026500	7.51845810071738	7.36851059468149	7.40827484275817	7.18773842421338	7.1287771975374	7.19965051502688
ENSMUSG00000039630	14.5402795176804	14.548165291234	14.5429828137433	14.6730903557304	14.6656252280239	14.6715839506353
ENSMUSG00000026495	6.97596378417038	6.9509623904218	6.89664431025512	6.94179375999914	6.91804124903862	7.05853819022281
ENSMUSG00000026494	9.12979887605527	9.07448628272798	9.1987214058833	9.36571054022764	9.23681408225103	9.46725851716823
ENSMUSG00000055067	9.24826614110589	9.2820809226147	9.29970991999927	9.37233449123846	9.33201275106498	9.36744588645743
ENSMUSG00000096474	3.76769551613613	3.73094299242485	3.77098372584438	3.80163891703732	3.75248813749835	3.71881836808595
ENSMUSG00000026492	9.7054180555975	9.733264525539	9.73614562884809	9.76009695396385	9.68734912677448	9.74373518944521
ENSMUSG00000038949	10.3033210031625	10.3204787217679	10.2890065675951	9.99735679111604	9.98090623075765	9.99968643698417
ENSMUSG00000038936	9.80237043429529	9.83101947991101	9.84825075010078	9.61862388213242	9.66563316947151	9.60720438751164
ENSMUSG00000026491	11.6536943747717	11.6405706564408	11.6931068306808	11.6623598489813	11.7388361145428	11.7167124662123
ENSMUSG00000026490	12.0059230774533	11.9873269356025	12.008018156862	11.9800849946194	11.9699830728144	12.0743926744136
ENSMUSG00000026489	5.88788402350953	5.91890834970682	5.88190556858991	6.2139041393912	6.25642607221014	6.24932099660546
ENSMUSG00000010609	8.68280907229685	8.69261873105176	8.65435456793023	8.76301735875884	8.75830667550362	8.67074505380584
ENSMUSG00000055676	3.77987137072338	3.81539502478215	3.73478401915594	3.83139717946837	3.78993649186829	3.77972182166276
ENSMUSG00000038855	10.4273153402158	10.316752373826	10.379921215134	10.7431503634666	10.7622143055846	10.745984237364
ENSMUSG00000026496	12.1354481844354	12.1022017137821	12.1130541057094	12.1885561898135	12.2435422128034	12.2045959523782
ENSMUSG00000058729	9.25744066864542	9.32261517300554	9.22346228956015	9.2030223113861	9.17506666806672	9.2850950765712
ENSMUSG00000026499	11.5064219572024	11.4833210302123	11.5351561923177	11.4324978327665	11.4149009358581	11.4619554210711
ENSMUSG00000103649	6.8772754598157	6.97838057316704	6.86822678545586	6.80109565399981	6.83665299759381	6.71936900377724
ENSMUSG00000060743	12.8158316887161	12.8140695932822	12.7998890078554	12.8590759731928	12.8976941110478	12.8723596236096
ENSMUSG00000097347	5.49575950414592	5.57373770357422	5.55802563897126	5.50504863050672	5.43737509628206	5.38967908666536
ENSMUSG00000073485	4.27545071608133	4.29357305281668	4.33415754498655	4.34028381543532	4.27977202592241	4.4217418121234
ENSMUSG00000038806	10.9030681462325	10.9156620952282	10.9063002764175	10.7942066377309	10.8113420078547	10.8280810305203
ENSMUSG00000026520	10.660791820472	10.6137683173583	10.6616056927767	10.5859357355614	10.6774221281147	10.6217576378761
ENSMUSG00000026519	11.386314927181	11.3579002361722	11.3889517731578	11.4212247054734	11.3764865548944	11.376189254646
ENSMUSG00000038776	11.0150549704425	10.9888959960305	10.9911972573159	11.1168948780577	11.1916087336379	11.0465336425482
ENSMUSG00000026516	11.6403120178616	11.6023814209638	11.6513607769845	11.5172382795844	11.4584460602598	11.4496460175626
ENSMUSG00000062169	11.1191115124588	11.0527715090004	11.0830494665379	10.9829364346901	11.0424926899185	10.9700114108471
ENSMUSG00000038733	12.6098551386237	12.5885754930441	12.6209350512072	12.481574604292	12.4638030535604	12.4650790298536
ENSMUSG00000081214	6.46001603268372	6.44511051313583	6.55109665285708	6.58893485217768	6.47189574981213	6.55399487406134
ENSMUSG00000047369	4.35664201254923	4.39297362273685	4.40539210726757	4.37363174017299	4.40667283429638	4.38818667679406
ENSMUSG00000004880	11.2793980193997	11.2360122885237	11.2957373793302	11.1714135961061	11.183931644078	11.1764183583739
ENSMUSG00000022995	12.7205441165883	12.7181777452734	12.7344368568245	12.6185034777918	12.5620910922978	12.6228880277228
ENSMUSG00000026511	11.2142363028172	11.1968362311678	11.1943073451138	11.3217843906728	11.3366378703571	11.287994745731
ENSMUSG00000038633	12.1553817036201	12.1640363533265	12.2190885269848	12.1016536369736	12.0794910444743	12.0697569351201
ENSMUSG00000047539	10.8281916841487	10.9000037438842	10.8824780131516	10.6902675585236	10.6500759254716	10.6885662456084
ENSMUSG00000026510	10.1146109055209	10.1437482024864	10.0904051441181	10.0147540536416	9.97394380976526	10.0297591715836
ENSMUSG00000026509	13.4695414510984	13.4392191961794	13.4591097688507	13.5234771607142	13.5257808502193	13.5205013948918
ENSMUSG00000030768	11.5643213350131	11.5307715301342	11.553491163984	11.1645708486118	11.1451407216407	11.1944947007022
ENSMUSG00000046836	11.4442567253264	11.4051405322895	11.4411813324504	11.2285448412565	11.2398669464655	11.2568569403376
ENSMUSG00000042901	11.4193919974342	11.4254444534239	11.4028095329073	11.5060441460317	11.428269975774	11.5047848478796
ENSMUSG00000056050	12.398132514726	12.351098962954	12.3796648869428	12.3684886170796	12.3559791113177	12.3751213566294
ENSMUSG00000072258	8.67467699725536	8.57474637347305	8.59042804151606	8.71585813700555	8.67593979747042	8.7773435141881
ENSMUSG00000039384	9.48161028929853	9.47620966606055	9.55269825248581	9.59382063362815	9.53345598149269	9.4917492859709
ENSMUSG00000044854	5.1881864727042	5.2056131594959	5.11879903505515	5.19024851648813	5.33130662881572	5.30555109543122
ENSMUSG00000103308	6.54290938571196	6.58702347177416	6.60116772274766	6.73953016721736	6.78410591388864	6.71637361533135
ENSMUSG00000039377	9.39936635672986	9.41830305337783	9.38215534186764	9.6107161769843	9.50336816097726	9.57713933847965
ENSMUSG00000073481	10.4227010782893	10.379930583867	10.4057729339741	10.5131895236855	10.4963732413878	10.4429119867906
ENSMUSG00000039318	11.7796692158411	11.8143761257292	11.8054235861274	11.6176491194636	11.6309174349938	11.6211132623141
ENSMUSG00000026618	11.1523858381412	11.146679783986	11.1539882898188	11.2033780502926	11.170680338822	11.1964146117727
ENSMUSG00000026617	9.85318432544746	9.84574684750171	9.81617428480458	9.82425755281991	9.77567970057535	9.836072924639
ENSMUSG00000026615	13.8470385331432	13.8231097176259	13.8447405892728	14.2662174351268	14.2767866339008	14.2934038768234
ENSMUSG00000039246	8.44830821368785	8.38535840658729	8.43101125853318	8.78314379084715	8.71874404919337	8.73329579758538
ENSMUSG00000039239	11.1793415302445	11.1861927853267	11.1709273643813	12.1490526166794	12.0799731040161	12.1100136495797
ENSMUSG00000001305	10.534862014056	10.5357123440446	10.5463402353988	10.8676879144333	10.9216106943479	10.8523651230159
ENSMUSG00000097784	4.33759044894515	4.37417313338737	4.33501378581873	4.32031778259458	4.29072566326431	4.35529982949826
ENSMUSG00000026611	4.3160825621182	4.27205416268794	4.26305590483161	4.26961056089396	4.27570845793338	4.36659599463021
ENSMUSG00000039210	9.95386970268764	9.93848438183388	9.86009556087469	9.83947305482924	9.86309359660033	9.792003825471
ENSMUSG00000104394	5.95847580802832	5.8355058430545	5.91670170750166	5.8497160093486	5.9627051854688	5.89571634263751
ENSMUSG00000104245	4.32472640047679	4.39400124104884	4.35448688850837	4.26354706557407	4.31650897331874	4.27538040804596
ENSMUSG00000026608	10.4134858035377	10.4861654074064	10.4469932754867	10.5921088111249	10.5515121315274	10.5794702121379
ENSMUSG00000037624	8.0055569957144	8.06129941749948	8.05594725070393	8.1769030121707	8.21762364795225	8.22683066691048
ENSMUSG00000102824	5.47792962908312	5.51770264671413	5.45598301871277	5.52670242259162	5.49790090623247	5.52908274405046
ENSMUSG00000026605	11.3272010635322	11.317293912179	11.3602783837338	11.19822699305	11.1648429913455	11.243997349537
ENSMUSG00000026604	12.0219109505711	12.0023108802256	12.0420283729138	11.9336363727783	11.9869612958521	12.0749177955829
ENSMUSG00000104435	7.6351580449121	7.62197563938308	7.674718505294	7.32210754650023	7.47051327137051	7.50950711469378
ENSMUSG00000026603	10.8273799736511	10.7947036505117	10.7765059160907	10.8904167707254	10.9277663887281	10.8616886886884
ENSMUSG00000089872	10.6892260365808	10.6586040674088	10.642605755668	10.5766208277735	10.6549488995612	10.5713426048435
ENSMUSG00000026634	10.9175273711836	10.9979615907734	10.8869029577229	11.083566923644	11.032390275953	11.012348735052
ENSMUSG00000037568	10.5532066731296	10.5787841153244	10.5473221456672	10.4842585802311	10.4334428194681	10.4703861894427
ENSMUSG00000066595	9.75966251686853	9.73718504838379	9.84388844762192	9.56106107405487	9.5830793923493	9.57345412702984
ENSMUSG00000097845	3.95362940173197	3.89225346167501	3.96679642292449	3.85710950536964	3.84276944641486	3.86526037928473
ENSMUSG00000026632	8.25069788345392	8.21711590789442	8.34885580606657	7.89151976564961	7.88117639722605	7.87887662844952
ENSMUSG00000062510	9.38718008437711	9.25151299420553	9.35255204885096	9.08812517544641	9.01598605788645	9.01611958379584
ENSMUSG00000026630	3.9599050413153	3.98330325989017	3.97732740996599	4.02949779196634	3.9745966671216	4.039403154235
ENSMUSG00000026628	9.73755812050482	9.73230907800772	9.78914727019415	10.2942345347703	10.2986535073306	10.2994588155248
ENSMUSG00000073478	5.96087338611556	5.9264024245119	5.9468100795047	6.0320663725651	6.03957194245223	6.08993334476244
ENSMUSG00000103174	6.03307388381359	5.91876873218046	5.94142743213913	6.05286898712074	6.0365582796401	6.03294782772156
ENSMUSG00000037499	10.3037037433547	10.3698661851266	10.3502750585615	10.5078623171732	10.4603846959996	10.3527047956938
ENSMUSG00000026627	9.23161744531217	9.24289584507619	9.21483868330344	9.25218078205589	9.24191001411065	9.24808604978365
ENSMUSG00000026626	11.3703778005129	11.3561347716286	11.3691361751456	11.4089819747454	11.3673150437885	11.4007170713219
ENSMUSG00000037474	10.840759613475	10.8084874543715	10.8495443725827	10.5743107061304	10.5476269458172	10.6183519305405
ENSMUSG00000037461	11.426120482469	11.4399947831102	11.3863063074169	11.2877079480761	11.331222988556	11.3709518953232
ENSMUSG00000026623	12.4729461722891	12.4701790199671	12.4961704404709	12.200482694367	12.1451730333888	12.2706497485069
ENSMUSG00000102840	4.79463951669861	4.77360923696287	4.74986112056835	4.76231756297787	4.74175420816211	4.77339635904317
ENSMUSG00000026622	10.8717778142504	10.8435585319427	10.8630775083168	10.7096858685354	10.7919444363305	10.7038851544126
ENSMUSG00000037434	9.53865382621255	9.59250393800647	9.57737777056201	9.48598924226948	9.45146113709447	9.48481402479635
ENSMUSG00000026637	8.36075749347254	8.33050377671822	8.30647159621142	8.48123029827061	8.46068819388345	8.40407830849513
ENSMUSG00000103653	4.284781623269	4.2273444658365	4.26724823974645	4.2111184039633	4.30072870337511	4.33904192497525
ENSMUSG00000037395	9.82164407821277	9.76821747917214	9.77040499046345	9.80336639383103	9.83025375800984	9.73719420397825
ENSMUSG00000097316	7.32687225103536	7.35725209027675	7.36197281103013	7.33908245323301	7.24625137871407	7.3551445976569
ENSMUSG00000037375	8.99640938358298	9.06751035414882	9.0480206791468	8.83023924078557	8.77287138250826	8.90160500367776
ENSMUSG00000016262	11.0753998421571	11.0735009352995	11.0981674732692	10.9735603118572	10.9441717910464	10.8796023325664
ENSMUSG00000089812	6.49892626682297	6.57730048607082	6.6154888182199	6.38231207906471	6.46130966733719	6.40676847009564
ENSMUSG00000016181	9.63976787394573	9.6665139702468	9.66286378166494	9.73827146782322	9.73540390604201	9.78734997391252
ENSMUSG00000079144	8.23731009958493	8.24719140070771	8.27555744175553	8.40658410616113	8.32618314326644	8.38453718136449
ENSMUSG00000037318	3.70109778267043	3.77006808660031	3.69768939737261	3.87969550025232	3.84942837492342	3.86056110033696
ENSMUSG00000026639	7.84892193676057	7.97487952366145	7.9148448607134	7.74701655627668	7.78899586158678	7.77906259130345
ENSMUSG00000016194	4.68112407291631	4.72426715754045	4.64461519192457	4.77002630266458	4.79481702488594	4.76189384275733
ENSMUSG00000009633	5.83218911165757	5.89409074074688	5.7633619540517	6.01079198475816	6.10357335149455	6.11809442526252
ENSMUSG00000026640	9.96680013246993	9.98917664995242	10.0144156561513	9.79244637713777	9.85294885691815	9.81814255084668
ENSMUSG00000016494	12.4836559136267	12.4975753470071	12.5142528233224	12.720820403674	12.686534181202	12.7156834901573
ENSMUSG00000097325	4.43204676912029	4.62554405691419	4.54436612710282	4.57610377054636	4.59257494221049	4.53732298597158
ENSMUSG00000096929	4.74841836043522	4.76381858924097	4.77278610915855	4.76962625809243	4.7225717370237	4.78988202986266
ENSMUSG00000016493	5.42572345837434	5.37753644693001	5.39909830173007	5.46439641907309	5.420422611954	5.50784157640841
ENSMUSG00000016481	10.3413280209098	10.3414124522654	10.3194312640791	10.7518235057783	10.6472028910077	10.743595132725
ENSMUSG00000026616	3.57701303222822	3.57543585659014	3.63777994532507	3.58431857404194	3.5582598228904	3.58026516357811
ENSMUSG00000050530	10.1878291399992	10.2198400841732	10.199342862195	10.2637580316877	10.2158878772249	10.2800815516829
ENSMUSG00000026643	10.6686400531494	10.6877640032836	10.6716645554555	10.5791043663915	10.5349052738193	10.6274665981848
ENSMUSG00000049950	8.02800135514172	7.95083674277342	7.99475630889587	8.05502465475111	8.15680633284379	7.99458414155787
ENSMUSG00000026648	8.55516044254071	8.59045050967148	8.50578408732467	8.47934975497216	8.44359274733033	8.51249502979592
ENSMUSG00000026646	9.16495670321322	9.16176608499199	9.14289061418113	9.10177207541748	9.06837117815836	9.05726466200849
ENSMUSG00000109865	10.9574562543525	11.007780293064	10.9772608956175	11.0756654081593	11.1452970921935	11.093079300141
ENSMUSG00000051396	7.67685131805253	7.72151559502782	7.69427295351819	7.6080848147108	7.75634081150251	7.68891286286779
ENSMUSG00000039496	5.76965432881553	5.75838850628468	5.72634933678103	5.83990002858691	5.75144598231916	5.81071692235223
ENSMUSG00000026655	10.9786940299628	10.9909685832116	10.9478806012831	11.4507972932008	11.3967243405787	11.4636181661867
ENSMUSG00000026657	10.7495934619748	10.7284500263995	10.6933570145233	10.6564540195334	10.6697071477055	10.6768192954022
ENSMUSG00000039449	10.4789386585275	10.4644623718503	10.4579600892767	10.5638942113673	10.5364492820695	10.5537956993313
ENSMUSG00000026662	11.5670576241856	11.5495581048207	11.5701299324216	11.6616588018002	11.5970840008367	11.6660813908066
ENSMUSG00000026664	9.53204802549747	9.50539390987886	9.53041224620669	9.6138954077845	9.57936780913014	9.60395829122137
ENSMUSG00000069188	3.64718192496593	3.6579436906243	3.6509712412885	3.63443442702605	3.74356836159285	3.66459398524474
ENSMUSG00000026669	9.99861825902446	9.96521052064721	9.93950615018716	9.93649600456295	9.95822956011537	9.91844473585214
ENSMUSG00000026672	9.81105017343071	9.83772218477119	9.79764609604386	9.56316662330504	9.67528224821968	9.60379747571545
ENSMUSG00000026676	7.67672747486332	7.70699365041291	7.62039539330068	7.8223721584748	7.92828318782051	8.01315846824074
ENSMUSG00000039145	9.57973292189088	9.55639702104009	9.56921888733504	9.80127028904009	9.72481101663551	9.83359460348209
ENSMUSG00000039128	11.4375651242195	11.439541138026	11.4428146076441	11.5059909226889	11.5151341952814	11.4573455316566
ENSMUSG00000025817	10.2357665530386	10.2790361429985	10.2356728841929	10.3546683883391	10.3459844328104	10.3452353967948
ENSMUSG00000056718	4.36653707273419	4.26116263911684	4.44100330392933	4.25161618866848	4.25963853027529	4.23329149327155
ENSMUSG00000025816	10.3300239405549	10.3051767915103	10.3257006692928	10.3313874779369	10.3418476859426	10.4059990972521
ENSMUSG00000025815	8.0462082179971	8.10428157807803	8.10189179278357	8.2077010484263	8.0907404856795	8.13575848921608
ENSMUSG00000043241	11.0553082818826	11.0308289678261	11.0372085464237	10.9573312145139	11.0017461732495	11.0042122218422
ENSMUSG00000039063	7.81859386249733	7.88849749632528	7.87244569861717	7.8857073600102	7.85630263852358	7.86475296149238
ENSMUSG00000039046	10.8063146262208	10.8569578935582	10.7757507883919	10.7739190261456	10.723773111993	10.807931399405
ENSMUSG00000002107	9.6321574207524	9.60842773129348	9.66956889967321	10.2032737864051	10.1790748357582	10.1436036877156
ENSMUSG00000015619	9.18971660476059	9.26587262816326	9.18476690732637	9.2562676071517	9.1629185804631	9.22743909762789
ENSMUSG00000025782	10.1724044265927	10.1705956418833	10.2129318454537	10.1425207551633	10.0851139758637	10.045060928771
ENSMUSG00000025781	12.7058918337017	12.7113489835577	12.6944116861212	12.7648658857669	12.7705942234301	12.7734731305898
ENSMUSG00000037262	9.34900626491638	9.3742113950323	9.33935910731964	9.20599527194256	9.14632929579416	9.21449378316154
ENSMUSG00000037254	11.2392187751678	11.2405640198695	11.2531741719146	11.0211783173945	11.0552785946722	11.0853129910292
ENSMUSG00000025780	5.32517773978244	5.38241390430516	5.37109942608248	5.57797037105329	5.66555838975097	5.61069482759312
ENSMUSG00000061186	8.56892783586946	8.61450842576488	8.56283515167141	8.3895774196452	8.47552143190649	8.57873043678235
ENSMUSG00000086006	3.77863318285638	3.75661815718545	3.7840153867611	3.9069744508866	3.83429099889643	3.85388292725164
ENSMUSG00000082424	7.5915325514754	7.65647028562856	7.58712225842607	7.31845959755657	7.42071295421976	7.3768859465286
ENSMUSG00000026773	9.44745361115022	9.41162348107997	9.42696080932338	9.6392491438714	9.6790930115386	9.73667324943281
ENSMUSG00000037197	11.9057726902397	11.8952103739363	11.8702921211725	12.0869589315101	12.1238935038372	12.0437656665164
ENSMUSG00000023206	6.61931169704361	6.65960805451242	6.6774101841886	6.92902549158733	6.85367652230963	6.88825636116877
ENSMUSG00000058594	11.6041192512156	11.5503709838254	11.6160905719763	11.5236524833224	11.522205301989	11.5212002749815
ENSMUSG00000047909	9.11971297578988	9.07568985893893	9.03264910746377	8.85248262856735	8.77847999522395	8.8278709087424
ENSMUSG00000026768	7.42040570847315	7.40983676800012	7.40256179775058	6.72751900859519	6.67635164826125	6.68738630273843
ENSMUSG00000026767	10.1796073883218	10.127884328696	10.1816543755078	10.0608410828754	10.0878861620334	10.1417802827612
ENSMUSG00000026730	9.06460181978383	9.09779039567899	9.04283452137734	9.25057961275061	9.27729377653438	9.26623647653076
ENSMUSG00000026727	11.5527655065662	11.5279524751433	11.5588394231637	11.4910550235713	11.5135536670533	11.571021840321
ENSMUSG00000102691	3.52968069600462	3.4985258525754	3.53412553247014	3.47459857378705	3.53510560557174	3.49378496303002
ENSMUSG00000086358	4.44912007559965	4.48005793283922	4.48534632204579	4.45531964764333	4.45267808964152	4.49990269433472
ENSMUSG00000026726	7.18505338386723	7.0432647827739	7.00881254258179	7.17374063767661	7.14286343558466	7.17410104538542
ENSMUSG00000026723	7.4852876959564	7.48608366246223	7.61189814784136	7.68810381129236	7.57155695899859	7.58430645684046
ENSMUSG00000026728	16.520009246574	16.5264971275006	16.5092174584669	16.5779629974649	16.5523264956104	16.5213779199928
ENSMUSG00000063275	7.55040858580659	7.5750937686034	7.65837208025872	7.79346343680571	7.86292860987332	7.85066066344203
ENSMUSG00000086657	4.5814925874314	4.63030914699679	4.58416915750767	4.73228839956388	4.68889995661647	4.68391184345978
ENSMUSG00000026718	11.2995688237559	11.2933817045765	11.3379963024203	11.3075417411158	11.3189190279745	11.3133160086867
ENSMUSG00000103901	6.15947122995871	6.29978059201952	6.23091091792731	6.09844659234964	6.19001180348435	6.08057710470055
ENSMUSG00000026712	4.45980777353056	4.53651412145485	4.5348720544781	4.52436119498568	4.52044455002643	4.54517718299421
ENSMUSG00000057914	8.6606941341293	8.63619650272647	8.61444771583504	7.77173688519378	7.74165567977187	7.79224359926993
ENSMUSG00000026707	8.01974124694156	8.04886151543236	8.10054832914019	8.00321985366789	7.91676865517918	8.07249201443686
ENSMUSG00000017418	10.6974192126051	10.7161450993116	10.6776180804725	10.6653733890551	10.6104030317168	10.8017294127769
ENSMUSG00000075520	7.4159002238458	7.43555642531072	7.47938949735417	8.06451599397858	8.14931054709227	8.07950689523146
ENSMUSG00000026748	13.4939714400089	13.4813325243039	13.4892108920498	12.8405378250882	12.8477833075938	12.8673172519877
ENSMUSG00000053702	4.69117897047285	4.69505202822237	4.71018216491147	4.92511734000669	5.10655592614136	5.04940079232721
ENSMUSG00000054057	9.44319446591711	9.46705993424724	9.44727389919581	9.60582456841716	9.49110113819127	9.52027367829055
ENSMUSG00000054074	7.48883665831147	7.43186278366641	7.41547091354288	7.49683412446929	7.62139907891334	7.5669425725446
ENSMUSG00000026743	10.6064614065217	10.6281209256818	10.5923916724133	10.4534054324536	10.4373937438893	10.4461461843167
ENSMUSG00000026740	11.2726268166358	11.2230066045523	11.2763071433451	11.2623673061271	11.1844139589181	11.1887702365738
ENSMUSG00000051154	11.1610684950359	11.1038310034846	11.1386106138113	10.9846163667559	10.9868443246847	10.9728028663616
ENSMUSG00000026739	12.522617803375	12.5574813280498	12.6092108709379	12.6139708137195	12.5587437694964	12.6005973310726
ENSMUSG00000037708	5.38920339284621	5.49001567158566	5.47003666448332	5.4467498718299	5.50861592524577	5.50125071317392
ENSMUSG00000026737	10.4224472541864	10.4690531707107	10.4391104519346	10.3147747543855	10.3786642390011	10.3797288146144
ENSMUSG00000026736	4.49106354232823	4.51014637258915	4.49714446153066	4.62391226057724	4.52733071862718	4.56681940497965
ENSMUSG00000023094	7.27635721276483	7.2702940102002	7.08464596706788	7.2203992706314	7.29768331449081	7.30961545772466
ENSMUSG00000043415	7.80568073876837	7.82376579688382	7.88376670425909	8.04763217047492	8.09447264181297	8.00807408724706
ENSMUSG00000036591	11.8514767162572	11.7690042619377	11.8000505297234	11.6252294820815	11.6186168257666	11.6900489117467
ENSMUSG00000075514	7.82687604417693	7.91769691941532	7.7985225198651	7.61073149036867	7.5361126738819	7.54964445553253
ENSMUSG00000048550	7.51420703401638	7.62613126896102	7.50836922300372	7.53926468890471	7.55068992484802	7.66718648922864
ENSMUSG00000083863	4.1840696627266	4.19376639227538	4.14899364715275	4.05935752353884	4.07515144379178	4.10429331801884
ENSMUSG00000083563	4.66676619470214	4.65201210998304	4.62148579642458	4.56449037892387	4.56545125709474	4.59926915885687
ENSMUSG00000026786	10.6188979130673	10.6112604665481	10.6574291896863	10.5753870420531	10.5328569273866	10.4935179444404
ENSMUSG00000069136	3.49811002441157	3.45232624555275	3.51018107747647	3.53077682405833	3.51311277942715	3.47161668717083
ENSMUSG00000026784	7.80897276051119	7.85651015953337	7.83903264949964	8.19211252453817	8.00233793957545	8.1138868452736
ENSMUSG00000058835	11.9647256806489	11.9714333022923	11.9506720476624	11.9170663416692	11.8826821720078	11.9094549856112
ENSMUSG00000026781	10.86822855157	10.9338337714343	10.9033597687435	10.641262818839	10.6476256220407	10.692106456617
ENSMUSG00000026779	9.63442227314231	9.69919374897772	9.64353028289214	9.3048372997853	9.35141297065285	9.42253615178415
ENSMUSG00000026775	12.5597132502246	12.5644970917208	12.5644422486601	12.6340418028416	12.637607147396	12.6512849944055
ENSMUSG00000026771	10.5199809148189	10.5256171616261	10.50917670865	10.4296906170481	10.3571155341567	10.4615468706205
ENSMUSG00000026981	6.71826545174053	6.75245218922671	6.71873541736554	6.70162569907319	6.70183555467057	6.80851514725372
ENSMUSG00000026976	3.70651535737488	3.72342216991313	3.71019102597605	3.73898139719564	3.76504166165808	3.73166600599666
ENSMUSG00000085057	7.07754721657313	7.13516084300228	7.12721708082215	7.41013993834699	7.33530210661381	7.39295968798715
ENSMUSG00000036893	11.5534324505132	11.5220705011848	11.5445055334559	11.5759584235045	11.5458123049634	11.5390843773589
ENSMUSG00000026972	7.20205007220325	7.1956426919511	7.16354930535099	7.07155232602712	7.16396772422839	7.00628836184203
ENSMUSG00000026974	10.1990130536605	10.1896688480059	10.1987662166954	10.3896083958121	10.4119586517036	10.4071267648628
ENSMUSG00000026975	9.10978018055622	9.08768124168811	9.11483015511712	9.24832041990589	9.19038476447974	9.20516024336159
ENSMUSG00000036850	9.74008246731791	9.70731559165813	9.76423158566759	9.71386001763726	9.72359428930701	9.5878600710195
ENSMUSG00000036833	9.4286272626661	9.43665719076503	9.42504090994744	9.74618682257505	9.69979620196846	9.70614021551189
ENSMUSG00000006476	10.9499726357032	10.9457342445364	10.9648737953125	10.7469717041962	10.8469293420627	10.7854234896491
ENSMUSG00000059555	10.5520148384435	10.5439815993503	10.5422440984597	10.3015062230438	10.3664059830291	10.3107942996021
ENSMUSG00000013465	11.5415876852468	11.5498824298167	11.5578845135508	11.570054833236	11.5608379358703	11.4909954514091
ENSMUSG00000036752	12.6689578749829	12.6132789757214	12.6297555338646	12.6352999957207	12.6411152979561	12.637288737504
ENSMUSG00000006471	9.95012736371848	9.97935860737834	9.90279516983701	9.75352255045527	9.79941937663023	9.79692554371538
ENSMUSG00000078201	8.81273196981124	8.79431442975497	8.72944031528021	8.64739537530585	8.78714311010555	8.74705280679964
ENSMUSG00000048707	8.73958761965901	8.8140810388677	8.77133840008133	8.98921443999133	8.95212773404099	8.88113854160297
ENSMUSG00000026966	10.5947790657023	10.5304840179194	10.5202055722465	10.4295943264924	10.4873702235863	10.4811549804692
ENSMUSG00000026965	12.4153070024403	12.4219491059828	12.4144041793751	12.3109670806959	12.3547848351972	12.2984612503124
ENSMUSG00000097345	5.19320901619003	5.19537546780035	5.2027501510697	5.1859320595921	5.24593528478063	5.20672647028127
ENSMUSG00000036646	12.5899464310898	12.5755486162996	12.6172272980023	12.6171418946635	12.6280758569467	12.6305835669762
ENSMUSG00000026958	11.6326210728414	11.6278462571756	11.6446057366237	11.7212775967853	11.7135629560922	11.7398900777278
ENSMUSG00000026956	12.8619870507069	12.8570627908295	12.8537397058991	12.8444429936002	12.8630903811763	12.7867222321233
ENSMUSG00000026955	8.24644953591837	8.23916446147062	8.24747574975697	8.17175385770435	8.23698645263973	8.10638812281478
ENSMUSG00000015085	5.38506939168379	5.39130058565803	5.34881025898047	6.00302015367151	5.99576811335562	6.13263118032865
ENSMUSG00000015094	10.1582202833228	10.0958103987415	10.0962893907163	10.3253901280979	10.3678340728639	10.2870199711911
ENSMUSG00000026944	9.53847538705566	9.57949287775742	9.59474442753437	9.42623377269323	9.46659409633898	9.54957756665475
ENSMUSG00000047617	8.20964219534179	8.20935523481551	8.19348924082121	8.42524216468993	8.4618673673677	8.35027257222356
ENSMUSG00000015093	4.10440261025986	4.12282288696401	4.06717396162673	4.1390131833834	4.13677362676391	4.14071133894748
ENSMUSG00000015083	6.63843250761601	6.63892341957297	6.61365461672551	6.57736013661969	6.58784378508947	6.61224132642768
ENSMUSG00000015095	11.1462800547562	11.0959223695141	11.1160295253047	10.9176984124289	10.9069715994092	10.8847375883304
ENSMUSG00000026942	10.5890088053603	10.5917948161993	10.5961519952969	10.5707524105637	10.6207090511862	10.5112843770408
ENSMUSG00000015092	12.1877838095474	12.2083697317946	12.1821325379938	12.1786665141603	12.2412016127389	12.1449973856009
ENSMUSG00000026941	7.11850194337042	7.08657815198107	7.22450949375163	6.98977040576561	6.93999413898958	7.00924992191336
ENSMUSG00000036504	10.4727214076922	10.4208715776463	10.3415643406531	10.6296983030369	10.6911362398469	10.4985986719808
ENSMUSG00000029419	4.82838350287695	4.74140472100674	4.77691498832421	4.74018763618108	4.82661709919067	4.77278922091478
ENSMUSG00000015087	12.4018153528445	12.4303099832035	12.4187259620211	12.4484194336253	12.4617103480899	12.4143853920434
ENSMUSG00000052403	3.82183851737744	3.85706016800787	3.8979642270365	3.81596174506182	3.87295081317058	3.8472536977049
ENSMUSG00000026940	5.30824668008187	5.41020460996717	5.37310129416068	5.4290556876694	5.45480840283384	5.40318458722434
ENSMUSG00000026939	8.21919725285236	8.1840121702321	8.15266392716164	8.16347794413378	8.12887649853823	8.18436452905111
ENSMUSG00000026933	11.4517532776505	11.4748581493342	11.4814292951316	11.4230245776381	11.4532184517963	11.4652810027447
ENSMUSG00000036352	10.2889438002976	10.2950555462212	10.3388558478376	10.4305610459082	10.4447355580003	10.3802375108166
ENSMUSG00000026932	12.094416608545	12.0937526751859	12.0792541041489	11.7950509604823	11.8262578035165	11.7985164023851
ENSMUSG00000087679	11.2850307836731	11.3648789643168	11.316095888445	11.3454946430606	11.2752373666553	11.2762054058099
ENSMUSG00000087595	5.6772034031763	5.61374637982511	5.54809978810837	5.60337867822632	5.5432492675152	5.53696086372101
ENSMUSG00000036327	10.4474865606613	10.5296778704168	10.5093986237596	10.5554433145547	10.5396071358577	10.5454780250632
ENSMUSG00000026930	10.0666543770782	10.1064967048919	10.1410806688051	10.1414692088895	10.2011498639552	10.1229002910058
ENSMUSG00000075467	10.9256532865257	10.903599936668	10.8997447222562	10.8657903023042	10.9216983004739	10.8717521432726
ENSMUSG00000086779	4.31211795770996	4.37093249147232	4.27646392284744	4.30033676197752	4.34658234269672	4.27581145124961
ENSMUSG00000036281	10.2419627540626	10.1999190058514	10.2294467235484	10.2036491751363	10.1523038313359	10.1869288388009
ENSMUSG00000085767	7.25803837849053	7.27053278883333	7.23018736110441	6.95118414790648	6.95233823173673	7.00482615248086
ENSMUSG00000026927	10.8729525782463	10.8877171341751	10.9583141980948	10.8948750153397	10.9091361380443	10.8625873318129
ENSMUSG00000026926	12.1093773119133	12.1399385471722	12.1571810847694	12.1189047798137	12.1428550925032	12.1615164622892
ENSMUSG00000026925	10.1321126177842	10.1152918811263	10.1413331128126	10.0566447919525	10.0340909361316	10.0270860286538
ENSMUSG00000026924	12.3663798868273	12.3562893712033	12.3755183537631	12.3744216374528	12.3643753393777	12.4334020911104
ENSMUSG00000086714	5.26685885964109	5.30038023840119	5.34920819436312	5.34997083528364	5.26069556570721	5.32902802167173
ENSMUSG00000026923	9.04753361158666	8.94877162147361	8.96230118815774	9.54912429133693	9.58969432134208	9.64290509108405
ENSMUSG00000026921	6.75609345366517	6.81236592276722	6.81938528628973	6.78185008843322	6.87842962145767	6.83362194191895
ENSMUSG00000026922	9.86188138821083	9.87549298638732	9.8599036457577	9.741621385347	9.81801682873406	9.74708578777397
ENSMUSG00000036186	8.15200303484662	8.18050441820768	8.21645891252351	8.44545903245566	8.55265242862236	8.44490014651282
ENSMUSG00000097052	4.46859919893618	4.5001667468561	4.48362349216012	4.42517694018723	4.39779032669398	4.38739914591253
ENSMUSG00000077192	4.6695798179416	4.64539154039439	4.71495904222249	4.63225327280647	4.67480049440377	4.66330242999558
ENSMUSG00000086775	3.95458915015205	4.02515889134093	3.97592436475748	3.98777636479708	3.98670084172855	3.96090447835714
ENSMUSG00000036160	10.5933655970482	10.5723543758178	10.5563119981888	10.8089450521221	10.7953884045858	10.7934280858758
ENSMUSG00000015776	11.7174061554431	11.695825480486	11.6668066270224	11.5374390607774	11.537040117851	11.5575971707079
ENSMUSG00000062647	14.8129666979922	14.8166883495461	14.8051390638347	14.9855138114712	14.9721794122227	14.9516970983311
ENSMUSG00000065258	3.75213800788888	3.73977749612595	3.79886404581323	3.72996646737464	3.71873800313072	3.74033180509689
ENSMUSG00000015790	10.8278910121518	10.8310547909381	10.8234172812449	10.8296828326801	10.7065272701992	10.7054450755666
ENSMUSG00000014873	9.9203789592397	9.90509784671242	9.91959025726392	10.0286941145441	9.99920195242925	10.0446942319417
ENSMUSG00000014867	13.9672079379263	13.9516102480161	13.9567942256094	13.9920849961077	13.986406766709	13.9656281690587
ENSMUSG00000049897	3.61749768220802	3.6029511813338	3.68889184694776	3.64339175829853	3.61288171496454	3.64219515851775
ENSMUSG00000052406	10.8199558513899	10.8002118972908	10.829103618001	10.7525271524133	10.7758535473565	10.8080786596733
ENSMUSG00000015488	11.1489012398121	11.1196392923806	11.1253722181271	11.1301997296128	11.0982790857336	11.1763555980815
ENSMUSG00000036067	6.50923961366591	6.61761510665944	6.59137434878384	7.0538874495583	7.1091008837334	7.04013601481899
ENSMUSG00000009614	12.1373987638634	12.1277830406968	12.1146837989836	12.7035632814597	12.728998710496	12.6716994251533
ENSMUSG00000009621	9.45752917043625	9.4440276481379	9.3853818296262	9.48712002280479	9.52715011671541	9.55519458406944
ENSMUSG00000109946	9.16292153210257	9.14020924758631	9.1463721367708	9.46063667837346	9.45118953553076	9.41210828978875
ENSMUSG00000026918	11.9435483113629	11.9390687936205	11.9448451101308	11.971734355982	11.9740835167845	11.9564304151368
ENSMUSG00000026917	11.1370795540449	11.1448116196083	11.1175978520937	11.2429952799586	11.2707190349141	11.266594682622
ENSMUSG00000085929	6.35535971344793	6.42001877302014	6.37178372523514	6.48747182855247	6.46373620826018	6.5605532991024
ENSMUSG00000015846	12.4110388525937	12.3836160255003	12.4155124712947	12.3832062460794	12.3767938717416	12.3883666498099
ENSMUSG00000085766	7.18442050025209	7.20051535116136	7.18290263196795	7.36075457816181	7.49257206811456	7.50266627242224
ENSMUSG00000026837	14.7743894437133	14.7933099055999	14.8007374173345	15.4679271546472	15.4919181958607	15.4805948726523
ENSMUSG00000086560	5.82028864623495	5.76161781775625	5.82448990981226	5.49125963224897	5.54908698194474	5.53645464632256
ENSMUSG00000026833	9.92328440716948	9.96158013290309	9.92577162392169	9.2596806121206	9.25080636057879	9.22333732719328
ENSMUSG00000035772	10.6227322000876	10.5913643596395	10.5682446961959	10.5894856726227	10.5557946785775	10.6215512790164
ENSMUSG00000082895	4.53372262753865	4.44501921017948	4.49231060113333	4.52710765914559	4.45998645320783	4.56479313232522
ENSMUSG00000026821	10.89424232873	10.8858596241735	10.8975043492747	10.7481196103149	10.7787469297156	10.7800100055915
ENSMUSG00000026816	10.58499717931	10.5333186130783	10.5100106672853	10.7365563563447	10.6612517423811	10.7036868825523
ENSMUSG00000026812	11.5849964133114	11.5513302987856	11.620489336575	11.4714841962178	11.4765838727352	11.5371196758604
ENSMUSG00000026809	4.9249964039608	4.92486293761781	4.90046267046369	4.94790841025255	4.97211779258605	4.95300216235709
ENSMUSG00000035666	11.8994821086337	11.9040628688972	11.9308250432396	11.9251798534899	11.8912617267393	11.9982162544594
ENSMUSG00000026806	9.50497448201322	9.48760488636304	9.49567446465102	9.52075328356699	9.5315505515632	9.50650198995268
ENSMUSG00000083773	13.4710237653265	13.5099847339122	13.4663921635041	13.1448970123907	13.1637028572718	13.1070991925679
ENSMUSG00000026803	10.0497600154273	9.98413476175434	10.0443901239415	9.848157492734	9.83359378970507	9.9422149601599
ENSMUSG00000043535	11.6334254391509	11.619815610965	11.6061087174492	11.7170707734219	11.7016056407307	11.7715117595797
ENSMUSG00000079499	3.4143493912808	3.38145823454286	3.40658167046783	3.42833655075724	3.39729013402048	3.41905040136222
ENSMUSG00000026799	9.79390640953441	9.75106022199044	9.80801723313516	9.73064768744321	9.70760565937098	9.69629638566392
ENSMUSG00000039844	12.326589269432	12.3335948469173	12.3399924560282	12.30239780858	12.3070955368544	12.3537818706082
ENSMUSG00000039826	10.534072112558	10.5028450444209	10.5188494051109	10.5640795642493	10.4970507221585	10.5028635774678
ENSMUSG00000026798	8.55384665371918	8.53436566939486	8.54716155770061	8.70296736248849	8.76214667591324	8.65319230135649
ENSMUSG00000059316	11.0266247659415	11.0074831623315	11.0224732104236	10.953334178866	10.9468056748818	10.8863069431475
ENSMUSG00000069020	10.9046180600631	10.9257719191025	10.9736846118919	11.0445380558624	11.0345262943652	10.9432227359162
ENSMUSG00000039798	4.57697390154913	4.57928133575912	4.55013026107314	4.58999756543838	4.70468348019075	4.6375627616878
ENSMUSG00000039787	9.38151883206466	9.35135026951794	9.32482900413966	9.99636539989977	10.0454260152202	10.0366556068218
ENSMUSG00000026790	11.7762271507662	11.7553082259929	11.7584621785144	11.8066434531007	11.7533646942251	11.8142985781224
ENSMUSG00000019715	10.8976104210393	10.8565001049889	10.8581089566467	11.0831209092044	11.0509903846152	11.0855599455739
ENSMUSG00000057738	14.0351492007393	14.038427799291	14.041682081529	13.9759936996727	13.9614333527117	13.9819802007976
ENSMUSG00000039715	9.96320209146204	9.92301145850625	9.91070899638918	9.97794784370884	9.98571965442305	9.93767540515542
ENSMUSG00000054766	14.3824139179815	14.4014327743019	14.3929921775107	14.6510502643738	14.6402499516528	14.6451440829934
ENSMUSG00000026785	7.77152522212599	7.61478731409423	7.796429540628	7.40916102290488	7.4157116512859	7.38827473660897
ENSMUSG00000015335	9.1604266408745	9.23071400450063	9.23925371993719	8.91596103671956	8.95924491357873	8.9615850257835
ENSMUSG00000039686	10.0908885120709	10.0732953007376	10.1263388663428	10.0077172339684	10.0580777658459	10.0771305224226
ENSMUSG00000039678	11.2588749358084	11.2805451506287	11.2998534914083	11.148268494038	11.1150805845718	11.116722979593
ENSMUSG00000015337	6.74074962499009	6.62675058031588	6.60782456170018	6.92745478206187	6.8235561829686	6.99725913348294
ENSMUSG00000039660	10.421291314867	10.4653477101398	10.4615527480379	10.5096692880881	10.5498984898058	10.4784954888431
ENSMUSG00000039648	7.5503075806791	7.58330937602708	7.52617702214931	7.53480764782098	7.56612353423431	7.54273204309688
ENSMUSG00000100747	4.97174591605694	4.96705777063366	4.99372127019217	4.96774829517151	4.92511021140059	5.01097659466196
ENSMUSG00000007476	9.56859597054619	9.59575263285221	9.55356109742931	9.65086281693921	9.61117683750699	9.51135002859647
ENSMUSG00000099041	6.73946631836301	6.83381923645126	6.75422597432074	6.87544615366004	6.85512577999212	6.97699115886889
ENSMUSG00000079484	9.21887699776864	9.12812733909923	9.28187597537659	9.50559957791717	9.52981496258249	9.53277010471318
ENSMUSG00000075419	10.6615818492918	10.6807984825654	10.6963238293869	10.5905903677008	10.6117521233782	10.5545546376142
ENSMUSG00000052533	12.452459679917	12.4340832341261	12.4065174971144	12.4573669385409	12.441320815488	12.5183137066295
ENSMUSG00000084892	4.78534217800021	4.75731048403899	4.79644866073725	4.72083943756681	4.77719864515141	4.8003827191821
ENSMUSG00000026860	10.7530775503213	10.7671907230506	10.7221423091272	10.5539574861286	10.5714250097324	10.5028689143083
ENSMUSG00000026858	10.3329045142198	10.2611245948272	10.3123470226766	10.1131218719437	10.1984303694554	10.0977249143312
ENSMUSG00000026856	9.33045026747217	9.31905445187378	9.3204955392949	9.36402000261605	9.43835171369758	9.39620146142309
ENSMUSG00000026853	10.964203445647	10.9718724904022	10.9694131916308	10.9254025081248	10.9240248081181	10.9327680872358
ENSMUSG00000039515	12.9095054966308	12.915611319761	12.9052419584055	12.9362924500701	12.9879577812353	12.9278763408111
ENSMUSG00000089762	9.94731622083404	9.83392356067095	9.84003402013883	10.0909161913243	10.0276106687284	9.98226838390806
ENSMUSG00000047363	4.81129879428068	4.83358092724224	4.78467293770925	4.73747328556353	4.75110092576343	4.79015421771081
ENSMUSG00000087268	4.27480201757484	4.25255138406745	4.25948535040676	4.29881118607281	4.28507889426477	4.3034822033998
ENSMUSG00000075416	5.93704005489015	5.87050855096701	5.90642875366282	5.67821369468095	5.75487332085068	5.68073220183467
ENSMUSG00000044320	4.47265007571354	4.49835039403568	4.44024145360692	4.46823776852272	4.47465093617211	4.51388822905521
ENSMUSG00000026857	10.4586384979011	10.4427914879002	10.5047003853428	10.5900345218145	10.5555362805271	10.5799832453636
ENSMUSG00000039483	10.7358929631862	10.7111274916999	10.7084637124913	10.5064590813749	10.53359250364	10.4949181694184
ENSMUSG00000039476	12.1648732870003	12.2545209143272	12.2340219398245	11.9001719512792	11.8900809551516	11.7937835225618
ENSMUSG00000050737	9.82751148992858	9.81984040926184	9.73448575266899	9.68424079027003	9.72234571439705	9.65770481773783
ENSMUSG00000026848	11.5276424425269	11.5615948383272	11.5459310521504	11.4636671577512	11.4987575449927	11.4739748249689
ENSMUSG00000026849	10.3856963248176	10.3925382911519	10.4074669284428	10.3585835001127	10.4713175349679	10.4261763062044
ENSMUSG00000026851	11.2766487141251	11.2642102907835	11.2519969373006	11.2005468173601	11.2626252099691	11.2174874918507
ENSMUSG00000026854	10.7382785808408	10.7372133832191	10.7479746865013	10.4002936284406	10.3897164730199	10.3863915890337
ENSMUSG00000075415	11.3480882131971	11.3440336394724	11.3788671739911	11.1750664575172	11.0946902101462	11.1000316866957
ENSMUSG00000087269	6.26554835395252	6.1912658896938	6.24275655771233	6.12502098671175	6.18637367650345	6.06406039291471
ENSMUSG00000000194	12.2809241343428	12.2681931329266	12.2748540596239	12.1613783330352	12.1940381032257	12.1840762996384
ENSMUSG00000062661	11.6004457466434	11.6294653540418	11.6700423274286	11.6225234672338	11.6057311926713	11.5889765216455
ENSMUSG00000055632	6.27644323644487	6.35858283195928	6.25316952936956	6.19196850854192	6.14350510168912	6.11670534366056
ENSMUSG00000076441	12.5747345589206	12.6069408213398	12.6054482698209	12.6716116519377	12.6786351276455	12.6212231372658
ENSMUSG00000026843	12.096914542618	12.1266894507693	12.0814063613353	12.1563667304702	12.1741902626772	12.1709153551468
ENSMUSG00000039356	10.4967548592014	10.5061205283267	10.4578793691216	10.6503833595882	10.6942566578635	10.6422166030114
ENSMUSG00000026842	12.9788365116782	12.9525294624118	12.9750292042363	12.8112726779965	12.8410245753585	12.8107823802073
ENSMUSG00000001864	6.54175677086237	6.57728833733402	6.56162361637837	6.78987551969949	6.90247197568696	6.89208188695702
ENSMUSG00000001855	11.1884735237529	11.2174989308193	11.2028551994963	11.2174735475446	11.2501320295119	11.3245361902821
ENSMUSG00000051373	4.30616479309977	4.34858609655498	4.32221688344875	4.47922714252266	4.36354758045254	4.36743175046016
ENSMUSG00000039262	13.8054731876669	13.7807870472508	13.8004676288147	13.685878522072	13.706918502837	13.7519479104007
ENSMUSG00000094251	4.03445294169339	4.02796322434784	4.06337069593053	4.09232080929457	4.03174374106583	4.08194249834924
ENSMUSG00000039254	9.91472058902141	9.95753600663141	9.9494228695418	10.0143541028202	10.0024789955166	9.96620675219379
ENSMUSG00000002550	10.6841064549972	10.6955354303393	10.6345548864793	10.3830690205056	10.4494716812949	10.4652773087301
ENSMUSG00000044627	12.7793125312743	12.7766378821857	12.7944865155756	12.7143363893845	12.7385031994722	12.6854587701662
ENSMUSG00000002546	12.2377296761554	12.1918494023903	12.1916877679045	12.0932989608258	12.115880203589	12.0903417875396
ENSMUSG00000026825	12.8373484345852	12.8743755907869	12.8633909411218	12.793562346653	12.8263026000565	12.7501183844979
ENSMUSG00000039205	11.5061621477131	11.4106591108892	11.4214816215689	11.3776628712675	11.3555795358403	11.3821508447173
ENSMUSG00000039195	9.39884753508049	9.29020111524746	9.3398455228549	9.18478936948545	9.34531221468529	9.11292025796936
ENSMUSG00000026822	4.61556468879339	4.59853396337688	4.58626061286134	4.89522222600096	4.8884631908548	4.97591190261682
ENSMUSG00000026820	9.38947096237911	9.43629555832738	9.42157827250628	9.64106293256834	9.61764462582668	9.52145268367668
ENSMUSG00000026819	9.02100727536224	9.09070719619527	8.96535297160777	8.98511394634833	9.07020622134589	9.01379081792097
ENSMUSG00000039164	8.80028561358681	8.73652834916416	8.85729917874327	8.64759416625276	8.70427399485637	8.70757786792616
ENSMUSG00000039157	8.79624778045367	8.96614240889274	8.87304125416649	9.55747701908511	9.68271145520448	9.63176113575123
ENSMUSG00000026810	10.558362383628	10.5529558161786	10.5985882502358	10.263321635165	10.3702361931859	10.3961886306519
ENSMUSG00000079442	11.1903298144903	11.1791797115624	11.1478385622144	11.0993677351604	11.0818368306414	11.0598557530222
ENSMUSG00000026811	11.7495062164494	11.7313764590994	11.7346526724748	11.5612544559923	11.6039789069776	11.5406974440245
ENSMUSG00000026817	11.9216325911048	11.9213454201994	11.9220295550326	11.6993431206025	11.6497202502271	11.6147974546426
ENSMUSG00000026814	7.24736323511119	7.24968703356031	7.37141203726723	7.16813619008048	7.08629975875903	7.20324311142331
ENSMUSG00000009566	9.95269380258773	9.9400208153152	9.92388201735425	10.2029652527639	10.2342652716442	10.2086028060251
ENSMUSG00000009555	11.5653812898394	11.547896887793	11.5477828710686	11.5915447913692	11.5954356699503	11.5410185121924
ENSMUSG00000059013	6.31242003246784	6.34591335102953	6.36685334181459	6.46629348011247	6.56331269630929	6.53247833884738
ENSMUSG00000039021	3.53064237013109	3.49314155049369	3.51037721121504	3.51463342322318	3.5282880100176	3.49471565308084
ENSMUSG00000009563	10.1714845879365	10.199145979494	10.1863258815458	10.1312672158761	10.2483020995329	10.2765714984631
ENSMUSG00000053746	10.527920438642	10.4402203603363	10.5238645443743	10.2321965057593	10.2797911738682	10.2054279665446
ENSMUSG00000038987	7.9489800572405	7.97592306438875	7.9368261625215	7.77496688305564	7.86821007132025	7.83765643181733
ENSMUSG00000026797	11.3713376709365	11.3728650777034	11.3416848501416	10.9531016815962	10.9819701124523	10.949017044688
ENSMUSG00000087496	4.44468681129908	4.4523792929992	4.37209947302642	4.52855826503293	4.61770271441091	4.41963731259018
ENSMUSG00000026796	13.6723083312675	13.6446858749624	13.6263117013368	13.4559242105552	13.471365084574	13.4429203039144
ENSMUSG00000026792	9.99755054178892	9.9907848106769	10.0409032616631	9.93643200784563	9.91415972694115	9.88531793983916
ENSMUSG00000038900	15.2464811687785	15.2319458883002	15.2348532201969	15.4197544240714	15.4166628589215	15.3668183355564
ENSMUSG00000026791	8.55523737000214	8.61847353646387	8.53264325860577	8.35221843154723	8.37378589504323	8.37055979449812
ENSMUSG00000038860	6.66214892917576	6.72591976354142	6.67087014849575	6.81139776872728	6.74261237458549	6.7541731780834
ENSMUSG00000038831	6.94496573804183	7.0321758635082	6.96410315113921	6.96767075084429	7.02623035981784	7.06776270870136
ENSMUSG00000004105	12.856832383632	12.8093999295154	12.8499776229745	12.7803602620303	12.7784630022474	12.7632680713901
ENSMUSG00000068966	9.03855358702221	9.02928603835894	9.05105137904714	8.95815207809222	9.07564396376056	9.01751472388599
ENSMUSG00000026788	9.92163486533947	10.0138037204641	9.92513799194889	9.82364510237962	9.79809093701646	9.85530241392755
ENSMUSG00000038765	8.3270692354734	8.24378070695431	8.27946783847054	8.27153776734943	8.3469833426197	8.32215270679766
ENSMUSG00000052951	9.23769916217601	9.22674911239153	9.24341106155595	9.15723219741765	9.09953503103313	9.0609176497762
ENSMUSG00000038740	10.8478592703977	10.8669628730449	10.8347672500775	10.9131087807724	10.8559088374365	10.8960823173339
ENSMUSG00000038718	9.4929331887952	9.52456307470409	9.52861535930608	9.23645854313632	9.25266864666132	9.26727018405436
ENSMUSG00000038696	11.759861079643	11.7691159394676	11.7437540140462	11.6151696751449	11.6991393697009	11.6339364057211
ENSMUSG00000026867	12.2688366234588	12.2298815765479	12.2477089444406	12.0175888698894	12.0146747714369	12.0832828238186
ENSMUSG00000026864	15.2986793469522	15.3081327977819	15.3174532259639	16.471625801278	16.4574394506746	16.460487529784
ENSMUSG00000070953	9.90246448393875	9.86372185940486	9.87412507507363	10.0945670768993	10.0931228756892	10.0073424627698
ENSMUSG00000035949	11.4283123706098	11.4457133946471	11.4739911818539	11.4111663073308	11.3420290391046	11.3385148084326
ENSMUSG00000026869	11.5541737755515	11.5607741466642	11.5684660164143	11.5486378963665	11.5367694346102	11.6109088118794
ENSMUSG00000026873	7.77661942642254	7.89502193115674	7.82519183672744	7.78487526242552	7.87514987735724	7.82550530887827
ENSMUSG00000026875	4.37637317518879	4.37258293970842	4.38397233245873	4.38293510277483	4.418419695979	4.37058603767091
ENSMUSG00000057110	9.87960480878123	9.89013766899148	9.89408251521829	9.99481407605852	10.0189876291543	10.1116003878695
ENSMUSG00000026878	13.0690981894012	13.0649916654811	13.0794666862684	12.9910052046141	12.9566414734168	13.0067853133604
ENSMUSG00000026879	13.1080979023219	13.0995198682726	13.0898637442133	13.8030189850886	13.8299979022438	13.7740001506613
ENSMUSG00000026880	12.8770579641185	12.8753992751479	12.9092606379733	12.6029310223344	12.5722104332661	12.579314549546
ENSMUSG00000075391	6.81711519932696	6.88402141195937	6.92315455570046	6.81032036894348	6.80271050030392	6.88948318108909
ENSMUSG00000035778	8.84265338162573	8.81539795039216	8.86027354268944	8.95050208230954	8.91198613534436	8.9016873165275
ENSMUSG00000026883	11.2753903654379	11.2859558659723	11.2908476542123	11.4194119609759	11.3820810568554	11.3870466315799
ENSMUSG00000026885	6.41455403961948	6.402266224665	6.29031486106409	6.61088207406438	6.55666930415708	6.5968441021396
ENSMUSG00000026895	11.7348361269354	11.7355675844843	11.7130288876446	11.7968706344892	11.8602743991719	11.7788846479568
ENSMUSG00000026894	3.65645083452079	3.64353272066442	3.60042357980396	3.69602204736352	3.68351295898716	3.62652712383311
ENSMUSG00000026890	8.1102812496254	8.11755214653958	8.226375588417	8.18080587761478	8.12387692786562	8.21966873613805
ENSMUSG00000026889	11.0205777757176	11.0076381808539	11.0174610027754	11.0751467652315	11.0810394795973	11.0727360733398
ENSMUSG00000026887	10.4095842674887	10.4616913752669	10.4614990928151	10.7582507692505	10.6630390380436	10.7246703842773
ENSMUSG00000047250	11.6947588034846	11.6892743402418	11.6849621380589	11.0479098486367	11.069455083267	11.0694093002178
ENSMUSG00000083716	6.81538608186757	6.79099917653466	6.84920982655097	6.78239668940604	6.95250969704189	6.79911772030846
ENSMUSG00000009030	10.7534852338222	10.762085979665	10.7331870308345	10.6901315228827	10.6595984637208	10.6374058802539
ENSMUSG00000075376	11.4932467497478	11.5515132382267	11.5594440983821	11.3081249845304	11.3537325600598	11.3199658290661
ENSMUSG00000066798	10.4817889735016	10.5607467976707	10.542270409813	10.437676195606	10.3024897902351	10.4268474475114
ENSMUSG00000050714	9.51353920783982	9.53328779182385	9.51013721232337	9.19922458304451	9.24378748134931	9.23165840400675
ENSMUSG00000035437	12.1816769219394	12.1873648192672	12.177903056801	12.1511579542072	12.1641619519569	12.2317427649972
ENSMUSG00000026915	10.6325374928643	10.687286576935	10.6638422536947	10.9574753635014	10.9114306651775	10.9623875789074
ENSMUSG00000035392	10.5457376769026	10.5438494490884	10.5623681675629	10.5820757011788	10.511401570901	10.5222756577838
ENSMUSG00000000247	8.23455331111068	8.14019327313953	8.24171973786766	8.38418892011564	8.35102543875921	8.31341729015893
ENSMUSG00000026749	11.1656501230107	11.1743358148278	11.2200533083987	11.4367379632353	11.4154645901806	11.5052630738567
ENSMUSG00000026750	12.4796764710168	12.4569918123238	12.4135065587132	12.6203398852907	12.7323165178343	12.6207190717451
ENSMUSG00000063972	8.14683503090822	8.19905842268084	8.25514242309169	8.10297333674467	7.93010594259617	8.03764837997491
ENSMUSG00000085755	3.71937720941537	3.68138206268563	3.73903937628122	3.7467127036875	3.73115899083306	3.68977106410789
ENSMUSG00000035295	3.99805844981731	4.01064998753126	3.94505241820127	4.00852182212887	4.0242078919984	3.99841044555948
ENSMUSG00000062997	13.7801015193679	13.7745202489553	13.7621500174182	13.9843290959937	13.9959683977196	13.9148632471816
ENSMUSG00000026755	11.4081413040804	11.426259438931	11.4218158666196	11.4747904844941	11.4740397315117	11.4111715047113
ENSMUSG00000026754	10.750722912937	10.7419757720101	10.7246398270337	10.4843032527134	10.4920075307506	10.5399283569956
ENSMUSG00000035236	10.5506365720852	10.5793189749034	10.5998642404492	10.3836110828356	10.3176507653288	10.4511956777789
ENSMUSG00000026753	11.1521559146202	11.1547942265115	11.1657701185984	11.1162882120812	11.0045441886178	11.0447501234845
ENSMUSG00000083240	4.59900593988653	4.60485325478008	4.5554069032832	4.49316267312419	4.52030525946396	4.54649820302734
ENSMUSG00000082536	9.89096501862126	9.84898937811474	9.79639391809339	9.61588592748667	9.91863999068479	9.88952646069168
ENSMUSG00000081999	5.78878343407849	5.78883979445986	5.73466400628026	5.75002497745186	5.78720261417702	5.7486614206715
ENSMUSG00000036890	8.85759308019108	8.94215993314212	8.99633971611546	9.03468612606174	9.1001122704757	9.08589715420015
ENSMUSG00000026872	11.4373948356105	11.4380635016073	11.4615784925978	11.2811675360331	11.2509909289421	11.285036674327
ENSMUSG00000052248	6.84555637490736	6.89502352870808	6.8127797810818	7.01509272259796	7.06494643849698	7.03401722955711
ENSMUSG00000086644	4.35564744974389	4.37906615605942	4.39918161955659	4.5503853433437	4.44577807983759	4.4984073023045
ENSMUSG00000052155	10.4051031018326	10.4936439375327	10.5005773627072	10.9950106524865	10.995292347872	11.0345194219202
ENSMUSG00000026761	10.9556293526255	10.9708406853367	10.9957469002427	11.1033580275783	11.080634484233	11.127979183919
ENSMUSG00000036792	10.4580880790774	10.4439050535675	10.5408963282346	10.4626156709355	10.5142494315756	10.6085943753229
ENSMUSG00000081272	7.04994173391616	7.06094194205878	7.04984022247907	7.01180266186502	6.97043258842232	7.05654720064343
ENSMUSG00000069495	10.9753176481994	10.9672627536715	11.0845876960677	11.0958044544364	11.0870212535963	11.1354076072324
ENSMUSG00000026764	9.78833363549632	9.72308048836209	9.69872670025102	9.42703950228954	9.398189941702	9.43018413771048
ENSMUSG00000050447	6.52426840774855	6.42305029768449	6.44806188426738	6.36121659907362	6.44227768069093	6.41574009078797
ENSMUSG00000026766	11.9639431797593	11.9240104206883	11.933475573419	12.0523123487963	12.1010025049821	12.0173080945258
ENSMUSG00000085862	7.64846484925304	7.58897721851692	7.67229574861803	8.18787149591996	8.20038207649032	8.06778016851213
ENSMUSG00000082483	5.74036337141361	5.7100925250062	5.74278133348744	6.04335078870342	6.01582224899433	5.92865783859062
ENSMUSG00000085429	3.3808472992316	3.36227641160678	3.39177993233312	3.45172233367787	3.5149617995108	3.48876034754935
ENSMUSG00000017144	13.9857973423065	13.9955504070292	13.9988744745355	14.0156055858194	14.0364693030953	14.0275458224316
ENSMUSG00000036249	9.85253121880105	9.81714113411213	9.86413372400217	9.8540298591565	9.84449482729667	9.84856887452766
ENSMUSG00000026946	7.71226318619096	7.76202998638164	7.78130212141815	8.17834824578735	8.19861338128779	8.04415024269879
ENSMUSG00000053475	4.55798780054628	4.50688082219514	4.56076860301092	4.45605712688402	4.56987272392464	4.46344069950554
ENSMUSG00000036202	11.5278179167209	11.5562421757402	11.5587128301215	11.4225244957747	11.4363763483386	11.485283412562
ENSMUSG00000026950	4.10179890483852	4.1150495256339	4.16062970179477	4.01228349576842	4.04931076411872	4.10787951835727
ENSMUSG00000036093	12.1736183641935	12.1588600063684	12.192712926112	11.7308022395586	11.7131775199524	11.7350978100754
ENSMUSG00000085315	6.31318150919192	6.34067299457323	6.21304690399844	6.30319679108138	6.35001538742317	6.23552531142724
ENSMUSG00000017412	6.71312411039088	6.67079814859316	6.76340196535576	7.33328400638339	7.2392722529018	7.36125619771513
ENSMUSG00000055371	11.5768567428953	11.5867805300377	11.5963973651963	11.6034659892307	11.5579250674581	11.6179495704942
ENSMUSG00000036053	11.8037572199311	11.8080430385594	11.8238460690327	11.768888777708	11.7145816991942	11.7649955819573
ENSMUSG00000061136	12.7924129721846	12.8097247610887	12.8163555944268	12.8657158584111	12.8302521808341	12.8560647831255
ENSMUSG00000026960	10.9974433865183	11.0577459566886	10.9752381263646	10.8955400368213	10.8653239954281	10.8351027741849
ENSMUSG00000083287	5.16936027797982	5.14689420206538	5.2401721193383	4.91563277924043	4.94868272001895	4.96117716527661
ENSMUSG00000075334	7.09395238941387	7.1235761669698	7.16865150750871	7.17823321340548	7.26701900658347	7.20867152550197
ENSMUSG00000060988	10.9061228473245	10.9628634664869	11.0138968975498	11.6628658251518	11.6927019333534	11.6780526398685
ENSMUSG00000026826	10.027145304818	10.0051529651994	10.0400005158301	9.34066864239929	9.2855448249335	9.2393063076566
ENSMUSG00000084938	6.8517387371903	6.87030177443557	6.83703939434716	7.08369030093106	7.10757635581478	7.10855732659344
ENSMUSG00000054181	5.04550290625896	5.0390565714111	4.94081325867049	4.96922771780036	4.99439975372816	4.97538553950847
ENSMUSG00000026827	12.4284069785716	12.4127904546192	12.4289083612554	12.0365499472573	12.0077168923147	12.0450787549529
ENSMUSG00000053472	4.78357453334959	4.83755915178456	4.83625734461684	4.89873119207406	4.82072588940334	4.85152947218463
ENSMUSG00000026834	5.01265958842144	4.90035386522681	4.85367101499202	5.03770769665002	5.12726406454945	5.15081890067822
ENSMUSG00000026836	11.2775325427847	11.3071591134507	11.3148692570746	11.0813989491014	11.014682066244	11.0502556121874
ENSMUSG00000026839	6.51014298817088	6.53977947171255	6.60906342863344	6.42213558125148	6.43503228329058	6.30271846603484
ENSMUSG00000036641	4.79484225602494	4.81012966396911	4.7927326617699	4.83867845548652	4.87477474265542	4.80721818404967
ENSMUSG00000026991	11.4015911646904	11.3877053479785	11.4025057154966	11.3198921837669	11.2907601415035	11.3573006301631
ENSMUSG00000035168	12.2669526172624	12.2831315415543	12.2608628047319	11.7486175005622	11.7529726624229	11.7817015546782
ENSMUSG00000026988	10.2325858307528	10.1965419986093	10.171395304807	10.2180899708076	10.2186613796413	10.1787533736677
ENSMUSG00000026987	10.7482735856794	10.7750054386631	10.7486414301048	10.9079939086089	10.9204418786022	10.953202726459
ENSMUSG00000026977	11.9479539977043	11.9472408892541	11.9546776929598	11.7431379734415	11.6462405954656	11.7698413737765
ENSMUSG00000060703	8.78854939630728	8.78901854564541	8.73639435496852	8.8846917303826	8.90680588847152	8.97076473553645
ENSMUSG00000026980	11.8883381218161	11.8566230441199	11.8726987399116	11.836567281741	11.8569105075357	11.8909012469465
ENSMUSG00000054580	6.85210082035474	6.72554566848671	6.81144413307903	6.88388999217394	6.81113703307465	6.77958579526673
ENSMUSG00000026971	6.17603139704865	6.1590267039088	6.26402158439201	6.29163707575336	6.25960495547638	6.27634683544968
ENSMUSG00000026970	13.0088777579357	13.0558156696346	13.0474511462595	12.9564856056297	12.9253799132014	12.9752030304526
ENSMUSG00000064289	11.4808279711787	11.4872258828214	11.4812995478098	11.6482595270077	11.6795536457315	11.6326936492402
ENSMUSG00000026914	12.1965237446856	12.2584590966438	12.2335658865644	12.3175320543343	12.3343418129868	12.3151442966932
ENSMUSG00000000392	3.36561090319557	3.37443386519403	3.37103426244234	3.45481736049068	3.45239884815732	3.47240567811958
ENSMUSG00000026896	8.39571866515705	8.40416086733585	8.40369331890754	9.00113738115199	8.99919958061534	9.02003129407342
ENSMUSG00000026893	8.01411540983743	7.86675528363559	7.950069244854	8.20854114035421	8.02560552756916	8.15405861876885
ENSMUSG00000059742	3.65825565947424	3.58567495405602	3.55719197133534	3.60081244921144	3.62772355089821	3.67031683364692
ENSMUSG00000075324	9.64186869384948	9.71544321973011	9.69424937594832	9.48115093740521	9.46616737856645	9.5367854724916
ENSMUSG00000082127	7.68191596240375	7.6294450279384	7.65067336741694	7.81099655039182	7.70656144967643	7.64059767385898
ENSMUSG00000026888	6.9320217177081	7.00466121772846	6.94733922898997	6.82874949945349	6.89357759368991	6.92270503342669
ENSMUSG00000034903	11.3200618568663	11.2708223415353	11.2973426259862	10.5332438972323	10.4912367890021	10.5583081707498
ENSMUSG00000075318	6.88732414143163	6.90826127036375	6.87262719825828	6.98149612976566	7.02677683723273	6.87928743373075
ENSMUSG00000026994	4.28271870074755	4.25746229826442	4.25657883304388	4.38234176991619	4.43467257094834	4.33899781688973
ENSMUSG00000034848	11.2347013939551	11.1947973027206	11.2205973468665	11.1588736687551	11.1718102320901	11.1342282600805
ENSMUSG00000064329	3.41801953104697	3.44018590177222	3.44622182392918	3.47565537055364	3.48816788377215	3.59803679911741
ENSMUSG00000034780	3.44324176978666	3.38816104471903	3.42175003080075	3.40308009083566	3.37300520111292	3.41923522161988
ENSMUSG00000027030	10.7046266445302	10.6570694371374	10.6769904334619	10.8491162318792	10.8239390082269	10.8712481932932
ENSMUSG00000075312	4.35821961861765	4.4279582619098	4.36196240232875	4.39984868688085	4.34603545051905	4.32780951933796
ENSMUSG00000027035	11.8344921461802	11.8368405248619	11.8300312176301	11.8705994654737	11.8372696618083	11.9232407069811
ENSMUSG00000005233	10.63286806465	10.6285889340811	10.6108626853603	10.4979540329403	10.3790261420065	10.4353561263821
ENSMUSG00000027048	5.54311313033059	5.62312380111552	5.57338186344203	5.82485408265579	5.86254152397862	5.8953622723476
ENSMUSG00000027068	12.1791903677891	12.1530623862247	12.224222888001	11.8919757088588	11.8413865052173	11.9563410776366
ENSMUSG00000027070	5.57869924654873	5.57801359132348	5.5632166307686	5.86771180427532	5.93632365077498	6.00202080143428
ENSMUSG00000063145	8.55613060121227	8.62611971466389	8.59740239045886	8.45365647629514	8.40005526125507	8.40709343987708
ENSMUSG00000027086	8.96064068647562	8.95326120335568	9.03839456061065	8.98889617732847	9.0733032269977	9.10380047498202
ENSMUSG00000042133	12.7279481345538	12.7095601993746	12.6838225565007	12.6866228138695	12.6981637524138	12.6366781812674
ENSMUSG00000070883	7.27496769439196	7.25851939899267	7.2997484049443	7.40515485885032	7.39250648725295	7.34642766761336
ENSMUSG00000027088	9.55249655074471	9.58396500057948	9.57769789116116	9.44733661062892	9.4900126912303	9.48372967594591
ENSMUSG00000042155	7.96828552315781	8.05283026405517	8.09044223032356	8.42483818489015	8.45700266668418	8.50772722758677
ENSMUSG00000068882	13.1305953876548	13.1578704909895	13.1354694873072	13.3172955352805	13.3483694450981	13.319629107419
ENSMUSG00000051730	8.33469032993863	8.35400861984668	8.38653618211764	8.37821740943018	8.38273166496713	8.38312969178612
ENSMUSG00000085735	3.80136289989918	3.70573149882035	3.76890500838599	3.82399777157261	3.80391408771861	3.81616748649384
ENSMUSG00000044308	12.5051306615488	12.5397828562725	12.5494350275576	12.3735590238279	12.3641206409618	12.4216010613618
ENSMUSG00000097025	4.82186389450138	4.80438055218597	4.85643840369392	4.80980219425211	4.88699029601092	4.77662624293863
ENSMUSG00000014959	12.7080814037954	12.6900531537829	12.6720040237633	12.7351995264412	12.7264075866247	12.7316153984185
ENSMUSG00000041997	11.7508930558732	11.7571438811266	11.7860071693238	11.7227468273012	11.7272241853732	11.7626565621339
ENSMUSG00000041975	9.27094655014194	9.37354755280871	9.29446254828307	9.46603484665695	9.40935568730174	9.47072175980726
ENSMUSG00000041966	9.33670038034457	9.36135262935008	9.31969786055061	9.05523090933745	9.08768331272478	9.1205927888744
ENSMUSG00000027012	12.7838320871903	12.7727999943611	12.7742837165655	12.7154067282113	12.710209283967	12.7073739167248
ENSMUSG00000027010	11.6066037418395	11.6349651972003	11.5875981127563	11.5616636975297	11.5607735146507	11.5635679235925
ENSMUSG00000027018	11.6740605079309	11.6860188735806	11.6456383575998	11.8444618644923	11.8899757725546	11.8448022409606
ENSMUSG00000041921	9.22013977568579	9.22585159654181	9.24149253594723	9.33400393861557	9.37853917889915	9.3195429491703
ENSMUSG00000084946	4.94941219012168	4.9768528752173	4.96451980270785	4.92111678469761	4.96364138778115	4.97901327195841
ENSMUSG00000041911	8.11530363888526	8.04648177974992	8.07066904815585	7.90856570468208	8.03899217493152	7.95607349506502
ENSMUSG00000023391	8.18705590201646	8.10057990255519	8.0598513364723	8.14378873825926	8.15152393862668	8.10126024187323
ENSMUSG00000027111	10.7829140509928	10.7513557581978	10.7974859042351	10.6030270937708	10.6063567674681	10.6696550796224
ENSMUSG00000006494	12.367500283358	12.3915054251972	12.3568437329926	11.8090316934055	11.8406349245057	11.8493258235426
ENSMUSG00000004085	10.7519938112928	10.789567597311	10.7998632953578	10.8883404172871	10.906426167738	10.9532878309441
ENSMUSG00000055612	10.6594088823967	10.6351833836325	10.6391259767756	10.8889436545568	10.8657567474177	10.8550972467548
ENSMUSG00000027109	12.1830134224389	12.2015834026007	12.2493797883349	12.249464169608	12.1956218094144	12.2286165311537
ENSMUSG00000063714	7.62454547215213	7.52512706974293	7.65791782488292	7.71365039110404	7.73900383024297	7.64750116296216
ENSMUSG00000027108	11.9230971874492	11.9192275247612	11.9317797082365	12.0635368097914	12.0330389114969	12.0416338246684
ENSMUSG00000041777	10.0959736298598	10.010473291938	10.0530214279321	10.2635875722595	10.2168067452421	10.22326218325
ENSMUSG00000008226	10.6278088104932	10.6476331745512	10.6567220334779	10.6041358023813	10.6220576460239	10.6181653441096
ENSMUSG00000041762	9.05530112463198	8.98114320695968	9.02040932550429	9.46555455385103	9.49588115930663	9.57094626732549
ENSMUSG00000087176	3.91685892456194	3.9018224844657	3.8462845116794	3.87525281712629	3.8389722162628	3.8682793457935
ENSMUSG00000075284	11.0305533710038	10.9894251392134	11.0064754486248	10.8688471470367	10.8508221243117	10.8796654476544
ENSMUSG00000056486	3.96259486543781	3.90212921064008	3.90338044506106	3.94925887520301	3.96966221560211	3.99576551800812
ENSMUSG00000027104	11.7638322531167	11.7831343426473	11.7692265330046	11.8722797703719	11.877707355209	11.9223108079951
ENSMUSG00000018770	12.9233778433026	12.9606103397701	12.9182075067306	12.8812601716327	12.9215515564722	12.8339328934398
ENSMUSG00000009207	10.736680083657	10.7118894728818	10.8160469208132	10.7739287954058	10.731215233615	10.7847278589757
ENSMUSG00000001815	9.00592172675578	9.03609918467384	8.98936052771815	8.89833682494218	8.88340680188658	8.95806237718604
ENSMUSG00000001819	13.4785270047306	13.4942187046236	13.5158466292747	13.2537506913597	13.2256899485015	13.2030486242332
ENSMUSG00000001823	9.80392067458247	9.74806801829911	9.79784523267536	9.20612305227833	9.24947840962465	9.14690239274285
ENSMUSG00000042499	10.5080073149876	10.5876823321029	10.5582117138319	10.0688152459804	10.0671412641934	10.0007050333639
ENSMUSG00000099521	7.18507527485093	7.21296858347491	7.1210670930357	6.94656476134722	6.90616046295891	7.0662287723502
ENSMUSG00000050368	9.86674357433028	9.88150549163902	9.86957001601239	9.46436650484773	9.42706740400055	9.43770040482089
ENSMUSG00000086077	3.81585508634672	3.86271178894834	3.86241908113766	3.80646916567008	3.79075678723919	3.74891092862228
ENSMUSG00000043342	7.41532790371911	7.38658030699886	7.36646825497685	7.34948471902316	7.45387017037565	7.26328070778989
ENSMUSG00000052371	5.86490397229841	5.92889490924609	6.00131268750013	5.84617279912787	5.82650853265463	5.69847783092644
ENSMUSG00000027102	9.10900378071226	9.23013034634095	9.20576016985012	8.85392135634472	8.87941311557581	8.89384669415574
ENSMUSG00000101174	4.74527059634943	4.69656763461114	4.79329329071117	4.59057220497945	4.52641373217891	4.49938367414902
ENSMUSG00000027099	10.6041079054757	10.6673304171903	10.6026594858727	10.6721920558266	10.7285725500276	10.6469411311743
ENSMUSG00000081406	9.17330059308568	9.06964423552088	9.13434584215385	9.12167863376444	9.09217076942255	9.06095991677502
ENSMUSG00000059005	15.0794111175993	15.0850653249987	15.0632715550818	15.1476156179226	15.1406303025742	15.138400218426
ENSMUSG00000015839	11.6175837724069	11.6159385705937	11.5924441141001	11.698280334052	11.6687707905265	11.6942042313978
ENSMUSG00000087222	3.42549483028104	3.35288285867645	3.39286591299793	3.36769585501744	3.36047424931442	3.36689145764581
ENSMUSG00000042410	12.3594017598459	12.3625612763379	12.3865477085621	12.2894272426734	12.2432045979502	12.3284421890256
ENSMUSG00000075273	8.35229537563429	8.40885456307313	8.38723158648151	8.30684400980005	8.34177706313188	8.34313856128207
ENSMUSG00000075271	7.98521854127993	7.99729787873189	7.99019286719319	8.0244404149115	8.0671074662043	7.9648528278439
ENSMUSG00000042369	10.9373044293835	10.9160319091862	10.9167049380542	10.9353305918493	11.0386447616292	10.9490149280185
ENSMUSG00000042359	8.60564904552912	8.6492978210902	8.53793628203965	8.68524572590276	8.62457266174601	8.69972863647005
ENSMUSG00000002731	10.2988334279628	10.2999631199711	10.2909773393784	10.396284176364	10.3898440024914	10.3955087785828
ENSMUSG00000002732	10.8075980731325	10.8542257170267	10.8495869666241	11.2583501701038	11.2659267154839	11.2007986098279
ENSMUSG00000002733	10.9804296038415	10.9491060631678	11.0040137450387	10.7355012020972	10.7317402940369	10.6611344840226
ENSMUSG00000051747	3.88084962121147	3.86887875294318	3.8984703413342	3.82006588303696	3.90468129162564	3.89405370005621
ENSMUSG00000044033	7.44394150374149	7.5142478180326	7.39612506748757	7.75478055013732	7.73036362275255	7.78392874584179
ENSMUSG00000042272	11.0647289083878	11.0965607185353	11.0418555830549	10.7445745271572	10.7455573408863	10.818744241069
ENSMUSG00000027014	11.0745281502079	11.0622656897574	11.1026420953543	11.2046160535271	11.1938941914854	11.216078282012
ENSMUSG00000054510	3.49621232547339	3.48558654972591	3.47768075444628	3.58582495589934	3.60974527869474	3.5835855252386
ENSMUSG00000027011	11.5145729381197	11.5251380479322	11.5960610878327	11.8646176785028	11.8127533196257	11.7887333823569
ENSMUSG00000027009	3.28122917522113	3.33414041555363	3.35744736786982	3.34309425992991	3.31015402919812	3.32445986676657
ENSMUSG00000027007	11.7193185382433	11.766481445264	11.7520919777992	11.3261219508674	11.3289769926084	11.3345312518308
ENSMUSG00000059173	7.7808923237439	7.76920656598188	7.79170314555599	8.40706891366514	8.44688655542096	8.49199433262212
ENSMUSG00000027006	13.4865567219826	13.5058434645801	13.4961382733701	13.4310795632234	13.4294195129514	13.4602531089743
ENSMUSG00000027002	13.8564751325436	13.8723684452926	13.8651375688418	13.7223036324519	13.7277635660899	13.7928621093768
ENSMUSG00000027001	9.26859134225794	9.2625051434461	9.27807893011259	9.20826306516787	9.26595108266202	9.16520655222237
ENSMUSG00000026999	9.75470136375081	9.74719812817688	9.7351951869	9.66441371034926	9.67565507854289	9.66204154645217
ENSMUSG00000064193	13.2790373147486	13.3018452024958	13.2608219435511	12.8338025318288	12.9015430262706	12.7731839901814
ENSMUSG00000081400	5.58966499922159	5.57150227722381	5.59018108283409	5.58536824884134	5.58023693125659	5.58587979273834
ENSMUSG00000027091	12.5341876736041	12.5441213483003	12.4955571942217	12.5938248494845	12.5776189267106	12.5954533583617
ENSMUSG00000027087	13.7806658629194	13.8077862650008	13.8307227810667	13.2827048610932	13.2820807467809	13.2991196887602
ENSMUSG00000048388	10.213637095315	10.1675646602301	10.1762409125415	10.1946648849578	10.0870697358104	10.1977146994103
ENSMUSG00000059588	5.05312869846294	5.03570880327756	5.07867352353478	5.09300082388796	5.09298299216429	5.19108163523867
ENSMUSG00000027082	6.85844630546633	6.95269638133761	6.87321182338433	7.10967979783386	7.08059069046672	7.0744258183515
ENSMUSG00000034101	11.1589660815096	11.0956114076259	11.1483125058335	11.0700524082224	11.0723544379607	11.0615165212807
ENSMUSG00000076437	10.8898801379388	10.8765969830406	10.9012314937984	11.0949002347726	11.0854043570197	11.0437569426057
ENSMUSG00000050043	11.6462384624059	11.6623252631354	11.6479096144726	11.3508942309959	11.3579026813832	11.3297705238123
ENSMUSG00000027080	10.7193402251456	10.7700384191996	10.724182543274	10.6238548298953	10.6187898452782	10.5822643954999
ENSMUSG00000034075	12.6053536770161	12.5910290228508	12.6207573658371	12.5271108187859	12.4915421122194	12.5846090480995
ENSMUSG00000027079	9.14157286845428	9.13945926781345	9.1786475555537	8.84987844630151	8.89786387780916	8.95495725532561
ENSMUSG00000034059	6.98348836363616	7.10369627068434	7.01326511348687	6.55393792071653	6.62383863931954	6.55934921777001
ENSMUSG00000097187	7.0584986752431	7.12917478555795	7.09231426327915	7.30467496984824	7.18723032727543	7.1644795654338
ENSMUSG00000027078	9.09525169352863	9.13257360033713	9.13143504568415	8.2332526903072	8.24435687863607	8.21614084509645
ENSMUSG00000027076	9.37097969447647	9.31807384409354	9.27589958469847	9.38773206753983	9.41018767183808	9.37653173719075
ENSMUSG00000027075	7.85939037154785	7.86137587250917	7.79978708798197	8.03930557317285	8.08920670566886	8.04519227183325
ENSMUSG00000027074	4.64251861723783	4.65755255220443	4.55791038585478	4.69755173506714	4.66407671852427	4.70850349699972
ENSMUSG00000027071	6.16788826588113	6.26086479475634	6.25497190698766	6.1538967152905	6.14727230272654	6.23967657145789
ENSMUSG00000027067	13.5591290574043	13.5654183389965	13.5420523744103	13.5984682887526	13.6202412840287	13.6082670736163
ENSMUSG00000033955	13.2637000306659	13.2208763139802	13.2264365979174	13.1447640021308	13.1528423825565	13.1557242075467
ENSMUSG00000082028	3.52964498918753	3.5163388095953	3.54560663780465	3.51883743525206	3.51514692264577	3.51324447491392
ENSMUSG00000082908	3.40771205987902	3.33877784022298	3.37687778346129	3.37952619047336	3.36747856439943	3.38923517929161
ENSMUSG00000025314	8.74116716087936	8.8033495134652	8.74780249362232	8.54789316772415	8.44091060690387	8.5231671009481
ENSMUSG00000051329	11.3090803041889	11.2403054150694	11.3061331620645	11.3135687405689	11.3163324438214	11.3504775686833
ENSMUSG00000008200	11.2520193398802	11.2626156131041	11.2755163434739	11.1706588514016	11.2161301890902	11.1728989654727
ENSMUSG00000027282	12.3297190572028	12.3437021733589	12.3319687562413	12.3532989795326	12.3641032488874	12.3168253043518
ENSMUSG00000005510	11.0450189823876	11.075876687907	11.0299951561312	11.1407463092214	11.2326562624945	11.105021147156
ENSMUSG00000005505	9.23707651166778	9.23603787974824	9.29372778567456	9.13817477915284	9.05987140073459	9.00736347884485
ENSMUSG00000063235	9.63212043805749	9.58651670012333	9.62930928808091	9.71199128678789	9.7311705029091	9.60909638997146
ENSMUSG00000005506	13.0255802401375	13.0095180605406	13.0434383814316	12.9569566420447	12.9443254701774	12.9709098223286
ENSMUSG00000002104	6.01468015049338	5.95854835667123	6.04483537709956	6.02196787247285	6.07262396279932	6.09065385234562
ENSMUSG00000086495	3.43541173020076	3.45813300989891	3.47382633051619	3.42925664561623	3.4057310924463	3.45193127709395
ENSMUSG00000002102	13.0130199643046	13.0354948237007	13.0159569819563	13.0794567418857	13.0552202643751	13.0363071118232
ENSMUSG00000002105	11.420761499315	11.3670544378648	11.4117609841752	11.1711875198362	11.2068959766995	11.1272814055668
ENSMUSG00000040687	9.98103084751275	9.94371262885229	9.90796815178319	9.95288928822403	10.0284342930965	9.98002078076414
ENSMUSG00000002108	5.70741590107825	5.72765313163006	5.75866090688895	5.82119790052829	5.84744781449795	5.82700968003367
ENSMUSG00000002103	11.5958947001971	11.6013968343854	11.6228704309307	11.5387663348579	11.5237271579039	11.6123980055933
ENSMUSG00000002109	7.90340793018897	7.89052323504623	7.82378209337834	7.89747854399379	7.85494027696448	7.93832872419626
ENSMUSG00000097868	5.51673359082169	5.54195089943711	5.50120125406879	5.59534644619964	5.52887196266229	5.49611634918443
ENSMUSG00000027257	10.4346920641198	10.4651151586907	10.4281514326517	10.1522458440201	10.1814867636834	10.1867047752166
ENSMUSG00000027255	11.5040956871233	11.4934703223747	11.499813802464	11.3512771186893	11.3551191694677	11.3738261641628
ENSMUSG00000040591	10.1626592753873	10.079176016457	10.0933822495279	10.065578003096	10.0584011999138	10.038740519343
ENSMUSG00000027253	9.57454675757621	9.52139339959007	9.51526598688747	10.1049649606686	10.0542057295702	10.0762953136409
ENSMUSG00000040549	12.8447930864388	12.8743928972484	12.8629519381416	12.8522735969472	12.7836844143334	12.8709737164277
ENSMUSG00000075040	10.3835402285711	10.3595228839863	10.3639784103359	10.4026430643604	10.4276822848704	10.4625932823756
ENSMUSG00000027247	12.1583720770559	12.1182067651905	12.1609135509373	12.1263983714693	12.1012794715544	12.1194017288282
ENSMUSG00000027244	10.5215944427737	10.4929484943931	10.5237191160169	10.6934886235981	10.7135583228914	10.7494873524331
ENSMUSG00000027243	8.39645870148464	8.45677155974241	8.35812641067064	8.43906974851356	8.51900396876941	8.54156093139166
ENSMUSG00000040506	11.1042622395123	11.1262492976842	11.128065783079	11.0986037275443	11.1301184774739	11.0927804503803
ENSMUSG00000040479	10.9171298467188	10.8935603276855	10.9833156906223	10.9168951038619	10.884924735764	10.8539551845047
ENSMUSG00000027230	11.6921094407111	11.6490545095226	11.6813143550193	12.5219147529857	12.4985364900139	12.4336458251862
ENSMUSG00000087018	3.59487275332405	3.64213151829682	3.58496401797282	3.64552770677485	3.64204080487668	3.63175927787066
ENSMUSG00000058318	11.5179136531744	11.4815137457357	11.5323058646931	11.4516750625858	11.3975572060842	11.4132279318082
ENSMUSG00000040434	3.87290296159196	3.85525840359561	3.84573900061364	3.9190798830492	3.86795480151827	3.81853635965878
ENSMUSG00000027222	9.06713626460538	9.09356294030271	9.01400193357504	8.9000311825185	9.00892349479646	8.9316630352532
ENSMUSG00000044916	4.99501068894871	5.00102526008433	4.99598589858759	5.02964699681422	5.00429315331199	5.00604856026244
ENSMUSG00000027223	10.7384036924863	10.7990894102515	10.7824667725544	11.1680465852012	11.1854268594162	11.1900937431082
ENSMUSG00000068742	9.29921816050457	9.27302723514554	9.18498796259517	9.55857119154009	9.5366536743544	9.68831818984811
ENSMUSG00000049922	9.73835536625208	9.66600112502176	9.72310726187168	9.80350141673639	9.69880168747019	9.71710174190908
ENSMUSG00000027221	8.10084613270321	7.93907455671577	8.0228049486301	7.58573397735339	7.62022412054919	7.53804662585235
ENSMUSG00000027220	6.09310535459383	6.07443529815634	6.11605640921456	6.67653261753398	6.45013607702134	6.57791719964704
ENSMUSG00000075028	8.96657715694514	8.99521670024791	8.98429773467106	8.74994812170502	8.80424489433486	8.87204611623847
ENSMUSG00000027217	6.90452240320672	6.93364474565924	6.84351943665866	7.81235045615127	7.85183096762623	7.82075445640021
ENSMUSG00000085852	5.05903362710848	5.01735634415173	5.03596184002552	5.13161091384562	5.2390590051107	5.1764783471001
ENSMUSG00000027215	11.8189057582428	11.8262024043819	11.8094421549097	12.0185935802014	12.0144342048178	11.9785711078527
ENSMUSG00000027198	13.386614622823	13.3825069109155	13.3878521572426	13.2924114296776	13.2897416399515	13.2651722446901
ENSMUSG00000040272	8.53958405824975	8.6016685327033	8.59445407664202	8.65640861540855	8.53475849439383	8.57366522085331
ENSMUSG00000040174	10.0233836658575	9.97588018922298	9.98269114201309	10.1501050804315	10.1881712455799	10.1708504775688
ENSMUSG00000027195	13.3439347093568	13.3713917563796	13.3430144211349	13.0162492837212	13.0239151720095	13.0130324263263
ENSMUSG00000027194	11.2389864021631	11.2513290499814	11.2537988204472	11.8897105387861	11.9041386360231	11.9335741548797
ENSMUSG00000081476	6.40904749231085	6.46853582001417	6.46887695918425	6.40804841002916	6.39865597726257	6.37209601130042
ENSMUSG00000045464	8.31564664523903	8.2825084995596	8.22458778324715	8.29610682134394	8.28550479671189	8.25813589882457
ENSMUSG00000027193	12.9885187792351	12.9934360200468	12.9862680887453	12.9508618342771	12.9507674923031	13.008011536663
ENSMUSG00000050587	9.21259483688058	9.18873514583949	9.25219717808066	9.07991519999936	9.1601690454322	9.08863646543391
ENSMUSG00000075014	5.44120200929105	5.39791742438772	5.40650070189769	5.52946075065802	5.47389633360527	5.49207968965122
ENSMUSG00000027165	9.92848170724576	9.93956093601323	9.90504524530558	10.293157184859	10.2336134189271	10.2950199719215
ENSMUSG00000027164	10.7280969804645	10.7475723108587	10.7249880881246	10.4732489312451	10.5004461194519	10.5648239796684
ENSMUSG00000032841	9.85345859307495	9.76862658403506	9.84571802604706	9.60086710944429	9.57822499256773	9.53922564958907
ENSMUSG00000027163	10.1969923399329	10.1462888910577	10.1981796144458	10.2086734654246	10.2284437408819	10.1391882545066
ENSMUSG00000048058	11.293868266052	11.3394900192645	11.2709389092404	11.8394141343158	11.7625443649501	11.825448691079
ENSMUSG00000027189	12.2207691710894	12.2239387609305	12.2267652485975	12.1394893263174	12.1470176374201	12.1399917979185
ENSMUSG00000075012	6.2908054332501	6.33013581136131	6.29248262408706	6.9195656810856	6.81886226141513	6.92431070328556
ENSMUSG00000005087	13.118618474013	13.107718874539	13.1508165311769	12.8223444809403	12.7592135158477	12.8077578284813
ENSMUSG00000010914	10.0664393093682	10.1058939001645	10.1142836918425	10.26961820901	10.2160951317521	10.1753563451074
ENSMUSG00000010911	9.74107924649777	9.71049641309804	9.70384586518689	9.81816810929041	9.81464390459247	9.86924118347922
ENSMUSG00000027187	11.8040318421277	11.7908077949929	11.7494580480037	11.7587704702551	11.7531764077668	11.7819568451851
ENSMUSG00000032724	9.89908927241427	9.86894320187776	9.82468819505235	9.69921008693668	9.70033850930993	9.73445289008619
ENSMUSG00000027185	11.1644308246078	11.1709466090659	11.1723716370973	11.2823122166585	11.2563113455776	11.2704800099688
ENSMUSG00000027184	14.4789813086016	14.4855483739702	14.4882462384548	14.4754639056704	14.4684733524695	14.5132111969532
ENSMUSG00000027180	11.7616581915756	11.7630231974421	11.7747914616525	11.8387461287073	11.8191302485448	11.8102749448324
ENSMUSG00000068686	4.60636766643319	4.61066469737855	4.570603503128	4.58695357202945	4.64673768052683	4.55578425328097
ENSMUSG00000032679	9.53640457687945	9.54624528907709	9.55773785485302	9.65504538616639	9.65780641736145	9.66477919921291
ENSMUSG00000081721	4.24626084405743	4.21456338343308	4.24151662474396	4.1813293869757	4.22123896565709	4.20299843450216
ENSMUSG00000027177	12.4031474393862	12.3844752115865	12.4211225444155	12.0934337260815	12.0522395511623	12.1572421523573
ENSMUSG00000027176	10.8459486694074	10.9139769168024	10.894553328938	10.9681282324729	10.9552787786334	10.9757995188823
ENSMUSG00000027175	5.57120176832473	5.64066968912081	5.61656053324023	5.62503497706543	5.6019788919945	5.69873566581015
ENSMUSG00000027173	6.91115361447471	7.01227808837838	6.99695734729777	7.26159485106128	7.28003110181508	7.36777477419334
ENSMUSG00000074994	11.3597786895613	11.3594971151181	11.3720255863678	11.6679603259262	11.5988943736858	11.7529375921006
ENSMUSG00000045106	6.32351500607941	6.37518218621139	6.32903830075844	6.31345104645549	6.38440436954171	6.46939516448685
ENSMUSG00000027170	12.5278774212478	12.5278003121355	12.5087331364411	12.6612125279798	12.6687088550777	12.6307673363211
ENSMUSG00000005973	14.5678019579318	14.5798080965472	14.575348404254	14.774781291745	14.7704479587853	14.7373355905773
ENSMUSG00000027167	10.0058448458456	10.069410580883	9.98989230765568	10.0522754276557	10.1874902194318	10.1493490609482
ENSMUSG00000042670	10.0090329147109	9.97594763812519	9.98637004905522	9.95002213781763	9.96042584766824	9.94442110163878
ENSMUSG00000027166	9.36613113972958	9.37599601161548	9.40479477221421	9.21479402433815	9.17879953718482	9.27582238483345
ENSMUSG00000016386	3.57607587060999	3.5442629440322	3.52548430911819	3.60947577855545	3.55579496227644	3.5848454935862
ENSMUSG00000027122	12.1068325256098	12.1338767446728	12.1454498795004	12.3330114593289	12.2645623682269	12.2996551290782
ENSMUSG00000083424	3.74180430870081	3.70959261423273	3.74775057471898	3.81086913533684	3.7438507463121	3.73377870419127
ENSMUSG00000063684	3.68655669772213	3.64042946651791	3.6223982650938	3.66205367641183	3.60278213307873	3.63300825556721
ENSMUSG00000057234	8.37643734077943	8.29968618311815	8.31748888298108	8.22113337428355	8.2528944217576	8.22831369305583
ENSMUSG00000027115	10.0230254544992	10.0717245921887	10.0076208498596	9.84118037446292	9.85191161404591	9.85696899316994
ENSMUSG00000048482	11.073299531657	11.0810536134039	11.0623490815294	11.0222994350752	11.0289755874808	10.9949151436245
ENSMUSG00000027162	12.4157681111129	12.4136895614519	12.4384015600007	12.1939030861146	12.1447853629936	12.1959332828386
ENSMUSG00000050199	10.8268763660001	10.8906725606185	10.8883313213764	11.1268382559157	11.0664426479284	11.1200128949104
ENSMUSG00000027160	10.9585590218948	10.9416353302765	10.8921660063693	10.9175116961666	10.914246488387	10.9085778726476
ENSMUSG00000074971	6.32508152137251	6.28904874944236	6.33297771286054	6.85021650303996	6.8501068158133	6.78974866998561
ENSMUSG00000027134	9.73895978129273	9.68245503243155	9.73440692392092	9.75761932323782	9.70274668445439	9.71474414809153
ENSMUSG00000027133	10.5423024868957	10.4782060241021	10.4686814386835	10.4727984197238	10.5325784374462	10.4439133145452
ENSMUSG00000027130	9.97195599530198	9.98862786865339	9.98279056823577	9.52650103851486	9.55182663153157	9.64846185815768
ENSMUSG00000027131	10.9075829711671	10.9278701209572	10.8892012060068	10.9416920112566	10.9951524547109	10.9092340086975
ENSMUSG00000027132	10.7409169595398	10.7931268080299	10.7699744945218	10.5575516949833	10.5657543485041	10.5078977793664
ENSMUSG00000055943	12.2762146296999	12.305608554061	12.2543739400131	12.2478355932741	12.2532834795173	12.2183245312205
ENSMUSG00000003604	9.63217641857893	9.67148861484911	9.6910755446503	9.76156784383364	9.720532554286	9.70005952595583
ENSMUSG00000044042	12.701110700692	12.6744692063858	12.7145586124773	12.061738727719	12.046985928165	12.1259149477933
ENSMUSG00000087545	5.66680095737369	5.71306126279421	5.66587162919714	5.43008350566215	5.39884124765423	5.56426779409305
ENSMUSG00000074934	11.6511987080932	11.6322456569433	11.6363905899894	10.1082317534787	10.0048284005877	10.1103616718328
ENSMUSG00000023236	4.86498158808315	4.86020625688654	4.93666173783793	4.8145013933913	4.85406655679028	4.77686740347692
ENSMUSG00000041219	11.7722430502941	11.7708389431089	11.7551061949702	11.5518028707455	11.5580176736936	11.5566796078311
ENSMUSG00000096006	5.65919428310627	5.63261880211179	5.64101861110082	5.64161974921417	5.66975410419757	5.63103311175065
ENSMUSG00000040383	11.9866553387734	11.9515289803081	11.9396207830317	11.940140889046	11.9251294222081	12.0031332678215
ENSMUSG00000040321	9.92459007507147	9.963059001611	9.88411955112244	9.83705274056143	9.80368821710992	9.81291649623794
ENSMUSG00000057147	10.4136337316763	10.4270040530697	10.4331026282046	10.3369469220877	10.3274090016167	10.2873693809208
ENSMUSG00000085582	4.47086681304405	4.4634325107754	4.57444158535367	4.6014456495178	4.65059058756652	4.56147294115632
ENSMUSG00000040282	9.85366833143035	9.88927254964825	9.85524610794868	9.75178286344756	9.77494992953341	9.79858707798296
ENSMUSG00000027210	12.0157029542158	11.9896835909235	11.9945590752434	11.6530508963318	11.6294900097371	11.6959452176883
ENSMUSG00000086328	6.92800678575854	6.82465057269165	6.88904530831798	6.80960250008235	6.81974700608567	6.74827385377981
ENSMUSG00000086308	4.90008123102839	4.92301124030319	4.89323953458102	4.84666416217484	4.78659396353031	4.85694371285002
ENSMUSG00000099470	3.63071846510364	3.58996230634864	3.62427256907154	3.68182822476867	3.65816419124694	3.708030434826
ENSMUSG00000027351	12.2912927002472	12.2663170009955	12.315752743397	12.1139662833175	12.0656973392879	12.1696795880452
ENSMUSG00000027349	11.5790086120575	11.564656650829	11.5425969232776	11.5459826588752	11.6094227584048	11.5495947488139
ENSMUSG00000087203	4.39265593254608	4.40087078742502	4.41325222481576	4.3815561240879	4.36944654055038	4.41778210146285
ENSMUSG00000040152	15.7660872123598	15.769160938997	15.7746376835312	15.5758585657561	15.557720967268	15.5821151698602
ENSMUSG00000027344	4.07412667392618	4.08181147397621	4.0680977185187	4.06217809693444	4.02393195611488	4.0216971819456
ENSMUSG00000040133	10.5073837934347	10.5262628937542	10.5034150182149	10.2108913603798	10.1839247758267	10.1721374517509
ENSMUSG00000005102	11.0180675703106	11.0263221814662	11.04436354904	10.9211119601819	10.8487810792756	10.826740061658
ENSMUSG00000009549	11.7813330477033	11.7690204216817	11.7211445510289	11.4875520178416	11.5198017322395	11.4667009886927
ENSMUSG00000040093	8.94976686716297	8.89577722092876	8.96233891738787	9.22774317256145	9.233176547668	9.31655993146829
ENSMUSG00000040084	11.9117803226367	11.8908832078278	11.8849277601105	11.6559271778279	11.6656060550746	11.6643780838691
ENSMUSG00000074918	9.49957205561605	9.46228499122986	9.51071071366388	9.36032943581301	9.33760037354154	9.22353535582942
ENSMUSG00000045838	10.069795463174	10.0811657447839	10.1457028467775	9.28860943881909	9.34794693505095	9.42485796821123
ENSMUSG00000027331	11.3877863203979	11.3400101278817	11.367570668843	11.0133200119921	11.0487366407335	11.0267457036066
ENSMUSG00000086421	5.22450952422619	5.27411894398031	5.3345333933347	5.10290517363361	5.05364789395926	5.11097356725906
ENSMUSG00000027332	10.929493877218	10.9660156604695	10.9450378379541	10.9466258101016	10.9006178438844	10.9331381967906
ENSMUSG00000040007	10.4705764530876	10.4973464877374	10.5283279642424	10.4752705620427	10.4314975189302	10.4983739860755
ENSMUSG00000074916	10.7489068664091	10.7550113254754	10.7002182168066	10.6131432879405	10.6372767359116	10.6015452498838
ENSMUSG00000039983	9.61310260284707	9.70660700690632	9.66255734793821	9.6807103205697	9.68494678600687	9.62899149131155
ENSMUSG00000027324	8.02622371324077	8.06046090734985	8.05498892172685	7.95683600752236	7.92508947135185	7.90775528222682
ENSMUSG00000027326	10.6192275279222	10.6121918718921	10.6068343253076	10.4144051592496	10.4347138037459	10.5512770245171
ENSMUSG00000027323	10.6247016641593	10.5557922937575	10.6278003090808	10.4885264285032	10.5159156776295	10.5357155415579
ENSMUSG00000070730	10.3564653759522	10.3168368342774	10.3202639763196	10.2847613756239	10.3226335260153	10.2790982475826
ENSMUSG00000046814	8.43698245412339	8.53037629646808	8.46252849675509	8.33998919320551	8.42559243379583	8.24991877400725
ENSMUSG00000034278	8.21788213086769	8.26804540457534	8.20101887169788	8.31231151947707	8.21419033593728	8.24205660662788
ENSMUSG00000055926	5.74982029391497	5.79058674184739	5.79151662433316	5.76652869089992	5.75004640485554	5.79752134815244
ENSMUSG00000068580	9.59092645538768	9.60959485699916	9.58850934888383	9.55752670980074	9.64962871177948	9.63193480836137
ENSMUSG00000034226	6.5327105398113	6.50679518126275	6.56134608137746	6.39952040378031	6.38060083597408	6.35976792033734
ENSMUSG00000034216	11.5881382624041	11.5472574829503	11.5824799579284	11.4436419785959	11.4606634842036	11.4214086801667
ENSMUSG00000027313	12.0884149679094	12.1077089075881	12.0259850139259	12.1243198877724	12.1654127817568	12.1178490522892
ENSMUSG00000034154	11.2050648835891	11.1993287623843	11.2270061259981	11.2038712950442	11.2126083137435	11.236948806817
ENSMUSG00000014077	12.4670529876482	12.4678488676957	12.4678515063178	12.1063882954316	12.0863025714432	12.087706937806
ENSMUSG00000085438	12.4585667993316	12.4365955681894	12.5003636838464	12.5939762320915	12.5815696999987	12.679391477658
ENSMUSG00000072980	8.23746800834177	8.23643210042168	8.19380643501801	8.21832597358076	8.11971284387235	8.1222420347391
ENSMUSG00000027306	10.8437306137207	10.8121909699341	10.8338758044356	10.6883045737609	10.7005792157235	10.7747290489937
ENSMUSG00000027305	9.5447597504565	9.54621443816485	9.57252487102571	9.58775230736774	9.5978873327037	9.62317381128743
ENSMUSG00000082029	3.93997217649516	3.94597788468279	3.96321827990194	3.93695025102467	3.93895300871222	3.95911781201184
ENSMUSG00000027304	11.9940571214056	12.0007547881061	12.0455568643582	11.8776803359491	11.8338330751871	11.8415994367478
ENSMUSG00000034032	10.7433350563741	10.7313653855232	10.7529082445641	10.6502277130896	10.6271738585437	10.6066023041866
ENSMUSG00000027298	9.98935896553129	9.97542946261779	9.98692961802849	9.977180045749	9.99218690695647	9.88591402886786
ENSMUSG00000033943	11.5129703298526	11.5147745882437	11.5250245887316	11.64286722205	11.5942099620086	11.7298457603203
ENSMUSG00000033902	9.88078320854801	9.83941454018514	9.84863309516914	9.86821730136325	9.96043675326728	9.95123892306577
ENSMUSG00000098789	5.03258823590671	5.02242961361829	5.03269275883175	5.05111780396153	5.05088152979081	5.06565726464004
ENSMUSG00000098488	5.32652143811779	5.34189899075243	5.31858124743813	5.19645687810106	5.30099579691857	5.2680659746818
ENSMUSG00000027293	10.865693049394	10.8669824518936	10.9099501895758	10.6817814997347	10.6624848894758	10.658981652856
ENSMUSG00000027291	11.0822249100164	11.1007901214165	11.111224794256	10.9721649632303	10.9371397902141	10.9822695071334
ENSMUSG00000033808	11.0527641303332	11.0901115246016	11.1111146988864	10.9522226719187	10.9581738950582	10.9419946443833
ENSMUSG00000062646	8.29162822440912	8.26512087268858	8.21419634718012	8.35077130822499	8.36165354223165	8.35679858361252
ENSMUSG00000027288	13.2042762865125	13.2016599233364	13.2197050500584	13.2701480196047	13.2450717333178	13.3137138601595
ENSMUSG00000097799	3.94241659925667	3.92382582919332	3.95123580051849	3.92664649305197	4.00948114298256	3.94651083066758
ENSMUSG00000027287	11.5954485057531	11.6101026815311	11.6105750984968	11.552680189098	11.5973234938669	11.6368065788591
ENSMUSG00000027286	8.65864807003468	8.81422325221559	8.73859559065122	8.55314061042608	8.51227558938761	8.52014834373418
ENSMUSG00000027285	10.5755709345395	10.6529656770112	10.6402562875719	10.5717823853879	10.5476801219249	10.5875190309895
ENSMUSG00000033705	9.75035384395326	9.81884557811318	9.75143644969272	9.80976012693966	9.79556955842465	10.0144395501202
ENSMUSG00000027284	10.0021350764641	10.0353328488762	10.0661006255365	9.93268195294331	9.97641023592774	9.87318965902409
ENSMUSG00000090100	10.0823457747999	10.1021860664467	10.1001921045551	9.88893566117735	9.82833955597245	9.956791298126
ENSMUSG00000087519	4.55783352012196	4.6229253747983	4.54748441989496	4.5998271236394	4.63383202368791	4.62207293692666
ENSMUSG00000027272	11.1766407284941	11.1575444223842	11.1336253967341	10.9808394271419	10.9564479250478	11.0773687893372
ENSMUSG00000054484	8.86457145842339	8.83685377585784	8.78757807018549	8.77775408344974	8.8280987051084	8.87010101526248
ENSMUSG00000023572	10.659422476713	10.6030670253444	10.5841081798602	10.600754731431	10.4948139593387	10.5029126607984
ENSMUSG00000053675	5.69082306005361	5.65956846671342	5.66250745372501	5.8223894589488	5.77884933114188	5.87728133414433
ENSMUSG00000074890	8.85697201999088	8.86159822011317	8.89667628260088	8.58207489536722	8.6441561511577	8.58292497366127
ENSMUSG00000027259	8.12574899302123	8.20545047905107	8.13594902287958	8.17614136206039	8.21252918007915	8.36607270188017
ENSMUSG00000050619	9.94444028358336	9.93972213044254	9.95499440912459	9.92840998192672	9.94217575377992	10.0263923240956
ENSMUSG00000027263	10.6424331224684	10.6785784882804	10.6774829955799	10.434402543836	10.4505728544816	10.5198666025125
ENSMUSG00000043909	11.297905065853	11.3012831998472	11.3438324259465	11.3551583598885	11.2861843462632	11.3870140169073
ENSMUSG00000027254	11.9084085096149	11.8713116225622	11.8782800977892	11.7530026784834	11.724203656845	11.7889298029289
ENSMUSG00000033526	9.02495186057385	9.01582305998919	9.03075409823111	8.8701605389422	8.90778087636984	8.87020829352404
ENSMUSG00000033486	6.51822771294735	6.51144096244335	6.47697388705821	6.77665925584284	6.67811682014819	6.66564805007455
ENSMUSG00000027248	15.348219341949	15.357112405748	15.3596408847645	15.8602836474119	15.8655730298014	15.8674912050144
ENSMUSG00000027246	3.74774399951961	3.76343905192368	3.77788643987533	3.81737386830843	3.84382372704504	3.92597342176743
ENSMUSG00000046110	3.44812042452792	3.45764586059578	3.56774384390077	3.45961569634263	3.4508496619287	3.50459288467989
ENSMUSG00000074884	13.5109551025219	13.533354400012	13.5074951455114	13.3068425354009	13.3264528263144	13.2502917386798
ENSMUSG00000027245	9.15582654050604	9.15314390569868	9.10384524405764	9.00294363252339	9.1219716285085	8.93211889781885
ENSMUSG00000048222	10.3595149912901	10.3830032072316	10.3373282023333	10.4949401946393	10.4459788340588	10.4756609883952
ENSMUSG00000084407	6.67472961540547	6.67035784478242	6.68935419340768	6.68492596206912	6.64819104939912	6.75738406054715
ENSMUSG00000068479	10.4321090801166	10.5109442176697	10.5370436696989	10.6508262746994	10.5303013069307	10.636597358666
ENSMUSG00000027242	8.93197654942555	8.87892331881634	8.8729266673489	8.71968353863075	8.69252728154707	8.79439650656815
ENSMUSG00000027238	3.90301423141003	3.87362785684844	3.90442775094046	3.9197759529171	3.86897326937565	3.86679223412266
ENSMUSG00000060227	10.31457492571	10.3467714010199	10.3551924054925	10.920164127328	10.8047138907092	10.8895414489393
ENSMUSG00000033411	11.1085227786355	11.1537674904372	11.1547604149538	11.0933145237576	11.0753914578063	11.1215123196177
ENSMUSG00000027236	12.0024192300994	12.0080308639396	11.9540948946637	12.2623048905077	12.285601395659	12.2727868224066
ENSMUSG00000033396	11.6514900782304	11.60409559207	11.6471113704357	11.5286371431002	11.5398644162758	11.5970658433697
ENSMUSG00000060802	14.660748682864	14.6742275153628	14.6443383524225	14.5072057026279	14.5310331453907	14.4870519705528
ENSMUSG00000033368	4.15708129852545	4.17539300536846	4.12028795166279	4.18546969450255	4.21799339657758	4.23550078483903
ENSMUSG00000027227	11.8117439590578	11.8263047647999	11.7847878292558	12.0465326726815	12.0539150084196	12.0503205166685
ENSMUSG00000068452	4.70723696051649	4.75481576282299	4.67317679537899	4.54125621123344	4.58642846268803	4.54499514051194
ENSMUSG00000027224	6.89287630229461	6.86835976659161	6.77930962531364	6.60844464606109	6.54071442188095	6.57155434570321
ENSMUSG00000033268	4.90928019836782	4.85262604232616	4.90283967816792	5.00962451824214	5.01717340227601	5.0497501774134
ENSMUSG00000033256	9.89634892337435	9.9033267818704	9.91720977921779	9.79706650386601	9.76471476709226	9.69265220724403
ENSMUSG00000074876	7.66870535340163	7.67653453221434	7.69414223406431	7.76270766062731	7.60035819502745	7.6359996144231
ENSMUSG00000033213	7.03486128644253	7.06321605977909	7.054181090788	7.304887885936	7.28040117787744	7.27630208680077
ENSMUSG00000005802	13.860731287068	13.89193587576	13.9135681156512	13.7561209220629	13.6966371929736	13.796826112055
ENSMUSG00000087017	3.52498419782263	3.52117623045054	3.53891596837712	3.60750056444608	3.59916375924591	3.62650193128182
ENSMUSG00000085633	3.39953975996452	3.42820660337679	3.38542499862863	3.44360037645449	3.42856049007763	3.45726266899693
ENSMUSG00000005804	10.6837394772893	10.6947401510572	10.7247655009986	10.5492753732662	10.5181609970126	10.5440653059223
ENSMUSG00000005803	11.7336520148826	11.7035947029693	11.7502138570141	11.2427529247508	11.1714429659392	11.1795673110603
ENSMUSG00000027200	8.09100849736435	7.95291036965124	7.97875096906928	8.6198783562122	8.68600575874041	8.56076450954519
ENSMUSG00000035183	5.3461192134654	5.31727392114807	5.35986095534018	5.24362512682859	5.29324864933503	5.23260351977107
ENSMUSG00000027201	11.7356800612182	11.7045283626377	11.6967004974053	11.5478448225566	11.6353056042906	11.5949627742849
ENSMUSG00000086416	4.49865150150621	4.45080950718304	4.47259843086152	4.46714381362569	4.5314303973106	4.44006679379874
ENSMUSG00000027203	11.3855348234065	11.3851498995575	11.4058635887978	11.5683029163505	11.6280919409644	11.5937135827713
ENSMUSG00000027204	13.0171083794737	13.0152447002708	13.0296614567149	14.1244546224001	14.0918376916328	14.1623687390783
ENSMUSG00000053615	4.01449613761744	3.96748949457522	3.92893870394444	4.07298661299861	3.97731397632362	4.02029844821798
ENSMUSG00000068394	9.07514745800033	9.04414218598424	9.05296974063884	8.86384816620429	8.85294538615189	8.89752981594525
ENSMUSG00000035109	7.54343145472545	7.52905337260862	7.55530472231089	7.36551758509379	7.38318580911557	7.45221551741562
ENSMUSG00000091337	12.5871259572139	12.5942666699556	12.590920888616	12.6905391345095	12.6772542991129	12.6831252568261
ENSMUSG00000035093	11.8722615691286	11.825430847436	11.8542490471902	11.5580825947851	11.5259758828312	11.5797884305011
ENSMUSG00000027206	13.0301115883217	13.0651127161773	13.0525565238078	13.1328784970277	13.093278026896	13.1313823940553
ENSMUSG00000027207	11.2333412963705	11.3020700921377	11.2743852755771	11.2276833104112	11.1452751715779	11.2065355747207
ENSMUSG00000027208	12.5032632798209	12.5394045821529	12.5224756927905	12.5216510774231	12.5312916694615	12.5449917483933
ENSMUSG00000023330	9.57046063904743	9.47001782042691	9.55033661973556	9.64501162335685	9.6373592543243	9.55045466627152
ENSMUSG00000060131	4.76047200469788	4.7528711726775	4.7397308242762	4.8264820891667	4.79151305979534	4.81438758800019
ENSMUSG00000027361	10.8031970745748	10.8597921059382	10.8462199460198	10.8959538693869	10.8389148262799	10.8202279834846
ENSMUSG00000098024	4.45212686300278	4.44670553939582	4.34712393274847	4.37000379221878	4.33882644215243	4.42564435902661
ENSMUSG00000027363	12.3480192119301	12.3227074417097	12.331463065474	12.1990672881072	12.1525825452491	12.2341560242074
ENSMUSG00000027364	3.65098817644253	3.58709890203009	3.61135035668502	3.583189534072	3.58608490090788	3.56838013050255
ENSMUSG00000027365	13.1586850671558	13.1458584182848	13.1562573737355	13.041212619313	13.0262641146875	13.1376441430385
ENSMUSG00000027366	12.710820063954	12.7089540724908	12.7101807612457	12.5919125296232	12.5063023185806	12.6159142195917
ENSMUSG00000001998	9.61485087466499	9.62923114801826	9.67077968274749	9.61289175813982	9.6029707576275	9.63284403785809
ENSMUSG00000001999	9.50738735033215	9.56159587711189	9.50942396677156	9.61532863888138	9.66564457897843	9.62397356922447
ENSMUSG00000034906	10.9466392459139	10.9433502019099	10.9096947108256	10.7698550828944	10.7681708151291	10.7202149406988
ENSMUSG00000074825	8.99646208923057	8.995181200576	8.97188427898177	9.11802219360147	9.0612806073725	9.11659625446975
ENSMUSG00000044145	5.3154143879306	5.29702341407522	5.21683670991168	5.22503626977125	5.27102466377358	5.21773952800383
ENSMUSG00000003660	13.024589924382	12.999708092501	13.0188063600495	13.1441987885042	13.1457656929544	13.2007747055154
ENSMUSG00000003662	10.5266932922844	10.44880260455	10.4753679508184	10.508650507278	10.4697146010503	10.4049695967788
ENSMUSG00000034850	12.1499154061641	12.1403225827598	12.1628726578786	12.103283590114	12.0866040898889	12.1026483508482
ENSMUSG00000027367	11.5694122432447	11.5626750345377	11.5351395570067	11.6185691509811	11.5557611613054	11.5649437255866
ENSMUSG00000027368	4.90492925698524	4.96883234701651	4.89511392994091	4.87907698804942	4.82477333744628	4.83597862694725
ENSMUSG00000027371	3.41745069350574	3.43963510025703	3.4556984896081	3.44195122592608	3.42830578929197	3.5108478181733
ENSMUSG00000034800	7.59358482623347	7.55476218061048	7.58534256711809	7.36932609235471	7.41337622665295	7.48125214228819
ENSMUSG00000027374	11.0125214657516	11.0098508579312	11.0140437306001	11.1795213812293	11.1457096725834	11.1437402077776
ENSMUSG00000027378	10.6176906191961	10.6357364322015	10.6715651149314	10.7268134196056	10.7913050765151	10.7525102018712
ENSMUSG00000051319	8.13863873775132	8.07607985319124	8.02789201929998	7.89727198015627	7.99234383922693	7.96511422381575
ENSMUSG00000027379	11.2043759352704	11.211269198084	11.2379110947025	11.1265896041237	11.102786553084	11.1497102905021
ENSMUSG00000027381	10.5422348169475	10.5966809287737	10.6209031190326	10.5125485189685	10.4917900327515	10.5147738990942
ENSMUSG00000074813	7.62574782408916	7.62766315854242	7.53422060883122	7.62867133511474	7.64150425977619	7.62845324469699
ENSMUSG00000014355	13.3107398593334	13.2929027509509	13.3230200202068	13.4320367061613	13.414010171476	13.4885334256
ENSMUSG00000014361	9.01459806585802	8.98654223125894	8.94867048913705	9.42435948447984	9.41440125775218	9.43340702784072
ENSMUSG00000014353	10.3696960874331	10.3356754502261	10.326683015032	10.4069323991761	10.4239583270385	10.3709363396128
ENSMUSG00000027386	7.32929337851771	7.32107292094401	7.3276090494198	7.96584927408623	7.97285391531076	7.96881421613072
ENSMUSG00000027387	7.86528004542649	7.8256486349852	7.90271165931968	7.90488637005492	7.74746402607411	7.85657861148055
ENSMUSG00000074807	7.26829503387955	7.34386341978904	7.42573170559831	7.41998264788753	7.30053923885591	7.33095226938639
ENSMUSG00000042851	8.88297941238087	8.85531684470465	8.89726649102691	8.71812449205074	8.70921958877567	8.7197455892615
ENSMUSG00000090248	3.37942382907962	3.39131406013735	3.32840346829319	3.33843966098806	3.32297948020264	3.32166134999403
ENSMUSG00000027394	10.7004638060895	10.6118415452317	10.6163451487344	10.430662003322	10.4606600540438	10.4377552596753
ENSMUSG00000027395	10.6790165578923	10.6650195775059	10.7058823400498	10.852269804474	10.8887939936537	10.8853054682021
ENSMUSG00000037938	9.06100329791778	9.04207932329038	9.01165722698933	8.98400371927233	9.09767575132856	9.03110019551774
ENSMUSG00000082274	5.66659734504457	5.72142095753383	5.66219178057437	5.74585007521423	5.71363532253671	5.73030398222574
ENSMUSG00000103532	4.66424248311855	4.7325979952644	4.69792072535461	4.6112658126755	4.54689016527544	4.60581358224744
ENSMUSG00000103009	7.9422752107368	7.90523681521197	7.83888531096485	7.72491899632214	7.71383964360433	7.52933748491979
ENSMUSG00000027397	11.6441311084746	11.6382071322904	11.6473102499028	12.2095928309129	12.2157487553145	12.2287314570366
ENSMUSG00000087528	5.33670976775513	5.38103279405343	5.31353578100321	5.30235697584455	5.24449990740085	5.31478927310089
ENSMUSG00000048327	11.2146325102715	11.2060003908994	11.194217385595	11.0167580025624	10.9800508563122	10.9807424851793
ENSMUSG00000037885	10.9334713765658	10.9369311467707	10.9570912900179	10.696681164414	10.6989146532318	10.7309937884953
ENSMUSG00000027404	12.8146979790208	12.8210079643707	12.8004845764287	12.8810387847515	12.9332990143655	12.8806711642013
ENSMUSG00000027405	12.6649373930543	12.6904369825104	12.6738191349156	12.9703516737719	12.94042146209	12.9370263023318
ENSMUSG00000027406	12.4642242906996	12.4762627039602	12.4771713059047	12.4454853715632	12.4651210056151	12.47405307989
ENSMUSG00000053552	3.90197371957043	3.93747684202653	3.94275606374144	3.89728354681489	3.94918980540587	3.92345862880132
ENSMUSG00000027408	6.79078224226843	6.80933406485641	6.74819386403045	7.42571138599789	7.47639544524926	7.48641121985334
ENSMUSG00000037773	10.5690897768505	10.502726648116	10.5653186877225	10.3741868038674	10.3978854629679	10.3983274809803
ENSMUSG00000027411	10.8011831562894	10.7571185702645	10.8107254057803	10.7997341188532	10.7805562503844	10.7775126606133
ENSMUSG00000027303	12.6100810955605	12.6193404438574	12.6209020842937	12.5782246718108	12.5219129013523	12.5476074205032
ENSMUSG00000060029	4.28896259468157	4.23577641357197	4.21500232026055	4.20245432331104	4.25761217036817	4.24665427143604
ENSMUSG00000037740	10.6563404479944	10.6804612932783	10.6251873363358	10.6712862673338	10.7307535661184	10.6021389652869
ENSMUSG00000027300	9.01837290632052	9.07626047657545	9.07172814316612	8.97813877006946	8.93600467389465	9.01524097645194
ENSMUSG00000079043	7.85695797280756	7.95849182655008	7.86100341080746	7.90544465909076	7.79050010673503	7.83804939937994
ENSMUSG00000037703	9.72863785831616	9.76890627527647	9.70784944882057	9.54685760791199	9.63409761237682	9.56725784336688
ENSMUSG00000068290	11.3955651486397	11.3588057305445	11.3601664606933	11.4208871806071	11.5060926237341	11.3627143878489
ENSMUSG00000074797	10.7980189400774	10.7294163170866	10.7924644055452	10.6953352309759	10.8095955640597	10.7178861789851
ENSMUSG00000074796	6.36660884265911	6.37561966006688	6.38998568209605	6.41448685363845	6.49480684955554	6.53641443858764
ENSMUSG00000027309	11.4704071114724	11.4534195798086	11.4449515741054	10.7899479838351	10.6693302221042	10.6817986840408
ENSMUSG00000089662	3.65601207417088	3.63067915554559	3.69473829524551	3.61343080956518	3.64404417330476	3.66496706359918
ENSMUSG00000085566	8.85640173767784	8.80702593493631	8.86040198460795	8.65911022284225	8.66223647874639	8.67824729249835
ENSMUSG00000027312	12.3502615446294	12.3157184041454	12.3442282054909	11.8545756230145	11.8896944822429	11.9179846917164
ENSMUSG00000027316	3.85829444697024	3.84007406605062	3.82775579883464	3.99497850040306	4.06439809089144	4.02349151540517
ENSMUSG00000027318	3.78666887154784	3.79658420447833	3.77789793900257	3.91241433205613	3.88688712677165	3.89076733998639
ENSMUSG00000027322	3.98138467012323	3.98035594152716	3.93636602601086	4.09750418401646	4.02151825857826	4.04803693131946
ENSMUSG00000074793	10.4105262073977	10.3957214536269	10.4167109124307	10.666807070024	10.7010824730305	10.6913796035277
ENSMUSG00000027327	10.8419526012204	10.870358625729	10.8123813000141	10.754502696607	10.8374840007887	10.7484716520485
ENSMUSG00000027329	7.6148694622751	7.70042794866251	7.64757982863474	7.55559044452267	7.56877595075701	7.56786069720893
ENSMUSG00000068267	13.166378875268	13.1510906440051	13.1369115916938	13.0693781385369	13.0864343799503	13.0405251361764
ENSMUSG00000027330	11.3901526055416	11.4128197150962	11.4608189242558	11.3369775699968	11.2942035035325	11.2896743489273
ENSMUSG00000068264	8.70434683745398	8.6933640596299	8.67734646208797	8.66303220176509	8.6353130234704	8.6374243712919
ENSMUSG00000037523	10.2355673612725	10.2673543072917	10.2407822798219	10.1248975783287	10.0601900936107	10.0656277671244
ENSMUSG00000037514	10.9264843467442	10.8952058771841	10.901491353839	10.6677970495088	10.7081220493239	10.6393427397129
ENSMUSG00000048911	10.3974587604879	10.4412368884105	10.4250184951715	10.4730552591278	10.4856481794098	10.5328573616785
ENSMUSG00000082044	7.00734597639632	7.03711619413273	7.00784667463844	6.98233321714728	6.9855628769602	7.14664259451906
ENSMUSG00000027333	8.38693236199052	8.25519878150438	8.31607919574019	8.67451559985112	8.69738689371758	8.65334238265228
ENSMUSG00000027335	12.6727721072586	12.6819540867457	12.6779362309354	12.2778635183346	12.2947418729611	12.2079031824167
ENSMUSG00000087524	5.63141918871978	5.45323505858745	5.54507644396087	5.46100461410154	5.39992596339209	5.45682798052829
ENSMUSG00000079037	13.9673933531767	13.9566679625957	13.956134148	13.8743643742757	13.8600787774904	13.8664568242618
ENSMUSG00000027339	11.7465518026745	11.8185476341385	11.7753904259876	11.7621918128586	11.7657088699844	11.7961408884239
ENSMUSG00000027340	12.0096035575575	12.0302615037636	12.0097027049329	11.5695746589924	11.559785126581	11.6283052776605
ENSMUSG00000027341	10.2086643712535	10.1627149754921	10.2383490995138	10.0966358749862	10.1358606688949	10.101187184499
ENSMUSG00000027342	13.1580665696448	13.1562538317227	13.1351319931965	12.9821487973223	13.0044756211722	12.9543964263612
ENSMUSG00000087377	5.05684172331805	4.99371772528147	5.02642652081462	5.06666888306603	5.08518038990688	4.98309626774756
ENSMUSG00000058793	12.3353647922524	12.3817003940222	12.3648771507585	12.0439071018614	12.0098824803754	12.0542065187811
ENSMUSG00000027346	9.71224738805988	9.7869969110283	9.73079589125441	9.97679929315382	9.87422281053873	9.90393105254037
ENSMUSG00000044991	6.03624675802195	6.05624334774477	6.03514939598974	6.02574012496982	6.01067069006586	6.10460122106678
ENSMUSG00000037376	10.6974043748061	10.6273347592944	10.6611437608807	10.7661658639166	10.7533257595944	10.7533825217932
ENSMUSG00000027353	9.26342255484047	9.21284223698364	9.29566151407239	9.34427407846358	9.29819312498021	9.26888424684427
ENSMUSG00000027357	10.6150750929444	10.6510192101673	10.6670624564419	10.8979054950677	10.8748439982846	10.8881295572923
ENSMUSG00000034723	11.4936773896475	11.4551225401603	11.4495065924968	11.0987633252502	11.1170001141843	11.1029531157641
ENSMUSG00000051177	10.553436147974	10.5548264140356	10.56371246988	10.1816821959843	10.1234296286143	10.2053746027259
ENSMUSG00000039943	10.595001538483	10.6343717208141	10.6787737130896	10.7932408813427	10.8068541941012	10.8834582250859
ENSMUSG00000074771	5.24008185109362	5.18238840467179	5.10349504709275	5.30898431274706	5.26514085092325	5.35304381200675
ENSMUSG00000027274	10.352710297213	10.3217223393874	10.3357422891827	10.252113811391	10.3238557210609	10.2993396115654
ENSMUSG00000027281	9.25099001104097	9.30067477426913	9.33314176204478	9.32282763434302	9.33618826617274	9.33131849087531
ENSMUSG00000027276	10.2316386276513	10.225130912724	10.3047032913276	10.4277165295449	10.4278321278884	10.3854578808917
ENSMUSG00000062098	10.0391036721504	10.1149526033134	10.1092443757149	9.94783313582123	9.94965192992561	9.96866361797163
ENSMUSG00000074766	5.76040351812803	5.80913011051432	5.79392759141455	5.29964494769257	5.29125794349939	5.33198105125829
ENSMUSG00000039033	10.5031810653322	10.4672051929452	10.4796199302746	9.78835054204042	9.73934671975122	9.7699704842338
ENSMUSG00000045624	11.9611361547501	11.9469715991268	11.9511931974439	11.8334348689758	11.7718714421669	11.7994937581699
ENSMUSG00000027384	9.45554798731688	9.39676927803671	9.39737200490369	9.06174334491257	9.11257656519422	9.08314405785596
ENSMUSG00000068205	8.10914888511906	8.12393263805345	8.12181945619385	8.0224720880418	7.90228232193622	7.98388638533575
ENSMUSG00000051379	10.0349767001576	10.0266014084143	10.0007229059054	10.1917855956893	10.1323913259787	10.1214627479223
ENSMUSG00000038844	11.1842803576052	11.1592121785008	11.1213692799627	11.1423773308922	11.1541866606916	11.1506797599222
ENSMUSG00000008333	11.3342604255289	11.3757416813736	11.3468327793512	11.5150144776558	11.5063058923642	11.5148264171579
ENSMUSG00000027416	4.25001157816124	4.28038065858722	4.29267309001802	4.57648491837218	4.45747429207196	4.35601590107868
ENSMUSG00000027420	3.66240751903206	3.70974691883958	3.71163868727046	3.71266879163344	3.7589361015315	3.73323333893699
ENSMUSG00000015932	13.458324537952	13.4589725984795	13.4564182536374	13.5364437006905	13.507714446483	13.5394051990753
ENSMUSG00000027422	14.5311505733139	14.5021025856006	14.5213792014823	14.5441966795372	14.5281865052915	14.5032351677397
ENSMUSG00000082480	3.37213304916248	3.38775641121773	3.39636210294854	3.43470362989682	3.42920936307329	3.42680576555972
ENSMUSG00000027423	13.093832721808	13.087583704436	13.0868728544826	13.1322261579482	13.1345579611123	13.1170898341229
ENSMUSG00000082436	3.38909706498792	3.37292980271931	3.36425748482257	3.46441522698331	3.50229273728534	3.3841485147262
ENSMUSG00000077714	4.28965103761651	4.23313907406223	4.23645265785021	4.26167188331691	4.20090996534292	4.36737423731426
ENSMUSG00000027424	9.66266713208267	9.67471559572247	9.67351408515885	9.54702122442944	9.59850824049223	9.58285494480724
ENSMUSG00000027425	11.109174499428	11.1017893416702	11.0996418222328	11.0935362397542	11.0700696867572	11.1306860520094
ENSMUSG00000037259	5.44124524473801	5.41970197156424	5.38383372494283	5.49540485990765	5.55010874596719	5.41638402960545
ENSMUSG00000027427	10.6120709499874	10.6177837930451	10.636188727435	10.5742629132701	10.5745146193126	10.6260862449064
ENSMUSG00000027428	10.5568554986744	10.5705593306771	10.6047190835319	10.4401141664632	10.4952477155828	10.4485199674713
ENSMUSG00000027429	11.6849622701529	11.6897770092757	11.6781207971714	11.599654131078	11.57424779568	11.5809417127135
ENSMUSG00000074754	7.44379384172478	7.58110745003062	7.45228100564538	7.50597497374218	7.53761905363204	7.47336021699608
ENSMUSG00000027430	8.56814631676698	8.58354920598386	8.5496340240847	8.72847480110307	8.55884395866735	8.56680536590971
ENSMUSG00000063873	11.2175797664429	11.2057309025501	11.2309322777998	11.7564383431089	11.7528169826488	11.7114987706216
ENSMUSG00000087594	5.18760736747145	5.15354819553818	5.20646836679182	5.17683316917398	5.14519598490259	5.18089905341044
ENSMUSG00000001768	12.0653913722636	12.066957501522	12.1182811092534	11.8996232020015	11.8927205351534	11.8826604012557
ENSMUSG00000002728	11.3119608061039	11.3333235353026	11.3215240377577	11.2731952188318	11.2788501099397	11.2800562402342
ENSMUSG00000001767	11.0717573865442	11.0657142426277	11.0838370818532	11.1096396287572	11.0794075076973	11.0942121151082
ENSMUSG00000037110	9.88799477754951	9.80080669034421	9.86822133518694	9.75400883173799	9.86319985588116	9.87867332484627
ENSMUSG00000074749	10.566578324464	10.5520944582725	10.493157903817	10.8057600788688	10.7508921146933	10.817167158619
ENSMUSG00000027433	12.4826788184728	12.4721138981863	12.4756248588553	12.6812032853092	12.6464819624893	12.7106474850459
ENSMUSG00000074743	5.13892204818448	5.16053171994375	5.12686873398215	5.28785756258202	5.29506945913263	5.33102271173616
ENSMUSG00000027435	7.31507461898039	7.29043251797382	7.37772292863938	8.58733215538538	8.41390819315814	8.67262943124614
ENSMUSG00000036992	9.65575628421583	9.62876196104153	9.68965281488335	9.77640074313626	9.78904927603794	9.69163142889614
ENSMUSG00000027439	11.4025782303569	11.3749069962049	11.4152047073138	11.5634533195939	11.5943550836738	11.6073026208662
ENSMUSG00000027438	8.23118949903752	8.21067831473005	8.24739808114496	8.36373418094212	8.32319783401239	8.40950548100876
ENSMUSG00000027447	14.4706760849248	14.4677555385817	14.4657836843112	14.5627468454578	14.5798360003929	14.5441027078659
ENSMUSG00000068134	9.14473121766573	9.20525179986891	9.27878135102087	9.13836423475989	9.13244736979845	9.20012180083344
ENSMUSG00000079009	4.34025116207292	4.32577211201807	4.3123992280624	4.31194450932642	4.32103206168951	4.34696503828216
ENSMUSG00000060336	8.11305003608679	8.08595102797364	8.05001565262866	7.97162360241549	8.06235419225041	8.13256752680912
ENSMUSG00000079008	5.57408426095974	5.54738714094735	5.58354792635231	5.45947482835363	5.53933934699344	5.55151644890814
ENSMUSG00000063364	6.38245428879526	6.4499194143468	6.35772178727862	6.4276525210257	6.30117254264845	6.42350310986342
ENSMUSG00000095315	6.19892658391691	6.38945064538725	6.28014174205319	6.33765734984222	6.35246224071415	6.29898057388727
ENSMUSG00000068130	8.09117260237046	8.13686474959103	8.10252892282196	7.93039376514515	7.96444795109321	8.08669184539446
ENSMUSG00000074731	5.17817756388185	5.21691733899179	5.17993894566323	5.24045199996922	5.19576026529661	5.14890660317865
ENSMUSG00000033096	10.8117076432713	10.8089597767661	10.7480868566334	10.9989108898247	10.9819980803966	10.9997082016803
ENSMUSG00000033068	9.91463821346627	9.8462236148508	9.90696365216083	10.0080895710069	9.96738077972599	9.94263009616923
ENSMUSG00000033059	12.6229280086373	12.6446608548149	12.6524136175555	12.6637115654994	12.696807930499	12.6817567006878
ENSMUSG00000032046	11.6791733050963	11.6979393057824	11.7058549526707	11.4871406895525	11.5315504312196	11.4825194805588
ENSMUSG00000027454	8.76328745558406	8.6483577932773	8.62645658430279	8.78865073170328	8.74537799993068	8.82336552058955
ENSMUSG00000068115	9.71827764209831	9.68793060101556	9.74961947962367	9.42633357006062	9.40856950674391	9.3983454057833
ENSMUSG00000053916	5.56344296116822	5.51539816753324	5.53873627628669	5.46350732944655	5.58869248627213	5.5748562883174
ENSMUSG00000082809	6.59387316828485	6.5131875683671	6.52034747079139	6.51428589832176	6.54910470038294	6.49125047519193
ENSMUSG00000027455	12.3724809888443	12.3732504020612	12.3329185762352	12.4547477768857	12.4768356474384	12.4220227105438
ENSMUSG00000087433	4.45077980338752	4.47604168128508	4.41572149079238	4.51034837590778	4.49757477066757	4.52174677938545
ENSMUSG00000032966	13.8319214095203	13.8143396350157	13.8283184656125	13.7552093202127	13.7891824531886	13.7455617004417
ENSMUSG00000027456	4.01762747180633	4.09404378811601	4.02903001736028	4.06925490912758	4.02659521164404	4.0620855860388
ENSMUSG00000032869	10.3741350654564	10.4109380242038	10.4433840292778	10.5704605949439	10.5575064627348	10.5559706995373
ENSMUSG00000027460	6.40360989151424	6.39505168820254	6.48743314803172	6.34271014893604	6.42034982198709	6.30572906740041
ENSMUSG00000027459	9.52621036786912	9.52135320676005	9.503877861498	9.27650639484361	9.28718653680591	9.23935389534611
ENSMUSG00000027463	3.81463524856229	3.8315522641819	3.84308983113183	3.89571899283377	3.82675736420373	3.85525753701781
ENSMUSG00000032802	11.2637184415645	11.2415508947463	11.2545531605854	10.8886166506511	10.9292771530857	10.9372916672681
ENSMUSG00000081087	8.74711439511876	8.69608409905271	8.80373030369594	9.07046006373394	8.89628475199035	8.87442506553781
ENSMUSG00000074698	12.881185109109	12.9339850246565	12.9055417189011	12.8520452126392	12.8193861427831	12.8886121614774
ENSMUSG00000027465	12.5431147086738	12.5689820339198	12.5769756250843	12.5352977935628	12.4784353246727	12.5060233192881
ENSMUSG00000027466	11.6571418915979	11.6506775732982	11.6348200656168	11.6062029122828	11.6466394720152	11.6377485018065
ENSMUSG00000032715	12.0101995548238	12.0179324163029	12.0192933957654	12.3759601732194	12.3667713013259	12.3409466948634
ENSMUSG00000081434	4.04864002818987	4.11377667443578	4.10098835053977	4.15333189051073	4.06167656083228	4.09759090442054
ENSMUSG00000051817	10.2562002767144	10.2669682428132	10.2815136275476	10.3722577555541	10.3883299506012	10.3232523204081
ENSMUSG00000074682	7.04899060160238	6.95556438347968	6.91007618616913	6.96799426836659	7.00123788734129	7.05649970593973
ENSMUSG00000074678	5.67075206380934	5.68860930921888	5.71381706714965	5.63004786167912	5.55847945257043	5.56616457973823
ENSMUSG00000019188	13.066787946886	13.0395796063103	13.0711663372352	13.0291354077224	13.0114178290977	12.9762870076987
ENSMUSG00000042814	7.53370740733822	7.52598634421983	7.57886730585468	7.5946410649381	7.56659089219236	7.5793472277083
ENSMUSG00000097722	3.35527259588591	3.35460440144197	3.36558582856096	3.29947884506212	3.32657441772293	3.30096158639762
ENSMUSG00000042745	12.3171401267432	12.278563110269	12.2849305654956	11.6083400868914	11.5856377950409	11.5411995151095
ENSMUSG00000007659	11.0052416088208	11.031326824785	11.0597594189296	10.9457679982151	10.9213007499797	10.8886940884316
ENSMUSG00000027469	12.7131516847075	12.7128539390572	12.7209939291155	12.5641582238433	12.5558211003123	12.5520564610366
ENSMUSG00000027470	5.29037886962367	5.21307941004217	5.34784246259243	5.20979804887096	5.11499557707947	5.06627589855026
ENSMUSG00000074676	5.00622122166975	5.02884225946943	5.04003187216413	5.03053912597597	5.01913287212719	4.91314222969242
ENSMUSG00000027472	11.4911611408127	11.4961495566754	11.4697073777058	11.4052377016724	11.3794284685481	11.3804535727236
ENSMUSG00000003283	3.60853310759598	3.60662374170493	3.68002608082058	3.60248847608809	3.65116195251341	3.60213100193549
ENSMUSG00000068040	12.3869399912797	12.4002118329893	12.4056761570885	12.4529726620951	12.4663516270369	12.4452106393882
ENSMUSG00000051413	10.6286119860185	10.6203292952571	10.6390058593133	10.1942567761511	10.1649186135273	10.1467019227916
ENSMUSG00000046020	11.2096615892825	11.1636951855497	11.1590763222164	11.0345253760752	11.0309792637013	10.9981847769954
ENSMUSG00000027475	11.5734756508636	11.5802069237251	11.5582977466583	11.2310721305627	11.2401061419502	11.2711763232198
ENSMUSG00000073236	7.29204997585371	7.41766865225535	7.34525275328133	7.12440300952157	7.09090432566092	7.04508118601846
ENSMUSG00000042548	12.0611469754846	12.0200223837195	12.0348913585277	11.6665153157511	11.6229002656232	11.7153099261655
ENSMUSG00000061411	7.57995507130297	7.55365610038404	7.64340933344799	8.02647041438806	7.8975496879002	7.96307415850688
ENSMUSG00000056941	10.9088702049977	10.8978948954441	10.8575994690742	10.8182579543626	10.8269231662678	10.8034100932693
ENSMUSG00000027478	6.5619068084075	6.66218550517721	6.6367866854664	6.70801711379237	6.6867883051791	6.76798370686681
ENSMUSG00000027479	13.3621916219989	13.3598349567919	13.3460319589518	13.355761713953	13.341033452075	13.3876002918633
ENSMUSG00000044083	3.37462697676299	3.40928925127229	3.37808501185026	3.44964153077653	3.39155727077879	3.45952491588814
ENSMUSG00000083097	4.60927432396821	4.57364670278719	4.55427904965873	4.49095438392199	4.49781972222303	4.49472531884145
ENSMUSG00000027487	8.87270883385259	8.85917519138617	8.88598823493867	8.79535947216067	8.75161367717214	8.83150191773275
ENSMUSG00000027488	11.6602812648635	11.6619580557476	11.7068008072758	11.1600007439517	11.1572417529933	11.1189498477858
ENSMUSG00000038533	11.3641001853289	11.3672427666478	11.3881664831768	11.1768051281476	11.189927222838	11.2059376355567
ENSMUSG00000027489	6.10969112723715	6.12026997384993	6.15589498516285	5.90361812575557	5.95030702863179	5.95545798867555
ENSMUSG00000038523	7.29958181788563	7.31667960019296	7.21027104898549	7.15174199560459	7.23209657393934	7.09499915752782
ENSMUSG00000027490	11.2945622403363	11.31964880302	11.3190377416383	11.2730971483704	11.189229816825	11.1223290883965
ENSMUSG00000000876	9.87991316799731	9.92184358769205	9.8408852209912	9.88804560133468	9.99117606348244	9.89539630171634
ENSMUSG00000059842	7.3438564691944	7.21445203523874	7.15584544676044	7.10231530564183	7.13344426882517	7.16768392263771
ENSMUSG00000038467	12.9285057087362	12.9461669624388	12.9368878697175	12.9296813305676	12.9659318132833	12.8973353607173
ENSMUSG00000027593	13.5620729278464	13.5591732290522	13.5431535338223	13.5749922045456	13.5784128918848	13.5099161920327
ENSMUSG00000074656	13.4957031050509	13.5234130512156	13.478538928727	13.8922512095576	13.8658719030596	13.8193028688221
ENSMUSG00000027597	12.1476209632138	12.1024053542892	12.1262845026071	12.2982514733823	12.3475164107495	12.3239139974819
ENSMUSG00000027598	12.1134391322426	12.139936936827	12.1511460876059	11.9934546171681	11.9767361352638	12.0139028720097
ENSMUSG00000047459	12.8204775789636	12.8291374476364	12.7943777875756	12.6751217676112	12.7013910234278	12.635516831456
ENSMUSG00000027602	11.5078099406985	11.5733059645415	11.6048740430244	11.5651702219206	11.4351074434162	11.4141479815449
ENSMUSG00000038383	10.6598348921645	10.6471150395648	10.6345112867912	10.6481760749682	10.6657552539419	10.6196276590812
ENSMUSG00000038375	11.1483202646569	11.1406790616163	11.1470048716285	10.4519934385127	10.4979664544866	10.4910043666807
ENSMUSG00000038369	11.3664777347137	11.3354645003359	11.322024000453	11.3279588565415	11.3125455137079	11.4014560075315
ENSMUSG00000027603	4.70701176448859	4.62314621489229	4.66520774419932	4.88748901526826	4.92904879663771	4.82998200564614
ENSMUSG00000027605	6.39697666370816	6.35441242346755	6.26528426138536	6.37581545402155	6.44493097957124	6.46345187362888
ENSMUSG00000027610	10.2412437601828	10.1540677222724	10.2045924422416	10.1867516874469	10.2273100959621	10.2083937339341
ENSMUSG00000038324	12.903298780754	12.8735535867491	12.9047799041613	12.972713896757	12.9250362377612	12.9258604680146
ENSMUSG00000038312	10.5344586874032	10.5389133650239	10.519490863579	10.2810170769425	10.2991144919944	10.2974327006272
ENSMUSG00000027611	8.73126454979366	8.78252932882041	8.79172293420044	8.63616475177162	8.66262779992648	8.62142274121824
ENSMUSG00000074649	10.8434121834374	10.7934179627836	10.8232638104836	10.6326016328688	10.6489738401992	10.6957500831169
ENSMUSG00000027613	12.0886707749327	12.0874081639792	12.0284849442775	12.2343568063352	12.2788599529192	12.1938257865368
ENSMUSG00000005882	10.3898166896954	10.4163535830193	10.3698424479101	10.4352452044961	10.4583361711216	10.4349854940755
ENSMUSG00000038241	10.994004657551	10.9801212665403	10.9756931717339	10.9039705625883	10.9092205475023	10.9079847395519
ENSMUSG00000074646	5.11153614110884	5.02849176227093	5.07460369079419	4.93289919540575	4.92021355719238	4.89364997758659
ENSMUSG00000005881	12.8818407942105	12.8840663887238	12.8444128848717	12.9220752136678	12.9367820021898	12.8327924472169
ENSMUSG00000038180	6.59487075610859	6.54759081482418	6.526382216029	6.27384391567058	6.41448491934374	6.43183653322887
ENSMUSG00000074643	6.32758027752603	6.36000806750701	6.32077654624273	6.15246461739653	6.22007926067962	6.18155300540266
ENSMUSG00000098950	4.16403914173308	4.13828307557793	4.18217016387753	4.06043315283428	4.10018348354586	4.12808247610279
ENSMUSG00000089824	10.0517412819538	10.0936455028818	10.0957668232101	10.0032508039962	9.99210626048542	10.0471665571716
ENSMUSG00000027618	10.2603894465219	10.3412212572999	10.3123585329389	10.1923301398045	10.2093811292506	10.175966379123
ENSMUSG00000067847	9.92853162856864	9.96030008546541	9.87039279470122	9.6457988433985	9.77661703344375	9.66250643376699
ENSMUSG00000027620	13.5954150339497	13.5813684440095	13.6149016415756	13.6075474250416	13.5916620762001	13.6009552049294
ENSMUSG00000038116	12.1779825512997	12.2159836154838	12.2031690340561	11.9199832373165	11.9288006062429	11.959035919589
ENSMUSG00000046229	10.2601429215704	10.4102343340873	10.413342522328	10.6060631690125	10.4244516172172	10.1383816770491
ENSMUSG00000038085	7.6200592934677	7.62956833271757	7.5954730053439	8.03005008139607	8.04288212471853	8.1068115708138
ENSMUSG00000082321	3.813221336857	3.83672732915745	3.81999535815634	3.78882649829311	3.90467876619518	3.81908337631931
ENSMUSG00000102869	11.4391934102426	11.4716597080715	11.4183180098232	11.3383007552644	11.4006210405845	11.391017693287
ENSMUSG00000027624	12.8784970456296	12.861667091896	12.8754091956896	12.6700772324493	12.6224229401528	12.6466062551701
ENSMUSG00000027628	10.5960146746848	10.5568785581789	10.5334962714957	10.4277858030544	10.3274207968003	10.4101318941067
ENSMUSG00000061689	10.8243805421131	10.7887196085068	10.8352294665355	10.9212974876074	10.8799868710965	10.8727422394729
ENSMUSG00000086638	5.09451588686135	5.16400963319097	5.09367987550544	5.12996844563386	5.14221066377054	5.02433926883284
ENSMUSG00000067818	12.3346033056331	12.3216951495034	12.3578139445511	12.7461497628599	12.7507279915214	12.7029220207699
ENSMUSG00000087179	4.28136917066948	4.19807914031109	4.23172904635023	4.22007350497281	4.21971820964921	4.24644215110351
ENSMUSG00000062175	5.79601430237668	5.82294398160255	5.78973309720034	5.81848599357637	5.89603722355867	5.79861393449159
ENSMUSG00000085741	6.94714252549944	6.95940958595533	6.93153167580839	6.906510646999	6.91368368274112	7.00364758773504
ENSMUSG00000074629	4.11705314776171	4.1203875226714	4.15607570330484	3.99534034125064	4.01606437379337	4.03009088605481
ENSMUSG00000027637	11.1272383837063	11.1667811974707	11.142297784008	11.2420832931207	11.2035953844787	11.09803774068
ENSMUSG00000027636	3.38178139256706	3.38774475218296	3.33587446353459	3.33426963551714	3.32532745578733	3.33200679496357
ENSMUSG00000027634	12.7562127785918	12.7587379562053	12.7482398156249	12.0935076740897	12.0564047219051	12.0729571032743
ENSMUSG00000082163	7.50965049212939	7.54738055386898	7.55483016740224	7.564480544871	7.51570080265197	7.55898833625599
ENSMUSG00000027635	10.15952588332	10.1841322726068	10.192792097912	10.2055876400014	10.1768388174578	10.2168852222191
ENSMUSG00000055485	11.3244843009525	11.2955773678213	11.3835423362325	11.0578415758512	11.1249471567264	11.1839925432445
ENSMUSG00000027639	12.0323000595243	12.0028516847072	12.0226712343801	12.0109911867493	11.9872985814274	11.9964822914004
ENSMUSG00000027641	10.6814916079398	10.6494013048842	10.6582078556511	10.4638915496019	10.4158318307954	10.5050521972807
ENSMUSG00000074627	3.4042719486087	3.42693668208456	3.4243200333297	3.38423615611584	3.43688432200144	3.41902746866071
ENSMUSG00000027642	14.2769927193239	14.2752133862208	14.2832823134641	14.5484032975118	14.5302098079339	14.504187746371
ENSMUSG00000063019	10.838603117622	10.8029215488246	10.7873515017948	10.8270811155764	10.8643090123185	10.7535889810649
ENSMUSG00000027646	11.6482322309641	11.6955627516086	11.6926524152687	11.6248920886319	11.571523270372	11.5622702075292
ENSMUSG00000087445	4.3288290769283	4.35429883573112	4.39144905177336	4.26962796852634	4.29447035510199	4.24531323764302
ENSMUSG00000067787	10.9231374750966	10.9101931194353	10.949863168124	10.8796002942732	10.9172577826389	10.9062315792488
ENSMUSG00000067786	4.59151830760564	4.64507460317667	4.63343650304269	4.57513593604889	4.60897124053432	4.60490760210572
ENSMUSG00000027649	10.9581880559239	10.9579859757025	10.9202330598316	11.0282437807699	11.0957495811225	11.0070874544598
ENSMUSG00000062846	5.40422917135389	5.34832434051737	5.42718532266263	5.40852847791924	5.34064573658626	5.34181177279511
ENSMUSG00000027650	10.5693706503436	10.6006002568963	10.5784460648426	10.3176380861211	10.3563969884781	10.331296733754
ENSMUSG00000027651	11.1442485942949	11.0490486765227	11.0593026770574	11.0048735280198	10.9989520624384	11.1104797163567
ENSMUSG00000037820	9.13268910499186	9.16548488524007	9.16841129373356	8.97717582585023	8.95246893943887	8.95867014582757
ENSMUSG00000016024	7.17658566863932	7.16039524478049	7.2383885673455	8.5159269497224	8.52765977978325	8.50583492370905
ENSMUSG00000085385	10.1086359608607	10.1318205527084	10.1424720518457	9.95031053632594	9.94094896927477	9.89282527438851
ENSMUSG00000027652	11.743800845916	11.7536747898964	11.7687602769261	11.5603347413811	11.5480427065545	11.6178777997713
ENSMUSG00000044405	4.66903561447547	4.71231238967351	4.59013381257831	4.75233492841256	4.73656755048596	4.75903184249705
ENSMUSG00000037761	8.44087654679483	8.48375346617646	8.39764860453553	8.33627088747147	8.33718368566912	8.33386520684013
ENSMUSG00000027654	10.128455060006	10.1662367037405	10.1237952492273	9.99711612069776	10.0106768156057	9.98617167301651
ENSMUSG00000027655	10.0123201588278	9.91751506471749	9.9703950632451	9.88104385836559	9.87714516435161	9.88785844510157
ENSMUSG00000074622	3.29484224024687	3.32351902923198	3.36797993971989	3.28800377799644	3.270674175823	3.2613840848465
ENSMUSG00000070544	12.6518434373628	12.6772654172834	12.6608831139524	12.7215636646466	12.6833375764213	12.6800728692249
ENSMUSG00000016933	12.3652400567923	12.3768757445356	12.3869009174877	12.3684815441999	12.3939211798844	12.403198609035
ENSMUSG00000035877	10.6673137857603	10.6667846170314	10.6585875223701	10.5863682018292	10.5621070015773	10.5625664770101
ENSMUSG00000027412	9.55829089787107	9.54918312944476	9.55343571113444	9.65800983760444	9.70396243412774	9.65024540436513
ENSMUSG00000057133	11.035240228059	11.0398786022411	11.060705886133	10.9345848470037	10.942126277816	11.055797076736
ENSMUSG00000109780	3.75408750345574	3.68191177780329	3.8038095140723	3.79378651783026	3.8027993562319	3.73015900175476
ENSMUSG00000053141	7.66934362786277	7.74513848459226	7.75822300190217	8.10971721790598	8.08399330022555	8.03738771937214
ENSMUSG00000083567	4.66764370020945	4.6544833245576	4.59772681188053	4.69462540959667	4.69994297967401	4.70896857393477
ENSMUSG00000016921	13.3289962700886	13.3442067272218	13.3583179900409	13.5004534784338	13.5134405521945	13.4566558819645
ENSMUSG00000017858	10.8829766901185	10.878179163142	10.9074122057908	10.8645334532081	10.8250948982589	10.7460176635974
ENSMUSG00000017861	9.79307902903068	9.71195171944557	9.73082967127937	10.0479076817977	9.99809695069659	9.98104418581332
ENSMUSG00000017817	5.15916543818383	5.19824106637997	5.18449108380099	5.45399075021838	5.38480830199262	5.49036721511402
ENSMUSG00000035399	9.73040117926167	9.70174591397236	9.70515921351241	9.79581869937814	9.78425971267552	9.77630585438496
ENSMUSG00000099632	5.533800695161	5.55223215087151	5.64293787368161	5.64900247123235	5.6456137557107	5.72082363426897
ENSMUSG00000017943	5.78233164445054	5.91757071552524	5.80493791673853	6.18677218464304	6.16689795955718	6.21053487953145
ENSMUSG00000048486	9.96442122242563	10.0472746219198	10.0247246581146	10.1096274528882	10.1043350028042	10.0577660855952
ENSMUSG00000017679	11.2746064644207	11.3065853328831	11.3477109706957	11.1228747005195	11.1452840001699	11.2002986742471
ENSMUSG00000017707	13.3514293850588	13.3656661000138	13.3866488574439	13.1954635398943	13.1315290525656	13.1687178304855
ENSMUSG00000035268	10.2072186810197	10.1945350497016	10.1986772683256	10.0762296201069	10.1017457669307	10.0859293685149
ENSMUSG00000017697	8.39647803130155	8.37688569463306	8.34059899746172	8.67559900327444	8.59466232063401	8.61701762378782
ENSMUSG00000027656	10.7792933017268	10.8106645808963	10.7851046621635	11.1037328161019	11.0807482545712	11.0939937893409
ENSMUSG00000018326	13.9322701207239	13.9365108682601	13.9484562112786	13.9038733950394	13.8829182327987	13.9188489750411
ENSMUSG00000054582	3.54202978750897	3.47431304968012	3.46314545250647	3.48931268056129	3.53807579622422	3.52771943591122
ENSMUSG00000018322	10.1145477958141	10.0714010746985	10.0981890684513	10.170184408228	10.2187427401285	10.1934057404044
ENSMUSG00000018209	10.9846651530795	10.9391614188452	10.945590367753	10.9768441013076	11.0610004696597	11.0190328687227
ENSMUSG00000017002	5.45254138565269	5.45713450306643	5.44272111085624	5.50135710347826	5.44747465533304	5.48609002964332
ENSMUSG00000016995	5.80006015102527	5.75931617006445	5.7140742319423	6.49523904073935	6.5660283555208	6.59559267687672
ENSMUSG00000017009	12.9367289222069	12.9134166324386	12.9265227349552	12.8271348696286	12.8092997642876	12.7935442676891
ENSMUSG00000045503	10.078382370798	10.1069724759407	10.0606182862358	10.1639845895516	10.1806478159743	10.0753209441472
ENSMUSG00000017734	7.30759551580101	7.27243218594129	7.25874363025319	7.4161388525678	7.35783511897121	7.2200044848284
ENSMUSG00000017721	12.8006052838108	12.8307554123481	12.8086504525371	12.9868831629452	12.9863381441801	12.9246999017069
ENSMUSG00000017299	10.5972128473636	10.6526316509546	10.7073657071574	10.6742706384446	10.6536647339225	10.5858622700738
ENSMUSG00000086453	4.58951801702118	4.64323324899242	4.61992983351905	4.60836664979535	4.59579216274705	4.6631838082404
ENSMUSG00000001403	11.8663549243353	11.8904849683436	11.8664629156221	11.8335986636612	11.791254020461	11.7856571376024
ENSMUSG00000050373	10.2417625512289	10.2576643669544	10.260669527675	10.12101079879	10.1752162747765	10.0977124915694
ENSMUSG00000017307	9.08513568059989	9.04976062991163	9.06053888858355	8.8641020052265	8.91135140529677	8.81926727107046
ENSMUSG00000045822	8.24856411195803	8.19454335350865	8.26485682832566	7.94559498012142	7.90731141074582	7.94866154376646
ENSMUSG00000017764	9.30201119695389	9.22368082679085	9.20304519474765	9.12191896564342	9.0694086969237	9.14586944075384
ENSMUSG00000039873	8.22929439444283	8.16919430901869	8.12722675982651	7.99644247681967	7.88793551582255	7.89207322157547
ENSMUSG00000017760	14.6779306209667	14.6577609196476	14.6618034602659	14.5511235269924	14.5391840597889	14.5070600865205
ENSMUSG00000017754	11.6324204086604	11.6622175481981	11.6945562239902	12.1347010838797	12.1115915708092	12.1094723671015
ENSMUSG00000039849	10.8321556554494	10.8425527155175	10.8573253708642	11.0629632848713	11.1076928576634	11.0757629619527
ENSMUSG00000039834	10.3243034879336	10.2639839323379	10.3176627181505	10.1893648252731	10.2021215827631	10.2823778789511
ENSMUSG00000085436	6.33737459674638	6.29379131229611	6.24179457830225	6.53205395446851	6.44372717995115	6.3594451662103
ENSMUSG00000017737	7.57428241887286	7.5459253359795	7.59941506550156	9.49094306567353	9.36170285158383	9.39400462281892
ENSMUSG00000017740	4.6471246886199	4.57764834564896	4.64606071172992	4.66385920996842	4.58425550576195	4.62481591955595
ENSMUSG00000039804	11.3181994788153	11.3268384701034	11.3486377146201	11.420288349555	11.4440105881995	11.4174464187477
ENSMUSG00000017664	10.8571705513563	10.8357560501862	10.8268234602176	11.0952478070155	11.0896585831882	11.0276646280424
ENSMUSG00000017670	11.3501302358476	11.3067135413704	11.279097243476	11.1085033525677	11.1706912737141	11.1182384848631
ENSMUSG00000017667	10.5397243903796	10.6022653054337	10.6019132040368	10.3665290909807	10.3721489506628	10.3599452858321
ENSMUSG00000039725	9.51550087549742	9.48240843622395	9.5464320205733	9.48556322082868	9.57275289328758	9.50697027819905
ENSMUSG00000027661	8.89288466824357	8.84219299965313	8.88536778308425	8.97758526979287	8.98610661638221	8.8922876511392
ENSMUSG00000039671	12.7592015269107	12.7411818358275	12.7381903146088	12.6808044315188	12.7090715833576	12.7158884145108
ENSMUSG00000027678	10.7831746471116	10.850857230438	10.8077075425925	10.7572886825358	10.773919422818	10.7824897466266
ENSMUSG00000006800	9.51313132698703	9.49214650452962	9.52025424499144	11.8807043678772	11.8854014198735	11.8604886591504
ENSMUSG00000042854	7.20876224303189	7.34771958564555	7.30944199464448	7.28383603969379	7.28205874388789	7.21752095681981
ENSMUSG00000074582	11.9059209218796	11.9157520681312	11.9261235568698	11.7619339511271	11.7504427494047	11.7983045862122
ENSMUSG00000002718	12.3415912441758	12.352093837256	12.4103479325439	12.4556280752555	12.4341092533719	12.5103846902234
ENSMUSG00000039536	12.1724837892611	12.1778021551824	12.1718772973698	12.1265381321919	12.0782933562408	12.0986143369758
ENSMUSG00000017999	11.9928527981757	11.9793366791547	11.986240399591	12.2166681869802	12.2287077892262	12.137838738212
ENSMUSG00000039501	10.6492391678951	10.6149829474341	10.6802515949628	10.5051742250235	10.5207303962329	10.5106241770017
ENSMUSG00000074578	10.9660577012971	10.972058629778	10.9380075161436	11.1232726795493	11.1495746798476	11.0294101149002
ENSMUSG00000017929	12.2039786319482	12.2269114982911	12.204699509197	11.3647232877344	11.3338947734562	11.2957846009486
ENSMUSG00000039463	10.8242825802483	10.8117352501159	10.841162634715	10.4987678179193	10.5409381524072	10.524967895811
ENSMUSG00000047030	10.7142166597414	10.729719638673	10.7693483779299	10.7664768416268	10.7512115189495	10.7613007260936
ENSMUSG00000006418	11.2583088561957	11.2769455586613	11.2015167858725	11.2028337811557	11.218536015397	11.1594557905134
ENSMUSG00000042821	9.81154491059123	9.78867539508318	9.76542681405856	9.72877369630593	9.76285404712609	9.74110234779093
ENSMUSG00000085596	4.1928358615638	4.17194173566655	4.15623802175029	4.15750019272339	4.23005988487569	4.12163991412847
ENSMUSG00000078923	9.0195291741365	8.85043995299148	8.92031877697774	8.77074613159975	8.87853847536763	8.94359018948909
ENSMUSG00000090213	10.0295237465744	9.98806220600808	10.0043436543435	10.0983779464048	10.1070804682425	10.0925622175058
ENSMUSG00000056501	9.88412794519015	9.94519537811408	10.0938197924506	10.3462152927397	10.089941260432	9.89411599388604
ENSMUSG00000006462	3.62527415576347	3.59340784218456	3.57973824001799	3.62777721547547	3.58881175269859	3.69313680304052
ENSMUSG00000084797	4.85544018732174	4.89853249097869	4.89124640180203	4.81009207275538	4.79846577007066	4.82373933490273
ENSMUSG00000087624	4.69837406908898	4.6257755619603	4.6210423056821	4.66008366744498	4.64490213764539	4.69736813160837
ENSMUSG00000027540	11.5188435499297	11.5264631277357	11.5098503820695	11.3622040913849	11.417435400169	11.3361446141917
ENSMUSG00000044641	7.48737909377374	7.48635896211848	7.48762027698904	7.40879765456289	7.48814940884129	7.41113114594355
ENSMUSG00000093752	4.89794414327852	4.9075542980801	4.92871132937749	4.94797260304208	4.89895838887767	5.08083542718302
ENSMUSG00000051149	7.36523676831452	7.30281145135586	7.40502824534144	7.42415155643451	7.43196857294583	7.31055435121536
ENSMUSG00000078919	8.03450263624699	8.02909997668491	7.91147865791543	7.86293888756423	7.8454544347028	7.91410324768941
ENSMUSG00000074576	8.49051056678673	8.45452267646989	8.54988551620415	8.41628383725528	8.32298813694562	8.21467193232946
ENSMUSG00000027544	3.66613148899791	3.66876859805433	3.6591867849818	3.76294870656909	3.77977073741356	3.82743085643486
ENSMUSG00000027551	10.6313684649587	10.5426725342175	10.5926018153392	10.7170481613516	10.6840780781944	10.6721275859329
ENSMUSG00000052056	8.90331519735808	8.81963507691966	8.82514571222092	8.51232343889567	8.4601567812445	8.67505679414433
ENSMUSG00000084013	4.58352152815142	4.56837678408579	4.62660210504398	4.58479765927344	4.62115602268516	4.65843388277573
ENSMUSG00000052033	9.84874275145693	9.82246719177775	9.92627697125188	9.99876478635421	9.90485785728998	9.93768545445925
ENSMUSG00000027495	9.2559602442563	9.22567134967053	9.27283127319306	9.04859952341169	8.92538917445152	8.96568231248165
ENSMUSG00000027496	11.1724883849335	11.1559358352033	11.1224138486996	11.1138182063617	11.004570382853	11.0877117896167
ENSMUSG00000027498	10.9681422749578	10.9522993337434	10.9082561914727	10.9765488643779	10.9714052218982	10.961382662186
ENSMUSG00000074570	4.92698357955634	4.90428660799175	4.91137486197207	5.05533327922654	5.22025838754474	5.11251789516552
ENSMUSG00000027502	11.6264571756522	11.5839870531231	11.5892343645194	11.4969031418917	11.5552469345902	11.4749957442665
ENSMUSG00000081344	7.52631474187915	7.62793424746306	7.7385603226998	7.56603892590799	7.4738714571399	7.64869261292332
ENSMUSG00000027509	11.2474430044007	11.2471833349638	11.2030824603975	11.3870368333856	11.4009721868811	11.3260385110819
ENSMUSG00000027510	8.34707622772871	8.41967246961395	8.49600300974119	8.64397598021859	8.62227863015393	8.56368230831563
ENSMUSG00000027514	3.92150671451141	3.8300529106384	3.86118497844459	3.90926989634387	3.93230067731353	3.89122418797299
ENSMUSG00000038400	11.6726743295932	11.6816822674491	11.6674981879663	11.2975616423109	11.3674928148089	11.2997302421589
ENSMUSG00000055897	9.95745704438462	9.92028170034157	9.93498050988459	9.90474995719148	9.8822797287933	9.80675409782114
ENSMUSG00000027519	12.4801983974993	12.4849481108504	12.5009118665036	12.4042834027118	12.419500249686	12.4470825836219
ENSMUSG00000054455	12.5881287926587	12.5737900188521	12.5698723500864	12.506933683187	12.5167826180888	12.4887437608282
ENSMUSG00000027522	11.5057435504025	11.4452237104712	11.465331088336	11.1539324102989	11.1502489601486	11.1379471616733
ENSMUSG00000039263	4.69068293804759	4.69032618370634	4.69396918193715	4.65554994903017	4.67281758765163	4.63216934638879
ENSMUSG00000086537	4.62730288562639	4.49177225595492	4.60383915868259	4.57398608265635	4.5585224265339	4.51769568155924
ENSMUSG00000027523	14.7441269367835	14.725289694792	14.7329807920663	14.5734421049722	14.5617115381616	14.5237851310889
ENSMUSG00000090625	6.57384226693581	6.63218468847017	6.56688865659244	6.39707048379902	6.36004393057932	6.37442928919962
ENSMUSG00000016253	10.9389117840913	10.9197355332727	10.9318725615886	10.6947174832183	10.6492537631688	10.6448687003837
ENSMUSG00000016256	13.1142020708873	13.1224126125148	13.0943288007329	13.1303146431028	13.1463054674773	13.0638776463453
ENSMUSG00000016252	11.1854841736949	11.2124265455861	11.178653051602	11.1533819384976	11.1720821809844	10.9900620108418
ENSMUSG00000016257	11.2109695762734	11.2122629946791	11.1930986480883	11.2138248707748	11.2690009432499	11.1808559596572
ENSMUSG00000080888	3.59299138387826	3.56171273083973	3.57256776160121	3.53097969363605	3.57496595122688	3.63326703914628
ENSMUSG00000090093	8.35247174415961	8.25962933698584	8.31075475255782	8.25586536928493	8.17211603029943	8.21672878378074
ENSMUSG00000078902	5.43684106567872	5.4291591477443	5.35891307504314	5.39708691895141	5.36372949392069	5.35112804757207
ENSMUSG00000078897	6.12295736685329	6.118290995198	6.04610739176244	6.15668299768258	6.10161521649129	6.09831044568329
ENSMUSG00000078889	4.2700127131348	4.23556753787692	4.26438252774058	4.31740473633833	4.24963221095845	4.30580481839971
ENSMUSG00000089756	3.73524823924831	3.72775656785582	3.72695393474894	3.7368472133537	3.72712652807879	3.83018739072791
ENSMUSG00000078878	9.09643560531247	9.09558792656708	9.17213909420434	9.16034652234454	9.06164144517571	9.04874911380846
ENSMUSG00000078877	8.95125867471998	8.9871505930089	8.90571733998838	8.92837010619541	8.8214247391932	8.98877325665536
ENSMUSG00000074527	5.18931841829357	5.17963976205629	5.22702773146315	5.20303677605561	5.21057355939606	5.30145175008926
ENSMUSG00000083111	4.39250726895852	4.48249750218546	4.47019263478761	4.51099754173454	4.49083898292178	4.5293615387013
ENSMUSG00000078870	8.23155931238943	8.23842690228029	8.29430176651223	8.29763404963638	8.21056921412746	8.26843966395687
ENSMUSG00000078867	7.47618984802225	7.65273283455209	7.62123676351448	7.68973959376073	7.76467168462087	7.73106309140324
ENSMUSG00000083619	5.95080079950397	5.9694111793267	5.99604717723918	5.95607317792105	6.02471827464051	5.98697112577069
ENSMUSG00000078866	8.55062790096186	8.54451145337062	8.62210419422663	8.4740386332005	8.55776369233509	8.59888972606328
ENSMUSG00000094786	8.54887770698042	8.57031077150488	8.47358488708931	8.44187685353527	8.49938471616387	8.55665447929115
ENSMUSG00000078864	7.73183246734873	7.81210174209289	7.78567617191402	7.79783403339108	7.74846193691789	7.80195146227337
ENSMUSG00000095362	9.90941149433409	9.89576751727687	9.93537310801911	9.85140502015674	9.737166336918	9.84252339864611
ENSMUSG00000082901	5.57051831781576	5.4514445824445	5.42971919917387	5.46985008018909	5.53799682932701	5.51190751946769
ENSMUSG00000074521	6.17373664836247	6.23718974743728	6.20198838396275	6.14380046859717	6.12754703413792	6.18747325402132
ENSMUSG00000074529	4.81741547966524	4.810869015495	4.78964216826815	4.85095067050056	4.76556319439086	4.92802387962943
ENSMUSG00000078862	9.25055195121016	9.22587738012365	9.24628462987417	9.15049735778987	9.12533471026208	9.24132063206056
ENSMUSG00000074519	8.7664842120303	8.7465949413568	8.70788816150522	8.66503948400169	8.69298678460932	8.81958809728814
ENSMUSG00000078861	8.74286885823316	8.84113168663399	8.77622436404071	8.73695022938942	8.77641030183728	8.71682961053492
ENSMUSG00000049999	5.13564269453316	5.01005883677259	5.16475549093996	4.99233770405094	4.99805848827662	4.98642351664831
ENSMUSG00000070476	7.17917799177454	7.16960355301081	7.16852670033868	6.99199538834488	7.09320683726132	6.99261247659308
ENSMUSG00000061897	8.5212557957003	8.52577449532206	8.62445768397657	8.59099028534305	8.57463745016242	8.57027115522701
ENSMUSG00000039117	9.89496936747152	9.90485075948906	9.91500984745715	9.71131825319689	9.70093521097127	9.70168543169279
ENSMUSG00000085704	7.03916093600426	7.0533636570882	7.07140423795053	6.98203726751866	7.10931016400718	6.87596031381553
ENSMUSG00000039108	10.890615340928	10.8289136725522	10.8755374586684	10.75329675429	10.692904282205	10.7078463310532
ENSMUSG00000027566	12.3956852744595	12.3820254939473	12.3894611487242	12.4667004285959	12.5231282873699	12.4769312071719
ENSMUSG00000039086	8.36367456755065	8.44361930504222	8.38604000386239	8.14360543876354	8.19433823049523	8.21911080503152
ENSMUSG00000039069	9.11867479357583	9.01242432380035	9.00095469768806	8.99278036766516	9.04798608970731	9.03297842579072
ENSMUSG00000039050	11.181314854958	11.1411168234584	11.1651780949066	11.2729545172602	11.2387588587752	11.2396970511707
ENSMUSG00000039041	11.6521157777422	11.6418187012142	11.6280452783857	11.6356095035096	11.6334776171888	11.5579048683315
ENSMUSG00000015647	9.49977788784785	9.52010796505896	9.48473431489971	9.65500348416281	9.58903956765448	9.73060338016484
ENSMUSG00000039001	13.2619556281317	13.3404439231486	13.3647211806479	13.3649182540893	13.3606828793785	13.2563675533355
ENSMUSG00000092827	4.55106796278177	4.5704808343461	4.55526256711227	4.59894402901688	4.62705753455203	4.63607186060284
ENSMUSG00000038990	9.4056319344406	9.49816999743855	9.52520819661619	9.2439940296903	9.20944550989127	9.12763725978033
ENSMUSG00000038963	4.31733051524921	4.32823540084126	4.32423214553227	4.17601297070467	4.20215792321935	4.14273027297252
ENSMUSG00000027569	9.49456873466948	9.51312670598299	9.54401502562597	9.31398630979693	9.42435469314615	9.35558934296003
ENSMUSG00000049401	11.7005802240414	11.7499326617455	11.7514177022764	11.961723432248	12.004952967857	11.9379978877331
ENSMUSG00000027570	3.78220417181361	3.73602766501685	3.72284826599899	3.76389019761402	3.70679085312839	3.74425760038625
ENSMUSG00000038914	11.8004706712372	11.7932803260594	11.8087639960611	11.6557382894093	11.6828958909419	11.6934814804132
ENSMUSG00000027573	10.9341830515247	10.9362214057546	10.9337389854459	10.9365402290188	10.9244790267748	11.0108962802829
ENSMUSG00000023393	5.16068950039525	5.09533086500786	5.09643302593962	5.16204579611505	5.1974525012064	5.04818200974019
ENSMUSG00000038848	11.5920847382356	11.6041697097129	11.5696013420806	11.7193330389718	11.6530814062754	11.680515191026
ENSMUSG00000027575	11.9010821023227	11.9090084503972	11.9474593547522	11.9364642075546	11.9759814600549	11.9428132007663
ENSMUSG00000070461	8.75914963651	8.80143320343043	8.70572398871703	8.39962503405573	8.3997982081967	8.55592975748968
ENSMUSG00000016356	7.6637572163813	7.70844364921467	7.74626275211138	7.18511482452372	7.16474636103948	7.19297491947905
ENSMUSG00000016344	9.99485245643673	9.95815822475355	9.92430495895909	9.97684767296801	9.96764024518692	9.96833302567621
ENSMUSG00000027580	10.2753046322563	10.285146677901	10.2755921743596	10.490297940008	10.4935123361468	10.6209907234005
[truncated: 12,718 more rows]
