# Supplementary material for: NEMF mutations in mice illustrate how Importin-β specific nuclear transport defects recapitulate neurodegenerative disease hallmarks
Source: PLoS Genet. 2024 Sep 23;20(9):e1011411. doi: 10.1371/journal.pgen.1011411 (PMC11449308; doi:10.1371/journal.pgen.1011411)
Supplement: S1 Data — (ZIP) [file pgen.1011411.s017.zip › S17 Data/Sequencing_Data/DEG/WT-vs-P/counts/normalized_counts.csv]

	P1	P2	P3	W1	W2	W3
ENSMUSG00000051951	52.8216865323976	48.4880335972419	32.7687992208562	0	0	0
ENSMUSG00000103922	13.8548685986617	12.3424085520252	7.97078899966772	15.3860922833063	16.1962874348828	14.5456206248813
ENSMUSG00000033845	1617.55590889375	1559.55148060947	1471.05339204979	1165.49649046045	1283.24431214841	1139.40694894904
ENSMUSG00000102275	19.9163736105762	15.868810995461	13.2846483327795	5.76978460623984	11.2128143779958	3.63640515622033
ENSMUSG00000025903	3365.86714018737	3217.84222963514	3283.9650678631	1654.00492045542	1527.43449193587	1740.62593477746
ENSMUSG00000033813	5384.34830915489	5349.55250669207	5402.42365533034	7657.46580324798	7739.33365734555	7843.72592196724
ENSMUSG00000103280	7.79336358674719	14.1056097737431	16.8272212215207	6.73141537394648	21.1797604917699	20.6062958852485
ENSMUSG00000002459	187.906655369349	187.780930112955	159.415779993354	479.853753085614	519.527066180472	493.338966193891
ENSMUSG00000033793	2824.66133555215	2725.90908877585	2753.4647777741	3576.304825101	3584.36299616599	3442.46354788857
ENSMUSG00000025907	2634.15689232055	2994.79727508783	2756.12170744066	2771.41987253054	2745.89365434475	2683.6670052906
ENSMUSG00000090031	57.1513329694794	60.8304421492671	77.0509603301213	81.7386152550645	56.064071889979	76.3645082806268
ENSMUSG00000087247	0.865929287416355	0.881600610858943	0	46.1582768499188	61.0475449468661	58.1824824995252
ENSMUSG00000051285	2190.80109716338	2524.90414950001	2514.34110778407	1757.86104336774	1745.46143817468	1813.35403790187
ENSMUSG00000103509	53.687615819814	59.9488415384081	53.1385933311181	30.7721845666125	21.1797604917699	41.212591770497
ENSMUSG00000061024	2287.78517735401	2303.62239617442	2166.28332146525	2421.38627308532	2375.87077987089	2141.84263701377
ENSMUSG00000025911	235.532766177249	235.387363099338	260.379107322479	83.6618767904777	73.5062275890836	92.1222639575816
ENSMUSG00000079671	25.9778786224906	15.868810995461	33.6544424430415	13.462830747893	16.1962874348828	23.0305659893954
ENSMUSG00000025912	343.773927104293	402.891479162537	348.943429541009	194.249415076741	203.076527068146	231.517794946027
ENSMUSG00000045210	2612.50866013514	3129.68216854925	3019.15774442969	3444.56140992519	3462.26790627226	3752.77012121938
ENSMUSG00000097893	40.6986765085687	49.3696342081008	41.6252314427092	31.7338153343191	32.3925748697657	35.1519165101298
ENSMUSG00000025915	301.343392020891	360.574649841308	328.573635430747	28.8489230311992	38.6219161908744	20.6062958852485
ENSMUSG00000098234	471.065532354497	432.865899931741	402.082022872127	447.158306983588	401.169581079406	433.944348642292
ENSMUSG00000025917	4165.98580176008	3872.87148350334	3803.83763928587	2614.67405739436	2820.64575019806	2722.45532695695
ENSMUSG00000056763	994.952751241392	1135.50158678632	1050.37286151177	647.177506666569	615.458922525548	661.825738432099
ENSMUSG00000067851	3722.63000660291	4338.35660603686	4330.79535648613	3458.98587144079	3300.30503192343	3630.34448095996
ENSMUSG00000042501	1.73185857483271	0.881600610858943	6.19950255529711	121.165476731037	105.898802458849	149.092611405033
ENSMUSG00000048960	359.360654277787	412.589085881985	406.510238983054	4.8081538385332	7.47520958533054	4.84854020829377
ENSMUSG00000016918	144.610190998531	146.345701402585	147.01677488276	1683.81547425433	1582.25269556163	1701.83761311111
ENSMUSG00000025938	37.2349593589033	44.0800305429471	53.1385933311181	0	0	0
ENSMUSG00000005886	2473.09404486111	2910.16361644537	2926.16520610024	1791.51812023747	1678.18455190671	2027.90194211887
ENSMUSG00000025935	5179.98899732463	5242.87883277813	5238.57965922606	5660.15869872129	5770.86179987518	5672.79204370371
ENSMUSG00000025937	1587.24838383418	1625.67152642389	1593.27215671136	1624.19436665652	1690.64323454892	1761.23223066271
ENSMUSG00000025932	22.5141614728252	24.6848171040504	21.2554373324472	597.172706745824	549.427904521795	623.037416765749
ENSMUSG00000025925	857.269994542191	901.877424908699	898.927870518081	737.570798830993	710.144910606401	715.159680723331
ENSMUSG00000043716	46813.869136303	41296.8174144655	41750.9927802595	33525.3334545566	32558.2753489072	33509.4735145703
ENSMUSG00000025921	458.076593043252	545.710778121686	540.242365533034	528.896922238652	596.770898562221	553.945718797563
ENSMUSG00000025920	1136.96515437767	1142.55439167319	1093.76937939885	1061.64036754813	1035.31652756828	1043.64827983523
ENSMUSG00000025939	1990.7714317702	2018.86539886698	2057.34920513646	2439.65725767175	2392.06706730577	2333.35997524138
ENSMUSG00000079658	2341.47279317382	2283.34558212466	2140.59966802187	2559.86110363508	2651.2076662639	2344.26919071004
ENSMUSG00000025940	1263.39083034046	1146.08079411663	1230.15843561538	996.24947534408	1005.41568922696	1012.13276848132
ENSMUSG00000025779	130.75532239987	131.358491017983	134.617769772166	113.472430589384	127.078562950619	134.546990780152
ENSMUSG00000042686	52.8216865323976	55.5408384841134	68.1945281082682	0.961630767706641	0	0
ENSMUSG00000025777	19.0504443231598	20.2768140497557	19.4841508880766	0	0	0
ENSMUSG00000067780	4322.71900278244	5226.12842117181	5204.03957356083	3.84652307082656	3.73760479266527	4.84854020829377
ENSMUSG00000100720	26.843807909907	22.0400152714736	19.4841508880766	29.8105537989059	23.6714970202134	16.9698907290282
ENSMUSG00000041859	4339.17165924335	4392.13424329925	4153.66671204906	4050.38879358037	4193.59257737043	3989.1364563737
ENSMUSG00000025931	1079.81382140819	1052.63112936558	1117.68174639785	150.014399762236	163.20874261305	176.971717602722
ENSMUSG00000041809	214.750463279256	186.899329502096	205.46922754699	138.474830549756	109.636407251515	122.425640259418
ENSMUSG00000041779	1469.48200074555	1648.59314230622	1729.66121292789	1892.48935084667	1809.00071964999	2002.44710602533
ENSMUSG00000025933	193.968160381263	202.768140497557	178.014287659246	157.707445903889	173.175688726824	221.82071452944
ENSMUSG00000028033	42.4305350834014	52.0144360406776	51.3673068867475	31.7338153343191	26.1632335486569	44.8489969267173
ENSMUSG00000082935	30.3075250595724	35.2640244343577	34.5400856652268	36.5419691728523	42.3595209835397	59.3946175515986
ENSMUSG00000026158	738.637682166151	811.954162601087	805.935332188625	497.163106904333	446.020838591389	461.823454839981
ENSMUSG00000026156	37.2349593589033	55.5408384841134	36.3113721095974	30.7721845666125	13.7045509064393	21.818430937322
ENSMUSG00000026155	1224.42401240673	1189.27922404871	1172.59162617334	977.978490757654	1017.87437186917	911.525559159228
ENSMUSG00000026154	794.057156560797	695.582881967706	703.20071841513	424.079168558629	477.167545196933	406.065242444603
ENSMUSG00000026153	1295.43021397487	1662.69875207997	1576.44493548984	1600.15359746385	1630.84155786628	1716.38323373599
ENSMUSG00000026147	68.408413705892	84.6336586424585	84.1361061076037	0	1.24586826422176	1.21213505207344
ENSMUSG00000100131	4.32964643708177	11.4608079411663	8.85643222185302	25.9640307280793	46.097125776205	46.0611319787908
ENSMUSG00000067736	22.5141614728252	22.0400152714736	23.0267237768178	61.544369133225	48.5888623046485	78.7887783847737
ENSMUSG00000101939	175.78364534552	123.424085520252	170.929141881763	383.69067631495	443.529102062945	556.36998890171
ENSMUSG00000101111	54.5535451072304	50.2512348189598	84.1361061076037	156.745815136182	178.159161783711	242.427010414688
ENSMUSG00000100862	43.2964643708177	29.9744207692041	38.082658553968	70.1990460425848	89.7025150239665	124.849910363565
ENSMUSG00000102070	15.5867271734944	14.1056097737431	15.9415779993354	41.3501230113855	49.8347305688702	66.6674278640393
ENSMUSG00000101249	10.3911514489963	3.52640244343577	1.7712864443706	15.3860922833063	31.1467066055439	21.818430937322
ENSMUSG00000073725	1568.19793951102	1561.31468183119	1594.15779993354	3109.91390276328	3022.47640900198	3167.3088910679
ENSMUSG00000086240	170.588069621022	133.1216922397	138.160342660907	99.047969073784	117.111616836845	117.577100051124
ENSMUSG00000099492	48.4920400953159	39.6720274886524	28.3405831099297	31.7338153343191	32.3925748697657	32.7276464059829
ENSMUSG00000048874	4530.54203176237	5068.32191182806	5211.12471933832	3888.83482460565	3603.05102012932	3897.01419241612
ENSMUSG00000026064	2549.29582215375	2896.05800667163	2743.72270233006	2204.05771958362	2088.07521083566	2138.20623185755
ENSMUSG00000026134	1312.74879972319	1253.63606864142	1331.12176294451	1061.64036754813	1087.64299466559	1150.3161644177
ENSMUSG00000103746	43.2964643708177	26.4480183257683	39.8539449983386	27.8872922634926	24.9173652844351	37.5761866142767
ENSMUSG00000004768	1963.06169457288	1934.23174022452	1928.93093791959	1385.70993626527	1376.68443196504	1367.28833873884
ENSMUSG00000042215	921.348761811002	899.232623076122	1001.66248429158	1185.69073658229	1090.13473119404	1198.80156650063
ENSMUSG00000042197	1908.50814946565	2257.77916440975	2172.48282402055	1889.60445854355	1921.12886342995	1893.35495133872
ENSMUSG00000042182	174.051786770687	189.544131334673	167.386568993022	46.1582768499188	49.8347305688702	50.9096721870846
ENSMUSG00000026131	8520.74418817693	10394.0712020269	10539.1543440051	6352.53285147007	6153.34335699125	7247.35547634711
ENSMUSG00000102336	2.59778786224906	4.40800305429472	2.65692966655591	208.673876592341	128.324431214841	204.850823800412
ENSMUSG00000042111	1003.61204411556	994.445489048888	952.952107071385	787.575598751739	752.504431589941	772.130028170782
ENSMUSG00000026127	1922.36301806431	1841.66367608433	1706.63448915108	2182.90184269407	2036.99461200257	1957.59810909861
ENSMUSG00000026126	18.1845150357435	10.5792073303073	16.8272212215207	2.88489230311992	3.73760479266527	3.63640515622033
ENSMUSG00000037509	158.465059597193	176.320122171789	149.673704549316	52.8896922238652	58.5558084184225	40.0004567184236
ENSMUSG00000104002	11.2570807364126	13.2240091628841	16.8272212215207	1.92326153541328	4.98347305688702	10.909215468661
ENSMUSG00000037503	9497.51242438258	10054.6549668462	10319.5148249031	8917.20210894368	9103.55940666837	9211.01426070608
ENSMUSG00000026123	761.151843638976	744.952516175807	826.305126298887	2288.6812271418	2459.34395357375	2309.11727419991
ENSMUSG00000045216	2995.24940517317	2962.17805248605	3000.5592367638	1396.28787471004	1384.15964155037	1386.68249957202
ENSMUSG00000102202	12.123010023829	6.1712042760126	9.74207544403832	23.0791384249594	22.4256287559916	24.2427010414688
ENSMUSG00000037470	6071.03023407606	6545.00293501679	6459.88166261959	7907.48980285171	7629.69725009404	8252.21543451599
ENSMUSG00000047180	5.19557572449813	13.2240091628841	6.19950255529711	34.6187076374391	48.5888623046485	30.303376301836
ENSMUSG00000037447	249.38763477591	260.072180203388	226.724664879437	299.067168756765	275.336886393008	315.155113539095
ENSMUSG00000010453	1932.7541695133	1950.10055121998	1993.58289313911	2326.18482708236	2328.52778583046	2441.23999487591
ENSMUSG00000037432	134.219039549535	148.108902624302	170.043498659578	76.9304614165313	72.2603593248619	65.4552928119659
ENSMUSG00000001143	1560.40457592427	1520.76105373168	1522.42069893653	841.426921743311	900.76275503233	829.100375618234
ENSMUSG00000037408	613.077935490779	706.162089298013	758.110598190618	581.786614462518	641.622156074204	683.644169369421
ENSMUSG00000001138	574.111117557043	631.226037375003	591.609672419782	428.887322397162	365.039401416975	328.488599111903
ENSMUSG00000067653	47.6261108078995	50.2512348189598	31.8831559986709	19.2326153541328	9.96694611377405	40.0004567184236
ENSMUSG00000079610	198.297806818345	253.019375316517	209.897443657917	215.405291966288	201.830658803925	179.395987706869
ENSMUSG00000026121	1262.52490105305	1316.2297120124	1327.57919005577	813.539629479818	915.713174202991	827.888240566161
ENSMUSG00000087589	91.7885044661336	110.200076357368	124.875694328128	63.4676306686383	71.0144910606401	66.6674278640393
ENSMUSG00000061518	3852.51939971536	3649.82652895602	3452.23728007831	2623.32873430372	2701.04239683277	2633.96946815559
ENSMUSG00000037351	4262.1039526633	4017.4539836842	4066.87367627491	3965.76528602219	4014.1875473225	3943.07532439491
ENSMUSG00000026116	4077.66101444361	4532.30874042583	4556.63437814338	4026.3480243877	4036.61317607849	4230.35133173631
ENSMUSG00000026113	932.605842547414	1012.95910187693	1006.97634362469	602.942491352064	571.853533277786	620.613146661602
ENSMUSG00000026112	5570.52310594941	6075.10980942898	6053.37142363654	4837.96439233211	4518.76419433231	4966.11730834489
ENSMUSG00000026111	1236.54702243055	1235.12245581338	1208.01735506075	1068.37178292208	1090.13473119404	1089.70941181402
ENSMUSG00000026110	222.543826866003	242.440167986209	247.094458989699	122.127107498743	118.357485101067	117.577100051124
ENSMUSG00000060771	291.818169859312	335.889832737257	331.230565097303	165.400492045542	155.73353302772	149.092611405033
ENSMUSG00000037216	301.343392020891	297.099405859464	299.347409098632	200.019199682981	221.764551031473	161.213961925768
ENSMUSG00000026088	638.189884825853	564.224390949724	631.46361741812	535.628337612599	554.411377578681	459.399184735834
ENSMUSG00000026087	2071.30285549992	1779.07003271335	1957.27152102952	1631.88741279817	1638.31676745161	1540.62365118534
ENSMUSG00000058407	2492.14448918427	2380.32164931915	2252.19071401722	2216.55891956381	2283.67652831848	2249.72265664831
ENSMUSG00000026083	11177.4152419703	10753.7642512574	10292.9455282376	7925.76078743813	7694.48239983357	7417.05438363739
ENSMUSG00000026082	1026.9921348758	1109.05356846055	1091.11244973229	980.863383060773	933.155329902095	1033.95119941865
ENSMUSG00000037138	1849.62495792133	1954.50855427428	2097.20315013479	1023.17513683987	1000.43221617007	1038.79973962694
ENSMUSG00000048814	46.7601815204832	51.1328354298187	32.7687992208562	0	0	0
ENSMUSG00000026080	523.021289599478	554.526784230275	503.045350201251	107.702645983144	98.4235928735187	98.1829392179488
ENSMUSG00000026078	3117.34543469888	2931.32203110599	2972.21865365387	3132.99304118824	3337.68107985009	3150.33900033888
ENSMUSG00000103046	46.7601815204832	37.0272256560756	27.4549398877444	33.6570768697324	22.4256287559916	20.6062958852485
ENSMUSG00000026077	22.5141614728252	21.1584146606146	30.9975127764856	18.2709845864262	21.1797604917699	14.5456206248813
ENSMUSG00000073702	21163.3117844557	18207.6974160698	18383.2963629003	14674.4855152033	15810.0682729741	13657.1256317115
ENSMUSG00000003134	64.9446965562266	67.8832470361386	68.1945281082682	22.1175076572527	18.6880239633263	23.0305659893954
ENSMUSG00000003135	1352.58154694435	1457.28580974983	1304.55246627895	1137.60919819696	1097.60994077937	1036.37546952279
ENSMUSG00000085894	9.5252221615799	7.93440549773049	10.6277186662236	15.3860922833063	4.98347305688702	15.7577556769547
ENSMUSG00000048234	1571.66165666068	1513.70824884481	1584.4157244895	1860.75553551235	1772.87053998756	1709.11042342355
ENSMUSG00000026074	17159.2547594425	18705.8017612051	18555.1111480043	9104.72010864647	9344.01198166317	9644.95860934838
ENSMUSG00000026072	2463.56882269953	2730.31709183015	2822.54494910456	2331.9546116886	2403.27988168377	2484.87685675056
ENSMUSG00000070942	5.19557572449813	3.52640244343577	0	23.0791384249594	21.1797604917699	35.1519165101298
ENSMUSG00000026069	7890.34766693783	8748.12286155329	8539.37194831068	6773.72712772558	6661.65760879373	7117.65702577525
ENSMUSG00000026068	261.510644799739	322.665823574373	286.948403988038	62.5059999009316	47.3429940404267	65.4552928119659
ENSMUSG00000041945	180.979221070018	178.083323393506	174.471714770504	5.76978460623984	16.1962874348828	6.06067526036721
ENSMUSG00000060679	1671.24352471356	1583.35469710266	1533.04841760276	1478.02648996511	1415.30634815591	1334.56069233286
ENSMUSG00000070939	1265.98861820271	1373.53375171823	1388.68857238655	1290.50849026231	1178.59137795378	1271.52966962504
ENSMUSG00000041878	10.3911514489963	8.81600610858943	23.0267237768178	9.61630767706641	4.98347305688702	8.48494536451409
ENSMUSG00000010290	1742.24972628171	1961.56135916115	1843.9091885898	1137.60919819696	1153.67401266935	1175.77100051124
ENSMUSG00000008136	351.56729069104	327.073826628668	369.313223651271	1773.24713565105	1805.26311485732	1684.86772238208
ENSMUSG00000066877	1815.8537157121	1816.97885898028	1703.97755948452	997.211106111786	1002.92395269851	918.798369471669
ENSMUSG00000103945	11.2570807364126	21.1584146606146	16.8272212215207	0	7.47520958533054	7.27281031244065
ENSMUSG00000026051	2385.63518683206	2224.27834119711	2092.77493402387	1663.62122813249	1542.38491110653	1517.59308519595
ENSMUSG00000100635	15.5867271734944	13.2240091628841	12.3990051105942	17.3093538187195	18.6880239633263	14.5456206248813
ENSMUSG00000057363	3403.96802883369	3151.72218382072	3239.68290675383	2566.59251900902	2572.71796561793	2438.81572477176
ENSMUSG00000100701	9.5252221615799	12.3424085520252	16.8272212215207	18.2709845864262	14.9504191706611	15.7577556769547
ENSMUSG00000041763	4605.01195048018	4708.62886259761	4955.17382812676	3353.20648699306	3436.1046727236	3624.28380569959
ENSMUSG00000026049	431.232785133345	409.06268343855	443.707254314836	426.964060861748	428.578682892284	396.368162028015
ENSMUSG00000026047	3015.16577878375	2834.3459639115	2873.9122559913	1729.97375110425	1668.21760579293	1602.44253884109
ENSMUSG00000041684	1625.3492724805	1771.13562721562	1684.49340859644	1233.77227496762	1225.93437199421	1256.98404900016
ENSMUSG00000026048	1329.2014561841	1420.25858409376	1404.63015038589	658.717075879049	764.963114232158	723.644626087845
ENSMUSG00000056870	5459.68415716012	5709.24555592251	5621.17753121011	6072.69829806744	5778.33700946051	6180.67663052248
ENSMUSG00000026043	49130.2299801417	51363.8147898637	50453.3230814523	68247.897214908	69519.449143574	69545.0364776616
ENSMUSG00000026042	55379.6416474256	59729.3229863042	58640.2090273332	62935.8488540965	62593.6674627653	64841.9524756167
ENSMUSG00000104476	12.123010023829	11.4608079411663	15.0559347771501	11.5395692124797	12.4586826422176	18.1820257811016
ENSMUSG00000025995	2468.76439842403	2591.02419531443	2510.79853489533	2632.94504198078	2662.42048064189	2625.48452279108
ENSMUSG00000084817	109.107090214461	83.7520580315996	98.3063976625685	112.510799821677	125.832694686397	105.455749530389
ENSMUSG00000025993	232.069049027583	245.966570429645	210.783086880102	305.798584130712	306.483592998552	338.18567952849
ENSMUSG00000041144	149.805766723029	147.227302013443	165.615282548651	6.73141537394648	8.72107784955229	7.27281031244065
ENSMUSG00000101337	12.9889393112453	12.3424085520252	12.3990051105942	13.462830747893	4.98347305688702	6.06067526036721
ENSMUSG00000025986	2099.01259269724	2429.69128352725	2338.0981065692	915.472490856722	900.76275503233	1066.67884582463
ENSMUSG00000100213	41.564605795985	39.6720274886524	47.8247339980063	15.3860922833063	16.1962874348828	20.6062958852485
ENSMUSG00000100816	6.06150501191448	7.93440549773049	3.54257288874121	23.0791384249594	8.72107784955229	15.7577556769547
ENSMUSG00000026109	2.59778786224906	0.881600610858943	9.74207544403832	300.028799524472	316.450539112326	293.336682601773
ENSMUSG00000045954	2141.44312778065	2139.64468255465	2081.26157213546	5414.94285295609	5235.13844625982	5412.18300750792
ENSMUSG00000026107	3487.96316971308	3628.66811429541	3624.93770840444	1668.42938197102	1605.92419258184	1626.68523988256
ENSMUSG00000018417	5188.6482901988	5656.34951927098	5507.81519877039	1255.88978262487	1223.44263546576	1277.59034488541
ENSMUSG00000109599	13.8548685986617	15.868810995461	17.712864443706	8.65467690935977	8.72107784955229	4.84854020829377
ENSMUSG00000026104	2792.62195191774	2718.85628388898	2792.43307955026	1779.97855102499	1805.26311485732	1633.958050195
ENSMUSG00000026103	3704.44549156717	4026.26998979279	4033.21923383186	5368.78457610618	5181.56611089828	5670.36777359956
ENSMUSG00000002881	3071.45118246581	3415.32076646755	3224.62697197668	1947.30230460595	1897.45736640973	1917.59765238018
ENSMUSG00000043015	412.182340810185	444.326707872907	407.395882205239	215.405291966288	234.22323367369	223.032849581513
ENSMUSG00000041439	22.5141614728252	48.4880335972419	28.3405831099297	54.8129537592785	58.5558084184225	56.9703474474518
ENSMUSG00000026102	826.962469482619	822.533369931394	770.509603301213	539.474860683425	534.477485351133	576.976284786958
ENSMUSG00000041426	1285.03906252587	1283.61048941062	1232.81536528194	764.496460326779	787.38874298815	711.52327556711
ENSMUSG00000026098	523.887218886895	622.410031266414	546.441868088331	257.71704574538	296.516646884778	296.973087757993
ENSMUSG00000026097	461.540310192917	484.880335972419	431.308249204242	437.541999306522	404.907185872071	471.520535256569
ENSMUSG00000026096	399.19340149894	357.048247397872	384.369158428421	205.788984289221	213.04347318192	219.396444425293
ENSMUSG00000026095	739.503611453567	783.7429430536	697.886859082018	467.352553105427	480.905149989598	450.91423937132
ENSMUSG00000026094	1569.06386879843	1536.62986472714	1476.3672513829	1704.00972037617	1644.54610877272	1729.7167193088
ENSMUSG00000042807	23.3800907602416	28.2112195474862	23.9123669990031	55.7745845269852	59.8016766826443	46.0611319787908
ENSMUSG00000041303	1714.53998908438	1893.67811212501	1924.50272180866	1504.95215146089	1436.48610864768	1438.80430681118
ENSMUSG00000073678	545.535451072304	625.93643370985	660.689843750235	219.251815037114	199.338922275481	272.730386716524
ENSMUSG00000052331	439.892078007508	571.277195836595	487.103772201916	1418.4053823673	1367.96335411549	1442.4407119674
ENSMUSG00000025982	15017.8116316618	16656.9619415689	16335.6892332079	11013.5571825442	11025.9341383625	11247.4011481895
ENSMUSG00000103030	12.9889393112453	17.6320122171789	24.7980102211884	11.5395692124797	4.98347305688702	15.7577556769547
ENSMUSG00000025981	597.491208317285	643.568445927028	694.344286193277	607.750645190597	549.427904521795	592.734040463913
ENSMUSG00000025980	24307.5010270645	25056.8525618329	24196.6584733246	24255.2128538646	23832.214026298	23956.6371691795
ENSMUSG00000073676	7450.45558893032	6996.38244777657	7115.25764703671	8125.77998712111	8420.82359787485	7518.87372801156
ENSMUSG00000025979	3051.53480885523	2857.26757979383	2953.62014598798	2452.15845765193	2405.77161821221	2390.33032268883
ENSMUSG00000025978	284.890735559981	288.283399750874	239.123669990031	896.239875502589	822.273054386359	815.766890045426
ENSMUSG00000097649	55.4194743946467	55.5408384841134	50.4816636645622	234.63790732042	166.946347405715	167.274637186135
ENSMUSG00000046994	602.686784041783	647.094848370464	679.288351416126	406.769814739909	441.037365534502	486.06615588145
ENSMUSG00000100215	8.65929287416355	14.1056097737431	14.1702915549648	54.8129537592785	39.8677844550962	40.0004567184236
ENSMUSG00000038349	572.379258982211	692.938080135129	677.517064971756	11.5395692124797	13.7045509064393	6.06067526036721
ENSMUSG00000038331	246.789846913661	240.676966764491	251.522675100626	1881.9114124019	1984.66814490526	1947.90102868202
ENSMUSG00000087022	43.2964643708177	44.0800305429471	53.1385933311181	586.594768301051	604.246108147552	570.915609526591
ENSMUSG00000097519	75.3358480052229	70.5280488687154	79.7078899966772	47.1199076176254	67.2768862679748	52.121807239158
ENSMUSG00000038323	691.877500645668	698.227683800283	687.259140415794	548.129537592785	527.002275765803	564.854934266224
ENSMUSG00000048495	360.226583565204	362.337851063026	333.887494763859	434.657107003402	454.741916440941	456.974914631688
ENSMUSG00000025971	490.981905965073	464.603521922663	502.159706979066	509.66430688452	490.872096103372	455.762779579614
ENSMUSG00000038305	194.83408966868	221.281753325595	181.556860547987	1154.91855201568	1116.29796474269	1067.8909808767
ENSMUSG00000054770	651.178824137099	643.568445927028	632.349260640305	473.122337711667	446.020838591389	475.156940412789
ENSMUSG00000026039	876.320438865351	837.520580315996	932.582312961123	500.047999207453	477.167545196933	507.884586818772
ENSMUSG00000063558	25.1119493350743	24.6848171040504	43.3965178870798	177.901692025729	206.814131860812	193.941608331751
ENSMUSG00000103839	103.045585202546	88.1600610858943	93.878181551642	52.8896922238652	48.5888623046485	40.0004567184236
ENSMUSG00000051223	15727.8736473433	16478.8786181754	16606.6960591966	15350.5119449011	15031.4006078355	15881.3934522662
ENSMUSG00000026034	2855.83478989914	2947.19084210145	2894.28205010157	1766.5157202771	1752.93664776001	1789.1113368604
ENSMUSG00000026035	1032.18771060029	955.655062171094	941.438745182976	614.482060564543	609.229581204439	591.52190541184
ENSMUSG00000026036	1215.76471953256	1168.1208093881	1222.18764661572	877.007260148456	808.56850347992	853.343076659703
ENSMUSG00000026037	1356.04526409401	1305.65050468209	1385.14599949781	1547.26390523998	1572.28574944786	1681.23131722586
ENSMUSG00000085054	16.4526564609107	16.7504116063199	19.4841508880766	29.8105537989059	8.72107784955229	30.303376301836
ENSMUSG00000038174	671.095197747675	787.269345497036	697.886859082018	451.966460822121	441.037365534502	463.035589892055
ENSMUSG00000026032	1589.84617169643	1521.64265434254	1405.51579360807	1144.3406135709	1147.44467134824	1156.37683967806
ENSMUSG00000102059	91.7885044661336	79.3440549773049	98.3063976625685	55.7745845269852	36.1301796624309	47.2732670308642
ENSMUSG00000026031	1689.42803974931	1971.2589658806	1932.47351080833	1412.63559776106	1330.58730618884	1480.01689858167
ENSMUSG00000026029	2462.70289341211	2419.11207619694	2489.54309756288	1219.34781345202	1304.42407264018	1393.95530988446
ENSMUSG00000026028	3026.42285952016	3402.97835791552	3426.55362663493	1622.2711051211	1574.7774859763	1728.50458425673
ENSMUSG00000026027	665.899622023177	676.187668528809	681.059637860497	351.95686098063	381.235688851857	355.155570257518
ENSMUSG00000038079	1214.03286095773	1202.5032332116	1089.34116328792	1027.02165991069	1061.47976111694	1019.40557879376
ENSMUSG00000097573	90.9225751787173	79.3440549773049	66.4232416638976	39.4268614759723	42.3595209835397	43.6368618746439
ENSMUSG00000079550	12.123010023829	10.5792073303073	15.0559347771501	24.040769192666	13.7045509064393	24.2427010414688
ENSMUSG00000026024	1732.72450412013	1839.01887425176	1880.2205606994	1563.611628291	1650.77545009383	1768.50504097515
ENSMUSG00000026023	4.32964643708177	0.881600610858943	2.65692966655591	30.7721845666125	46.097125776205	49.6975371350111
ENSMUSG00000041075	3698.38398655525	3907.25390732684	3972.10985150108	2433.88747306551	2458.09808530953	2501.84674747958
ENSMUSG00000097819	46.7601815204832	46.724832375524	32.7687992208562	8.65467690935977	9.96694611377405	12.1213505207344
ENSMUSG00000026021	3619.58442140036	3493.78322083399	3353.93088241574	3073.37193359042	3062.34419345708	3132.15697455777
ENSMUSG00000026020	5217.22395668354	5615.79589117147	5065.87923089993	6388.11318987521	6157.08096178392	6424.31577598924
ENSMUSG00000067336	3696.65212798042	4530.54553920411	4662.02592158343	3341.66691778058	3252.96203788301	3669.13280262631
ENSMUSG00000041040	1977.78249245895	2098.20945384428	2118.45858746724	1014.52045993051	966.793773036083	909.101289055081
ENSMUSG00000026019	1546.54970732561	1528.69545922941	1437.39894960674	1671.31427427414	1615.89113869562	1758.80796055856
ENSMUSG00000026017	607.016430478865	669.134863641938	664.232416638976	238.484430391247	302.745988205887	335.761409424343
ENSMUSG00000073664	1656.52272682749	2092.03824956827	2048.4927729146	1133.76267512613	1063.97149764538	1214.55932217759
ENSMUSG00000049439	1898.11699801665	1879.57250235127	1991.81160669474	2445.42704227799	2344.72407326535	2481.24045159434
ENSMUSG00000026782	1582.05280810968	1833.7292705866	1788.11366559212	2055.9665813568	1842.63916278398	2042.44756274375
ENSMUSG00000026014	675.424844184757	804.019757103356	776.70910585651	1364.55405937572	1199.77113844555	1360.0155284264
ENSMUSG00000101188	295.281887008977	296.217805248605	323.259776097635	252.908891906846	241.698443259021	233.942065050174
ENSMUSG00000052062	150.671696010446	207.176143551852	201.926654658249	378.882522476416	418.61173677851	407.277377496676
ENSMUSG00000025969	3535.58928052098	3959.26834336751	3996.90786172227	12416.5764726281	12511.0091093149	13437.7291872862
ENSMUSG00000040865	1125.70807364126	1444.94340119781	1498.50833193753	1179.92095197605	1187.31245580333	1231.52921290662
ENSMUSG00000084799	56.2854036820631	63.4752439818439	71.7371009970094	53.8513229915719	48.5888623046485	52.121807239158
ENSMUSG00000101599	64.0787672688103	87.2784604750354	77.0509603301213	26.9256614957859	39.8677844550962	30.303376301836
ENSMUSG00000025968	5360.10228910724	5504.71421420324	5529.95627932502	3449.36956376372	3402.46622958962	3790.34630783365
ENSMUSG00000025967	25665.2781497333	22511.6715982831	22195.990434408	18267.1380633553	17246.5543816218	16583.2196474168
ENSMUSG00000081643	18.1845150357435	14.987210384602	14.1702915549648	9.61630767706641	12.4586826422176	13.3334855728079
ENSMUSG00000025964	3448.13042249192	3633.0761173497	3813.57971472991	355.803384051457	362.547664888531	351.519165101298
ENSMUSG00000025962	1048.64036706121	1110.81676968227	1032.65999706806	993.36458304096	1049.02107847472	1063.04244066841
ENSMUSG00000025959	1088.47311428236	1196.33202893559	1169.93469650678	688.527629677955	620.442395582435	650.916522963438
ENSMUSG00000025958	3136.39587902204	3672.74814483836	3769.29755362064	2535.82033444241	2486.75305538663	2740.63735273805
ENSMUSG00000025956	1225.28994169414	1169.00240999896	1130.96639473063	877.007260148456	888.304072390112	899.404208638494
ENSMUSG00000101832	20.7823028979925	10.5792073303073	8.85643222185302	8.65467690935977	6.22934132110878	7.27281031244065
ENSMUSG00000100437	3.46371714966542	0	0.885643222185302	21.1558768895461	28.6549700771004	18.1820257811016
ENSMUSG00000087213	143.744261711115	107.555274524791	111.591045995348	211.558768895461	214.289341446142	176.971717602722
ENSMUSG00000070871	1039.98107418704	1148.7255959492	1018.4897055131	1233.77227496762	1257.08107859975	1383.0460944158
ENSMUSG00000045005	909.225751787173	1102.88236418454	1101.74016839852	780.844183377792	833.485868764355	812.130484889206
ENSMUSG00000051344	528.216865323976	575.68519889089	536.699792644293	322.146307181725	345.105509189426	392.731756871795
ENSMUSG00000084416	302.209321308308	246.848171040504	286.062760765852	250.985630371433	249.173652844351	208.487228956632
ENSMUSG00000025950	19189.8589384338	19015.2435756165	19822.4665989514	3672.46790187166	3555.70802608889	3814.58900887512
ENSMUSG00000025949	2460.97103483728	2761.17311321021	2923.50827643368	1646.31187431377	1625.85808480939	1763.65650076686
ENSMUSG00000015222	5022.38986701486	5366.30291829839	5830.18933164584	10965.4756441588	11015.9671922488	11948.0152082879
ENSMUSG00000073656	1.73185857483271	6.1712042760126	5.31385933311181	25.9640307280793	17.4421556991046	14.5456206248813
ENSMUSG00000026005	2313.7630559765	2425.28328047295	2391.23669990031	1706.89461267929	1624.61221654517	1778.20212139174
ENSMUSG00000026004	1052.10408421087	1171.64721183154	1265.5841645028	977.978490757654	877.091258012116	980.617257127414
ENSMUSG00000102559	8.65929287416355	16.7504116063199	12.3990051105942	17.3093538187195	3.73760479266527	14.5456206248813
ENSMUSG00000026003	6240.75237440967	5986.06814773222	5793.87795953624	2423.30953462073	2373.37904334245	2364.87548659529
ENSMUSG00000026000	1871.27319010674	1787.88603882194	1715.49092137293	1300.12479793938	1225.93437199421	1218.19572733381
ENSMUSG00000025997	626.066874802025	750.242119840961	683.716567527053	127.896892104983	161.962874348828	127.274180467711
ENSMUSG00000026196	547.267309647136	584.501204999479	604.894320752561	361.573168657697	393.694371494075	396.368162028015
ENSMUSG00000026192	6485.8103627485	6493.87009958697	6519.21975850601	7443.98377281711	7409.17856732678	7334.6292000964
ENSMUSG00000026193	87839.866915515	100691.132168643	102900.229056044	254940.817719011	253348.557397758	273791.004887089
ENSMUSG00000073652	15.5867271734944	6.1712042760126	13.2846483327795	18.2709845864262	17.4421556991046	20.6062958852485
ENSMUSG00000101211	8.65929287416355	11.4608079411663	6.19950255529711	52.8896922238652	33.6384431339874	41.212591770497
ENSMUSG00000039395	79.6654944423046	50.2512348189598	44.2821611092651	131.74341517581	137.045509064393	115.152829946977
ENSMUSG00000097131	81.3973530171373	74.0544513121512	88.5643222185302	33.6570768697324	34.8843113982092	37.5761866142767
ENSMUSG00000026189	496.177481689571	507.801951854751	477.361696757878	426.964060861748	480.905149989598	406.065242444603
ENSMUSG00000026188	109.973019501877	144.582500180867	140.817272327463	21.1558768895461	13.7045509064393	29.0912412497626
ENSMUSG00000026187	3930.45303558283	3759.14500470253	3864.06137839447	2005.00015066835	1866.31065980419	1903.0520317553
ENSMUSG00000039372	31.1734543469888	44.0800305429471	38.9683017761533	11.5395692124797	13.7045509064393	16.9698907290282
ENSMUSG00000039354	2086.023653386	2022.39180131042	2110.48779846757	952.976090797281	843.452814878129	889.707128221906
ENSMUSG00000046330	18380.2150546995	15471.2091199636	14761.0155841624	10479.852106467	10638.4691081896	9958.9015878354
ENSMUSG00000039323	3920.92781342125	3722.99937965732	3535.48774296372	1624.19436665652	1491.30431227344	1278.80247993748
ENSMUSG00000026185	63.2128379813939	59.9488415384081	68.1945281082682	1199.15356733018	1110.06862342158	1253.34764384394
ENSMUSG00000055322	2169.15286497797	2347.70242671737	2364.66740323476	6074.62155960285	5936.56227901667	6344.31486255239
ENSMUSG00000061815	10.3911514489963	3.52640244343577	10.6277186662236	37.503599940559	27.4091018128786	33.9397814580564
ENSMUSG00000006304	9244.661072457	9000.26063625895	8790.8946234113	8188.28598702205	8854.38575382402	8412.21726138969
ENSMUSG00000006299	6935.22766291759	6322.83958108034	6112.70951952295	4971.63106904333	5098.09293719543	4593.99184735834
ENSMUSG00000026179	1154.283740126	1021.77510798551	1158.42133461837	1376.0936285882	1505.00886317988	1349.10631295774
ENSMUSG00000006301	1368.16827411784	1370.0073492748	1332.00740616669	2674.29516499217	2664.91221717034	2669.12138466572
ENSMUSG00000073650	4.32964643708177	0	0	39.4268614759723	49.8347305688702	36.3640515622033
ENSMUSG00000026176	5349.71113765824	5465.92378732545	5498.95876654854	5059.13946890464	4875.08251789973	4770.96356496107
ENSMUSG00000033364	1298.02800183712	1423.78498653719	1449.79795471734	1178.95932120834	1245.86826422176	1282.4388850937
ENSMUSG00000026174	2848.04142631239	3091.77334228231	2942.99242732176	2501.20162680497	2383.34598945622	2549.12001451045
ENSMUSG00000026173	12.123010023829	8.81600610858943	17.712864443706	13.462830747893	17.4421556991046	12.1213505207344
ENSMUSG00000026135	1317.94437544769	1397.33696821142	1496.73704549316	1324.16556713204	1349.27533015216	1341.8335026453
ENSMUSG00000026172	1143.892588677	973.287074388273	1073.39958528859	493.316583833507	528.248144030025	539.400098172682
ENSMUSG00000026171	928.276196110332	863.968598641764	882.986292518746	821.232675621471	784.897006459706	760.008677650048
ENSMUSG00000033276	621.737228364943	679.714070972245	666.003703083347	265.410091887033	280.320359449895	270.306116612378
ENSMUSG00000033257	1601.96918172026	1670.6331575777	1748.25972059379	1456.87061307556	1455.17413261101	1612.13961925768
ENSMUSG00000026170	5.19557572449813	2.64480183257683	8.85643222185302	24.040769192666	37.3760479266527	37.5761866142767
ENSMUSG00000006542	125.559746675371	122.542484909393	135.503412994351	57.6978460623984	84.7190419670794	59.3946175515986
ENSMUSG00000033227	0	1.76320122171789	0.885643222185302	26.9256614957859	43.6053892477615	47.2732670308642
ENSMUSG00000026167	1.73185857483271	1.76320122171789	2.65692966655591	542.359752986545	569.361796749343	493.338966193891
ENSMUSG00000026162	113.436736651542	102.265670859637	108.934116328792	68.2757845071715	59.8016766826443	50.9096721870846
ENSMUSG00000033159	2206.38782433687	2135.23667950036	1982.06953125071	2513.70282678516	2622.5526961868	2524.87731346898
ENSMUSG00000049339	3337.29147370263	3167.59099481618	3117.46414209226	2676.21842652758	2755.86060045852	2665.4849795095
ENSMUSG00000026197	637.323955538437	459.313918257509	498.617134090325	398.115137830549	392.448503229853	378.186136246914
ENSMUSG00000026198	120.364170950873	117.252881244239	143.474201994019	130.781784408103	148.258323442389	103.031479426243
ENSMUSG00000033124	1336.99481977085	1367.36254744222	1419.68608516304	1203.96172116871	1075.18431202338	1152.74043452184
ENSMUSG00000026199	798.386802997879	766.99253144728	788.222467744919	535.628337612599	556.903114107125	526.066612599874
ENSMUSG00000026200	207.823028979925	248.611372262222	223.182091990696	411.577968578442	406.153054136293	429.095808433998
ENSMUSG00000026201	1757.8364534552	1619.50032214788	1627.81224237658	1542.45575140145	1513.72994102943	1493.35038415448
ENSMUSG00000026202	1467.75014217072	1435.24579447836	1358.57670283225	1908.83707389768	1924.86646822261	1842.44527915163
ENSMUSG00000026203	2139.71126920581	2021.51020069956	2016.60961691593	1545.34064370457	1524.94275540743	1389.10676967616
ENSMUSG00000026204	46.7601815204832	47.6064329863829	36.3113721095974	261.563568816206	302.745988205887	283.639602185185
ENSMUSG00000026209	3868.10612688886	3577.53527886559	3501.83330052068	1472.25670535887	1436.48610864768	1340.62136759323
ENSMUSG00000026208	7.79336358674719	9.69760671944837	7.08514577748241	26.9256614957859	22.4256287559916	27.8791061976892
ENSMUSG00000026207	2129.32011775682	2268.35837174006	2125.54373324472	2454.08171918735	2444.39353440309	2498.21034232336
ENSMUSG00000033021	2447.98209552604	2151.98709110668	2201.70905035266	1760.74593567086	1817.72179749954	1760.02009561064
ENSMUSG00000032997	2566.61440790208	2635.10422585738	2517.88368067281	2217.52055033151	2304.85628881025	2009.71991633777
ENSMUSG00000026211	4455.20618375715	4452.96468544852	4382.16266337287	4983.17063825581	4688.20227826647	4442.47496584916
ENSMUSG00000051703	24.2460200476579	43.1984299320882	57.5668094420446	26.9256614957859	22.4256287559916	29.0912412497626
ENSMUSG00000032968	233.800907602416	208.057744162711	199.269724991693	106.741015215437	130.816167743284	115.152829946977
ENSMUSG00000026213	949.058499008325	896.587821243545	944.095674849532	734.685906527873	738.799880683501	756.372272493828
ENSMUSG00000006576	1036.51735703738	984.747882329439	1044.17335895647	451.004830054414	479.659281725376	449.702104319247
ENSMUSG00000026235	875.454509577935	1055.27593119815	983.063976625685	22.1175076572527	18.6880239633263	35.1519165101298
ENSMUSG00000026245	3811.82072320679	3759.14500470253	3671.87679918026	3007.98104138637	2900.38131910825	2909.12412497626
ENSMUSG00000090486	47.6261108078995	53.7776372623955	49.5960204423769	1.92326153541328	2.49173652844351	0
ENSMUSG00000012187	79.6654944423046	84.6336586424585	83.2504628854184	0.961630767706641	1.24586826422176	1.21213505207344
ENSMUSG00000032883	9554.66375735206	10430.2168270722	10048.5079989144	2180.97858115866	2177.77772585963	2208.51006487781
ENSMUSG00000079470	1130.90364936576	1353.25693766848	1203.58913894983	349.071968677511	331.400958282987	355.155570257518
ENSMUSG00000050711	747.296975040314	826.941372985689	783.794251633992	18.2709845864262	12.4586826422176	10.909215468661
ENSMUSG00000054702	557.658461096133	571.277195836595	601.35174786382	12.5011999801863	13.7045509064393	10.909215468661
ENSMUSG00000073643	2269.60066231827	2453.49450002044	2345.18325234668	2170.40064271389	2329.77365409468	2203.66152466952
ENSMUSG00000026248	555.060673233883	498.104345135303	587.181456308855	474.083968479374	539.46095840802	500.611776506331
ENSMUSG00000026249	3116.47950541146	2768.22591809708	2948.30628665487	12.5011999801863	16.1962874348828	16.9698907290282
ENSMUSG00000004364	5959.32535599935	6485.05409347838	6293.38073684875	4831.23297695816	4599.74563150672	4869.14650417902
ENSMUSG00000038608	90.0566458913009	108.43687513565	102.734613773495	0	0	0
ENSMUSG00000055980	4779.06373725086	5780.65520540209	5952.40809630741	2304.06731942511	2363.41209722867	2699.42476096755
ENSMUSG00000026142	1007.07576126522	1004.14309576834	1053.02979117832	2503.12488834039	2495.47413323618	2666.69711456157
ENSMUSG00000067158	5.19557572449813	11.4608079411663	1.7712864443706	14.4244615155996	12.4586826422176	23.0305659893954
ENSMUSG00000097564	8.65929287416355	8.81600610858943	12.3990051105942	19.2326153541328	6.22934132110878	14.5456206248813
ENSMUSG00000026150	3116.47950541146	2964.82285431863	3059.89733265022	2704.10571879107	2682.35437286944	2756.39510841501
ENSMUSG00000026159	2554.49139787825	2593.66899714701	2733.09498366384	2479.08411914772	2646.22419320701	2703.06116612378
ENSMUSG00000045658	69.2743429933084	82.8704574207406	78.8222467744919	756.803414185126	791.126347780815	744.250921973093
ENSMUSG00000026219	12352.4812849943	14401.8275789917	14507.7216226174	11797.2862582251	11618.9674321321	12848.6315519785
ENSMUSG00000073633	899.700529625593	819.888568098817	882.100649296561	284.642707241166	281.566227714117	269.093981560304
ENSMUSG00000026220	4.32964643708177	2.64480183257683	0.885643222185302	128.85852287269	105.898802458849	110.304289738683
ENSMUSG00000096802	2.59778786224906	0	0	43.2733845467988	26.1632335486569	41.212591770497
ENSMUSG00000064281	23.3800907602416	17.6320122171789	11.5133618884089	15.3860922833063	17.4421556991046	21.818430937322
ENSMUSG00000089844	15.5867271734944	14.987210384602	12.3990051105942	20.1942461218395	9.96694611377405	14.5456206248813
ENSMUSG00000101751	15.5867271734944	16.7504116063199	23.0267237768178	16.3477230510129	29.9008383413221	25.4548360935423
ENSMUSG00000070031	39.8327472211523	31.7376219909219	45.1678043314504	130.781784408103	80.9814371744142	128.486315519785
ENSMUSG00000026222	16.4526564609107	14.987210384602	19.4841508880766	28.8489230311992	14.9504191706611	12.1213505207344
ENSMUSG00000052760	3.46371714966542	11.4608079411663	7.08514577748241	119.242215195623	125.832694686397	93.334399009655
ENSMUSG00000036707	3310.44766579272	3634.83931857142	3517.77487852002	3247.42710254533	2945.23257662023	3149.1268652868
ENSMUSG00000026223	6551.62098859214	6219.69230960984	5992.26204130575	8846.04143213339	9198.24539474923	8746.76653576196
ENSMUSG00000099342	105.643373064795	87.2784604750354	84.1361061076037	71.1606768102914	63.5392814753096	75.1523732285534
ENSMUSG00000026229	9623.93810034537	9205.67357858908	9175.26378183973	7649.77275710633	7554.94515424073	7429.17573415813
ENSMUSG00000094638	12.123010023829	10.5792073303073	15.9415779993354	13.462830747893	12.4586826422176	3.63640515622033
ENSMUSG00000062590	820.035035183288	761.702927782127	712.942793859168	608.712275958304	631.65520996043	625.461686869896
ENSMUSG00000026234	44951.2552390704	47564.1161570617	45840.8931803112	49055.6703530189	49037.3748797683	48793.2843861643
ENSMUSG00000073627	76.2017772926392	82.8704574207406	79.7078899966772	69.2374152748781	68.5227545321966	71.5159680723331
ENSMUSG00000026238	72625.4893356097	70056.3925419059	69032.3465964555	46166.9315268281	46825.9587107747	44457.4773048976
ENSMUSG00000026239	1685.09839331223	1548.97227327916	1531.27713115839	1029.90655221381	1283.24431214841	1082.43660150158
ENSMUSG00000026240	1109.25541718035	1132.85678495374	1043.28771573429	994.326213808666	1022.85784492606	1043.64827983523
ENSMUSG00000053333	579.306693281541	592.43561049721	639.434406417788	342.340553303564	367.531137945418	315.155113539095
ENSMUSG00000084106	182.711079644851	173.675320339212	185.099433436728	155.784184368476	181.896766576376	168.486772238208
ENSMUSG00000026247	0	0	0.885643222185302	26.9256614957859	13.7045509064393	30.303376301836
ENSMUSG00000026254	3591.00875491562	3357.13512615085	3314.0769374174	2975.28559528435	3142.07976236727	3038.82257554812
ENSMUSG00000026255	5.19557572449813	6.1712042760126	11.5133618884089	20.1942461218395	13.7045509064393	15.7577556769547
ENSMUSG00000048000	4523.61459746304	4960.76663730327	4969.34411968173	3659.00507112377	3717.67090043772	3716.40606965717
ENSMUSG00000026259	16.4526564609107	22.9216158823325	17.712864443706	169.247015116369	123.340958157954	124.849910363565
ENSMUSG00000026289	1051.23815492345	1021.77510798551	1040.63078606773	927.973690836908	874.599521483673	876.373642649098
ENSMUSG00000070738	1569.06386879843	1613.32911787187	1688.03598148519	1940.570889232	1931.09580954372	1921.23405753641
ENSMUSG00000005501	3332.96182726555	3684.20895277952	3796.75249350839	1788.63322793435	1721.78994115447	1835.17246883919
ENSMUSG00000090124	302.209321308308	393.193872443089	334.773137986044	16.3477230510129	43.6053892477615	25.4548360935423
ENSMUSG00000090145	84.8610701668028	110.200076357368	75.2796738857507	1.92326153541328	1.24586826422176	1.21213505207344
ENSMUSG00000054545	67.5424844184757	53.7776372623955	60.2237391086005	19.2326153541328	7.47520958533054	8.48494536451409
ENSMUSG00000079429	193.102231093847	215.992149660441	201.926654658249	149.052768994529	188.126107897485	187.880933071383
ENSMUSG00000044783	6738.66171467407	7165.64976506149	7055.03390792811	3774.40076324856	3738.85066092949	3866.71081611428
ENSMUSG00000049866	1379.42535485425	1514.58984945566	1400.20193427496	1381.86341319444	1431.5026355908	1392.74317483238
ENSMUSG00000036206	1843.56345290942	1801.11004798482	1827.08196736828	1951.14882767677	1871.29413286108	1790.32347191247
ENSMUSG00000055013	1395.87801131516	1565.72268488548	1429.42816060708	2745.45584180246	2734.68083996675	2804.88051049794
ENSMUSG00000092627	25.9778786224906	29.9744207692041	10.6277186662236	0	0	0
ENSMUSG00000044337	223.40975615342	258.30897898167	204.583584324805	1062.60199831584	1087.64299466559	1067.8909808767
ENSMUSG00000034432	2461.8369641247	2270.12157296178	2304.44366412615	2505.0481498758	2418.23030085443	2449.72494024043
ENSMUSG00000048126	5322.00140046092	5674.86313209902	6003.77540319416	17120.874188249	16928.8579742452	18018.3875490717
ENSMUSG00000026305	4672.55443489865	4817.94733834412	4861.29564657512	4570.63103890966	4857.64036220063	4732.17524329472
ENSMUSG00000034353	415.64605795985	382.614665112781	388.797374539347	5.76978460623984	6.22934132110878	2.42427010414688
ENSMUSG00000034343	1677.30502972548	1740.27960583555	1622.49838304347	1479.94975150052	1437.73197691191	1562.44208212267
ENSMUSG00000026307	470.199603067081	437.273902986036	435.736465315168	528.896922238652	512.051856595142	546.672908485122
ENSMUSG00000047443	25.1119493350743	27.3296189366272	20.3697941102619	3.84652307082656	2.49173652844351	7.27281031244065
ENSMUSG00000026309	1758.70238274262	1712.94998689893	1592.38651348917	1391.47972087151	1390.38898287148	1294.56023561444
ENSMUSG00000067071	953.388145445407	879.837409637225	879.443719630005	527.935291470946	596.770898562221	493.338966193891
ENSMUSG00000055866	201.761523968011	226.571356990748	207.240513991361	318.299784110898	340.122036132539	329.700734163976
ENSMUSG00000034292	723.916884280073	685.885275248258	704.086361637315	542.359752986545	661.556048301753	550.309313641343
ENSMUSG00000026311	808.777954446875	807.546159546792	836.047201742925	686.604368142541	759.979641175271	721.220355983698
ENSMUSG00000100980	43.2964643708177	51.1328354298187	53.1385933311181	39.4268614759723	44.8512575119832	53.3339422912314
ENSMUSG00000007805	276.231442685817	222.163353936454	241.780599656587	249.06236883602	224.256287559916	192.729473279677
ENSMUSG00000026313	788.861580836299	849.862988868021	914.869448517417	1754.97615106462	1735.49449206091	1756.38369045442
ENSMUSG00000026260	4315.79156848311	4101.2060417158	4004.87865072193	3178.18968727045	3150.80084021682	3101.85359825594
ENSMUSG00000073616	1701.55104977314	1488.1418311299	1456.88310049482	1183.76747504687	1263.31041992086	1007.28422827303
ENSMUSG00000034220	2370.91438894598	2526.66735072173	2477.14409245229	6482.35300511047	6718.96754894793	6219.46495218883
ENSMUSG00000026269	96.9840801906317	109.318475746509	95.6494679960126	139.436461317463	171.929820462602	122.425640259418
ENSMUSG00000026270	988.891246229477	874.547805972071	904.241729851193	414.462860881562	472.184072140046	447.2778342151
ENSMUSG00000084989	1804.59663497568	1806.39965164997	1808.48345970239	79.8153537196512	77.2438323817489	67.8795629161127
ENSMUSG00000047793	31690.4141315763	37194.7297721388	39145.4304205903	5503.4128835851	5709.81425492831	6350.37553781276
ENSMUSG00000026273	402.657118648605	397.601875497383	397.6538067612	294.259014918232	323.925748697657	312.730843434948
ENSMUSG00000026274	1020.06470057647	1026.18311103981	1030.88871062369	353.880122516044	409.890658928958	443.64142905888
ENSMUSG00000026275	3252.43040353583	3099.70774778004	3246.76805253132	2117.51095049002	2149.12275578253	2072.75093904559
ENSMUSG00000034088	39411.0396581806	40294.4375199189	40900.7752869616	30751.9903204907	30188.6339103574	32178.5492273937
ENSMUSG00000026276	19933.6921963245	20688.5215350268	20986.2017929029	13678.2360398593	13408.0342595545	14035.3117679584
ENSMUSG00000034066	814.83945945879	991.800687216311	1045.05900217866	1002.98089071803	1065.2173659096	1169.71032525087
ENSMUSG00000026277	3665.47867363343	3399.45195547208	3491.20558185446	3007.01941061867	3110.93305576173	2890.94209919516
ENSMUSG00000026278	295.281887008977	297.099405859464	262.150393766849	977.978490757654	1005.41568922696	951.526015877652
ENSMUSG00000026279	1144.75851796442	1056.15753180901	1127.42382184189	1203.00009040101	1242.13065942909	1099.40649223061
ENSMUSG00000026280	2242.75685440836	2174.02710637815	2135.28580868876	1416.48212083188	1480.09149789545	1540.62365118534
ENSMUSG00000026281	2870.55558778522	2644.80183257683	2732.20934044166	1987.69079684963	1883.7528155033	2015.78059159813
ENSMUSG00000026283	1184.59126518557	1248.34646497626	1288.61088827961	983.748275363893	945.614012544313	928.495449888256
ENSMUSG00000073609	385.338532900278	365.864253506461	368.427580429086	177.901692025729	227.993892352581	215.760039269073
ENSMUSG00000101660	14.720797886078	16.7504116063199	14.1702915549648	5.76978460623984	12.4586826422176	10.909215468661
ENSMUSG00000093805	7.79336358674719	9.69760671944837	12.3990051105942	11.5395692124797	4.98347305688702	14.5456206248813
ENSMUSG00000100347	10.3911514489963	8.81600610858943	10.6277186662236	8.65467690935977	14.9504191706611	18.1820257811016
ENSMUSG00000051185	613.077935490779	620.646830044696	581.867596975743	459.659506963774	417.365868514288	350.307030049225
ENSMUSG00000081051	248.521705488494	165.740914841481	187.756363103284	256.755414977673	286.549700771004	269.093981560304
ENSMUSG00000040710	124.693817387955	118.134481855098	150.559347771501	0.961630767706641	0	0
ENSMUSG00000044757	6.06150501191448	17.6320122171789	18.5985076658913	14.4244615155996	12.4586826422176	15.7577556769547
ENSMUSG00000044768	746.431045752898	752.886921673537	764.310100745915	872.199106309923	809.814371744142	894.5556684302
ENSMUSG00000040648	3040.27772811882	3410.03116280239	3602.79662784981	2612.75079585894	2402.03401341955	2600.02968669753
ENSMUSG00000026333	273.633654823568	315.613018687502	347.172143096638	173.093538187195	166.946347405715	162.426096977841
ENSMUSG00000026335	7434.86886175682	7846.24543664459	7825.54351122933	5330.31934539791	4963.53916465948	5386.72817141438
ENSMUSG00000089782	77.9336358674719	67.8832470361386	85.9073925519743	87.5083998613043	112.128143779958	72.7281031244065
ENSMUSG00000089706	6.06150501191448	16.7504116063199	18.5985076658913	7.69304614165313	9.96694611377405	9.69708041658753
ENSMUSG00000082431	17.3185857483271	13.2240091628841	7.97078899966772	7.69304614165313	4.98347305688702	8.48494536451409
ENSMUSG00000099835	16.4526564609107	7.05280488687154	22.1410805546325	16.3477230510129	16.1962874348828	16.9698907290282
ENSMUSG00000067017	2257.47765229444	2419.11207619694	2412.49213723276	3027.21365674051	2951.46191794134	2967.30660747579
ENSMUSG00000056536	3197.01092914118	3798.81703219119	3780.81091550905	3695.54704029662	3459.77616974382	3880.04430168709
ENSMUSG00000026319	1240.01073958022	1453.7594073064	1445.36973860641	1109.72190593346	1081.41365334448	1157.58897473014
ENSMUSG00000026321	25.9778786224906	20.2768140497557	44.2821611092651	37.503599940559	31.1467066055439	30.303376301836
ENSMUSG00000099843	97.8500094780481	94.3312653619069	105.391543440051	91.3549229321309	98.4235928735187	88.4858588013612
ENSMUSG00000038866	1241.74259815505	1350.6121358359	1346.17769772166	1379.94015165903	1315.63688701817	1448.50138722776
ENSMUSG00000044340	433.830572995594	430.221098099164	474.704767091322	1230.8873826645	1173.60790489689	1272.74180467711
ENSMUSG00000057329	452.881017318754	533.368369569661	491.531988312842	691.412521981075	806.076766951476	855.76734676385
ENSMUSG00000009905	1792.47362495185	1771.13562721562	1812.91167581331	1383.78667472986	1331.83317445306	1426.68295629044
ENSMUSG00000009907	3765.92647097373	3965.43954764353	3952.625700613	3448.40793299601	3250.47030135456	3444.88781799272
ENSMUSG00000026315	1658.25458540232	1659.17234963653	1687.150338263	14.4244615155996	6.22934132110878	26.6669711456157
ENSMUSG00000047216	34.6371714966542	42.3168293212293	27.4549398877444	0	0	0
ENSMUSG00000038702	1952.67054312388	2181.07991126502	2191.96697490862	1134.72430589384	1157.41161746201	1226.68067269832
ENSMUSG00000026374	4505.43008242729	4731.55047847995	4480.46906103544	4358.1106392465	4321.91700858527	4207.32076574692
ENSMUSG00000026377	2215.91304649845	2027.68140497557	1952.84330491859	2260.79393487831	2385.83772598466	2336.9963803976
ENSMUSG00000064302	3401.37024097144	3888.7402944988	3948.19748450207	2155.97618119829	2056.92850423012	2284.87457315844
ENSMUSG00000026380	16.4526564609107	15.868810995461	23.9123669990031	177.901692025729	154.487664763498	175.759582550649
ENSMUSG00000048402	329.919058505631	337.653033958975	386.140444872792	1210.69313654266	1218.45916240888	1261.83258920845
ENSMUSG00000037035	164.526564609107	161.332911787187	178.014287659246	648.139137434276	570.607665013564	538.187963120608
ENSMUSG00000004451	4340.90351781819	4279.28936510931	4182.89293838118	2771.41987253054	2644.97832494279	2649.72722383254
ENSMUSG00000098923	529.948723898809	539.539573845673	551.755727421443	761.611568023659	733.816407626614	767.281487962489
ENSMUSG00000026383	207.823028979925	227.452957601607	268.349896322146	98.0863383060774	83.4731737028577	136.971260884299
ENSMUSG00000026384	774.140782950221	973.287074388273	975.093187626017	598.13433751353	639.130419545761	647.280117807218
ENSMUSG00000036975	305.673038457973	302.389009524617	330.344921875118	188.479630470502	190.617844425929	149.092611405033
ENSMUSG00000050777	7.79336358674719	4.40800305429472	4.42821611092651	321.184676414018	366.285269681196	349.094894997151
ENSMUSG00000026385	7415.81841743366	7178.87377422437	7175.48138614531	1754.97615106462	1759.16598908112	1664.26142649684
ENSMUSG00000026388	78.7995651548883	63.4752439818439	68.1945281082682	75.007199881118	89.7025150239665	70.3038330202596
ENSMUSG00000026389	7960.48793921855	7576.47564972176	7840.59944600648	4897.58549992992	5164.12395519918	5029.14833105271
ENSMUSG00000058665	341.176139242044	386.141067556217	346.286499874453	0.961630767706641	4.98347305688702	3.63640515622033
ENSMUSG00000003721	1332.66517333377	1289.78169368663	1450.68359793952	1491.489320713	1493.79604880189	1579.41197285169
ENSMUSG00000104253	27.7097371973234	18.5136128280378	23.9123669990031	20.1942461218395	23.6714970202134	12.1213505207344
ENSMUSG00000101791	6.06150501191448	6.1712042760126	3.54257288874121	25.0023999603727	18.6880239633263	21.818430937322
ENSMUSG00000026339	2362.25509607182	2688.00026250892	2766.74942610688	2892.58534926158	2963.92060058356	3065.48954669373
ENSMUSG00000001674	3479.30387683891	3427.66317501957	3331.7898018611	3613.80842504156	3477.21832544292	3372.15971486831
ENSMUSG00000026341	17973.2282896139	18426.3343675628	17711.0931572617	14813.9219765208	14384.7949787044	14428.0435248302
ENSMUSG00000026342	3266.28527213449	3448.82158968018	3241.4541931982	1967.49655072779	1759.16598908112	1848.505954412
ENSMUSG00000026343	3689.72469368109	3517.58643732718	3694.01787973489	175.016799722609	224.256287559916	224.244984633587
ENSMUSG00000026344	808.777954446875	906.285427962993	919.297664628343	1.92326153541328	8.72107784955229	3.63640515622033
ENSMUSG00000049690	1043.44479133671	1260.68887352829	1201.81785250545	403.884922436789	384.973293644523	424.247268225705
ENSMUSG00000036155	2622.89981158414	2906.63721400193	3210.45668042172	542.359752986545	507.068383538255	591.52190541184
ENSMUSG00000099471	13.8548685986617	13.2240091628841	15.0559347771501	8.65467690935977	2.49173652844351	13.3334855728079
ENSMUSG00000102014	19.0504443231598	14.987210384602	16.8272212215207	14.4244615155996	19.9338922275481	18.1820257811016
ENSMUSG00000026349	1581.18687882226	1778.18843210249	1799.62702748053	1306.85621331332	1395.37245592837	1432.74363155081
ENSMUSG00000036104	1851.35681649617	2109.67026178545	2039.63634069275	2443.50378074257	2378.36251639933	2320.02648966857
ENSMUSG00000036086	703.13458138208	745.834116786666	725.341798969762	390.422091688896	370.022874473862	370.913325934473
ENSMUSG00000104164	3.46371714966542	29.9744207692041	20.3697941102619	7.69304614165313	2.49173652844351	10.909215468661
ENSMUSG00000058603	195.700018956096	142.819298959149	150.559347771501	84.6235075581844	105.898802458849	90.9101289055081
ENSMUSG00000056211	3448.99635177934	3811.15944074321	3938.45540905804	3068.56377975189	2972.64167843311	3120.03562403704
ENSMUSG00000026353	6213.90856649976	6541.47653257336	6154.33475096566	6145.78223641314	6083.57473419484	6257.04113880311
ENSMUSG00000026354	7.79336358674719	7.93440549773049	15.0559347771501	15.3860922833063	8.72107784955229	14.5456206248813
ENSMUSG00000026355	5591.3054088474	5312.52528103599	5431.64988166246	5923.64552907291	5745.94443459074	5884.91567781656
ENSMUSG00000026356	5859.74348794647	5798.28721761927	5626.49139054322	5087.02676116813	5124.25617074408	4977.02652381355
ENSMUSG00000100078	53.687615819814	34.3824238234988	41.6252314427092	30.7721845666125	41.113652719318	49.6975371350111
ENSMUSG00000026405	18.1845150357435	17.6320122171789	24.7980102211884	0	0	0
ENSMUSG00000026409	684.950066346337	783.7429430536	810.363548299551	408.693076275322	357.564191831644	442.429294006806
ENSMUSG00000046404	485.786330240575	541.302775067391	542.89929519959	314.453261040071	279.074491185673	267.881846508231
ENSMUSG00000042510	87.4588580290518	95.2128659727658	100.963327329124	51.9280614561586	52.3264670973138	43.6368618746439
ENSMUSG00000016528	2286.91924806659	2287.75358517896	2258.39021657252	3979.22811677008	3935.69784667653	3819.43754908341
ENSMUSG00000016526	27.7097371973234	30.856021380063	24.7980102211884	93.2781844675442	104.652934194628	80.0009134368472
ENSMUSG00000026427	1395.01208202775	1346.20413278161	1420.57172838522	1277.04565951442	1285.73604867685	1223.0442675421
ENSMUSG00000026430	177.515503920353	185.136128280378	154.987563882428	1020.29024453675	971.77724609297	967.283771554607
ENSMUSG00000042349	594.893420455036	637.397241651016	613.750752974414	441.388522377348	437.299760741836	494.551101245964
ENSMUSG00000026425	4144.33756957467	4683.94404549356	4814.3565557993	2249.25436566583	2278.69305526159	2446.08853508421
ENSMUSG00000055184	129.889393112453	93.449664751048	103.62025699568	94.2398152352508	84.7190419670794	90.9101289055081
ENSMUSG00000052688	141.146473848866	152.516905678597	166.500925770837	251.94726113914	331.400958282987	248.487685675056
ENSMUSG00000013275	2692.17415457745	2732.08029305186	2849.11424577012	954.899352332694	974.268982621413	980.617257127414
ENSMUSG00000026433	734.308035729069	628.581235542426	587.181456308855	84.6235075581844	97.177724609297	95.7586691138019
ENSMUSG00000026434	9755.55935203265	10310.3191439953	10347.8554080131	6206.36497477866	6184.4900635968	6270.37462437591
ENSMUSG00000026435	75.3358480052229	75.8176525338691	73.50838744138	92.3165536998375	108.390538987293	77.5766433327003
ENSMUSG00000026436	2132.78383490648	2198.7119234822	2222.07884446292	1353.97612093095	1323.11209660351	1271.52966962504
ENSMUSG00000059149	960.315579744738	1132.85678495374	1085.79859039918	738.5324295987	644.113892602648	653.340793067585
ENSMUSG00000026437	1582.9187373971	1612.44751726101	1478.13853782727	547.167906825079	475.921676932711	501.823911558405
ENSMUSG00000101549	1.73185857483271	1.76320122171789	1.7712864443706	33.6570768697324	21.1797604917699	30.303376301836
ENSMUSG00000042115	674.55891489734	568.632394004018	609.322536863488	1620.34784358569	1563.5646715983	1547.89646149779
ENSMUSG00000009772	728.246530717154	870.139802917777	841.361061076037	515.434091490759	561.886587164012	539.400098172682
ENSMUSG00000042066	720.453167130407	643.568445927028	657.147270861494	574.093568320865	619.196527318213	633.94663223441
ENSMUSG00000042046	1715.4059183718	1857.53248707979	1783.6854494812	1658.81307429396	1649.52958182961	1758.80796055856
ENSMUSG00000097760	18.1845150357435	10.5792073303073	16.8272212215207	10.577938444773	6.22934132110878	15.7577556769547
ENSMUSG00000026439	1648.72936324074	1748.21401133328	1745.60279092723	1924.22316618099	1942.30862392172	2030.32621222302
ENSMUSG00000048174	77.9336358674719	64.3568445927028	62.8806687751564	183.671476631968	186.880239633263	193.941608331751
ENSMUSG00000053024	22.5141614728252	40.5536280995114	40.7395882205239	0	0	0
ENSMUSG00000026442	79.6654944423046	77.580853755587	96.5351112181979	0	0	1.21213505207344
ENSMUSG00000054387	2770.10779044492	3103.23415022348	3232.59776097635	1809.7891048239	1841.39329451976	2007.29564623362
ENSMUSG00000100228	12.9889393112453	10.5792073303073	14.1702915549648	9.61630767706641	11.2128143779958	7.27281031244065
ENSMUSG00000026447	171.453998908438	154.280106900315	185.985076658913	47.1199076176254	78.4897006459706	75.1523732285534
ENSMUSG00000102425	20.7823028979925	15.868810995461	15.0559347771501	12.5011999801863	21.1797604917699	18.1820257811016
ENSMUSG00000046062	4625.79425337817	5068.32191182806	5281.09053389095	4930.28094603195	4883.80359574928	4854.60088355413
ENSMUSG00000041757	77.9336358674719	103.147271470496	92.1068951072714	46.1582768499188	46.097125776205	49.6975371350111
ENSMUSG00000070643	32.9053129218215	27.3296189366272	31.8831559986709	0	0	0
ENSMUSG00000090553	2342.33872246124	2244.55515524687	2155.65560279902	1854.0241201384	1856.34371369042	1615.7760244139
ENSMUSG00000102976	1162.07710371275	1379.70495599425	1367.43313505411	827.002460227711	874.599521483673	863.040157076291
ENSMUSG00000094410	511.764208863066	676.187668528809	722.684869303206	247.139107300607	285.303832506782	379.398271298987
ENSMUSG00000026463	1191.5186994849	1448.46980364124	1415.25786905211	818.347783318351	753.750299854163	947.889610721431
ENSMUSG00000010311	29.4415957721561	9.69760671944837	12.3990051105942	14.4244615155996	27.4091018128786	14.5456206248813
ENSMUSG00000041577	5139.29032081607	5182.04839062887	5270.46281522473	93.2781844675442	77.2438323817489	87.2737237492878
ENSMUSG00000041559	21523.5383680209	20943.304111565	21194.3279501165	1572.26630520036	1567.30227639097	1601.23040378902
ENSMUSG00000020423	1215.76471953256	1256.28087047399	1170.82033972897	330.800984091084	260.386467222347	380.610406351061
ENSMUSG00000064246	268.43807909907	256.545777759952	232.038524212549	4.8081538385332	2.49173652844351	0
ENSMUSG00000042429	11.2570807364126	5.28960366515366	15.9415779993354	15.3860922833063	7.47520958533054	3.63640515622033
ENSMUSG00000026458	23.3800907602416	10.5792073303073	15.9415779993354	3.84652307082656	13.7045509064393	9.69708041658753
ENSMUSG00000042305	3007.372415197	3044.16690929593	2910.2236281009	2470.42944223836	2433.18072002509	2409.724483522
ENSMUSG00000026456	1801.13291782602	1727.05559667267	1818.22553514642	8664.29321703683	8780.87952623494	8659.49281201267
ENSMUSG00000026457	4527.94424390012	4352.4622158106	4386.5908794838	3952.30245527429	3798.65233761213	3713.98179955303
ENSMUSG00000026455	1104.05984145585	1074.67114463705	1163.73519395149	874.122367845336	873.353653219451	850.918806555556
ENSMUSG00000042229	1309.28508257353	1449.3514042521	1362.11927572099	1077.02645983144	1131.24838391335	1132.13413863659
ENSMUSG00000042207	4833.61728235809	5619.3222936149	5386.482077331	2543.51338058406	2450.62287572419	2652.15149393669
ENSMUSG00000073557	1328.33552689669	1538.39306594886	1510.90733704812	750.07199881118	806.076766951476	821.827565305794
ENSMUSG00000026429	313.46640204472	294.454604026887	297.576122654261	171.170276651782	150.750059970832	220.608579477366
ENSMUSG00000042793	1.73185857483271	4.40800305429472	4.42821611092651	187.517999702795	147.012455178167	162.426096977841
ENSMUSG00000097993	50.2238986701486	30.856021380063	35.4257288874121	73.0839383457047	63.5392814753096	61.8188876557455
ENSMUSG00000026426	2172.61658212763	2302.74079556356	2068.86256702486	2287.7195963741	2342.2323367369	2253.35906180453
ENSMUSG00000087721	12.9889393112453	16.7504116063199	15.0559347771501	6.73141537394648	12.4586826422176	7.27281031244065
ENSMUSG00000085311	7.79336358674719	22.0400152714736	14.1702915549648	5.76978460623984	12.4586826422176	3.63640515622033
ENSMUSG00000079139	1556.94085877461	1607.15791359585	1584.4157244895	1463.60202844951	1429.01089906235	1480.01689858167
ENSMUSG00000041926	1670.37759542615	1558.66987999861	1585.30136771169	1427.06005927665	1433.99437211924	1346.68204285359
ENSMUSG00000062580	1923.22894735172	1949.21895060912	1878.44927425502	2071.3526736401	2187.7446719734	2061.84172357692
ENSMUSG00000048096	87.4588580290518	97.8576678053427	85.021749329789	695.259045051901	740.045748947723	647.280117807218
ENSMUSG00000041889	1511.04660654154	1534.86666350542	1511.79298027031	1863.64042781547	1804.0172465931	1745.47447498576
ENSMUSG00000041879	8425.49196656113	9037.28786191503	9410.84487894102	6534.28106656662	6650.44479441573	6837.65382874629
ENSMUSG00000009418	1657.3886561149	1892.79651151415	1926.27400825303	768.342983397606	737.55401241928	833.948915826528
ENSMUSG00000090399	64.9446965562266	104.028872081355	113.362332439719	49.0431691530387	27.4091018128786	58.1824824995252
ENSMUSG00000026421	2777.03522474425	2461.42890551817	2502.82774589566	6257.33140546711	6434.90958470537	6132.19122843954
ENSMUSG00000041801	4669.9566470364	4231.68293212293	4054.47467116431	1699.20156653763	1804.0172465931	1722.44390899636
ENSMUSG00000026418	5.19557572449813	8.81600610858943	6.19950255529711	31.7338153343191	22.4256287559916	15.7577556769547
ENSMUSG00000026414	9.5252221615799	10.5792073303073	9.74207544403832	191.364522773622	201.830658803925	203.638688748338
ENSMUSG00000026413	352.433219978456	333.24503090468	362.228077873788	306.760214898418	326.4174852261	311.518708382875
ENSMUSG00000026411	2700.83344745161	2325.66241144589	2302.67237768178	2540.62848828094	2602.61880395925	2480.02831654226
ENSMUSG00000086264	2.59778786224906	5.28960366515366	3.54257288874121	49.0431691530387	49.8347305688702	61.8188876557455
ENSMUSG00000041642	1459.95677858397	1659.17234963653	1678.29390604115	1749.20636645838	1865.06479153997	1946.68889362995
ENSMUSG00000041605	299.611533446059	258.30897898167	309.975127764856	150.014399762236	161.962874348828	191.517338227604
ENSMUSG00000041570	2665.33034666754	3272.5014675084	3285.73635430747	2269.44861178767	2311.08563013136	2470.33123612567
ENSMUSG00000097403	67.5424844184757	41.4352287103703	38.082658553968	30.7721845666125	7.47520958533054	9.69708041658753
ENSMUSG00000026404	594.893420455036	571.277195836595	588.06709953104	522.165506864706	446.020838591389	480.005480621083
ENSMUSG00000041498	1313.61472901061	1524.28745617511	1555.18949815739	785.652337216325	740.045748947723	842.433861191042
ENSMUSG00000041483	2318.09270241358	2539.00975927376	2510.79853489533	1551.11042831081	1426.51916253391	1566.07848727889
ENSMUSG00000097113	86.5929287416355	86.3968598641764	93.878181551642	38.4652307082656	24.9173652844351	41.212591770497
ENSMUSG00000097448	65.810625843643	59.0672409275492	59.3380958864152	25.0023999603727	23.6714970202134	46.0611319787908
ENSMUSG00000098243	4.32964643708177	4.40800305429472	5.31385933311181	24.040769192666	17.4421556991046	14.5456206248813
ENSMUSG00000098206	23.3800907602416	20.2768140497557	24.7980102211884	8.65467690935977	8.72107784955229	12.1213505207344
ENSMUSG00000026393	4395.45706292542	4931.67381714493	4919.74809923935	3715.74128641846	3509.61090031269	3703.07258408436
ENSMUSG00000100459	44.1623936582341	32.6192226017809	31.8831559986709	11.5395692124797	24.9173652844351	37.5761866142767
ENSMUSG00000019230	545.535451072304	596.843613551504	582.753240197929	1124.14636744906	1092.62646772248	1092.13368191817
ENSMUSG00000079283	493.579693827322	389.667469999653	423.337460204574	238.484430391247	302.745988205887	252.124090831276
ENSMUSG00000056268	640.787672688103	841.928583370291	758.996241412804	613.520429796837	627.917605167765	670.310683796613
ENSMUSG00000033964	2664.46441738012	3135.85337282526	3141.37650909127	2057.88984289221	1973.45533052726	2261.84400716904
ENSMUSG00000033952	2839.38213343823	3428.54477563043	3454.00856652268	1380.90178242674	1324.35796486773	1464.25914290472
ENSMUSG00000104496	22.5141614728252	26.4480183257683	41.6252314427092	27.8872922634926	23.6714970202134	21.818430937322
ENSMUSG00000026365	1.73185857483271	4.40800305429472	7.08514577748241	36.5419691728523	36.1301796624309	42.4247268225705
ENSMUSG00000052726	9.5252221615799	10.5792073303073	9.74207544403832	877.968890916163	943.122276015869	1006.07209322096
ENSMUSG00000101795	47.6261108078995	52.8960366515366	73.50838744138	63.4676306686383	64.7851497395313	58.1824824995252
ENSMUSG00000026361	2692.17415457745	3012.42928730501	2972.21865365387	2303.1056886574	2339.74060020846	2375.78470206395
ENSMUSG00000033849	15.5867271734944	22.0400152714736	16.8272212215207	18.2709845864262	9.96694611377405	21.818430937322
ENSMUSG00000018196	1208.83728523323	1187.516022827	1212.44557117168	734.685906527873	696.440359699962	681.219899265274
ENSMUSG00000018199	4023.10746933638	4751.8272925297	4374.1918743732	1589.57565901908	1532.41796499276	1586.68478316414
ENSMUSG00000018189	1550.87935376269	1521.64265434254	1513.56426671468	1085.6811367408	1070.20083896649	1020.61771384584
ENSMUSG00000100455	34.6371714966542	46.724832375524	51.3673068867475	43.2733845467988	43.6053892477615	54.5460773433049
ENSMUSG00000026360	1634.87449464208	1481.08902624302	1601.24294571103	171.170276651782	171.929820462602	140.607666040519
ENSMUSG00000100441	9.5252221615799	12.3424085520252	13.2846483327795	11.5395692124797	16.1962874348828	6.06067526036721
ENSMUSG00000035131	153.269483872695	171.912119117494	153.216277438057	0.961630767706641	0	0
ENSMUSG00000056220	1917.16744233981	1954.50855427428	1899.70471158747	3158.95707191631	3095.98263659106	3249.7340746089
ENSMUSG00000097028	34.6371714966542	28.2112195474862	28.3405831099297	78.8537229519445	62.2934132110878	58.1824824995252
ENSMUSG00000032487	257.180998362657	286.520198529156	282.520187877111	2084.815504388	2009.58551018969	2306.69300409576
ENSMUSG00000097754	0.865929287416355	1.76320122171789	2.65692966655591	205.788984289221	209.305868389255	237.578470206395
ENSMUSG00000099875	32.0393836344051	35.2640244343577	30.1118695543003	32.6954461020258	28.6549700771004	48.4854020829377
ENSMUSG00000006010	1698.95326191089	1788.7676394328	1779.25723337027	1689.58525886057	1659.49652794338	1917.59765238018
ENSMUSG00000006005	8905.21679178979	10222.1590829094	10423.1350818988	10500.0463525888	10158.8098264642	11048.6109996494
ENSMUSG00000006014	6.92743429933084	12.3424085520252	2.65692966655591	559.669106805265	617.950659053991	615.764606453308
ENSMUSG00000066842	48.4920400953159	32.6192226017809	45.1678043314504	2931.05057996984	2904.11892390091	3332.15925814989
ENSMUSG00000100954	49.3579693827322	63.4752439818439	46.939090775821	65.3908922040516	53.5723353615355	80.0009134368472
ENSMUSG00000023150	5205.96687594713	5312.52528103599	5341.31427299956	5526.49202201006	5384.64263796643	5655.82215297468
ENSMUSG00000052748	583.636339718623	590.672409275492	587.181456308855	485.623537691854	509.560120066698	427.883673381925
ENSMUSG00000053286	1873.00504868158	1889.27010907071	1804.05524359146	1281.85381335295	1207.24634803088	1267.89326446882
ENSMUSG00000103928	40.6986765085687	47.6064329863829	54.0242365533034	30.7721845666125	41.113652719318	31.5155113539095
ENSMUSG00000026484	2334.54535887449	2322.13600900246	2356.69661423509	2794.4990109555	2757.10646872275	2701.8490310717
ENSMUSG00000026483	116.034524513792	102.265670859637	116.019262106275	8136.35792556589	7822.80683104841	8482.52109440995
ENSMUSG00000100594	77.9336358674719	88.1600610858943	73.50838744138	103.856122912317	72.2603593248619	103.031479426243
ENSMUSG00000043019	3712.23885515391	4315.43499015453	4386.5908794838	3460.9091329762	3328.96000200053	3482.464004607
ENSMUSG00000032666	560.256248958382	558.053186673711	596.923531752893	1093.37418288245	1002.92395269851	1168.4981901988
ENSMUSG00000014980	1012.27133698972	948.602257284223	962.694182515423	934.705106210855	987.973533527853	905.464883898861
ENSMUSG00000026482	2376.10996467048	2567.22097882124	2605.56235966916	1926.1464277164	1715.56059983336	1709.11042342355
ENSMUSG00000080950	8.65929287416355	11.4608079411663	11.5133618884089	9.61630767706641	13.7045509064393	7.27281031244065
ENSMUSG00000008475	7533.58480052229	7415.14273793457	7337.55409580523	6970.86143510544	7350.62275890836	7007.35273603657
ENSMUSG00000042772	2859.2985070488	3190.51261069851	3143.14779553564	2846.42707241166	2863.0052711816	2935.79109612188
ENSMUSG00000042751	1894.65328086698	1861.05888952323	1880.2205606994	588.518029836464	607.983712940217	576.976284786958
ENSMUSG00000026479	96.1181509032154	114.608079411663	100.963327329124	141.359722852876	122.095089893732	135.759125832225
ENSMUSG00000026478	11712.5595415936	13115.5722877485	13150.9162062295	10061.5427225146	9943.27461675384	10231.6319745519
ENSMUSG00000042699	10818.0545876925	12516.0838723644	12458.3432064806	10513.5091833367	10016.7808443429	10824.3660150158
ENSMUSG00000099858	36.3690300714869	37.9088262669345	30.1118695543003	27.8872922634926	41.113652719318	24.2427010414688
ENSMUSG00000026475	15.5867271734944	11.4608079411663	15.0559347771501	53.8513229915719	46.097125776205	59.3946175515986
ENSMUSG00000066800	190.504443231598	176.320122171789	195.727152102952	67.3141537394648	73.5062275890836	83.6373185930675
ENSMUSG00000026473	1658.25458540232	1678.56756307543	1578.21622193421	1818.44378173326	1848.86850410509	1818.20257811016
ENSMUSG00000096950	8.65929287416355	7.93440549773049	7.97078899966772	15.3860922833063	12.4586826422176	25.4548360935423
ENSMUSG00000056708	1502.38731366738	1503.1290415145	1378.06085372033	2629.09851890996	2549.04646859771	2254.5711968566
ENSMUSG00000026471	49.3579693827322	37.9088262669345	61.1093823307858	702.952091193554	716.37425192751	680.007764213201
ENSMUSG00000026470	1770.82539276645	1761.43802049617	1746.48843414942	1633.81067433358	1588.48203688274	1621.83669967427
ENSMUSG00000033722	301.343392020891	340.297835791552	313.517700653597	564.477260643798	610.475449468661	555.157853849636
ENSMUSG00000026469	3455.05785679126	4110.90364843525	4240.45974782322	2327.14645785007	2398.29640862688	2675.18205992609
ENSMUSG00000033701	1901.58071516632	2026.79980436471	1745.60279092723	1621.3094743534	1635.82503092317	1431.53149649873
ENSMUSG00000033684	8130.21007955216	7780.12539083017	7828.20044089588	7548.80152649713	7487.66826797275	7310.38649905493
ENSMUSG00000033671	2420.27235832871	3166.70939420532	3179.45916764523	1492.45095148071	1471.37042004589	1633.958050195
ENSMUSG00000026466	2688.71043742778	2920.74282377568	2845.57167288137	3655.15854805294	3488.43113982092	3509.13097575261
ENSMUSG00000050565	5150.54740155248	5528.51743069643	5483.90283177139	5495.71983744345	5220.18802708916	5418.24368276828
ENSMUSG00000026601	16.4526564609107	17.6320122171789	12.3990051105942	17.3093538187195	21.1797604917699	31.5155113539095
ENSMUSG00000078193	118.632312376041	127.832088574547	139.045985883092	126.935261337277	150.750059970832	134.546990780152
ENSMUSG00000026600	3594.47247206529	3909.01710854855	3852.54801650606	4562.93799276801	4412.86539187346	4476.41474730722
ENSMUSG00000101523	73.6039894303902	62.5936433709849	65.5375984417123	80.7769844873578	75.9979641175271	90.9101289055081
ENSMUSG00000026596	3104.35649538763	3645.41852590173	3692.24659329052	2380.99778084164	2490.49066017929	2720.0310568528
ENSMUSG00000060519	936.06955969708	900.114223686981	843.132347520407	1879.98815086648	1957.25904309238	1916.38551732811
ENSMUSG00000033557	3659.41716862152	3888.7402944988	3975.65242438982	3189.72925648293	3360.10670860608	3156.39967559924
ENSMUSG00000026594	19.0504443231598	22.9216158823325	20.3697941102619	18.2709845864262	28.6549700771004	29.0912412497626
ENSMUSG00000070565	684.950066346337	819.006967487958	870.587287408152	1127.03125975218	1196.03353365289	1317.59080160383
ENSMUSG00000049881	820.035035183288	752.005321062678	731.541301525059	730.839383457047	809.814371744142	741.826651868946
ENSMUSG00000026589	1023.52841772613	1025.30151042895	1147.79361595215	1631.88741279817	1715.56059983336	1768.50504097515
ENSMUSG00000026587	0	0	0	30.7721845666125	47.3429940404267	37.5761866142767
ENSMUSG00000073530	193.968160381263	262.716982035965	229.381594545993	302.913691827592	316.450539112326	343.034219736784
ENSMUSG00000040782	3835.20081396704	3856.12107189702	3957.05391672393	4104.24011657194	4213.52646959798	4318.83719053767
ENSMUSG00000090394	478.858895941244	481.353933528983	455.220616203245	131.74341517581	129.570299479063	132.122720676005
ENSMUSG00000026725	215.616392566672	260.072180203388	271.006825988702	51.9280614561586	34.8843113982092	24.2427010414688
ENSMUSG00000058267	1669.51166613873	1401.74497126572	1396.65936138622	1461.67876691409	1495.04191706611	1387.89463462409
ENSMUSG00000014226	5431.10849067538	4915.80500614947	4993.25648668073	5100.48959191602	5192.77892527628	5113.99778469785
ENSMUSG00000026721	1395.01208202775	1557.78827938775	1539.24792015805	914.510860089015	1012.89089881229	1031.5269293145
ENSMUSG00000103632	24.2460200476579	9.69760671944837	13.2846483327795	11.5395692124797	7.47520958533054	3.63640515622033
ENSMUSG00000040423	2370.91438894598	2743.54110099303	2811.03158721615	1717.47255112406	1689.3973662847	1929.71900290092
ENSMUSG00000043467	979.366024067897	1377.06015416167	1456.88310049482	575.055199088571	574.34526980623	655.765063171732
ENSMUSG00000053332	7546.57373983353	7262.62583225597	6869.93447449139	9667.27410775486	9844.85102388032	9569.80623611982
ENSMUSG00000026709	1214.89879024515	1147.84399533834	1255.84208905876	472.160706943961	561.886587164012	541.824368276829
ENSMUSG00000026708	521.289431024646	559.816387895429	585.410169864484	265.410091887033	285.303832506782	269.093981560304
ENSMUSG00000026705	1301.49171898678	1478.44422441045	1496.73704549316	1113.56842900429	1262.06455165664	1221.83213249003
ENSMUSG00000026701	4635.31947553975	4279.28936510931	4003.10736427756	3261.85156406093	3118.40826534706	3257.00688492134
ENSMUSG00000040323	31.1734543469888	22.0400152714736	32.7687992208562	33.6570768697324	28.6549700771004	23.0305659893954
ENSMUSG00000040297	2266.1369451686	2628.05142097051	2660.47223944465	1972.30470456632	1917.39125863728	2141.84263701377
ENSMUSG00000026698	1479.87315219455	1567.4858861072	1516.22119638124	597.172706745824	530.739880558468	536.975828068535
ENSMUSG00000040265	689.279712783418	695.582881967706	726.227442191947	41.3501230113855	24.9173652844351	33.9397814580564
ENSMUSG00000090260	137.6827566992	132.240091628841	121.333121439386	1.92326153541328	1.24586826422176	2.42427010414688
ENSMUSG00000078190	4554.78805181003	5096.53313137555	5258.06381011414	517.357353026173	510.80598833092	526.066612599874
ENSMUSG00000026694	1521.43775799054	1382.34975782682	1438.28459282893	1119.33821361053	1081.41365334448	1183.04381082368
ENSMUSG00000026696	1418.39217278799	1388.52096210284	1398.43064783059	1340.51329018306	1265.8021564493	1300.6209108748
ENSMUSG00000040225	8785.71855012634	11085.2460809403	11261.8392133083	7896.91186440693	7663.33569322802	8893.43487706284
ENSMUSG00000098259	16.4526564609107	24.6848171040504	16.8272212215207	10.577938444773	12.4586826422176	6.06067526036721
ENSMUSG00000040181	217.348251141505	176.320122171789	234.695453879105	18.2709845864262	29.9008383413221	15.7577556769547
ENSMUSG00000026586	21965.1623046033	23998.9318288021	23968.1625220008	8847.9646936688	8631.37533452833	8732.22091513708
ENSMUSG00000040124	1072.02045782145	1000.6166933249	1021.14663517965	1305.89458254562	1263.31041992086	1346.68204285359
ENSMUSG00000026585	3602.26583565204	3979.54515741727	3872.03216739414	3472.44870218868	3270.40419358211	3395.19028085771
ENSMUSG00000026584	887.577519601764	889.535016356674	907.784302739934	1108.76027516576	1169.87030010423	1149.10402936562
ENSMUSG00000041406	822.632823045537	909.811830406429	933.467956183308	702.952091193554	700.177964492627	745.463057025167
ENSMUSG00000041396	187.906655369349	144.582500180867	184.213790214543	160.592338207009	143.274850385502	178.183852654796
ENSMUSG00000026580	439.026148720092	454.024314592356	464.077048425098	53.8513229915719	73.5062275890836	81.2130484889206
ENSMUSG00000026579	0.865929287416355	2.64480183257683	4.42821611092651	781.805814145499	735.062275890836	882.434317909466
ENSMUSG00000040918	1088.47311428236	1124.92237945601	1071.62829884422	603.90412211977	661.556048301753	703.038330202596
ENSMUSG00000026578	206.091170405092	210.702545995287	219.639519101955	326.954461020258	381.235688851857	318.791518695315
ENSMUSG00000026577	975.036377630816	980.339879275145	954.723393515755	803.923321802752	844.698683142351	800.009134368472
ENSMUSG00000026575	1028.72399345063	1023.53830920723	948.523890960458	811.616367944405	884.566467597447	823.039700357867
ENSMUSG00000026576	6841.70729987662	7559.72523811544	7482.79958424361	4469.65980830047	4326.90048164216	4152.77468840361
ENSMUSG00000103383	12.123010023829	8.81600610858943	10.6277186662236	8.65467690935977	11.2128143779958	10.909215468661
ENSMUSG00000026574	332.51684636788	348.232241289282	329.459278652932	110.587538286264	94.6859880808535	100.607209322096
ENSMUSG00000040848	923.080620385834	996.208690270606	1045.94464540084	2943.55177995003	2978.87101975422	2875.1843435182
ENSMUSG00000040843	2283.45553091693	2070.87983490766	2104.28829591228	1708.8178742147	1603.4324560534	1747.8987450899
ENSMUSG00000102302	26.843807909907	36.1456250452167	45.1678043314504	8.65467690935977	8.72107784955229	6.06067526036721
ENSMUSG00000040836	1274.64791107687	1415.85058103946	1417.91479871867	818.347783318351	925.680120316765	843.645996243116
ENSMUSG00000026571	2652.34140735629	2754.12030832334	2904.0241255456	2178.09368885554	2116.73018091276	2090.93296482669
ENSMUSG00000026568	2122.39268345749	1753.50361499844	1793.42752492524	1133.76267512613	1243.37652769331	1083.64873655366
ENSMUSG00000026566	4990.35048338045	4746.53768886455	4968.45847645954	2511.77956524975	2638.74898362168	2487.3011268547
ENSMUSG00000040723	41.564605795985	37.0272256560756	44.2821611092651	11.5395692124797	7.47520958533054	2.42427010414688
ENSMUSG00000040713	1418.39217278799	1243.05686131111	1254.95644583657	703.913721961261	700.177964492627	716.371815775404
ENSMUSG00000026565	508.3004917134	660.318857533348	686.373497193609	607.750645190597	561.886587164012	647.280117807218
ENSMUSG00000026564	20.7823028979925	18.5136128280378	11.5133618884089	84.6235075581844	117.111616836845	77.5766433327003
ENSMUSG00000103400	32.0393836344051	39.6720274886524	43.3965178870798	43.2733845467988	43.6053892477615	55.7582123953783
ENSMUSG00000026563	1128.30586150351	1009.43269943349	1116.79610317567	591.402922139584	669.031257887083	615.764606453308
ENSMUSG00000089853	22.5141614728252	15.868810995461	12.3990051105942	6.73141537394648	4.98347305688702	14.5456206248813
ENSMUSG00000040596	1701.55104977314	1959.79815793943	1969.67052614011	411.577968578442	379.989820587636	443.64142905888
ENSMUSG00000026558	3802.29550104521	3704.48576682928	3617.85256262696	3214.7316564433	3239.25748697657	3226.7035086195
ENSMUSG00000052428	2583.06706436299	2453.49450002044	2441.71836356488	2500.23999603727	2394.55880383422	2333.35997524138
ENSMUSG00000026687	5973.18022459802	6035.43778194032	5857.64427153359	2472.35270377377	2499.21173802884	2551.5442846146
ENSMUSG00000026688	1314.48065829803	1182.22641916184	1247.87130005909	519.280614561586	538.215090143799	446.065699163027
ENSMUSG00000052534	9827.43148288821	10161.3286407602	10252.2059400171	5235.11789939495	5028.32431439901	5076.42159808357
ENSMUSG00000026683	2549.29582215375	2717.97468327812	2710.95390310921	1423.21353620583	1475.10802483856	1401.2281201969
ENSMUSG00000038530	344.639856391709	392.31227183223	388.797374539347	678.911322000888	664.047784830196	673.947088952834
ENSMUSG00000026675	3456.78971536609	3733.57858698762	3864.06137839447	1023.17513683987	1007.9074257554	992.738607648149
ENSMUSG00000097503	23.3800907602416	19.3952134388967	25.6836534433737	10.577938444773	6.22934132110878	2.42427010414688
ENSMUSG00000026674	8028.89635292444	9551.26101804579	9827.98283659029	20014.4211682783	19859.1401316948	21786.915425968
ENSMUSG00000026670	3130.33437401012	3072.37812884342	3061.66861909459	1368.40058244655	1411.56874336325	1413.34947071763
ENSMUSG00000026667	3748.6078852254	4326.01419748483	4349.39386415202	2649.2927650318	2514.1621571995	2730.94027232146
ENSMUSG00000102418	0.865929287416355	0	0.885643222185302	104.817753680024	145.766586913945	96.9708041658754
ENSMUSG00000102752	27.7097371973234	24.6848171040504	30.1118695543003	33.6570768697324	23.6714970202134	18.1820257811016
ENSMUSG00000038473	12.123010023829	15.868810995461	11.5133618884089	24.040769192666	17.4421556991046	9.69708041658753
ENSMUSG00000038463	2757.98478042109	2717.97468327812	2875.68354243567	2284.83470407098	2093.05868389255	2267.90468242941
ENSMUSG00000026663	1471.21385932039	1530.45866045113	1632.24045848751	3079.14171819666	2950.21604967712	3344.28060867063
ENSMUSG00000053925	21.6482321854089	25.5664177149093	20.3697941102619	10.577938444773	16.1962874348828	9.69708041658753
ENSMUSG00000026659	810.509813021708	792.55894916219	802.392759299883	927.012060069202	919.450778995656	920.010504523742
ENSMUSG00000096968	6.92743429933084	4.40800305429472	12.3990051105942	16.3477230510129	8.72107784955229	12.1213505207344
ENSMUSG00000070524	7.79336358674719	9.69760671944837	6.19950255529711	12.5011999801863	34.8843113982092	19.3941608331751
ENSMUSG00000089838	7.79336358674719	11.4608079411663	9.74207544403832	8.65467690935977	16.1962874348828	12.1213505207344
ENSMUSG00000059089	22.5141614728252	20.2768140497557	15.9415779993354	14.4244615155996	28.6549700771004	21.818430937322
ENSMUSG00000026649	19.9163736105762	15.868810995461	34.5400856652268	15.3860922833063	8.72107784955229	7.27281031244065
ENSMUSG00000058076	7447.85780106807	6554.70054173624	6369.54605395669	4338.87802389236	4436.53688889367	4082.47085538335
ENSMUSG00000038370	849.476630955444	810.190961379369	847.560563631334	20.1942461218395	19.9338922275481	25.4548360935423
ENSMUSG00000005677	69.2743429933084	33.5008232126398	38.9683017761533	9.61630767706641	29.9008383413221	18.1820257811016
ENSMUSG00000005674	965.511155469236	848.099787646303	849.331850075704	429.848953164868	416.120000250067	369.7011908824
ENSMUSG00000013593	9005.66458913009	8436.91784592008	8493.31850075704	7705.54734163331	7782.93904659331	7498.26743212631
ENSMUSG00000006403	400.059330786356	372.035457782474	321.488489653265	981.82501382848	1075.18431202338	987.890067439855
ENSMUSG00000052423	1084.14346784528	1047.34152570042	1068.08572595547	819.309414086058	784.897006459706	814.554754993353
ENSMUSG00000062729	782.800075824385	695.582881967706	759.881884634989	357.72664558687	406.153054136293	306.670168174581
ENSMUSG00000053483	1893.78735157957	1873.40129807525	1861.6220530335	1395.32624394234	1441.46958170457	1447.28925217569
ENSMUSG00000062963	2735.47061894826	2382.96645115172	2245.99121146193	2337.72439629484	2308.59389360291	2106.69072050364
ENSMUSG00000103983	55.4194743946467	61.712042760126	61.9950255529711	40.3884922436789	56.064071889979	30.303376301836
ENSMUSG00000013973	998.416468391057	911.575031628147	928.154096850196	786.613967984032	822.273054386359	824.25183540994
ENSMUSG00000013997	878.9182267276	834.875778483419	791.76504063366	405.808183972202	455.987784705163	406.065242444603
ENSMUSG00000006412	1860.88203865775	1898.0861151793	1810.25474614676	2209.82750418986	2236.33353427805	2132.14555659718
ENSMUSG00000006411	4.32964643708177	5.28960366515366	4.42821611092651	29.8105537989059	16.1962874348828	23.0305659893954
ENSMUSG00000026641	2881.81266852163	2614.82741180762	2625.93215377942	2081.93061208488	2104.27149827055	2066.69026378522
ENSMUSG00000103711	38.1008886463196	30.856021380063	30.9975127764856	25.9640307280793	26.1632335486569	21.818430937322
ENSMUSG00000038235	180.113291782602	212.465747217005	191.298935992025	9.61630767706641	23.6714970202134	9.69708041658753
ENSMUSG00000091993	16.4526564609107	10.5792073303073	11.5133618884089	17.3093538187195	23.6714970202134	19.3941608331751
ENSMUSG00000060244	234.666836889832	205.412942330134	197.498438547322	74.0455691134113	87.2107784955229	72.7281031244065
ENSMUSG00000059058	21.6482321854089	20.2768140497557	30.1118695543003	21.1558768895461	29.9008383413221	19.3941608331751
ENSMUSG00000026556	1168.13860872466	1176.93681549669	1223.0732898379	222.136707340234	205.56826359659	230.305659893954
ENSMUSG00000003458	3796.2339960333	3942.51793176119	3929.59897683618	4937.01236140589	4907.4750927695	4963.69303824074
ENSMUSG00000026553	20718.2241307237	21701.4806369037	22099.4553231898	18778.7256317753	18539.765639884	18694.7589081287
ENSMUSG00000003464	3049.8029502804	3181.69660458993	2952.7345027658	1912.68359696851	1927.35820475106	1807.2933626415
ENSMUSG00000026554	5926.42004307753	5922.59290375038	5792.10667309187	4245.59983942482	4128.8074276309	4242.47268225705
ENSMUSG00000013698	3061.06003101681	2908.40041522365	3152.88987097967	3087.79639510602	3285.35461275277	3088.52011268313
ENSMUSG00000007122	14.720797886078	10.5792073303073	14.1702915549648	2.88489230311992	11.2128143779958	4.84854020829377
ENSMUSG00000038034	2744.99584110984	2405.88806703406	2477.14409245229	1249.15836725093	1376.68443196504	1226.68067269832
ENSMUSG00000007097	96.9840801906317	29.9744207692041	75.2796738857507	136.551569014343	138.291377328615	143.031936144666
ENSMUSG00000050229	1048.64036706121	1115.22477273656	1145.1366862856	819.309414086058	766.20898249638	829.100375618234
ENSMUSG00000037995	172.319928195855	184.254527669519	167.386568993022	69.2374152748781	78.4897006459706	94.5465340617285
ENSMUSG00000026547	9663.77084756652	9530.10260338517	9272.68453628011	8720.06780156382	8559.11497520347	8461.9147985247
ENSMUSG00000026544	133.353110262119	114.608079411663	116.019262106275	17.3093538187195	26.1632335486569	16.9698907290282
ENSMUSG00000037860	4.32964643708177	5.28960366515366	2.65692966655591	1281.85381335295	1239.63892290065	1283.65102014577
ENSMUSG00000073490	77.0677065800556	97.8576678053427	108.934116328792	38.4652307082656	31.1467066055439	30.303376301836
ENSMUSG00000073489	782.800075824385	863.968598641764	845.789277186963	1233.77227496762	1285.73604867685	1173.34673040709
ENSMUSG00000102433	14.720797886078	7.93440549773049	12.3990051105942	19.2326153541328	16.1962874348828	9.69708041658753
ENSMUSG00000090272	48.4920400953159	40.5536280995114	40.7395882205239	60.5827383655184	62.2934132110878	43.6368618746439
ENSMUSG00000026536	292.684099146728	310.323415022348	287.834047210223	483.70027615644	522.018802708916	442.429294006806
ENSMUSG00000039997	248.521705488494	222.163353936454	224.953378435067	422.155907023215	433.562155949171	401.216702236309
ENSMUSG00000026535	2026.27453255427	1973.02216710231	1859.85076658913	2039.61885830578	1968.47185747037	2075.17520914973
ENSMUSG00000026526	5070.88190711017	4853.21136277848	4617.74376047416	2884.89230311992	2815.66227714117	2757.60724346708
ENSMUSG00000026525	87.4588580290518	96.9760671944837	91.2212518850861	30.7721845666125	42.3595209835397	30.303376301836
ENSMUSG00000078185	512.630138150482	588.909208053774	611.979466530044	518.318983793879	467.200599083159	534.551557964388
ENSMUSG00000039748	871.124863140853	816.362165655381	815.677407632663	574.093568320865	554.411377578681	624.249551817823
ENSMUSG00000057335	6081.42138552506	7007.84325571774	7210.02147181054	5184.1514687065	5309.89054211312	5627.94304677699
ENSMUSG00000026504	684.950066346337	640.042043483593	654.490341194938	649.100768201982	644.113892602648	590.309770359766
ENSMUSG00000103367	134.219039549535	93.449664751048	106.277186662236	75.007199881118	44.8512575119832	67.8795629161127
ENSMUSG00000019699	745.565116465482	788.150946107895	796.193256744586	1106.83701363034	1078.92191681604	1250.92337373979
ENSMUSG00000063659	714.391662118493	752.886921673537	780.251678745251	1051.06242910336	1044.03760541783	1099.40649223061
ENSMUSG00000015961	4825.82391877135	4817.94733834412	4725.79223358077	4609.09626961793	4405.39018228813	4808.53975157534
ENSMUSG00000091476	19.9163736105762	10.5792073303073	10.6277186662236	16.3477230510129	17.4421556991046	2.42427010414688
ENSMUSG00000026502	2390.83076255656	2579.56338737327	2768.52071255125	3027.21365674051	2912.84000175047	3118.82348898497
ENSMUSG00000104126	12.9889393112453	11.4608079411663	7.97078899966772	12.5011999801863	23.6714970202134	14.5456206248813
ENSMUSG00000086350	25.9778786224906	31.7376219909219	24.7980102211884	17.3093538187195	19.9338922275481	18.1820257811016
ENSMUSG00000026500	293.550028434144	290.046600972592	282.520187877111	122.127107498743	105.898802458849	124.849910363565
ENSMUSG00000039630	34279.5427009512	37967.8935078621	36317.5716121527	26097.6974047905	25874.1921113574	26082.7220505163
ENSMUSG00000104279	18.1845150357435	22.0400152714736	15.9415779993354	13.462830747893	9.96694611377405	1.21213505207344
ENSMUSG00000026495	128.157534537621	112.844878189945	116.90490532846	117.31895366021	110.882275515736	150.304746457107
ENSMUSG00000026494	4320.12121492019	4878.77778049339	4998.57034601384	688.527629677955	585.558084184225	780.614973535296
ENSMUSG00000055067	622.603157652359	633.87083920758	573.01116475389	667.371752788409	634.146946488874	664.250008536246
ENSMUSG00000096474	17.3185857483271	20.2768140497557	8.85643222185302	20.1942461218395	12.4586826422176	7.27281031244065
ENSMUSG00000026492	1012.27133698972	1073.78954402619	1055.68672084488	860.659537097443	787.38874298815	844.858131295189
ENSMUSG00000038949	1149.95409368892	1223.66164787221	1209.78864150512	927.012060069202	906.992096353439	929.70758494033
ENSMUSG00000038936	2015.01745181786	2097.32785323343	1916.53193280899	724.1079680831	766.20898249638	713.947545671257
ENSMUSG00000026491	3757.26717809956	4236.97253578808	4193.5206570474	3137.80119502677	3404.95796611806	3330.94712309782
ENSMUSG00000026490	4358.22210356651	4972.22744524444	5067.6505173443	3908.06743995979	3862.19161908744	4327.32213590219
ENSMUSG00000026489	544.669521784887	529.841967126225	504.816636645622	97.1247075383707	108.390538987293	106.667884582463
ENSMUSG00000010609	786.26379297405	771.400534501575	738.626447302542	441.388522377348	438.545629006058	389.095351715575
ENSMUSG00000055676	10.3911514489963	14.1056097737431	19.4841508880766	20.1942461218395	13.7045509064393	12.1213505207344
ENSMUSG00000038855	2609.04494298548	2878.42599445445	2823.43059232674	1804.98095098536	1842.63916278398	1813.35403790187
ENSMUSG00000026496	6352.45725248638	6263.77234015279	6678.63553849936	4598.51833117316	4871.34491310707	4682.47770615971
ENSMUSG00000058729	598.357137604701	571.277195836595	563.269089309852	561.592368340678	540.706826672242	624.249551817823
ENSMUSG00000026499	3078.37861676514	3471.74320556252	3377.84324941474	2656.02418040574	2602.61880395925	2745.48589294635
ENSMUSG00000103649	49.3579693827322	52.8960366515366	34.5400856652268	100.971230609197	109.636407251515	81.2130484889206
ENSMUSG00000060743	13137.0132193935	12013.5715241748	12205.0492449356	7295.89263459028	7592.32120216738	7406.14516816873
ENSMUSG00000097347	91.7885044661336	81.1072561990228	90.3356086629008	46.1582768499188	33.6384431339874	25.4548360935423
ENSMUSG00000073485	35.5031007840705	25.5664177149093	42.5108746648945	22.1175076572527	12.4586826422176	36.3640515622033
ENSMUSG00000038806	1751.77494844329	1945.69254816569	1798.74138425835	1685.73873578974	1716.80646809758	1752.7472852982
ENSMUSG00000026520	1933.62009880072	1705.0155814012	1727.88992648352	1467.44855152033	1625.85808480939	1529.71443571668
ENSMUSG00000026519	1666.04794898907	1624.78992581303	1471.05339204979	2716.60691877126	2585.17664826014	2589.12047122887
ENSMUSG00000038776	5576.58461096132	5206.73320773292	5269.57717200255	2220.40544263463	2407.01748647643	2056.99318336863
ENSMUSG00000026516	2759.71663899592	2838.7539669658	2814.57416010489	2821.42467245128	2642.48658841435	2621.84811763485
ENSMUSG00000062169	1646.13157537849	1504.89224273622	1582.64443804513	1928.06968925181	2058.17437249434	1901.83989670323
ENSMUSG00000038733	5743.70896343268	6819.18072499392	6403.20049639973	5466.87091441225	5358.47940441777	5375.81895594571
ENSMUSG00000081214	116.034524513792	71.4096494795744	69.0801713304535	107.702645983144	79.7355689101924	99.3950742700222
ENSMUSG00000047369	25.9778786224906	20.2768140497557	28.3405831099297	18.2709845864262	23.6714970202134	20.6062958852485
ENSMUSG00000004880	3832.60302610479	3991.88756596929	3962.36777605704	2204.05771958362	2232.59592948539	2218.2071452944
ENSMUSG00000022995	6588.85594795104	7279.37624386229	7022.26510870726	6040.00285196541	5679.91341658699	6074.00874594002
ENSMUSG00000026511	3685.39504724401	3269.85666567582	3365.44424430415	2562.7459959382	2602.61880395925	2472.75550622982
ENSMUSG00000038633	4126.15305453893	4079.16602644433	3900.37275050407	4242.7149471217	4138.77437374467	4103.0771512686
ENSMUSG00000047539	1476.40943504488	1591.28910260039	1502.93654804846	1555.91858214934	1483.82910268811	1553.95713675815
ENSMUSG00000073482	13.8548685986617	6.1712042760126	13.2846483327795	11.5395692124797	4.98347305688702	14.5456206248813
ENSMUSG00000026510	1111.8532050426	1175.17361427497	1272.66931028028	987.59479843472	939.384671223204	1006.07209322096
ENSMUSG00000026509	9627.40181749503	9827.20200924464	9961.71496314027	11635.7322892504	11653.8517435303	11611.0416638115
ENSMUSG00000038576	68.408413705892	73.1728507012923	88.5643222185302	8.65467690935977	7.47520958533054	4.84854020829377
ENSMUSG00000030768	1996.83293678211	2079.69584101625	2067.97692380268	2067.50615056928	2019.55245630347	2139.41836690962
ENSMUSG00000046836	2258.34358158185	2244.55515524687	2403.63570501091	2241.56131952418	2267.4802408836	2315.17794946027
ENSMUSG00000042901	3440.33705890518	3296.30468400159	3500.9476572985	2905.08654924176	2667.40395369878	2904.27558476797
ENSMUSG00000056050	5551.47266162625	5743.62797974601	5999.34718708323	5157.22580721071	5084.38838628899	5198.84723834299
ENSMUSG00000072258	523.021289599478	457.550717035791	449.906756870133	424.079168558629	401.169581079406	461.823454839981
ENSMUSG00000039384	1130.03772007834	1124.04077884515	1148.67925917434	783.729075680912	727.587066305506	692.129114733935
ENSMUSG00000044854	96.1181509032154	90.8048629184711	113.362332439719	30.7721845666125	57.3099401542008	52.121807239158
ENSMUSG00000103308	0.865929287416355	6.1712042760126	8.85643222185302	118.280584427917	130.816167743284	112.72855984283
ENSMUSG00000039377	431.232785133345	400.24667732996	402.967666094312	816.424521782938	716.37425192751	785.46351374359
ENSMUSG00000073481	2137.97941063098	2055.0110239122	2014.83833047156	1471.29507459116	1442.71544996879	1360.0155284264
ENSMUSG00000026620	611.346076915946	585.382805610338	614.636396196599	2.88489230311992	2.49173652844351	7.27281031244065
ENSMUSG00000039318	3306.11801935564	3407.38636096981	3554.08625062962	2956.05297993021	2996.31317545332	2969.73087757993
ENSMUSG00000026618	4119.2256202396	4400.06864879698	4355.59336670731	2332.91624245631	2248.79221692027	2317.60221956442
ENSMUSG00000102526	17.3185857483271	22.0400152714736	19.4841508880766	5.76978460623984	4.98347305688702	6.06067526036721
ENSMUSG00000026617	835.621762356782	814.598964433663	877.672433185634	884.700306290109	833.485868764355	898.19207358642
ENSMUSG00000026615	12768.1273429542	12882.8297264817	13126.1181960084	20646.2125826616	20853.3430065438	21248.7274628474
ENSMUSG00000039246	661.569975586095	677.069269139668	681.059637860497	490.431691530387	451.004311648276	460.611319787908
ENSMUSG00000039239	14734.6527546767	16203.8192275874	15884.0111898934	5288.96922238652	4928.65485326127	5090.96721870846
ENSMUSG00000001305	1543.95191946336	1424.66658714805	1405.51579360807	1947.30230460595	2064.40371381545	1917.59765238018
ENSMUSG00000097784	36.3690300714869	50.2512348189598	38.082658553968	17.3093538187195	12.4586826422176	23.0305659893954
ENSMUSG00000026611	31.1734543469888	17.6320122171789	24.7980102211884	15.3860922833063	16.1962874348828	31.5155113539095
ENSMUSG00000039210	928.276196110332	1027.94631226153	965.351112181979	878.93052168387	903.254491560773	830.312510670308
ENSMUSG00000104394	90.0566458913009	86.3968598641764	81.4791764410478	48.081538385332	71.0144910606401	56.9703474474518
ENSMUSG00000104245	36.3690300714869	49.3696342081008	23.9123669990031	10.577938444773	18.6880239633263	12.1213505207344
ENSMUSG00000026610	25.1119493350743	27.3296189366272	23.0267237768178	15.3860922833063	14.9504191706611	25.4548360935423
ENSMUSG00000026608	2027.14046184169	2132.59187766778	2058.23484835864	1560.72673598788	1490.05844400922	1540.62365118534
ENSMUSG00000037624	355.896937128122	286.520198529156	312.632057431412	295.220645685939	313.958802583883	318.791518695315
ENSMUSG00000102824	67.5424844184757	62.5936433709849	64.651955219527	49.0431691530387	43.6053892477615	49.6975371350111
ENSMUSG00000026605	3747.74195593798	4406.239853073	4484.01163392418	2229.06011954399	2145.38515098986	2346.69346081418
ENSMUSG00000026604	6926.56837004342	8013.74955270779	8242.6814688786	3708.04824027681	3924.48503229853	4320.04932558975
ENSMUSG00000104435	193.968160381263	206.294542940993	162.07270965991	118.280584427917	159.471137820385	172.123177394429
ENSMUSG00000026603	1633.14263606725	1615.09231909358	1520.64941249216	1887.68119700814	1965.98012094193	1830.3239286309
ENSMUSG00000089872	1297.1620725497	1313.58491017983	1254.95644583657	1454.94735154015	1588.48203688274	1447.28925217569
ENSMUSG00000026634	2452.31174196312	2390.01925603859	2389.46541345594	2202.13445804821	2080.60000125033	2038.81115758753
ENSMUSG00000037568	2325.02013671291	2445.56009452271	2452.3460822311	1381.86341319444	1301.93233611174	1361.22766347848
ENSMUSG00000066595	537.742087485556	567.750793393159	518.986928200587	693.335783516488	711.390778870623	704.25046525467
ENSMUSG00000026632	256.315069075241	275.05939058799	262.150393766849	194.249415076741	189.371976161707	189.093068123457
ENSMUSG00000062510	496.177481689571	595.080412329787	575.668094420446	501.00962997516	453.496048176719	454.550644527541
ENSMUSG00000026630	2.59778786224906	6.1712042760126	0.885643222185302	21.1558768895461	12.4586826422176	23.0305659893954
ENSMUSG00000026628	205.225241117676	170.148917895776	193.955865658581	1381.86341319444	1389.14311460726	1392.74317483238
ENSMUSG00000073478	65.810625843643	70.5280488687154	76.1653171079359	69.2374152748781	71.0144910606401	82.425183540994
ENSMUSG00000103685	12.9889393112453	14.1056097737431	11.5133618884089	8.65467690935977	2.49173652844351	8.48494536451409
ENSMUSG00000103174	22.5141614728252	20.2768140497557	25.6836534433737	73.0839383457047	69.7686227964184	69.0916979681862
ENSMUSG00000037499	1729.26078697046	1630.96113008904	1625.15531271003	1496.29747455153	1417.79808468436	1255.77191394809
ENSMUSG00000026627	442.489865869757	472.537927420393	467.619621313839	600.057599048944	591.787425505334	597.582580672207
ENSMUSG00000026626	1411.46473848866	1417.61378226118	1416.1435122743	2686.79636497235	2565.2427560326	2665.4849795095
ENSMUSG00000037474	1765.62981704195	1881.33570357298	1821.76810803517	1403.9809208517	1359.24227626594	1477.59262847753
ENSMUSG00000037461	2995.24940517317	3186.10460764422	3314.96258063958	2356.95701164898	2470.55676795174	2585.48406607265
ENSMUSG00000026623	6507.45859493391	7206.203393161	7241.90462780921	4352.34085464026	4092.67724796847	4699.44759688873
ENSMUSG00000102840	51.0898279575649	46.724832375524	59.3380958864152	25.9640307280793	22.4256287559916	27.8791061976892
ENSMUSG00000026622	1913.70372519014	1806.39965164997	1866.05026914443	1574.18956673577	1725.52754594713	1564.86635222681
ENSMUSG00000037434	736.905823591318	759.05812594955	773.166532967768	686.604368142541	656.572575244866	686.068439473568
ENSMUSG00000026637	172.319928195855	161.332911787187	181.556860547987	373.112737870177	362.547664888531	334.54927437227
ENSMUSG00000103653	28.5756664847397	21.1584146606146	26.5692966655591	9.61630767706641	23.6714970202134	30.303376301836
ENSMUSG00000037395	1088.47311428236	1092.30315685423	1184.10498806175	878.93052168387	906.992096353439	812.130484889206
ENSMUSG00000097316	155.867271734944	168.385716674058	145.245488438389	159.630707439302	132.062036007506	164.850367081988
ENSMUSG00000037375	400.059330786356	415.233887714562	393.225590650274	414.462860881562	381.235688851857	456.974914631688
ENSMUSG00000016262	2321.55641956325	2196.94872226049	2320.38524212549	1935.76273539347	1871.29413286108	1743.05020488161
ENSMUSG00000089812	83.9951408793864	63.4752439818439	84.1361061076037	64.4292614363449	80.9814371744142	69.0916979681862
ENSMUSG00000016181	843.41512594353	856.915793754893	948.523890960458	848.158337117257	844.698683142351	900.616343690567
ENSMUSG00000026638	37.2349593589033	25.5664177149093	29.226226332115	1.92326153541328	3.73760479266527	7.27281031244065
ENSMUSG00000079144	745.565116465482	746.715717397525	826.305126298887	355.803384051457	316.450539112326	345.458489840931
ENSMUSG00000037318	114.302665938959	132.240091628841	139.045985883092	26.9256614957859	22.4256287559916	24.2427010414688
ENSMUSG00000026639	21.6482321854089	14.1056097737431	16.8272212215207	190.402892005915	204.322395332368	201.214418644191
ENSMUSG00000016194	297.879674871226	263.598582646824	247.094458989699	32.6954461020258	37.3760479266527	31.5155113539095
ENSMUSG00000009633	76.2017772926392	65.2384452035618	100.077684106939	72.1223075779981	93.4401198166317	96.9708041658754
ENSMUSG00000016179	23.3800907602416	10.5792073303073	14.1702915549648	17.3093538187195	17.4421556991046	7.27281031244065
ENSMUSG00000026640	1276.37976965171	1359.42814194449	1426.77123094052	817.386152550645	878.337126276338	843.645996243116
ENSMUSG00000016494	4186.76810465808	4331.30380114999	4114.69841027291	6875.65998910248	6628.01916565974	6846.1387741108
ENSMUSG00000097325	12.9889393112453	20.2768140497557	17.712864443706	26.9256614957859	29.9008383413221	20.6062958852485
ENSMUSG00000096929	9.5252221615799	6.1712042760126	10.6277186662236	27.8872922634926	19.9338922275481	31.5155113539095
ENSMUSG00000016493	21.6482321854089	44.9616311538061	25.6836534433737	48.081538385332	39.8677844550962	56.9703474474518
ENSMUSG00000016481	1909.37407875306	1840.78207547347	1868.70719881099	1851.13922783528	1649.52958182961	1837.59673894334
ENSMUSG00000050530	3862.04462187694	4102.96924293752	3980.96628372293	1220.30944421973	1153.67401266935	1244.86269847942
ENSMUSG00000026643	2650.60954878146	2713.56668022383	2631.24601311253	1461.67876691409	1387.89724634304	1545.47219139364
ENSMUSG00000049950	328.187199930798	343.824238234988	325.031062542006	265.410091887033	310.221197791217	241.214875362615
ENSMUSG00000026648	303.941179883141	360.574649841308	367.5419372069	339.455661000444	321.434012169213	356.367705309592
ENSMUSG00000026646	728.246530717154	780.216540610165	772.280889745583	531.781814541772	508.314251802477	501.823911558405
ENSMUSG00000109865	2618.57016514706	2518.732945224	2512.5698213397	2135.78193507645	2303.61042054603	2179.41882362805
ENSMUSG00000051396	215.616392566672	206.294542940993	243.551886100958	174.055168954902	225.502155824138	201.214418644191
ENSMUSG00000039496	70.1402722807247	73.1728507012923	75.2796738857507	66.3525229717582	48.5888623046485	60.6067526036721
ENSMUSG00000026655	5057.89296779893	5439.47576899968	5432.53552488464	3003.17288754784	2834.3503011045	3048.51965596471
ENSMUSG00000026657	1715.4059183718	1743.80600827899	1764.20129859312	1549.1871667754	1571.03988118363	1586.68478316414
ENSMUSG00000039449	1963.06169457288	2038.26061230588	1912.10371669807	1513.60682837025	1466.38694698901	1498.19892436277
ENSMUSG00000026662	4373.80883074001	4469.71509705484	4314.85377848679	3236.84916410055	3016.24706768087	3255.79474986926
ENSMUSG00000026664	759.419985064143	796.085351605626	745.711593080024	786.613967984032	753.750299854163	778.19070343115
ENSMUSG00000026668	4.32964643708177	2.64480183257683	0	19.2326153541328	22.4256287559916	19.3941608331751
ENSMUSG00000026669	1160.34524513792	1263.33367536087	1240.78615428161	949.129567726454	973.023114357192	929.70758494033
ENSMUSG00000026672	865.929287416355	835.757379094278	772.280889745583	680.834583536302	781.159401667041	716.371815775404
ENSMUSG00000026676	0	0.881600610858943	0	226.944861178767	269.107545071899	306.670168174581
ENSMUSG00000039145	691.877500645668	882.482211469802	870.587287408152	927.012060069202	845.944551406572	964.85950145046
ENSMUSG00000039128	3660.28309790893	3456.75599517792	3380.5001790813	2883.93067235222	2910.34826522202	2738.2130826339
ENSMUSG00000025817	1816.71964499951	1679.44916368629	1613.64195082162	1310.70273638415	1296.94886305485	1298.19664077066
ENSMUSG00000056718	30.3075250595724	21.1584146606146	24.7980102211884	11.5395692124797	12.4586826422176	8.48494536451409
ENSMUSG00000025816	785.397863686634	838.402180926855	851.103136520075	1253.00489032175	1267.04802471353	1366.07620368677
ENSMUSG00000025815	580.172622568958	615.357226379542	636.777476751232	311.568368736952	260.386467222347	280.003197028965
ENSMUSG00000043241	2164.82321854089	2386.49285359516	2323.92781501423	1895.37424314979	1989.65161796214	1998.81070086911
ENSMUSG00000039063	400.925260073772	385.259466945358	390.568660983718	235.599538088127	224.256287559916	227.881389789807
ENSMUSG00000039046	1171.60232587433	1331.216922397	1363.89056216536	1697.27830500222	1602.18658778918	1764.86863581893
ENSMUSG00000002107	3334.69368584038	3618.97050757596	3485.89172252135	1316.47252099039	1281.99844388419	1233.95348301076
ENSMUSG00000015619	195.700018956096	198.360137443262	193.070222436396	611.597168261423	541.952694936464	590.309770359766
ENSMUSG00000025782	1042.57886204929	1096.71115990853	994.577338514094	1105.87538286264	1032.82479103984	986.677932387782
ENSMUSG00000025781	9793.66024067897	8786.03168782023	9014.076715402	6865.08205065771	6900.86431552431	6934.62463291216
ENSMUSG00000037262	719.587237842991	689.411677691693	681.059637860497	554.860952966732	512.051856595142	561.218529110004
ENSMUSG00000037254	206.957099692509	204.531341719275	229.381594545993	1923.26153541328	1995.88095928325	2067.90239883729
ENSMUSG00000025780	9.5252221615799	19.3952134388967	12.3990051105942	60.5827383655184	79.7355689101924	67.8795629161127
ENSMUSG00000061186	471.931461641913	627.699634931567	600.466104641635	293.297384150525	332.646826547209	386.671081611428
ENSMUSG00000086006	16.4526564609107	33.5008232126398	36.3113721095974	27.8872922634926	16.1962874348828	19.3941608331751
ENSMUSG00000082424	171.453998908438	146.345701402585	126.646980772498	125.011999801863	153.241796499276	140.607666040519
ENSMUSG00000026773	917.885044661336	903.640626130417	975.093187626017	812.577998712111	852.173892727681	913.949829263375
ENSMUSG00000037197	4112.29818594027	4512.03192637607	4022.59151516564	4408.11543916724	4581.0576075434	4214.59357605936
ENSMUSG00000023206	57.1513329694794	75.8176525338691	85.9073925519743	149.052768994529	128.324431214841	138.183395936372
ENSMUSG00000058594	4478.58627451739	4430.04306956619	4495.52499581259	2837.7723955023	2830.61269631183	2832.75961669563
ENSMUSG00000047909	790.593439411132	967.11587011226	972.436257959461	424.079168558629	381.235688851857	409.701647600823
ENSMUSG00000026768	25.1119493350743	26.4480183257683	34.5400856652268	57.6978460623984	46.097125776205	48.4854020829377
ENSMUSG00000026767	1079.81382140819	1003.26149515748	975.093187626017	1008.75067532427	1040.30000062517	1110.31570769927
ENSMUSG00000026730	362.824371427453	327.955427239527	312.632057431412	624.09836824161	645.35976086687	637.58303739063
ENSMUSG00000026727	3497.48839187466	3476.15120861681	3517.77487852002	2760.84193408577	2826.87509151916	3014.57987450665
ENSMUSG00000102691	12.123010023829	22.9216158823325	11.5133618884089	5.76978460623984	14.9504191706611	8.48494536451409
ENSMUSG00000086358	19.9163736105762	17.6320122171789	15.9415779993354	19.2326153541328	18.6880239633263	26.6669711456157
ENSMUSG00000026726	182.711079644851	223.044954547313	236.466740323476	150.976030529943	142.02898212128	151.51688150918
ENSMUSG00000026723	424.305350834014	417.878689547139	400.310736427756	226.944861178767	185.634371369042	190.30520317553
ENSMUSG00000026728	197471.71027815	184295.081297619	182593.063117944	96948.7291078804	94325.9321524934	91510.1357562845
ENSMUSG00000063275	256.315069075241	230.097759434184	232.038524212549	233.676276552714	261.632335486569	256.97263103957
ENSMUSG00000086657	33.7712422092378	25.5664177149093	19.4841508880766	38.4652307082656	31.1467066055439	30.303376301836
ENSMUSG00000026718	2099.87852198466	2328.30721327847	2261.04714623908	2470.42944223836	2499.21173802884	2488.51326190678
ENSMUSG00000103901	17.3185857483271	27.3296189366272	17.712864443706	54.8129537592785	73.5062275890836	50.9096721870846
ENSMUSG00000026712	7.79336358674719	7.93440549773049	6.19950255529711	23.0791384249594	22.4256287559916	26.6669711456157
ENSMUSG00000057914	58.0172622568958	45.843231764665	40.7395882205239	139.436461317463	128.324431214841	143.031936144666
ENSMUSG00000026707	355.031007840705	357.929848008731	383.483515206236	245.215845765193	211.797604917699	273.942521768598
ENSMUSG00000017418	1235.68109314314	1492.54983418419	1560.5033574905	1565.53488982641	1468.87868351745	1825.4753884226
ENSMUSG00000075520	2.59778786224906	0	0.885643222185302	332.724245626498	376.25221579497	341.822084684711
ENSMUSG00000026748	1784.68026136511	1798.46524615224	1914.76064636462	6312.14435922639	6355.17401579518	6505.52882447816
ENSMUSG00000053702	96.1181509032154	139.292896515713	129.303910439054	38.4652307082656	73.5062275890836	61.8188876557455
ENSMUSG00000054057	587.100056868289	574.803598280031	643.862622528714	805.846583338165	700.177964492627	727.281031244065
ENSMUSG00000054074	383.606674325445	416.99708893628	420.680530538018	175.016799722609	218.026946238807	198.790148540044
ENSMUSG00000026743	1782.08247350286	1941.28454511139	1995.35417958348	1324.16556713204	1298.19473131907	1313.95439644761
ENSMUSG00000026740	2150.10242065481	2195.18552103877	2106.94522557883	2425.23279615615	2223.87485163584	2238.81344117965
ENSMUSG00000051154	4105.37075164094	3974.25555375211	3853.43365972825	1918.45338157475	1921.12886342995	1894.56708639079
ENSMUSG00000026739	6173.20988999119	6545.00293501679	6433.31236595403	6203.48008247554	5845.61389572848	6122.49414802295
ENSMUSG00000037708	33.7712422092378	53.7776372623955	49.5960204423769	39.4268614759723	51.080598833092	49.6975371350111
ENSMUSG00000026737	852.940348105109	1024.41990981809	969.779328292905	1195.30704425935	1285.73604867685	1289.71169540614
ENSMUSG00000026736	35.5031007840705	33.5008232126398	22.1410805546325	37.503599940559	21.1797604917699	27.8791061976892
ENSMUSG00000023094	348.103573541375	346.469040067565	365.77065076253	141.359722852876	164.454610877272	168.486772238208
ENSMUSG00000043415	187.906655369349	202.768140497557	199.269724991693	282.719445705752	303.991856470109	266.669711456157
ENSMUSG00000036617	154.135413160111	141.056097737431	163.843996104281	0.961630767706641	1.24586826422176	2.42427010414688
ENSMUSG00000036591	2250.55021799511	2568.98418004296	2515.22675100626	2963.74602607187	2939.00323529912	3184.27878179693
ENSMUSG00000075514	215.616392566672	184.254527669519	202.812297880434	172.131907419489	148.258323442389	152.729016561254
ENSMUSG00000048550	161.062847459442	158.68810995461	180.671217325802	175.978430490315	179.405030047933	220.608579477366
ENSMUSG00000083563	6.06150501191448	6.1712042760126	5.31385933311181	16.3477230510129	16.1962874348828	21.818430937322
ENSMUSG00000026786	956.851862595072	1044.69672386785	931.696669738937	1485.71953610676	1414.06047989169	1353.95485316603
ENSMUSG00000069136	6.92743429933084	14.987210384602	4.42821611092651	16.3477230510129	13.7045509064393	7.27281031244065
ENSMUSG00000026784	379.277027888363	350.877043121859	362.228077873788	342.340553303564	257.894730693904	306.670168174581
ENSMUSG00000058835	4562.58141539677	4601.95518868368	4641.65612747317	3753.24488635902	3613.01796624309	3726.10315007376
ENSMUSG00000026781	2893.93567854546	3298.06788522331	3169.7170922012	1466.48692075263	1475.10802483856	1555.16927181023
ENSMUSG00000026779	1052.10408421087	1249.22806558712	1169.0490532846	549.091168360492	581.82047939156	638.795172442704
ENSMUSG00000026775	9170.1911537392	9563.60342659781	9726.13386603898	6279.44891312436	6297.86407564098	6401.28520999985
ENSMUSG00000026771	915.287256799087	1138.1463886189	1065.42879628892	1324.16556713204	1215.96742588043	1374.56114905128
ENSMUSG00000026981	40021.5198058091	41369.9902651668	41882.0679771429	96.1630767706641	95.9318563450752	123.637775311491
ENSMUSG00000026979	58.8831915443121	82.8704574207406	68.1945281082682	1.92326153541328	6.22934132110878	12.1213505207344
ENSMUSG00000026976	46.7601815204832	37.0272256560756	37.1970153317827	14.4244615155996	18.6880239633263	13.3334855728079
ENSMUSG00000085057	78.7995651548883	94.3312653619069	104.505900217866	200.019199682981	175.667425255268	195.153743383824
ENSMUSG00000085330	98.7159387654644	109.318475746509	101.84897055131	8.65467690935977	4.98347305688702	6.06067526036721
ENSMUSG00000004113	618.273511215277	633.87083920758	650.062125084011	5.76978460623984	0	2.42427010414688
ENSMUSG00000036893	4709.78939425755	4974.87224707702	5007.4267782357	3014.71245676032	2915.33173827891	2899.42704455967
ENSMUSG00000026972	230.33719045275	238.032164931915	158.530136771169	120.20384596333	145.766586913945	103.031479426243
ENSMUSG00000026974	1143.892588677	1230.71445275908	1172.59162617334	1363.59242860802	1397.86419245681	1392.74317483238
ENSMUSG00000026975	580.172622568958	630.344436764144	549.984440977072	625.059999009316	580.574611127338	592.734040463913
ENSMUSG00000036850	1429.6492535244	1180.46321794012	1167.27776684023	823.155937156884	832.240000500133	705.462600306743
ENSMUSG00000036833	902.298317487842	899.232623076122	914.869448517417	914.510860089015	865.878443634121	873.949372544952
ENSMUSG00000006476	2160.49357210381	2013.57579520183	2100.74572302354	1588.61402825137	1776.60814478022	1660.62502134062
ENSMUSG00000059555	798.386802997879	885.127013302379	799.735829633328	1157.8034443188	1247.11413248598	1170.92246030294
ENSMUSG00000013465	3663.7468150586	3266.33026323238	3316.73386708395	2997.4031029416	2965.16646884778	2752.75870325879
ENSMUSG00000036752	9572.8482723878	7940.5767020065	8365.78587676236	6206.36497477866	6239.30826722256	6225.5256274492
ENSMUSG00000006471	922.214691098418	960.063065225389	978.635760514758	796.230275661099	840.961078349685	840.009591086895
ENSMUSG00000078201	723.916884280073	627.699634931567	663.346773416791	363.49643019311	441.037365534502	418.186592965337
ENSMUSG00000048707	1126.57400292868	1276.55768452375	1161.96390750712	538.513229915719	513.297724859364	467.884130100349
ENSMUSG00000026966	1578.58909096001	1461.69381280413	1401.97322071933	1300.12479793938	1387.89724634304	1380.62182431165
ENSMUSG00000026965	6445.11168623993	6325.48438291292	6118.02337885606	4853.35048461542	5081.89664976054	4792.78199589839
ENSMUSG00000097345	54.5535451072304	48.4880335972419	61.1093823307858	32.6954461020258	43.6053892477615	36.3640515622033
ENSMUSG00000036646	5136.69253295382	5244.64203399985	5242.1222321148	6150.59039025167	6216.88263846656	6244.91978828237
ENSMUSG00000026958	1227.02180026897	1107.29036723883	1145.1366862856	3349.35996392223	3318.99305588676	3420.64511695125
ENSMUSG00000026956	6088.34881982439	5697.78474798135	5502.50133943728	7180.49694246549	7316.98431577437	6760.07718541358
ENSMUSG00000026955	611.346076915946	622.410031266414	589.838385975411	273.103138028686	301.500119941665	246.063415570909
ENSMUSG00000015085	40.6986765085687	37.0272256560756	38.9683017761533	109.625907518557	109.636407251515	144.24407119674
ENSMUSG00000015094	1837.50194789751	1575.42029160493	1544.56177949117	1312.62599791956	1376.68443196504	1258.19618405223
ENSMUSG00000026944	776.73857081247	729.083705180346	765.195743968101	635.63793745409	667.785389622861	741.826651868946
ENSMUSG00000047617	439.892078007508	383.49626572364	381.712228761865	366.38132249623	386.219161908744	329.700734163976
ENSMUSG00000015093	20.7823028979925	26.4480183257683	20.3697941102619	20.1942461218395	19.9338922275481	20.6062958852485
ENSMUSG00000015083	94.3862923283827	95.2128659727658	103.62025699568	87.5083998613043	89.7025150239665	95.7586691138019
ENSMUSG00000015095	2018.48116896752	1736.75320339212	1841.25225892324	1815.55888943014	1791.55856395089	1750.32301519405
ENSMUSG00000026942	1191.5186994849	1093.18475746509	1137.16589728593	1478.98812073281	1563.5646715983	1383.0460944158
ENSMUSG00000015092	4197.15925610707	3732.69698637676	3543.45853196339	4506.20177747332	4812.78910468864	4350.35270189158
ENSMUSG00000026941	149.805766723029	134.884893461418	148.788061327131	111.54916905397	98.4235928735187	116.36496499905
ENSMUSG00000036504	1529.23112157728	1335.6249254513	1223.95893306009	1629.00252049505	1742.96970164624	1407.28879545727
ENSMUSG00000029419	45.8942522330668	29.9744207692041	30.9975127764856	20.1942461218395	34.8843113982092	25.4548360935423
ENSMUSG00000015087	4327.91457850694	4406.239853073	4259.05825548912	5495.71983744345	5569.03114107125	5305.51512292545
ENSMUSG00000052403	6.92743429933084	11.4608079411663	14.1702915549648	8.65467690935977	17.4421556991046	13.3334855728079
ENSMUSG00000026940	28.5756664847397	22.9216158823325	37.1970153317827	47.1199076176254	52.3264670973138	42.4247268225705
ENSMUSG00000026939	186.174796794516	120.779283687675	135.503412994351	277.911291867219	262.878203750791	287.276007341406
ENSMUSG00000049086	242.460200476579	200.12333866498	190.41329276984	0.961630767706641	0	0
ENSMUSG00000026933	2822.0635476899	3169.3541960379	3116.57849887008	2643.52298042556	2729.69736690987	2770.94072903989
ENSMUSG00000036352	2095.54887554758	1932.4685390028	1915.64628958681	1388.59482856839	1410.32287509903	1312.74226139554
ENSMUSG00000026932	5702.1443576367	6113.90023630677	5859.41555797796	3267.62134866716	3377.54886430518	3282.46172101488
ENSMUSG00000087679	2667.92813452979	2526.66735072173	2380.60898123409	2576.20882668609	2383.34598945622	2390.33032268883
ENSMUSG00000087595	57.1513329694794	67.0016464252797	64.651955219527	50.0047999207453	38.6219161908744	37.5761866142767
ENSMUSG00000036327	1325.73773903444	1338.26972728388	1309.86632561206	1491.489320713	1463.89521046056	1476.38049342545
ENSMUSG00000048038	58.0172622568958	79.3440549773049	85.9073925519743	0	0	0
ENSMUSG00000026930	1563.86829307394	1417.61378226118	1485.22368360475	1108.76027516576	1187.31245580333	1086.0730066578
ENSMUSG00000075467	1723.19928195855	1566.60428549634	1637.55431782062	1797.28790484371	1911.16191731617	1810.92976779772
ENSMUSG00000086779	20.7823028979925	22.0400152714736	16.8272212215207	17.3093538187195	24.9173652844351	13.3334855728079
ENSMUSG00000036281	988.891246229477	953.891860949376	967.12239862635	1152.03365971256	1083.90538987293	1130.92200358452
ENSMUSG00000085767	99.5818680528808	89.9232623076122	74.3940306635653	94.2398152352508	93.4401198166317	106.667884582463
ENSMUSG00000026927	1563.86829307394	1583.35469710266	1655.26718226433	1856.90901244152	1884.99868376752	1792.74774201662
ENSMUSG00000026926	3891.4862176491	3881.68748961193	4007.53558038849	4310.99073162887	4419.09473319457	4516.41520402564
ENSMUSG00000026925	988.891246229477	1023.53830920723	1053.91543440051	1026.06002914299	997.940479641627	991.526472596075
ENSMUSG00000026924	5189.51421948621	5771.8391992935	5770.85123575943	5176.45842256485	5116.78096115875	5516.42662198623
ENSMUSG00000086714	31.1734543469888	24.6848171040504	35.4257288874121	46.1582768499188	29.9008383413221	42.4247268225705
ENSMUSG00000026923	4482.91592095447	4728.02407603651	5019.82578334629	836.618767904777	878.337126276338	935.768260200697
ENSMUSG00000026921	353.299149265873	286.520198529156	314.403343875782	101.932861376904	127.078562950619	115.152829946977
ENSMUSG00000026922	615.675723353028	584.501204999479	556.18394353237	803.923321802752	880.828862804782	809.706214785059
ENSMUSG00000036186	998.416468391057	901.877424908699	857.302639075372	370.227845567057	429.824551156506	370.913325934473
ENSMUSG00000097052	25.9778786224906	27.3296189366272	25.6836534433737	18.2709845864262	13.7045509064393	12.1213505207344
ENSMUSG00000077192	38.966817933736	22.9216158823325	29.226226332115	19.2326153541328	26.1632335486569	24.2427010414688
ENSMUSG00000036160	1280.70941608879	1272.14968146945	1204.47478217201	1843.44618169363	1815.2300609711	1814.56617295394
ENSMUSG00000015776	3547.71229054481	3578.41687947645	3553.20060740743	2809.8851032388	2805.6953310274	2875.1843435182
ENSMUSG00000062647	41510.0522508778	37213.2433849668	37375.0296194419	32725.2566558247	32249.3000193802	31630.6641838565
ENSMUSG00000065258	12.9889393112453	26.4480183257683	15.9415779993354	10.577938444773	8.72107784955229	12.1213505207344
ENSMUSG00000015790	1115.31692219227	1030.5911140941	981.292690181314	1808.82747405619	1573.53161771208	1574.5634326434
ENSMUSG00000014873	1059.0315185102	997.090290881465	1030.00306740151	1049.13916756794	1012.89089881229	1070.31525098085
ENSMUSG00000014867	11907.3936312623	11262.447803723	11435.4252848566	16033.2697899728	15924.6881532825	15611.0873356539
ENSMUSG00000049897	11.2570807364126	12.3424085520252	6.19950255529711	13.462830747893	8.72107784955229	13.3334855728079
ENSMUSG00000052406	1779.48468564061	1573.65709038321	1698.66370015141	1652.08165892001	1694.38083934159	1760.02009561064
ENSMUSG00000015488	2264.40508659377	2336.2416187762	2170.71153757617	2185.78673499719	2108.00910306321	2301.84446388747
ENSMUSG00000036067	71.8721308555574	57.3040397058313	61.1093823307858	175.016799722609	194.355449218594	172.123177394429
ENSMUSG00000009614	4721.91240428138	4512.03192637607	4546.89230269934	7208.38423472898	7394.22814815612	6984.32217004717
ENSMUSG00000009621	1232.21737599347	1298.59769979522	1207.13171183857	704.875352728968	740.045748947723	767.281487962489
ENSMUSG00000109946	413.048270097601	342.942637624129	371.084510095641	751.995260346593	743.783353740389	710.311140515037
ENSMUSG00000026918	5280.43679466493	5124.74435092304	5111.04703523138	3946.53267066805	3953.14000237563	3886.10497694745
ENSMUSG00000026917	2095.54887554758	2025.91820375385	2131.74323580002	2410.80833464055	2483.01545059396	2476.39191138604
ENSMUSG00000085929	57.1513329694794	74.0544513121512	69.9658145526388	95.2014460029574	89.7025150239665	113.940694894904
ENSMUSG00000015846	11225.9072820656	10866.6091294473	11475.279229855	5196.65266868669	5156.64874561385	5230.3627496969
ENSMUSG00000085766	122.961958813122	134.003292850559	128.418267216869	168.285384348662	213.04347318192	216.972174321146
ENSMUSG00000026837	45094.1335714941	48485.3887954093	46539.6656826154	49380.7015525037	50542.3837429482	50063.6019207373
ENSMUSG00000086560	71.0062015681411	84.6336586424585	80.5935332188625	20.1942461218395	28.6549700771004	26.6669711456157
ENSMUSG00000026833	55.4194743946467	66.1200458144207	49.5960204423769	494.278214601213	485.888623046485	469.096265152422
ENSMUSG00000035829	500.507128126653	509.565153076469	453.449329758875	10.577938444773	16.1962874348828	13.3334855728079
ENSMUSG00000035772	1485.06872791905	1535.74826411628	1671.20876026366	1503.02888992548	1445.20718649724	1560.01781201852
ENSMUSG00000082895	24.2460200476579	23.8032164931915	25.6836534433737	25.9640307280793	14.9504191706611	32.7276464059829
ENSMUSG00000026829	13.8548685986617	20.2768140497557	33.6544424430415	2.88489230311992	0	1.21213505207344
ENSMUSG00000026821	1615.82405031892	1694.43637407089	1656.15282548651	1620.34784358569	1675.69281537826	1681.23131722586
ENSMUSG00000026816	1925.82673521397	1921.8893316725	1816.45424870205	1749.20636645838	1607.17006084607	1688.5041275383
ENSMUSG00000026812	2487.81484274719	2771.75232054052	2831.40138132641	2697.37430341713	2709.76347468232	2900.63917961175
ENSMUSG00000026809	3.46371714966542	0.881600610858943	4.42821611092651	31.7338153343191	36.1301796624309	32.7276464059829
ENSMUSG00000035666	3047.20516241815	3372.12233653546	3487.66300896572	3797.47990167352	3657.86922375508	4110.34996158104
ENSMUSG00000026806	528.216865323976	528.960366515366	547.327511310516	722.184706547687	731.324671098171	710.311140515037
ENSMUSG00000079502	23.3800907602416	20.2768140497557	10.6277186662236	3.84652307082656	1.24586826422176	7.27281031244065
ENSMUSG00000083773	10335.7319746016	8924.44298372508	9213.34644039369	8318.10614066244	8479.37940629327	7992.81853337227
ENSMUSG00000026803	1239.1448102928	1442.29859936523	1337.32126549981	854.889752491204	838.469341821242	957.586691138019
ENSMUSG00000043535	3979.81100496557	5116.80994542531	5127.8742564529	3340.70528701287	3282.86287622433	3545.49502731482
ENSMUSG00000035513	16.4526564609107	11.4608079411663	15.9415779993354	9.61630767706641	4.98347305688702	4.84854020829377
ENSMUSG00000079499	81.3973530171373	69.6464482578565	92.9925383294567	13.462830747893	8.72107784955229	12.1213505207344
ENSMUSG00000026799	755.090338627061	688.530077080834	661.57548697242	822.194306389178	798.601557366146	789.099918899811
ENSMUSG00000039844	5536.75186374017	5740.10157730258	5875.35713597729	4886.04593071744	4906.22922450528	5166.11959193701
ENSMUSG00000039826	965.511155469236	1047.34152570042	1051.25850473395	1506.87541299631	1395.37245592837	1407.28879545727
ENSMUSG00000026798	485.786330240575	438.155503596895	464.077048425098	428.887322397162	464.708862554715	401.216702236309
ENSMUSG00000059316	2254.01393514477	2172.26390515644	2145.91352735499	1919.41501234245	1903.68670773084	1781.83852654796
ENSMUSG00000069020	1548.28156590044	1399.10016943314	1177.90548550645	2125.20399663168	2100.53389347788	1901.83989670323
ENSMUSG00000039798	10.3911514489963	6.1712042760126	7.08514577748241	21.1558768895461	41.113652719318	29.0912412497626
ENSMUSG00000039787	110.838948789293	137.529695293995	108.048473106607	1151.07202894485	1217.21329414466	1207.28651186515
ENSMUSG00000026790	3308.71580721789	3334.21351026852	3350.388309527	3536.87796362502	3336.43521158586	3569.73772835629
ENSMUSG00000019715	2104.20816842174	2038.26061230588	2094.54622046824	2215.5972887961	2137.90994140453	2224.26782055477
ENSMUSG00000057738	14095.5969405634	15577.8827938775	15132.1000942581	15566.8788676351	15316.7044403423	15680.179033622
ENSMUSG00000039715	1143.892588677	1086.13195257822	1051.25850473395	998.172736879493	1006.66155749118	952.738150929725
ENSMUSG00000054766	22653.5760880993	23944.2725909289	23323.4142562499	26282.3305121902	25970.1239677025	26149.3894783804
ENSMUSG00000026785	327.321270643382	327.073826628668	298.461765876447	137.51319978205	138.291377328615	130.910585623932
ENSMUSG00000015335	520.423501737229	456.669116424932	441.05032464828	425.040799326335	449.758443384054	452.126374423394
ENSMUSG00000039686	1342.19039549535	1244.82006253283	1305.43810950113	974.131967686827	1032.82479103984	1058.19390046011
ENSMUSG00000039678	1710.2103426473	1890.15170968157	1843.9091885898	2166.55411964306	2085.58347430722	2093.35723493083
ENSMUSG00000015337	252.851351925576	272.414588755413	281.634544654926	145.206245923703	117.111616836845	167.274637186135
ENSMUSG00000039660	1350.84968836951	1116.10637334742	1032.65999706806	1441.48452079225	1507.50059970833	1392.74317483238
ENSMUSG00000039648	276.231442685817	263.598582646824	265.692966655591	177.901692025729	188.126107897485	180.608122758943
ENSMUSG00000100747	25.1119493350743	22.0400152714736	19.4841508880766	29.8105537989059	22.4256287559916	37.5761866142767
ENSMUSG00000007476	599.223066892118	661.200458144207	586.29581308667	813.539629479818	774.930060345932	686.068439473568
ENSMUSG00000099041	21.6482321854089	21.1584146606146	15.0559347771501	121.165476731037	115.865748572623	150.304746457107
ENSMUSG00000079484	115.168595226375	126.950487963688	136.389056216536	764.496460326779	787.38874298815	791.524189003958
ENSMUSG00000075419	1351.71561765693	1289.78169368663	1295.6960340571	1478.02648996511	1512.48407276521	1419.410145978
ENSMUSG00000052533	4559.98362753452	4929.91061592321	4916.20552635061	5502.4512528174	5404.57653019398	5875.21859739997
ENSMUSG00000084892	24.2460200476579	19.3952134388967	13.2846483327795	18.2709845864262	27.4091018128786	31.5155113539095
ENSMUSG00000026860	1614.9581210315	1383.23135843768	1418.80044194085	1409.75070545794	1436.48610864768	1329.71215212457
ENSMUSG00000026858	1156.88152798825	1024.41990981809	1075.17087173296	1027.9832906784	1134.98598870602	1009.70849837718
ENSMUSG00000026856	907.49389321234	811.954162601087	850.21749329789	644.292614363449	706.407305813736	671.522818848687
ENSMUSG00000026853	2016.74931039269	1876.92770051869	1890.84827936562	1880.94978163419	1876.27760591796	1898.20349154701
ENSMUSG00000039515	7954.42643420664	7098.64811863621	7080.71756137149	7669.00537246046	8090.66850785608	7608.57172186499
ENSMUSG00000089762	1237.41295171797	1326.80891934271	1150.45054561871	1135.68593666154	1055.25041979583	1002.43568806474
ENSMUSG00000047363	51.0898279575649	41.4352287103703	46.0534475536357	19.2326153541328	21.1797604917699	27.8791061976892
ENSMUSG00000087268	3.46371714966542	0	0	22.1175076572527	19.9338922275481	23.0305659893954
ENSMUSG00000075416	28.5756664847397	41.4352287103703	35.4257288874121	31.7338153343191	44.8512575119832	31.5155113539095
ENSMUSG00000044320	6.06150501191448	14.1056097737431	7.97078899966772	20.1942461218395	21.1797604917699	27.8791061976892
ENSMUSG00000026857	1285.90499181329	1201.62163260074	1162.8495507293	1550.1487975431	1490.05844400922	1534.56297592498
ENSMUSG00000039483	1192.38462877232	1028.82791287239	1110.59660062037	1353.01449016324	1394.12658766415	1335.77282738493
ENSMUSG00000039476	1833.17230146042	1653.00114536052	1703.97755948452	3534.95470208961	3492.16874461358	3145.49046013058
ENSMUSG00000050737	9.5252221615799	7.93440549773049	7.97078899966772	779.882552610086	816.04371306525	755.160137441754
ENSMUSG00000026848	2038.3975425781	1994.18058176293	2093.66057724605	2705.06734955878	2808.18706755584	2738.2130826339
ENSMUSG00000026849	1078.94789212078	1048.22312631128	1039.74514284554	1253.96652108946	1425.27329426969	1356.37912327018
ENSMUSG00000026851	2206.38782433687	2135.23667950036	2022.80911947123	2255.98578103978	2413.24682779754	2300.63232883539
ENSMUSG00000026854	719.587237842991	744.070915564948	737.740804080356	1223.19433652285	1206.00047976666	1203.65010670893
ENSMUSG00000075415	1748.31123129362	1912.19172495305	2018.3809033603	2198.28793497738	2007.09377366125	2023.05340191057
ENSMUSG00000087269	64.9446965562266	67.0016464252797	87.6786789963449	59.6211075978117	72.2603593248619	47.2732670308642
ENSMUSG00000000194	2786.56044690583	2818.47715291604	2893.39640687938	4361.95716231732	4513.78072127542	4473.99047720307
ENSMUSG00000062661	2415.94271189163	2356.51843282595	2407.17827789965	3082.02661049978	3023.7222772662	2974.57941778823
ENSMUSG00000055632	44.1623936582341	43.1984299320882	43.3965178870798	66.3525229717582	56.064071889979	50.9096721870846
ENSMUSG00000076441	1538.75634373886	1331.216922397	1346.17769772166	6475.62158973652	6518.38275840823	6145.52471401235
ENSMUSG00000026843	3714.83664301616	3931.93872443089	3972.10985150108	4493.70057749313	4576.07413448651	4568.5370112648
ENSMUSG00000039356	1049.50629634862	953.010260338517	967.12239862635	1621.3094743534	1701.85604892692	1608.50321410146
ENSMUSG00000026842	6816.59535054155	7127.74093879455	7016.95124937415	6803.53768152448	7016.73006409693	6806.13831739238
ENSMUSG00000001864	51.9557572449813	52.8960366515366	42.5108746648945	122.127107498743	154.487664763498	151.51688150918
ENSMUSG00000001855	2665.33034666754	2881.95239689788	2880.1117585466	2309.83710403135	2392.06706730577	2598.81755164546
ENSMUSG00000051373	17.3185857483271	16.7504116063199	10.6277186662236	39.4268614759723	19.9338922275481	20.6062958852485
ENSMUSG00000039262	12911.8716046653	14437.091603426	14236.7147966287	12549.2815185717	12819.9844388419	13466.8204285359
ENSMUSG00000094251	12.9889393112453	9.69760671944837	7.08514577748241	22.1175076572527	12.4586826422176	20.6062958852485
ENSMUSG00000039254	893.639024613678	958.299864003671	878.558076407819	1032.79144451693	1017.87437186917	976.980851971194
ENSMUSG00000002550	919.616903236169	866.613400474341	885.643222185302	1206.84661347183	1301.93233611174	1328.50001707249
ENSMUSG00000066068	16.4526564609107	14.987210384602	7.08514577748241	7.69304614165313	13.7045509064393	7.27281031244065
ENSMUSG00000044627	7004.50200591089	6828.87833171337	6657.38010116691	6480.42974357505	6642.9695848304	6289.76878520909
ENSMUSG00000002546	4474.25662808031	4668.95683510896	4539.80715692186	4169.63100877599	4268.34467322374	4160.04749871605
ENSMUSG00000026825	1244.3403860173	1288.01849246492	1358.57670283225	6854.50411221294	7090.23629168601	6550.37782140488
ENSMUSG00000039205	2354.46173248507	2171.38230454558	2284.07387001589	2565.63088824132	2501.70347455729	2580.63552586436
ENSMUSG00000039195	760.28591435156	721.149299682615	711.171507414797	537.551599148012	659.064311773309	488.490425985597
ENSMUSG00000026822	64.0787672688103	48.4880335972419	57.5668094420446	49.0431691530387	48.5888623046485	65.4552928119659
ENSMUSG00000026820	882.381943877266	874.547805972071	807.706618632995	836.618767904777	813.551976536807	724.856761139918
ENSMUSG00000026819	404.388977223438	452.261113370638	428.651319537686	482.738645388734	539.46095840802	501.823911558405
ENSMUSG00000039164	396.595613636691	417.878689547139	388.797374539347	366.38132249623	396.186108022518	398.792432132162
ENSMUSG00000039157	650.312894849682	605.659619660094	606.665607196932	860.659537097443	995.448743113183	940.616800408991
ENSMUSG00000026810	1081.54567998303	1044.69672386785	1004.31941395813	1096.25907518557	1240.88479116487	1281.22675004163
ENSMUSG00000079442	1511.04660654154	1448.46980364124	1367.43313505411	2118.47258125773	2075.61652819345	2029.11407717094
ENSMUSG00000026811	2581.33520578815	2625.40661913793	2513.45546456189	2844.50381087624	2977.62515149	2783.06207956062
ENSMUSG00000026817	4440.48538587107	4465.30709400055	4281.19933604375	3135.87793349136	2966.412337112	2859.42658784125
ENSMUSG00000026814	1724.06521124596	1660.93555085825	1728.77556970571	130.781784408103	108.390538987293	140.607666040519
ENSMUSG00000009566	1386.35278915358	1338.26972728388	1192.07577706142	1219.34781345202	1263.31041992086	1229.10494280247
ENSMUSG00000009555	2999.57905161025	2727.67228999757	2641.87373177875	3044.52301055922	3054.86898387175	2884.88142393479
ENSMUSG00000059013	156.73320102236	151.635305067738	156.758850326798	92.3165536998375	117.111616836845	109.09215468661
ENSMUSG00000039021	23.3800907602416	33.5008232126398	15.9415779993354	11.5395692124797	13.7045509064393	8.48494536451409
ENSMUSG00000009563	1337.86074905827	1145.19919350577	1165.50648039586	1058.75547524501	1212.22982108777	1254.55977889601
ENSMUSG00000053746	905.762034637507	797.848552827343	747.482879524395	1102.02885979181	1163.64095878312	1067.8909808767
ENSMUSG00000038987	63.2128379813939	83.7520580315996	74.3940306635653	190.402892005915	223.010419295694	212.123634112852
ENSMUSG00000026797	2719.01796248735	2742.65950038217	2705.6400437761	1771.32387411563	1827.68874361332	1763.65650076686
ENSMUSG00000087496	18.1845150357435	12.3424085520252	19.4841508880766	30.7721845666125	47.3429940404267	13.3334855728079
ENSMUSG00000026796	8480.91144095578	8154.80565044522	7963.70385389023	10592.3629062886	10758.0724615549	10455.8769591855
ENSMUSG00000026792	1093.66869000686	1174.29201366411	1135.39461084156	945.283044655628	919.450778995656	889.707128221906
ENSMUSG00000038900	42599.3912944476	35679.2583220723	35320.337343972	44296.5596836387	44117.4411043566	41977.4489883554
ENSMUSG00000026791	475.395178791579	415.233887714562	371.084510095641	291.374122615112	300.254251677443	299.39735786214
ENSMUSG00000038860	265.840291236821	252.137774705658	251.522675100626	125.011999801863	107.144670723071	110.304289738683
ENSMUSG00000038831	99.5818680528808	131.358491017983	106.277186662236	116.357322892504	132.062036007506	144.24407119674
ENSMUSG00000004105	4847.47215095675	4787.97291757492	4935.68967723869	6803.53768152448	6783.75269868746	6687.34908228918
ENSMUSG00000068966	582.770410431207	634.752439818439	649.176481861826	464.467660802307	541.952694936464	503.036046610478
ENSMUSG00000026788	748.162904327731	826.941372985689	814.791764410478	855.85138325891	828.502395707468	889.707128221906
ENSMUSG00000038765	1.73185857483271	1.76320122171789	2.65692966655591	295.220645685939	330.155090018765	318.791518695315
ENSMUSG00000052951	1.73185857483271	1.76320122171789	2.65692966655591	552.937691431318	512.051856595142	487.278290933524
ENSMUSG00000038740	873.722651003102	851.626190089739	793.53632707803	1917.49175080704	1797.78790527199	1883.65787092213
ENSMUSG00000038718	596.625279029868	609.18602210353	624.378471640638	540.436491451132	550.673772786016	562.430664162077
ENSMUSG00000038696	2733.73876037343	2865.20198529156	2744.60834555225	2957.97624146563	3238.01161871234	3021.85268481909
ENSMUSG00000026867	4100.17517591644	4579.03357280135	4532.72201114437	3856.13937850363	3839.76599033145	4144.2897430391
ENSMUSG00000026864	58204.3029829777	58057.8082281157	56800.7280548543	106738.130323134	105173.707129072	105683.630920179
ENSMUSG00000070953	878.052297440184	708.80689113059	739.512090524727	1130.87778282301	1128.75664738491	1023.04198394998
ENSMUSG00000035949	2149.23649136739	2241.02875280343	2224.73577412948	2663.71722654739	2466.81916315908	2461.84629076116
ENSMUSG00000026869	2311.16526811425	2181.07991126502	2166.28332146525	2907.97144154488	2867.98874423848	3113.97494877667
ENSMUSG00000026873	52.8216865323976	44.9616311538061	58.4524526642299	205.788984289221	239.206706730577	220.608579477366
ENSMUSG00000026875	1.73185857483271	7.93440549773049	4.42821611092651	20.1942461218395	26.1632335486569	18.1820257811016
ENSMUSG00000057110	1730.99264554529	1885.74370662728	2036.97941102619	1010.67393685968	1039.05413236094	1158.80110978221
ENSMUSG00000026878	6622.62719016028	7048.39688381725	6923.95871104469	7842.09891064765	7553.69928597651	7981.90931790361
ENSMUSG00000026879	5515.10363155476	5241.11563155642	5262.49202622506	15705.3536981849	16126.5188120864	15268.0531159171
ENSMUSG00000026880	3895.81586408618	4013.92758124077	3961.48213283485	5778.4392831492	5583.98156024191	5637.64012719358
ENSMUSG00000075391	103.045585202546	90.8048629184711	108.048473106607	101.932861376904	99.6694611377405	122.425640259418
ENSMUSG00000035778	1692.89175689897	1768.49082538304	1764.20129859312	504.856153045986	479.659281725376	473.944805360716
ENSMUSG00000026883	3653.3556636096	3817.33064501922	3861.40444872792	2758.91867255035	2647.47006147123	2666.69711456157
ENSMUSG00000026885	103.045585202546	96.9760671944837	98.3063976625685	119.242215195623	105.898802458849	116.36496499905
ENSMUSG00000026895	3932.18489415767	3568.719272757	3481.46350641042	3509.95230212924	3753.80108010015	3446.09995304479
ENSMUSG00000026894	24.2460200476579	8.81600610858943	12.3990051105942	19.2326153541328	17.4421556991046	8.48494536451409
ENSMUSG00000026890	527.35093603656	580.974802556043	596.037888530708	287.527599544286	262.878203750791	305.458033122507
ENSMUSG00000026889	1577.7231616726	1680.33076429715	1575.55929226765	2131.93541200562	2144.13928272564	2128.50915144096
ENSMUSG00000026887	1850.49088720875	1668.86995635598	1778.37159014809	1822.29030480408	1639.56263571583	1758.80796055856
ENSMUSG00000047250	364.556230002285	417.878689547139	399.425093205571	1797.28790484371	1838.90155799131	1842.44527915163
ENSMUSG00000083716	178.381433207769	163.977713619763	170.929141881763	99.047969073784	144.520718649724	103.031479426243
ENSMUSG00000009030	1586.38245454676	1503.1290415145	1526.84891504746	1602.07685899926	1546.1225158992	1510.32027488351
ENSMUSG00000075376	2017.61523968011	2389.13765542774	2353.15404134635	2355.03375011356	2474.29437274441	2387.90605258468
ENSMUSG00000066798	1330.06738547152	1359.42814194449	1404.63015038589	1341.47492095076	1144.95293481979	1326.07574696835
ENSMUSG00000050714	490.981905965073	584.501204999479	645.633908973085	518.318983793879	548.182036257573	540.612233224755
ENSMUSG00000035437	3301.78837291856	3648.94492834516	3765.7549807319	4388.88282381311	4446.50383500745	4787.93345569009
ENSMUSG00000026915	1178.52976017366	1321.51931567756	1170.82033972897	2068.46778133698	1965.98012094193	2082.44801946217
ENSMUSG00000035392	1643.53378751624	1590.40750198953	1649.06767970903	1521.29987451191	1402.8476655137	1423.04655113422
ENSMUSG00000000247	944.728852571243	841.046982759432	820.105623743589	353.880122516044	337.630299604096	320.003653747389
ENSMUSG00000026749	8725.96942929461	8644.09398947194	8609.33776286332	2832.96424166376	2767.07341483652	3052.15606112093
ENSMUSG00000026750	6256.33910158316	5733.93037302657	5894.84128686537	6297.71989771079	7074.04000425113	6306.73867593812
ENSMUSG00000063972	122.096029525706	159.569710565469	140.817272327463	266.371722654739	199.338922275481	240.002740310541
ENSMUSG00000035295	14.720797886078	2.64480183257683	9.74207544403832	17.3093538187195	19.9338922275481	15.7577556769547
ENSMUSG00000062997	14282.6376666454	13502.5949559156	13327.1592074444	16474.6583123502	16660.9962974375	15341.9933540936
ENSMUSG00000026755	1686.83025188706	1529.57705984027	1479.02418104945	2821.42467245128	2816.90814540539	2635.18160320766
ENSMUSG00000026754	1515.37625297862	1591.28910260039	1652.61025259777	1314.54925945498	1324.35796486773	1402.44025524897
ENSMUSG00000035236	881.516014589849	1031.47271470496	1039.74514284554	1248.19673648322	1153.67401266935	1350.31844800981
ENSMUSG00000026753	1106.6576293181	1128.44878189945	1150.45054561871	2176.17042732013	1919.88299516573	2012.14418644191
ENSMUSG00000083240	15.5867271734944	7.93440549773049	11.5133618884089	13.462830747893	17.4421556991046	21.818430937322
ENSMUSG00000082536	876.320438865351	759.939726560409	784.679894856177	684.681106607128	987.973533527853	956.374556085946
ENSMUSG00000081999	44.1623936582341	45.843231764665	39.8539449983386	50.0047999207453	57.3099401542008	49.6975371350111
ENSMUSG00000036890	415.64605795985	378.206662058487	426.880033093315	522.165506864706	568.115928485121	558.794259005857
ENSMUSG00000026872	2493.8763477591	2885.47879934132	2729.5524107751	2354.07211934586	2273.7095822047	2366.08762164736
ENSMUSG00000052248	296.147816296393	282.112195474862	284.291474321482	139.436461317463	154.487664763498	145.456206248813
ENSMUSG00000086644	29.4415957721561	39.6720274886524	33.6544424430415	40.3884922436789	22.4256287559916	31.5155113539095
ENSMUSG00000052155	1301.49171898678	1477.56262379959	1412.60093938556	2209.82750418986	2210.1703007294	2309.11727419991
ENSMUSG00000026761	1647.86343395332	1654.76434658224	1680.9508357077	2205.01935035133	2149.12275578253	2267.90468242941
ENSMUSG00000036792	1185.45719447299	1470.50981891272	1364.77620538755	1352.05285939554	1432.74850385502	1596.38186358072
ENSMUSG00000081272	219.946039003754	195.715335610685	182.442503770172	122.127107498743	110.882275515736	134.546990780152
ENSMUSG00000069495	1273.78198178946	1458.16741036069	1374.51828083159	2170.40064271389	2147.87688751831	2269.11681748148
ENSMUSG00000026764	137.6827566992	136.648094683136	141.702915549648	618.32858363537	594.279162033778	620.613146661602
ENSMUSG00000026765	114.302665938959	94.3312653619069	101.84897055131	10.577938444773	12.4586826422176	4.84854020829377
ENSMUSG00000050447	613.077935490779	611.830823936106	596.037888530708	68.2757845071715	85.9649102313012	80.0009134368472
ENSMUSG00000026766	3287.9335043199	3246.93504979349	3183.88738375616	4231.17537790922	4452.73317632856	4080.0465852792
ENSMUSG00000085862	40.6986765085687	65.2384452035618	56.6811662198593	359.649907122284	367.531137945418	304.245898070434
ENSMUSG00000082483	9.5252221615799	11.4608079411663	7.97078899966772	95.2014460029574	89.7025150239665	70.3038330202596
ENSMUSG00000017144	10682.1036895682	10918.623565488	11059.91255865	16202.5168050892	16545.1305488649	16422.005685491
ENSMUSG00000036249	948.192569720909	997.971891492323	950.295177404829	906.817813947362	895.779281975443	901.828478742641
ENSMUSG00000026946	312.600472757304	272.414588755413	300.233052320817	341.378922535857	352.580718774757	281.215332081038
ENSMUSG00000053475	429.500926558512	387.904268777935	456.991902647616	12.5011999801863	31.1467066055439	13.3334855728079
ENSMUSG00000036202	2338.00907602416	2792.02913459027	2958.93400532109	2600.24959587876	2637.50311535746	2787.91061976892
ENSMUSG00000026950	5.19557572449813	8.81600610858943	14.1702915549648	4.8081538385332	9.96694611377405	19.3941608331751
ENSMUSG00000036093	2095.54887554758	2307.14879861785	2366.43868967913	3040.6764874884	2977.62515149	3057.00460132922
ENSMUSG00000085315	36.3690300714869	43.1984299320882	23.9123669990031	78.8537229519445	89.7025150239665	64.2431577598924
ENSMUSG00000017412	14.720797886078	28.2112195474862	35.4257288874121	224.059968875647	193.109580954372	236.366335154321
ENSMUSG00000055371	2626.3635287338	2719.73788449984	2721.58162177543	3054.13931823629	2904.11892390091	3105.49000341216
ENSMUSG00000036053	2340.60686388641	2755.88350954506	2865.05582376945	3391.67171770132	3194.40622946458	3380.64466023283
ENSMUSG00000061136	6182.73511215277	6769.81109078582	6522.76233139475	7386.28592675471	7108.92431564934	7318.87144441944
ENSMUSG00000026960	1369.03420340526	1398.21856882228	1325.8079036114	1827.09845864262	1764.14946213801	1707.89828837148
ENSMUSG00000083287	49.3579693827322	38.7904268777935	45.1678043314504	9.61630767706641	13.7045509064393	15.7577556769547
ENSMUSG00000075334	109.973019501877	94.3312653619069	100.077684106939	142.321353620583	169.438083934159	151.51688150918
ENSMUSG00000060988	1123.97621506643	1201.62163260074	1203.58913894983	3595.53744045513	3707.70395432395	3658.22358715765
ENSMUSG00000026826	310.002684895055	369.390655949897	347.172143096638	529.858553006359	489.62622783915	460.611319787908
ENSMUSG00000084938	5.19557572449813	10.5792073303073	3.54257288874121	152.899292065356	160.717006084607	161.213961925768
ENSMUSG00000054181	42.4305350834014	42.3168293212293	29.226226332115	26.9256614957859	31.1467066055439	27.8791061976892
ENSMUSG00000026827	2138.8453399184	2303.62239617442	2419.57728301024	3809.98110165371	3686.52419383218	3848.52879033318
ENSMUSG00000053472	23.3800907602416	26.4480183257683	30.1118695543003	38.4652307082656	24.9173652844351	30.303376301836
ENSMUSG00000026834	38.1008886463196	9.69760671944837	26.5692966655591	35.5803384051457	52.3264670973138	56.9703474474518
ENSMUSG00000026836	1533.56076801436	1520.76105373168	1576.44493548984	2035.77233523496	1886.24455203174	1967.2951895152
ENSMUSG00000026839	72.7380601429738	71.4096494795744	85.021749329789	75.9688306488246	78.4897006459706	50.9096721870846
ENSMUSG00000036641	64.0787672688103	67.8832470361386	57.5668094420446	30.7721845666125	37.3760479266527	25.4548360935423
ENSMUSG00000026991	3552.9078662693	3782.06662058487	3627.594638071	2456.00498072276	2375.87077987089	2561.24136503118
ENSMUSG00000035168	2476.55776201077	2897.82120789335	2919.96570354494	3019.52061059885	3029.95161858731	3134.58124466192
ENSMUSG00000026988	1315.34658758544	1235.12245581338	1217.75943050479	1171.26627506669	1171.11616836845	1120.01278811586
ENSMUSG00000026987	1432.24704138665	1712.06838628807	1649.06767970903	1928.06968925181	1953.52143829971	2029.11407717094
ENSMUSG00000026977	3060.1941017294	3392.39915058521	3318.50515352833	3229.1561179589	2899.13545084403	3327.3107179416
ENSMUSG00000060703	393.997825774441	353.521844954436	326.802348986376	473.122337711667	487.134491310707	530.915152808167
ENSMUSG00000026980	1905.04443231598	2072.64303612938	2133.51452224439	3529.18491748337	3604.29688839354	3745.49731090694
ENSMUSG00000054580	3.46371714966542	3.52640244343577	7.97078899966772	128.85852287269	109.636407251515	101.819344374169
ENSMUSG00000026971	1.73185857483271	0	2.65692966655591	85.585138325891	78.4897006459706	82.425183540994
ENSMUSG00000026970	5398.20317775356	5578.76866551539	5636.23346598726	7652.65764940945	7396.71988468457	7813.42254566541
ENSMUSG00000064289	1541.35413160111	1444.94340119781	1493.19447260442	3232.04101026202	3340.17281637853	3181.85451169278
ENSMUSG00000026914	4733.1694850178	4493.51831354803	4459.21362370299	5061.06273044005	5147.9276677643	5053.39103209418
ENSMUSG00000000392	61.4809794065612	68.7648476469976	55.795522997674	16.3477230510129	16.1962874348828	19.3941608331751
ENSMUSG00000026896	213.88453399184	220.400152714736	230.267237768178	598.13433751353	598.016766826443	614.552471401235
ENSMUSG00000026893	171.453998908438	151.635305067738	203.697941102619	332.724245626498	251.665389372795	307.882303226654
ENSMUSG00000075324	197.431877530929	263.598582646824	217.868232657584	657.755445111342	644.113892602648	705.462600306743
ENSMUSG00000082127	236.398695464665	280.348994253144	279.863258210555	247.139107300607	208.060000125033	185.456662967237
ENSMUSG00000026888	3156.31225263261	3069.73332701084	2997.90230709725	95.2014460029574	110.882275515736	118.789235103197
ENSMUSG00000034903	3706.177350142	4307.5005846568	4252.85875293382	1218.38618268431	1154.91988093357	1254.55977889601
ENSMUSG00000086881	25.9778786224906	25.5664177149093	25.6836534433737	5.76978460623984	3.73760479266527	2.42427010414688
ENSMUSG00000057182	75.3358480052229	70.5280488687154	75.2796738857507	4.8081538385332	3.73760479266527	6.06067526036721
ENSMUSG00000075318	353.299149265873	483.99873536156	394.996877094645	133.666676711223	147.012455178167	106.667884582463
ENSMUSG00000026994	3.46371714966542	0	3.54257288874121	28.8489230311992	38.6219161908744	21.818430937322
ENSMUSG00000034848	2654.07326593113	2847.56997307439	2859.74196443634	2207.90424265445	2237.57940254227	2150.32758237829
ENSMUSG00000064329	12.123010023829	22.9216158823325	16.8272212215207	10.577938444773	12.4586826422176	30.303376301836
ENSMUSG00000034810	12.123010023829	15.868810995461	5.31385933311181	10.577938444773	11.2128143779958	6.06067526036721
ENSMUSG00000034780	911.823539649422	962.707867057966	999.00555462502	9.61630767706641	4.98347305688702	12.1213505207344
ENSMUSG00000027030	1385.48685986617	1556.02507816603	1486.99497004912	1866.52532011859	1813.98419270688	1915.17338227604
ENSMUSG00000075312	31.1734543469888	10.5792073303073	11.5133618884089	25.0023999603727	16.1962874348828	13.3334855728079
ENSMUSG00000027035	1459.09084929656	1726.17399606181	1643.75382037592	3677.27605571019	3544.4952117109	3894.58992231197
ENSMUSG00000005233	1769.95946347903	1746.45081011157	1773.05773081497	1391.47972087151	1210.98395282355	1295.77237066651
ENSMUSG00000027048	5.19557572449813	6.1712042760126	2.65692966655591	72.1223075779981	80.9814371744142	88.4858588013612
ENSMUSG00000027068	336.846492804962	349.995442511	346.286499874453	3501.29762521988	3307.78024150876	3758.83079647974
ENSMUSG00000027070	20.7823028979925	28.2112195474862	30.9975127764856	75.007199881118	90.9483832881882	106.667884582463
ENSMUSG00000063145	232.069049027583	245.966570429645	288.719690432408	328.877722555671	302.745988205887	306.670168174581
ENSMUSG00000075307	13.8548685986617	15.868810995461	12.3990051105942	11.5395692124797	4.98347305688702	10.909215468661
ENSMUSG00000027086	633.860238388772	759.939726560409	732.426944747245	486.58516845956	543.198563200686	566.067069318297
ENSMUSG00000042133	6301.36742452881	6069.82020576382	6105.62437374547	6427.54005135119	6500.94060270912	6100.67571708563
ENSMUSG00000070883	186.174796794516	154.280106900315	169.157855437393	180.786584328848	176.913293519489	162.426096977841
ENSMUSG00000027088	758.554055776727	820.770168709676	805.935332188625	653.908922040516	688.965150114631	684.856304421495
ENSMUSG00000042155	605.284571904032	664.726860587643	640.320049639973	381.767414779536	399.923712815184	429.095808433998
ENSMUSG00000068882	8797.84156015017	8860.96773974324	8783.80947763382	10261.5619221976	10591.1261141492	10297.0872673639
ENSMUSG00000051730	412.182340810185	379.969863280204	374.627082984383	326.954461020258	328.909221754544	329.700734163976
ENSMUSG00000085735	29.4415957721561	40.5536280995114	23.0267237768178	19.2326153541328	16.1962874348828	18.1820257811016
ENSMUSG00000044308	4191.96368038257	4742.12968581025	4811.69962613274	5016.82771512554	4961.04742813103	5287.33309714435
ENSMUSG00000097025	15.5867271734944	34.3824238234988	17.712864443706	25.0023999603727	38.6219161908744	19.3941608331751
ENSMUSG00000014959	4940.1265847103	5055.97950327604	4883.43672712975	6716.99091243089	6649.19892615151	6698.25829775784
ENSMUSG00000041997	2243.62278369578	2449.968097577	2429.31935845428	3263.77482559634	3276.63353490322	3410.94803653467
ENSMUSG00000041975	651.178824137099	638.278842261875	642.976979306529	723.146337315394	674.01473094397	728.493166296138
ENSMUSG00000041966	844.281055230946	918.627836515019	906.898659517749	471.199076176254	490.872096103372	513.945262079139
ENSMUSG00000027012	7357.80115517677	7311.11386585321	7465.08671979991	6497.73909739377	6456.08934519714	6448.55847703071
ENSMUSG00000027010	2526.78166068092	2492.28492689823	2532.05397222778	2923.35753382819	2917.82347480735	2932.15469096566
ENSMUSG00000027018	3131.20030329754	3174.64379970305	3212.22796686609	3701.31682490286	3882.12551131499	3706.70898924059
ENSMUSG00000041921	463.27216876775	480.472332918124	462.305761980727	647.177506666569	683.981677057744	636.370902338557
ENSMUSG00000084946	23.3800907602416	38.7904268777935	12.3990051105942	24.040769192666	31.1467066055439	33.9397814580564
ENSMUSG00000041911	449.417300169088	420.523491379716	472.047837424766	210.597138127754	260.386467222347	227.881389789807
ENSMUSG00000023391	77.0677065800556	101.384070248778	79.7078899966772	280.796184170339	284.05796424256	263.033306299937
ENSMUSG00000027111	615.675723353028	677.069269139668	701.429431970759	1453.98572077244	1457.66586913945	1569.71489243511
ENSMUSG00000006494	2433.26129763996	2598.95860081216	2463.85944411951	3115.68368736952	3223.06119954168	3260.64329007756
ENSMUSG00000049044	37.2349593589033	30.856021380063	33.6544424430415	2.88489230311992	8.72107784955229	12.1213505207344
ENSMUSG00000085001	16.4526564609107	27.3296189366272	12.3990051105942	0.961630767706641	1.24586826422176	0
ENSMUSG00000004085	4337.43980066852	4889.3569878237	5002.99856212477	1881.9114124019	1918.6371269015	2024.26553696265
ENSMUSG00000055612	1389.81650630325	1314.46651079068	1474.59596493853	1954.9953507476	1904.93257599507	1886.08214102628
ENSMUSG00000027109	5066.55226067309	5629.01990033435	5461.76175121676	4810.07710006862	4537.45221829564	4709.14467730532
ENSMUSG00000063714	271.035866961319	251.256174094799	248.86574543407	218.290184269407	227.993892352581	195.153743383824
ENSMUSG00000027108	5406.86247062772	5640.48070827552	5304.11725766777	4303.29768548722	4162.44587076489	4208.53290079899
ENSMUSG00000041777	1220.09436596964	1149.60719656006	1050.37286151177	1267.42935183735	1201.01700670977	1212.13505207344
ENSMUSG00000008226	1404.53730418933	1472.27302013443	1445.36973860641	1503.02888992548	1532.41796499276	1528.50230066461
ENSMUSG00000041762	258.91285693749	272.414588755413	276.320685321814	768.342983397606	797.355689101924	872.737237492878
ENSMUSG00000075284	839.085479506448	814.598964433663	860.845211964113	1773.24713565105	1735.49449206091	1796.38414717284
ENSMUSG00000086382	15.5867271734944	23.8032164931915	6.19950255529711	9.61630767706641	8.72107784955229	2.42427010414688
ENSMUSG00000056486	20.7823028979925	21.1584146606146	14.1702915549648	15.3860922833063	18.6880239633263	23.0305659893954
ENSMUSG00000027104	3087.90383892672	3231.94783940889	3204.25717786642	3717.66454795387	3736.35892440105	3926.10543366588
ENSMUSG00000018770	10651.7961645086	10019.3909424119	10261.0623722389	7298.7775268934	7609.76335786649	6946.74598343289
ENSMUSG00000009207	1285.03906252587	1347.96733400332	1295.6960340571	1720.35744342718	1638.31676745161	1743.05020488161
ENSMUSG00000075279	12.123010023829	16.7504116063199	8.85643222185302	8.65467690935977	7.47520958533054	6.06067526036721
ENSMUSG00000001815	1.73185857483271	1.76320122171789	0.885643222185302	447.158306983588	437.299760741836	484.854020829377
ENSMUSG00000001819	19.9163736105762	22.0400152714736	38.082658553968	9167.22610854741	8888.02419695801	8691.00832336658
ENSMUSG00000001823	0.865929287416355	0.881600610858943	2.65692966655591	487.546799227267	514.543593123585	448.489969267173
ENSMUSG00000042499	1.73185857483271	4.40800305429472	0.885643222185302	938.551629281681	934.401198166317	863.040157076291
ENSMUSG00000099521	0	0.881600610858943	0	99.047969073784	88.4566467597447	129.698450571858
ENSMUSG00000050368	1.73185857483271	2.64480183257683	4.42821611092651	620.251845170783	589.295688976891	598.79471572428
ENSMUSG00000043342	419.975704396932	417.878689547139	387.026088094977	154.822553600769	188.126107897485	129.698450571858
ENSMUSG00000052371	180.979221070018	171.030518506635	179.785574103616	53.8513229915719	49.8347305688702	26.6669711456157
ENSMUSG00000027102	938.667347559329	862.205397420046	941.438745182976	402.923291669082	416.120000250067	425.459403277778
ENSMUSG00000101174	63.2128379813939	70.5280488687154	60.2237391086005	16.3477230510129	6.22934132110878	2.42427010414688
ENSMUSG00000027099	1857.41832150808	1861.94049013409	1783.6854494812	1605.92338207009	1709.33125851225	1562.44208212267
ENSMUSG00000081406	1297.1620725497	1124.04077884515	1090.22680651011	548.129537592785	527.002275765803	506.672451766699
ENSMUSG00000059005	35775.0025803193	39642.9346684941	38133.1402176325	35915.9475430753	35625.6030154211	35608.8914247615
ENSMUSG00000015839	3159.77596978228	3238.1190436849	3237.91162030946	3308.00984091084	3201.88143904991	3297.00734163976
ENSMUSG00000087222	19.9163736105762	27.3296189366272	23.9123669990031	8.65467690935977	7.47520958533054	8.48494536451409
ENSMUSG00000042410	4883.84118102824	5389.22453418072	5533.49885221377	4816.80851544256	4578.56587101495	5026.72406094856
ENSMUSG00000075273	613.943864778196	676.187668528809	666.003703083347	297.143907221352	312.712934319661	313.942978487021
ENSMUSG00000075271	413.048270097601	363.219451673885	435.736465315168	258.678676513086	276.58275465723	235.154200102248
ENSMUSG00000042369	2253.14800585736	2224.27834119711	2261.93278946126	1901.14402775603	2129.18886355498	1932.14327300507
ENSMUSG00000042359	500.507128126653	541.302775067391	575.668094420446	416.386122416975	382.481557116079	425.459403277778
ENSMUSG00000002731	1939.68160381263	1757.91161805273	1755.34486637127	1346.2830747893	1335.57077924572	1346.68204285359
ENSMUSG00000002732	1946.60903811197	1719.12119117494	1703.97755948452	2606.019380485	2626.29030097946	2453.36134539665
ENSMUSG00000002733	1150.82002297634	1231.59605336994	1209.78864150512	1588.61402825137	1579.76095903319	1459.41060269642
ENSMUSG00000051747	8.65929287416355	16.7504116063199	19.4841508880766	5.76978460623984	18.6880239633263	16.9698907290282
ENSMUSG00000044033	429.500926558512	580.974802556043	550.870084199258	244.254214997487	235.469101937912	256.97263103957
ENSMUSG00000042272	1900.7147858789	2083.22224345968	2046.72148647023	1553.03368984622	1552.35185722031	1690.92839764245
ENSMUSG00000027016	33.7712422092378	23.8032164931915	30.1118695543003	0	3.73760479266527	7.27281031244065
ENSMUSG00000027014	1964.79355314771	1978.31177076747	1956.38587780733	2362.72679625522	2333.51125888735	2395.17886289712
ENSMUSG00000027011	3739.08266306382	3794.40902913689	3640.87928640378	3895.5662399796	3685.27832556796	3598.82896960605
ENSMUSG00000027007	1702.41697906055	1772.89882843733	1771.2864443706	2298.29753481887	2302.36455228181	2321.23862472064
ENSMUSG00000059173	589.697844730538	561.579589117147	627.921044529379	409.654707043029	433.562155949171	460.611319787908
ENSMUSG00000027006	10301.9607323924	10164.8550432036	10283.2034527935	10640.444444674	10612.3058746409	10983.1557068375
ENSMUSG00000027004	135.950898124368	169.267317284917	147.01677488276	7.69304614165313	6.22934132110878	6.06067526036721
ENSMUSG00000027002	9582.37349454938	10732.6058365968	10566.6092838928	12802.1904104785	12864.8356963539	13805.0061080644
ENSMUSG00000027001	613.943864778196	630.344436764144	649.176481861826	566.400522179211	609.229581204439	535.763693016461
ENSMUSG00000026999	907.49389321234	841.928583370291	872.358573852522	775.074398771552	784.897006459706	773.342163222856
ENSMUSG00000064193	9726.1177562605	8484.52427890647	8566.82688819842	6549.66715884993	7040.40156111714	6134.61549854369
ENSMUSG00000081400	45.0283229456505	47.6064329863829	47.8247339980063	47.1199076176254	46.097125776205	47.2732670308642
ENSMUSG00000027091	5659.7138225533	5949.92252268701	5498.95876654854	6117.89494414965	6008.82263834153	6134.61549854369
ENSMUSG00000027087	6170.61210212894	6897.64317936037	7134.74179792479	8812.38435526366	8797.07581366982	8978.28433070798
ENSMUSG00000048388	762.883702213809	954.773461560235	880.32936285219	1155.88018278338	1017.87437186917	1161.22537988636
ENSMUSG00000059588	364.556230002285	429.339497488305	367.5419372069	33.6570768697324	33.6384431339874	52.121807239158
ENSMUSG00000027082	2703.43123531386	2813.18754925089	2822.54494910456	157.707445903889	149.504191706611	147.88047635296
ENSMUSG00000034101	3044.6073745559	3059.15411968053	3136.06264975815	2072.31430440781	2075.61652819345	2054.56891326448
ENSMUSG00000076437	2161.35950139122	1862.82209074495	1770.40080114842	2235.79153491794	2211.41616899362	2116.38780092023
ENSMUSG00000050043	2156.16392566672	2225.15994180797	2086.57543146857	2401.19202696348	2416.98443259021	2346.69346081418
ENSMUSG00000027080	1525.76740442762	1515.47145006652	1453.34052760608	1507.83704376401	1497.53365359455	1438.80430681118
ENSMUSG00000034075	4391.99334577575	4892.00178965627	5027.79657234596	5671.69826793377	5454.41126076285	6035.22042427367
ENSMUSG00000027079	575.842976131876	611.830823936106	526.072073978069	401.000030133669	427.332814628062	463.035589892055
ENSMUSG00000034059	95.252221615799	86.3968598641764	88.5643222185302	54.8129537592785	67.2768862679748	54.5460773433049
ENSMUSG00000097187	161.928776746858	131.358491017983	115.133618884089	184.633107399675	148.258323442389	141.819801092593
ENSMUSG00000027078	876.320438865351	865.731799863482	832.504628854184	205.788984289221	206.814131860812	197.578013487971
ENSMUSG00000027076	447.685441594255	446.971509705484	392.339947428089	665.448491252995	683.981677057744	656.977198223805
ENSMUSG00000027075	930.008054685165	948.602257284223	967.12239862635	277.911291867219	300.254251677443	281.215332081038
ENSMUSG00000050896	546.40138035972	548.355579954263	513.673068867475	6.73141537394648	7.47520958533054	4.84854020829377
ENSMUSG00000027074	1451.29748570981	1496.07623662763	1559.61771426832	31.7338153343191	26.1632335486569	33.9397814580564
ENSMUSG00000027071	18.1845150357435	12.3424085520252	15.0559347771501	61.544369133225	59.8016766826443	80.0009134368472
ENSMUSG00000027067	10470.8169434386	10098.7349973892	10112.2743109118	12180.0153037723	12449.961564368	12317.7163991703
ENSMUSG00000033955	15443.8488410707	15685.4380684023	15605.033574905	8685.44909392638	8752.22455615784	8795.25193784489
ENSMUSG00000082908	17.3185857483271	9.69760671944837	15.9415779993354	10.577938444773	8.72107784955229	12.1213505207344
ENSMUSG00000025314	136.816827411784	129.595289796265	139.045985883092	343.302184071271	291.533173827891	330.91286921605
ENSMUSG00000051329	1845.29531148425	1972.14056649146	1935.13044047488	2492.54694989561	2497.96586976462	2597.60541659339
ENSMUSG00000008200	1899.84885659148	2057.65582574477	2106.94522557883	2201.1728272805	2312.33149839558	2208.51006487781
ENSMUSG00000027282	5720.32887267244	5523.22782703128	5487.44540466013	5134.14666878575	5189.04132048361	4943.0867423555
ENSMUSG00000005510	2530.24537783059	2542.53616171719	2298.24416157086	2236.75316568565	2470.55676795174	2152.75185248243
ENSMUSG00000005505	493.579693827322	544.829177510827	510.130495978734	542.359752986545	488.380359574928	455.762779579614
ENSMUSG00000063235	790.593439411132	711.451692963167	715.599723525724	845.273444814137	864.632575369899	746.67519207724
ENSMUSG00000005506	5561.86381307525	6195.88909311665	6110.93823307858	7665.15884938963	7556.19102250495	7786.75557451979
ENSMUSG00000002104	10.3911514489963	9.69760671944837	4.42821611092651	61.544369133225	72.2603593248619	76.3645082806268
ENSMUSG00000086495	10.3911514489963	10.5792073303073	15.0559347771501	8.65467690935977	4.98347305688702	12.1213505207344
ENSMUSG00000002102	7996.85696929004	7106.58252413394	7031.12154092911	8573.89992487241	8351.05497507843	8201.30576232891
ENSMUSG00000002105	2340.60686388641	2383.84805176258	2316.84266923675	2149.24476582434	2233.84179774961	2047.29610295204
ENSMUSG00000040687	692.743429933084	770.518933890716	757.224954968433	961.630767706641	1050.26694673894	993.950742700222
ENSMUSG00000002108	295.281887008977	275.05939058799	320.602846431079	61.544369133225	67.2768862679748	63.031022707819
ENSMUSG00000002103	2438.45687336446	2465.83690857246	2432.86193134302	2855.08174932102	2805.6953310274	3095.79292299557
ENSMUSG00000002109	189.638513944182	190.425731945532	207.240513991361	235.599538088127	219.272814503029	252.124090831276
ENSMUSG00000097868	28.5756664847397	30.856021380063	38.9683017761533	57.6978460623984	44.8512575119832	38.7883216663501
ENSMUSG00000097317	15.5867271734944	12.3424085520252	18.5985076658913	4.8081538385332	13.7045509064393	13.3334855728079
ENSMUSG00000027257	1667.7798075639	1600.10510870898	1462.19695982793	1031.82981374923	1066.46323417382	1075.16379118914
ENSMUSG00000027255	2105.07409770916	1930.70533778109	2061.77742124738	2471.39107300607	2479.27784580129	2535.78652893764
ENSMUSG00000040591	1212.3010023829	1156.66000144693	1195.61834995016	1037.59959835547	1027.84131798295	1006.07209322096
ENSMUSG00000027253	71.0062015681411	60.8304421492671	61.9950255529711	1232.81064419991	1164.88682704734	1196.37729639649
ENSMUSG00000040549	6871.14889564878	7993.47273865804	8168.28743821504	7230.50174238623	6716.47581241949	7381.90246712726
ENSMUSG00000075040	948.192569720909	1016.48550432036	960.922896071052	1323.20393636434	1360.48814453016	1418.19801092593
ENSMUSG00000027247	3429.94590745618	3514.94163549461	3504.49023018724	4358.1106392465	4238.44383488242	4329.74640600633
ENSMUSG00000027244	1608.89661601959	1646.82994108451	1674.75133315241	1671.31427427414	1708.08539024803	1780.62639149589
ENSMUSG00000027243	541.205804635222	475.18272925297	502.159706979066	335.609137929618	376.25221579497	389.095351715575
ENSMUSG00000040506	1800.2669885386	1950.98215183084	1920.96014891992	2128.0888889348	2201.44922287984	2116.38780092023
ENSMUSG00000040479	1513.64439440379	1453.7594073064	1561.38900071269	1894.41261238208	1826.44287534909	1767.29290592308
ENSMUSG00000027230	1681.63467616256	1701.48917895776	1595.04344315573	6691.98851247051	6532.08730931467	6124.9184181271
ENSMUSG00000087018	5.19557572449813	11.4608079411663	7.97078899966772	15.3860922833063	14.9504191706611	13.3334855728079
ENSMUSG00000058318	1672.10945400098	1745.56920950071	1673.86568993022	2719.49181107438	2560.25928297571	2609.72676711412
ENSMUSG00000040434	4.32964643708177	7.05280488687154	10.6277186662236	23.0791384249594	14.9504191706611	7.27281031244065
ENSMUSG00000027222	721.319096417824	670.016464252797	580.096310531373	436.580368538815	504.576647009811	455.762779579614
ENSMUSG00000044916	27.7097371973234	36.1456250452167	34.5400856652268	35.5803384051457	31.1467066055439	31.5155113539095
ENSMUSG00000027223	4302.80262917187	3845.54186456671	3950.85441416863	2423.30953462073	2468.0650314233	2484.87685675056
ENSMUSG00000068742	951.656286870574	1016.48550432036	970.664971515091	790.460491054859	769.946587289045	923.646909679963
ENSMUSG00000049922	636.458026251021	711.451692963167	690.801713304535	907.779444715069	799.847425630368	819.403295201647
ENSMUSG00000027221	178.381433207769	171.912119117494	160.30142321554	148.091138226823	156.979401291941	133.334855728079
ENSMUSG00000027220	64.9446965562266	62.5936433709849	64.651955219527	166.362122813249	105.898802458849	139.395530988446
ENSMUSG00000075028	166.25842318394	156.043308122033	172.700428326134	380.80578401183	409.890658928958	450.91423937132
ENSMUSG00000068735	23.3800907602416	29.9744207692041	20.3697941102619	0.961630767706641	0	1.21213505207344
ENSMUSG00000027217	3940.84418703183	3864.05547739475	4088.12911360735	323.107937949431	343.859640925205	329.700734163976
ENSMUSG00000085852	0	4.40800305429472	0	37.503599940559	58.5558084184225	46.0611319787908
ENSMUSG00000027215	850.34256024286	771.400534501575	860.845211964113	4217.71254716133	4196.08431389887	4046.10680382115
ENSMUSG00000027198	7633.16666857517	7546.50122895255	7496.96987579858	9649.00312316843	9613.11952673507	9383.13743810051
ENSMUSG00000040272	477.992966653828	436.392302375177	475.590410313507	414.462860881562	348.843113982092	369.7011908824
ENSMUSG00000027196	11.2570807364126	14.987210384602	17.712864443706	4.8081538385332	11.2128143779958	8.48494536451409
ENSMUSG00000040174	998.416468391057	941.549452397351	984.835263070055	1145.30224433861	1196.03353365289	1174.55886545917
ENSMUSG00000027195	6907.51792572026	6872.07676164546	6872.59140415794	7596.88306488246	7652.12287885003	7577.05621051108
ENSMUSG00000027194	1293.69835540003	1299.47930040608	1293.03910439054	4151.36002418957	4212.28060133376	4350.35270189158
ENSMUSG00000081476	93.5203630409663	106.673673913932	85.9073925519743	80.7769844873578	78.4897006459706	72.7281031244065
ENSMUSG00000045464	240.728341901747	233.62416187762	258.607820878108	311.568368736952	306.483592998552	294.548817653846
ENSMUSG00000027193	6889.33341068452	7699.01813463115	7564.27876068466	7649.77275710633	7642.15593273625	8133.42619941279
ENSMUSG00000050587	303.941179883141	283.87539669658	312.632057431412	501.971260742866	556.903114107125	507.884586818772
ENSMUSG00000075014	14.720797886078	10.5792073303073	5.31385933311181	56.7362152946918	46.097125776205	49.6975371350111
ENSMUSG00000027165	1356.91119338143	1277.43928513461	1149.56490239652	1336.66676711223	1249.60586901442	1341.8335026453
ENSMUSG00000027164	887.577519601764	1049.986327533	1126.5381786197	1297.23990563626	1336.81664750994	1442.4407119674
ENSMUSG00000032841	49.3579693827322	42.3168293212293	51.3673068867475	720.261445012274	698.932096228405	666.674278640393
ENSMUSG00000027163	930.008054685165	869.258202306918	818.334337299219	1167.41975199586	1193.54179712444	1077.58806129329
ENSMUSG00000048058	3075.78082890289	3509.65203182945	3468.17885807764	3973.45833216384	3664.09856507618	3921.25689345758
ENSMUSG00000027189	5641.52930751755	6340.47159329752	6304.89409873716	4333.10823928612	4364.27652956881	4339.44348642292
ENSMUSG00000075012	279.695159835483	257.427378370811	264.807323433405	180.786584328848	151.995928235054	184.244527915163
ENSMUSG00000005089	55.4194743946467	74.0544513121512	87.6786789963449	3.84652307082656	9.96694611377405	6.06067526036721
ENSMUSG00000005087	5558.40009592558	6153.57226379542	6101.19615763454	6716.02928166318	6266.71736903543	6617.04524926892
ENSMUSG00000010914	1431.38111209923	1352.37533705762	1341.74948161073	1268.39098260506	1192.29592886022	1139.40694894904
ENSMUSG00000010911	1398.47579917741	1414.9689804286	1230.15843561538	900.086398573416	895.779281975443	957.586691138019
ENSMUSG00000012350	264.974361949405	261.835381425106	254.179604767182	0	0	0
ENSMUSG00000027187	8646.3039348523	8605.30356259414	9065.44402228875	3364.74605620554	3341.41868464275	3453.37276335724
ENSMUSG00000032724	1486.80058649388	1430.83779142406	1421.45737160741	775.074398771552	774.930060345932	809.706214785059
ENSMUSG00000027185	2265.27101588118	2407.65126825577	2132.62887902221	2493.50858066332	2421.96790564709	2464.27056086531
ENSMUSG00000027184	25267.8166068092	27098.6395765822	27730.374929844	22166.5508264058	21985.8372587213	23079.0513914783
ENSMUSG00000027180	3625.64592641228	3837.60745906898	3840.14901139547	3636.88756346652	3558.19976261734	3530.94940668994
ENSMUSG00000068686	0.865929287416355	0.881600610858943	0.885643222185302	22.1175076572527	32.3925748697657	16.9698907290282
ENSMUSG00000032679	1181.99347732332	1111.69837029313	999.00555462502	808.731475641285	811.060240008363	819.403295201647
ENSMUSG00000081721	13.8548685986617	14.987210384602	12.3990051105942	12.5011999801863	18.6880239633263	15.7577556769547
ENSMUSG00000027177	4110.56632736544	4689.23364915872	4735.53430902481	4013.84682440752	3832.29078074612	4305.50370496487
ENSMUSG00000027176	2353.59580319765	2422.63847864038	2438.17579067614	1990.57568915275	1960.99664788504	2009.71991633777
ENSMUSG00000027175	892.773095326262	1198.0952301573	1096.4263090654	48.081538385332	43.6053892477615	63.031022707819
ENSMUSG00000027173	410.450482235352	407.299482216832	483.561199313175	174.055168954902	180.650898312155	210.911499060779
ENSMUSG00000074994	2217.64490507328	2703.86907350438	2784.46229055059	3364.74605620554	3122.14587013972	3689.73909851156
ENSMUSG00000045106	51.9557572449813	59.0672409275492	52.2529501089328	69.2374152748781	84.7190419670794	105.455749530389
ENSMUSG00000027170	5902.17402302987	5651.05991560582	5532.61320899158	6495.81583585836	6542.05425542844	6297.04159552153
ENSMUSG00000055312	32.9053129218215	42.3168293212293	22.1410805546325	0.961630767706641	3.73760479266527	0
ENSMUSG00000005973	22314.9977367195	21842.5367346412	20933.0631995718	28399.8414626802	28248.8170229641	27346.9789098289
ENSMUSG00000027168	27.7097371973234	24.6848171040504	33.6544424430415	5.76978460623984	6.22934132110878	10.909215468661
ENSMUSG00000027167	992.354963379143	1012.07750126607	890.071438296228	1025.09839837528	1198.52527018133	1149.10402936562
ENSMUSG00000042670	820.900964470704	837.520580315996	772.280889745583	955.860983100401	966.793773036083	950.313880825578
ENSMUSG00000027166	568.049612545129	502.512348189598	471.162194202581	551.014429895905	524.510539237359	596.370445620133
ENSMUSG00000085218	34.6371714966542	44.9616311538061	45.1678043314504	0	0	0
ENSMUSG00000016386	103.045585202546	111.081676968227	111.591045995348	18.2709845864262	9.96694611377405	14.5456206248813
ENSMUSG00000027122	2191.66702645079	2236.62074974914	2317.72831245893	5263.00519165844	4891.27880533461	5086.11867850016
ENSMUSG00000042604	72.7380601429738	77.580853755587	74.3940306635653	0.961630767706641	0	0
ENSMUSG00000083424	8.65929287416355	22.0400152714736	13.2846483327795	23.0791384249594	12.4586826422176	10.909215468661
ENSMUSG00000063684	20.7823028979925	19.3952134388967	21.2554373324472	15.3860922833063	6.22934132110878	10.909215468661
ENSMUSG00000057234	173.185857483271	130.476890407124	162.07270965991	276.949661099513	290.287305563669	280.003197028965
ENSMUSG00000027115	795.78901513563	776.690138166729	805.935332188625	851.043229420377	860.894970577234	867.888697284584
ENSMUSG00000048482	363.690300714869	367.627454728179	382.59787198405	2012.69319681	2025.78179762458	1953.96170394239
ENSMUSG00000027162	2563.15069075241	2764.69951565364	2799.51822532774	4392.72934688393	4159.95413423644	4406.11091428696
ENSMUSG00000050199	950.790357583158	1097.59276051938	1119.45303284222	2309.83710403135	2161.58143842475	2295.7837886271
ENSMUSG00000027160	2260.07544015669	1994.18058176293	1946.64380236329	1884.79630470502	1876.27760591796	1867.90011524517
ENSMUSG00000074971	256.315069075241	273.296189366272	300.233052320817	165.400492045542	166.946347405715	149.092611405033
ENSMUSG00000074968	40.6986765085687	47.6064329863829	50.4816636645622	0	0	0
ENSMUSG00000049758	83.1292115919701	92.568064140189	80.5935332188625	0	0	0
ENSMUSG00000027134	1014.00319556455	938.904650564774	937.896172294235	860.659537097443	804.830898687254	818.191160149573
ENSMUSG00000027133	2000.29665393178	1824.03166386715	1836.82404281232	1377.05525935591	1472.61628831012	1333.34855728079
ENSMUSG00000027130	658.972187723846	792.55894916219	800.621472855513	627.944891312436	646.605629131092	732.129571452359
ENSMUSG00000027131	1524.03554585278	1486.37862990818	1370.09006472066	1930.95458155493	2046.96155811635	1864.26371008895
ENSMUSG00000027132	1085.00939713269	1107.29036723883	1152.22183206308	1408.78907469023	1420.2898212128	1330.92428717664
ENSMUSG00000055943	2872.28744636005	2481.70571956792	2651.61580722279	4728.33848481355	4751.74155974178	4585.50690199383
ENSMUSG00000003604	749.028833615147	681.477272193963	682.830924304868	876.04562938075	833.485868764355	814.554754993353
ENSMUSG00000044042	1930.15638165105	2293.04318884411	2368.2099761235	3669.58300956854	3604.29688839354	3943.07532439491
ENSMUSG00000087545	21.6482321854089	24.6848171040504	35.4257288874121	22.1175076572527	16.1962874348828	44.8489969267173
ENSMUSG00000074934	46.7601815204832	63.4752439818439	53.1385933311181	744.30221420494	642.868024338426	743.03878692102
ENSMUSG00000023236	0	0.881600610858943	2.65692966655591	22.1175076572527	28.6549700771004	15.7577556769547
ENSMUSG00000041219	3015.16577878375	3440.88718418245	3450.46599363394	2807.00021093568	2823.1374867265	2824.27467133112
ENSMUSG00000096006	58.0172622568958	53.7776372623955	55.795522997674	48.081538385332	53.5723353615355	46.0611319787908
ENSMUSG00000040383	3429.07997816877	3624.26011124111	3787.01041806435	3810.94273242142	3746.32587051482	4081.25872033128
ENSMUSG00000040321	865.063358128938	976.813476831709	900.699156962452	877.968890916163	842.206946613907	853.343076659703
ENSMUSG00000057147	1048.64036706121	1058.80233364159	1068.97136917766	1243.38858264469	1228.42610852265	1174.55886545917
ENSMUSG00000085582	4.32964643708177	0.881600610858943	1.7712864443706	30.7721845666125	39.8677844550962	24.2427010414688
ENSMUSG00000040282	640.787672688103	558.053186673711	596.037888530708	812.577998712111	834.731737028577	860.615886972144
ENSMUSG00000027210	2353.59580319765	2519.61454583486	2571.90791722612	2931.05057996984	2851.7924568036	3075.18662711032
ENSMUSG00000086328	77.9336358674719	85.5152592533175	75.2796738857507	104.817753680024	107.144670723071	89.6979938534347
ENSMUSG00000086308	14.720797886078	25.5664177149093	20.3697941102619	25.0023999603727	14.9504191706611	26.6669711456157
ENSMUSG00000099470	3.46371714966542	9.69760671944837	4.42821611092651	17.3093538187195	13.7045509064393	21.818430937322
ENSMUSG00000027351	2529.37944854317	2823.76675658119	2907.56669843435	4182.13220875618	3964.35281675363	4444.89923595331
ENSMUSG00000027349	2582.20113507557	2712.68507961297	2698.55489799861	2897.39350310011	3100.96610964795	2911.54839508041
ENSMUSG00000087203	27.7097371973234	33.5008232126398	31.8831559986709	18.2709845864262	16.1962874348828	24.2427010414688
ENSMUSG00000040152	62582.4414601548	69692.2914896212	69689.493867317	46113.0802038365	45200.1006259653	46462.3486810271
ENSMUSG00000101859	18.1845150357435	22.0400152714736	22.1410805546325	7.69304614165313	8.72107784955229	6.06067526036721
ENSMUSG00000027344	6.06150501191448	19.3952134388967	29.226226332115	17.3093538187195	11.2128143779958	10.909215468661
ENSMUSG00000040133	650.312894849682	683.240473415681	724.456155747577	1083.75787520538	1047.7752102105	1035.16333447072
ENSMUSG00000005102	1841.83159433459	1969.49576465888	1914.76064636462	1872.29510472483	1724.28167768291	1684.86772238208
ENSMUSG00000009549	3767.65832954856	3351.8455224857	3376.07196297037	2654.10091887033	2747.13952260897	2595.18114648924
ENSMUSG00000040093	5718.59701409761	5746.27278157859	6249.09857573949	630.829783615556	635.392814753096	705.462600306743
ENSMUSG00000040084	7504.14320475013	7635.54289064931	7806.94500356343	3001.24962601243	3029.95161858731	3031.54976523568
ENSMUSG00000074923	17.3185857483271	19.3952134388967	18.5985076658913	3.84652307082656	3.73760479266527	2.42427010414688
ENSMUSG00000074918	532.546511761058	545.710778121686	586.29581308667	627.944891312436	609.229581204439	526.066612599874
ENSMUSG00000045838	1344.7881833576	1413.20577920689	1378.94649694251	474.083968479374	510.80598833092	567.279204370371
ENSMUSG00000027331	2687.84450814037	2477.29771651363	2488.6574543407	1867.4869508863	1941.0627556575	1896.99135649494
ENSMUSG00000086421	39.8327472211523	45.843231764665	32.7687992208562	22.1175076572527	13.7045509064393	23.0305659893954
ENSMUSG00000027332	1289.36870896295	1221.01684603964	1290.38217472398	1934.80110462576	1836.40982146287	1907.9005719636
ENSMUSG00000040007	1397.60986989	1428.19298959149	1455.99745727264	1384.74830549756	1315.63688701817	1423.04655113422
ENSMUSG00000074916	1526.63333371503	1645.94834047365	1498.50833193753	1487.64279764217	1527.43449193587	1469.10768311301
ENSMUSG00000039983	828.694328057452	851.626190089739	705.857648081686	808.731475641285	812.306108272585	760.008677650048
ENSMUSG00000027324	200.895594680594	233.62416187762	236.466740323476	235.599538088127	223.010419295694	216.972174321146
ENSMUSG00000027326	1875.60283654382	2352.11042977166	2467.40201700825	1258.77467492799	1286.98191694107	1473.95622332131
ENSMUSG00000027323	1454.76120285948	1476.68102318873	1498.50833193753	1359.74590553719	1401.60179724948	1436.38003670703
ENSMUSG00000070730	964.645226181819	908.048629184711	923.72588073927	1202.0384596333	1254.58934207131	1195.16516134441
ENSMUSG00000046814	51.0898279575649	29.9744207692041	25.6836534433737	300.028799524472	340.122036132539	260.60903619579
ENSMUSG00000034278	465.004027342583	457.550717035791	412.709741538351	327.916091787964	282.812095978339	295.76095270592
ENSMUSG00000055926	15.5867271734944	22.0400152714736	13.2846483327795	51.9280614561586	48.5888623046485	58.1824824995252
ENSMUSG00000068580	860.733711691857	786.387744886177	854.645709408816	717.376552709154	802.339162158811	786.675648795664
ENSMUSG00000034226	1.73185857483271	0	0	73.0839383457047	68.5227545321966	64.2431577598924
ENSMUSG00000034216	2269.60066231827	2170.50070393472	2096.31750691261	2651.21602656721	2698.55066030432	2589.12047122887
ENSMUSG00000027313	355.896937128122	377.325061447628	342.743926985712	4390.80608534852	4583.54934407184	4364.89832251646
ENSMUSG00000034154	1634.87449464208	1780.83323393506	1843.02354536761	2293.48938098034	2313.5773666598	2380.63324227224
ENSMUSG00000048647	67.5424844184757	54.6592378732545	51.3673068867475	5.76978460623984	7.47520958533054	9.69708041658753
ENSMUSG00000014077	23295.2296900748	24144.3959295939	23825.573963229	4025.38639362	3933.20611014808	3946.71172955113
ENSMUSG00000085438	7185.48122698091	8778.09728232249	8627.05062730702	6152.51365178709	6067.37844675995	6738.25875447626
ENSMUSG00000072980	318.661977769219	329.718628461245	326.802348986376	298.105537989059	255.40299416546	256.97263103957
ENSMUSG00000027306	1927.55859378881	1917.4813286182	1909.44678703151	1551.11042831081	1571.03988118363	1711.5346935277
ENSMUSG00000027305	800.118661572712	839.283781537714	753.682382079692	754.880152649713	763.717245967937	789.099918899811
ENSMUSG00000082029	24.2460200476579	20.2768140497557	21.2554373324472	13.462830747893	13.7045509064393	16.9698907290282
ENSMUSG00000027304	4186.76810465808	4149.69407531304	3937.56976583585	3597.46070199054	3426.13772660983	3461.85770872175
ENSMUSG00000027296	15.5867271734944	12.3424085520252	13.2846483327795	5.76978460623984	12.4586826422176	4.84854020829377
ENSMUSG00000034032	1535.2926265892	1541.03786778143	1479.02418104945	1545.34064370457	1503.76299491566	1471.53195321716
ENSMUSG00000027298	2109.40374414624	2077.05103918367	2011.29575758282	988.556429202427	1005.41568922696	887.282858117759
ENSMUSG00000033943	2788.29230548066	3323.63430293822	3477.03529029949	3190.69088725063	3024.96814553042	3505.49457059639
ENSMUSG00000033902	1080.67975069561	1146.08079411663	1138.05154050811	902.009660108829	1005.41568922696	996.375012804369
ENSMUSG00000098789	40.6986765085687	44.0800305429471	61.9950255529711	33.6570768697324	33.6384431339874	36.3640515622033
ENSMUSG00000098488	42.4305350834014	59.9488415384081	65.5375984417123	22.1175076572527	39.8677844550962	33.9397814580564
ENSMUSG00000027293	621.737228364943	584.501204999479	584.524526642299	1540.53248986604	1505.00886317988	1501.83532951899
ENSMUSG00000027291	1531.82890943953	1613.32911787187	1742.94586126067	1913.64522773622	1837.65568972709	1936.99181321336
ENSMUSG00000033808	1944.87717953713	1956.27175549599	1950.18637525203	1881.9114124019	1892.47389335285	1861.83943998481
ENSMUSG00000062646	547.267309647136	571.277195836595	565.926018976408	329.839353323378	335.138563075652	333.337139320197
ENSMUSG00000027288	6339.46831317513	6742.4814718492	7059.46212403904	9741.31967686827	9479.81162246334	10206.1771384584
ENSMUSG00000097799	19.0504443231598	11.4608079411663	15.0559347771501	11.5395692124797	24.9173652844351	14.5456206248813
ENSMUSG00000027287	2642.81618519471	2740.01469854959	2894.28205010157	2878.16088774598	3018.73880420932	3156.39967559924
ENSMUSG00000027286	331.650917080464	396.720274886524	393.225590650274	346.187076374391	325.171616961878	329.700734163976
ENSMUSG00000027285	1019.19877128905	1016.48550432036	993.691695291909	1470.33344382345	1429.01089906235	1498.19892436277
ENSMUSG00000033705	927.410266822916	1090.53995563251	1244.32872717035	870.27584477451	854.665629256125	1107.89143759513
ENSMUSG00000027284	1078.08196283336	1170.76561122068	1087.56987684355	931.820213907735	980.498323942522	867.888697284584
ENSMUSG00000090100	969.840801906317	1272.14968146945	1279.75445605776	878.93052168387	814.797844801029	953.950285981799
ENSMUSG00000087519	44.1623936582341	35.2640244343577	40.7395882205239	24.040769192666	29.9008383413221	27.8791061976892
ENSMUSG00000027272	1981.24620960862	2395.30885970375	2323.92781501423	1892.48935084667	1838.90155799131	2109.11499060779
ENSMUSG00000054484	71.0062015681411	104.910472692214	92.1068951072714	414.462860881562	443.529102062945	470.308400204495
ENSMUSG00000023572	1236.54702243055	1133.7383855646	1224.84457628227	1533.80107449209	1357.99640800171	1373.34901399921
ENSMUSG00000053675	288.354452709646	256.545777759952	277.206328543999	67.3141537394648	58.5558084184225	80.0009134368472
ENSMUSG00000074890	710.927944968827	644.450046537887	572.125521531705	334.647507161911	365.039401416975	334.54927437227
ENSMUSG00000027259	485.786330240575	466.366723144381	479.132983202248	275.988030331806	291.533173827891	366.064785726179
ENSMUSG00000050619	972.438589768566	1018.24870554208	1022.03227840184	938.551629281681	953.089222129644	1054.55749530389
ENSMUSG00000027263	1385.48685986617	1537.511465338	1555.18949815739	1272.23750567589	1294.4571265264	1404.86452535312
ENSMUSG00000043909	3253.29633282324	3548.44245870725	3633.79414062629	2584.86350359545	2394.55880383422	2678.81846508231
ENSMUSG00000027254	257.180998362657	296.217805248605	287.834047210223	3282.04581018276	3176.96407376548	3415.79657674296
ENSMUSG00000033526	511.764208863066	501.630747578739	465.848334869469	432.733845467988	454.741916440941	432.732213590219
ENSMUSG00000033486	128.157534537621	124.305686131111	145.245488438389	139.436461317463	113.37401204418	110.304289738683
ENSMUSG00000027248	54892.1234586101	55904.0579357873	53800.1688180905	63132.0215307087	63417.1863854158	63657.6965297409
ENSMUSG00000027246	5.19557572449813	6.1712042760126	16.8272212215207	14.4244615155996	18.6880239633263	32.7276464059829
ENSMUSG00000074884	9556.39561592689	8769.28127621391	8498.63236009016	9543.2237387207	9735.2146166288	8991.61781628079
ENSMUSG00000027245	697.073076370166	663.845259976784	669.546275972088	477.9304915502	558.148982371347	433.944348642292
ENSMUSG00000048222	1049.50629634862	1009.43269943349	984.835263070055	1458.79387461097	1379.17616849348	1429.10722639459
ENSMUSG00000084407	44.1623936582341	55.5408384841134	54.0242365533034	100.009599841491	90.9483832881882	118.789235103197
ENSMUSG00000068479	1119.64656862935	1183.98962038356	1159.30697784056	1639.58045893982	1430.25676732658	1615.7760244139
ENSMUSG00000027242	456.344734468419	457.550717035791	452.563686536689	385.613937850363	370.022874473862	427.883673381925
ENSMUSG00000027238	290.086311284479	370.272256560756	299.347409098632	19.2326153541328	11.2128143779958	10.909215468661
ENSMUSG00000060227	2467.0325398492	2640.39382952253	2839.37217032608	2148.28313505664	1896.21149814551	2082.44801946217
ENSMUSG00000033411	1754.37273630553	2020.6286000887	2154.76995957684	2111.74116588378	2068.14131860812	2180.63095868012
ENSMUSG00000027236	4204.0866904064	4102.08764232666	4023.47715838783	5033.17543817656	5154.15700908541	5094.60362386468
ENSMUSG00000033396	2892.20381997063	2989.50767142268	3226.39825842105	2809.8851032388	2841.82551068983	3030.3376301836
ENSMUSG00000060802	12231.251184756	11666.2208834964	11646.2083717367	22121.3541803236	22663.589594458	21675.3990011773
ENSMUSG00000033368	4.32964643708177	7.05280488687154	9.74207544403832	18.2709845864262	23.6714970202134	26.6669711456157
ENSMUSG00000027227	4837.08099950776	4697.16805465645	4515.89478992285	4314.8372546997	4345.58850560549	4337.01921631877
ENSMUSG00000027224	35.5031007840705	16.7504116063199	13.2846483327795	78.8537229519445	63.5392814753096	70.3038330202596
ENSMUSG00000033268	24.2460200476579	14.1056097737431	13.2846483327795	39.4268614759723	41.113652719318	47.2732670308642
ENSMUSG00000033256	607.882359766281	579.211601334326	560.612159643296	854.889752491204	821.027186122137	752.735867337607
ENSMUSG00000081219	35.5031007840705	37.9088262669345	28.3405831099297	13.462830747893	17.4421556991046	9.69708041658753
ENSMUSG00000074876	188.772584656765	209.820945384428	225.839021657252	231.7530150173	174.421556991046	186.66879801931
ENSMUSG00000033213	13.8548685986617	7.93440549773049	7.08514577748241	181.748215096555	174.421556991046	173.335312446502
ENSMUSG00000005802	3350.28041301388	4009.51957818647	3859.63316228355	13206.0753329153	12387.6681511569	13797.733297752
ENSMUSG00000085633	10.3911514489963	8.81600610858943	5.31385933311181	13.462830747893	11.2128143779958	15.7577556769547
ENSMUSG00000005804	1007.07576126522	1027.94631226153	1040.63078606773	1418.4053823673	1366.71748585127	1410.92520061349
ENSMUSG00000005803	520.423501737229	506.920351243892	478.247339980063	2159.82270426912	1988.40574969792	2010.93205138984
ENSMUSG00000027200	561.988107533214	682.358872804822	657.147270861494	472.160706943961	515.789461387807	438.792888850586
ENSMUSG00000035183	21.6482321854089	14.1056097737431	21.2554373324472	28.8489230311992	37.3760479266527	26.6669711456157
ENSMUSG00000027201	2602.98343797356	2699.46107045008	2657.81530977809	2804.11531863256	3082.27808568462	2955.18525695505
ENSMUSG00000086416	91.7885044661336	62.5936433709849	64.651955219527	20.1942461218395	31.1467066055439	15.7577556769547
ENSMUSG00000027203	2308.567480252	1988.00937748692	2044.95020002586	3051.25442593317	3251.71616961878	3139.42978487021
ENSMUSG00000027204	3756.40124881215	4344.52781031287	4363.56415570698	20841.423628506	20164.3778564291	21660.8533805524
ENSMUSG00000053615	9.5252221615799	9.69760671944837	5.31385933311181	27.8872922634926	12.4586826422176	19.3941608331751
ENSMUSG00000068394	401.791189361189	393.193872443089	434.850822092983	426.002430094042	418.61173677851	446.065699163027
ENSMUSG00000035109	106.509302352212	107.555274524791	129.303910439054	141.359722852876	145.766586913945	167.274637186135
ENSMUSG00000091337	7176.82193410675	6929.38080135129	6767.19986071789	6580.43934341654	6483.49844701002	6535.83220078
ENSMUSG00000035093	2550.16175144117	2955.12524759918	3182.11609731179	2779.11291867219	2678.61676807678	2848.51737237259
ENSMUSG00000027206	8068.72910014559	8217.39929381621	8119.57706099485	8923.93352431763	8552.88563388236	8918.88971315638
ENSMUSG00000027207	1898.11699801665	1809.92605409341	1859.85076658913	2337.72439629484	2131.68060008342	2286.08670821051
ENSMUSG00000027208	1047.77443777379	1079.96074830221	1062.77186662236	5729.39611399617	5783.32048251739	5878.85500255619
ENSMUSG00000023330	453.74694660617	454.024314592356	433.079535648613	812.577998712111	804.830898687254	724.856761139918
ENSMUSG00000060131	8.65929287416355	9.69760671944837	7.97078899966772	34.6187076374391	28.6549700771004	32.7276464059829
ENSMUSG00000027361	1395.01208202775	1451.99620608468	1463.08260305012	1901.14402775603	1782.83748610133	1749.11088014198
ENSMUSG00000098024	25.1119493350743	20.2768140497557	22.1410805546325	16.3477230510129	11.2128143779958	25.4548360935423
ENSMUSG00000027363	4209.2822661309	4747.41928947541	4820.5560583546	4478.31448520983	4254.6401223173	4654.59859996202
ENSMUSG00000027364	8.65929287416355	23.8032164931915	13.2846483327795	9.61630767706641	9.96694611377405	7.27281031244065
ENSMUSG00000027365	5793.06693281541	7001.67205144172	7233.04819558736	8022.8854949765	7888.83784905216	8892.22274201077
ENSMUSG00000027366	3083.57419248964	3067.97012578912	3120.12107175882	5919.79900600208	5394.6095840802	6078.85728614831
ENSMUSG00000001998	848.610701668028	1047.34152570042	1017.60406229091	758.72667572054	748.766826797275	778.19070343115
ENSMUSG00000001999	795.78901513563	772.282135112434	801.507116077698	779.882552610086	828.502395707468	789.099918899811
ENSMUSG00000034906	2179.54401642697	2261.30556685319	2310.64316668145	1652.08165892001	1647.03784530116	1562.44208212267
ENSMUSG00000074825	710.062015681411	678.832470361386	657.147270861494	567.362152946918	527.002275765803	567.279204370371
ENSMUSG00000044145	51.9557572449813	42.3168293212293	38.082658553968	31.7338153343191	39.8677844550962	30.303376301836
ENSMUSG00000003660	8863.65218599381	9464.86415818161	9637.56954382045	9015.28844724976	9022.57796949396	9574.65477632812
ENSMUSG00000003662	1291.9664968252	1120.51437640172	1170.82033972897	1445.33104386308	1381.66790502193	1284.86315519785
ENSMUSG00000034850	3876.76541976302	4117.07485271126	4094.32861616265	4261.94756247583	4182.37976299244	4263.07897814229
ENSMUSG00000027367	3263.68748427224	3231.06623879803	3222.85568553231	3131.06977965282	2922.80694786424	2957.6095270592
ENSMUSG00000027368	7.79336358674719	3.52640244343577	4.42821611092651	27.8872922634926	18.6880239633263	20.6062958852485
ENSMUSG00000027371	109.107090214461	96.0944665836248	117.790548550645	9.61630767706641	7.47520958533054	20.6062958852485
ENSMUSG00000079056	45.8942522330668	59.0672409275492	54.9098797754887	11.5395692124797	11.2128143779958	6.06067526036721
ENSMUSG00000034800	209.554887554758	259.190579592529	250.63703187844	137.51319978205	149.504191706611	170.911042342355
ENSMUSG00000027374	1722.33335267113	1624.78992581303	1647.29639326466	2353.11048857815	2266.23437261937	2265.48041232526
ENSMUSG00000027378	1370.76606198009	1340.91452911645	1277.98316961339	1674.19916657726	1797.78790527199	1724.86817910051
ENSMUSG00000051319	339.444280667211	257.427378370811	267.464253099961	207.712245824634	242.944311523242	232.729929998101
ENSMUSG00000027379	2581.33520578815	2735.6066954953	2697.66925477643	2142.5133504504	2084.337606043	2200.0251195133
ENSMUSG00000027381	2459.23917626245	2577.80018615155	2695.01232510987	1404.9425516194	1370.45509064393	1409.71306556141
ENSMUSG00000074813	125.559746675371	116.37128063338	92.1068951072714	196.172676612155	200.584790539703	196.365878435898
ENSMUSG00000014355	9296.61682970198	10344.7015678188	10456.7895243419	11003.9408748671	10789.2191681604	11683.7697669359
ENSMUSG00000014361	572.379258982211	595.962012940645	622.607185196267	755.84178341742	747.520958533054	766.069352910415
ENSMUSG00000014353	1530.96298015212	1735.87160278126	1820.88246481298	1346.2830747893	1371.70095890815	1293.34810056236
ENSMUSG00000027386	35.5031007840705	34.3824238234988	31.8831559986709	320.223045646311	325.171616961878	323.640058903609
ENSMUSG00000027387	272.767725536152	255.664177149093	271.006825988702	246.1774765329	188.126107897485	227.881389789807
ENSMUSG00000074807	229.471261165334	213.347347827864	185.099433436728	181.748215096555	144.520718649724	153.941151613327
ENSMUSG00000042851	321.259765631468	402.009878551678	367.5419372069	389.46046092119	383.727425380301	390.307486767648
ENSMUSG00000027394	1737.92007984462	1600.10510870898	1739.40328837193	1280.89218258525	1324.35796486773	1292.13596551029
ENSMUSG00000027395	1579.45502024743	1526.93225800769	1490.53754293786	1860.75553551235	1936.07928260061	1932.14327300507
ENSMUSG00000037938	765.481490076058	655.029253868195	634.120547084676	477.9304915502	554.411377578681	509.096721870846
ENSMUSG00000082274	107.375231639628	106.673673913932	104.505900217866	58.6594768301051	52.3264670973138	55.7582123953783
ENSMUSG00000103532	23.3800907602416	24.6848171040504	13.2846483327795	19.2326153541328	8.72107784955229	18.1820257811016
ENSMUSG00000103009	261.510644799739	242.440167986209	251.522675100626	196.172676612155	191.86371269015	134.546990780152
ENSMUSG00000027397	1882.53027084316	1955.39015488514	2091.88929080168	5112.99079189621	5142.94419470741	5221.87780433239
ENSMUSG00000087528	26.843807909907	44.0800305429471	41.6252314427092	36.5419691728523	26.1632335486569	38.7883216663501
ENSMUSG00000048327	3214.32951488951	3360.66152859429	3454.00856652268	1954.9953507476	1873.78586938952	1878.80933071383
ENSMUSG00000085498	63.2128379813939	53.7776372623955	54.9098797754887	11.5395692124797	2.49173652844351	6.06067526036721
ENSMUSG00000037902	833.023974494533	920.391037736737	906.013016295564	6.73141537394648	11.2128143779958	8.48494536451409
ENSMUSG00000037885	1678.1709590129	1749.977212555	1997.12546602786	1531.87781295668	1533.66383325698	1593.95759347658
ENSMUSG00000027404	5753.23418559426	5323.98608897716	5332.4578407777	7434.36746514004	7847.72419633284	7438.87281457471
ENSMUSG00000027405	5971.44836602318	5961.38333062817	5646.86118465348	8284.44906379271	8024.63748985233	8011.00055915338
ENSMUSG00000027406	4750.48807076612	4396.54224635355	4417.58839226029	5402.44165297591	5511.72120091705	5574.60910448576
ENSMUSG00000053552	32.0393836344051	44.9616311538061	45.1678043314504	10.577938444773	18.6880239633263	14.5456206248813
ENSMUSG00000027408	137.6827566992	158.68810995461	130.189553661239	230.791384249594	251.665389372795	255.760495987496
ENSMUSG00000037773	1082.41160927044	1124.92237945601	1200.93220928327	1241.46532110927	1274.52323429886	1277.59034488541
ENSMUSG00000027411	1753.50680701812	1578.06509343751	1525.07762860309	1749.20636645838	1710.57712677647	1707.89828837148
ENSMUSG00000027303	4498.50264812796	4544.65114897785	4576.11852903145	5960.18749824576	5607.65305726213	5774.61138807788
ENSMUSG00000060029	6.92743429933084	7.05280488687154	14.1702915549648	12.5011999801863	21.1797604917699	19.3941608331751
ENSMUSG00000037740	1625.3492724805	1471.39141952358	1327.57919005577	1599.19196669614	1708.08539024803	1480.01689858167
ENSMUSG00000027300	485.786330240575	464.603521922663	460.534475536357	480.81538385332	453.496048176719	505.460316714625
ENSMUSG00000079043	209.554887554758	183.37292705866	175.35735799269	242.330953462073	199.338922275481	216.972174321146
ENSMUSG00000037703	620.871299077526	638.278842261875	607.551250419117	687.565998910248	764.963114232158	705.462600306743
ENSMUSG00000068290	2641.08432661988	2479.94251834621	2339.86939301357	2698.33593418483	2956.44539099823	2534.57439388557
ENSMUSG00000074797	1733.59043340754	1602.74991054156	1585.30136771169	1576.11282827118	1790.31269568666	1618.20029451804
ENSMUSG00000074796	84.8610701668028	75.8176525338691	82.3648196632331	80.7769844873578	99.6694611377405	110.304289738683
ENSMUSG00000027309	2413.34492402938	2710.04027778039	2669.3286716665	1520.3382437442	1315.63688701817	1338.19709748908
ENSMUSG00000089662	23.3800907602416	19.3952134388967	15.0559347771501	6.73141537394648	11.2128143779958	14.5456206248813
ENSMUSG00000085566	261.510644799739	335.889832737257	323.259776097635	369.26621479935	370.022874473862	379.398271298987
ENSMUSG00000027312	3157.17818192003	3536.10005015522	3761.32676462098	3264.73645636405	3390.0075469474	3504.28243554432
ENSMUSG00000027316	6.92743429933084	6.1712042760126	4.42821611092651	24.040769192666	36.1301796624309	29.0912412497626
ENSMUSG00000027318	0.865929287416355	1.76320122171789	0.885643222185302	25.0023999603727	21.1797604917699	21.818430937322
ENSMUSG00000027322	18.1845150357435	7.93440549773049	14.1702915549648	29.8105537989059	17.4421556991046	21.818430937322
ENSMUSG00000074793	31.1734543469888	37.0272256560756	39.8539449983386	1670.35264350643	1734.24862379668	1718.80750384014
ENSMUSG00000027327	955.985933307656	859.560595587469	879.443719630005	1646.31187431377	1805.26311485732	1636.38232029915
ENSMUSG00000027329	156.73320102236	188.662530723814	169.157855437393	173.093538187195	176.913293519489	176.971717602722
ENSMUSG00000068267	7366.46044805093	7091.59531374934	7008.09481715229	8273.87112534794	8417.08599308218	8031.60685503863
ENSMUSG00000027330	1965.65948243513	2023.27340192127	1892.61956580999	2498.31673450185	2380.85425292778	2373.3604319598
ENSMUSG00000068264	504.836774563735	431.102698710023	478.247339980063	394.268614759723	378.743952323414	380.610406351061
ENSMUSG00000037523	836.487691644199	835.757379094278	858.188282297557	1069.33341368978	989.219401792074	997.587147856443
ENSMUSG00000037514	1285.90499181329	1381.46815721596	1295.6960340571	1505.9137822286	1574.7774859763	1458.19846764435
ENSMUSG00000048911	494.445623114739	595.080412329787	617.293325863155	1396.28787471004	1415.30634815591	1495.77465425863
ENSMUSG00000082044	190.504443231598	142.819298959149	178.014287659246	115.395692124797	115.865748572623	162.426096977841
ENSMUSG00000027333	168.856211046189	140.174497126572	131.075196883425	450.043199286708	464.708862554715	438.792888850586
ENSMUSG00000027335	1106.6576293181	1085.25035196736	1015.83277584654	4506.20177747332	4584.79521233606	4175.80525439301
ENSMUSG00000087524	4.32964643708177	3.52640244343577	6.19950255529711	38.4652307082656	27.4091018128786	37.5761866142767
ENSMUSG00000079037	9326.92435476156	9134.26392910951	9346.19292372149	14459.080223237	14230.3073139409	14352.8911516016
ENSMUSG00000027339	5274.37528965302	5568.18945818508	5731.88293398327	3371.47747157948	3381.28646909785	3500.6460303881
ENSMUSG00000027340	2200.32631932496	2623.64341791621	2544.45297733837	2703.14408802337	2669.89569022722	2887.30569403894
ENSMUSG00000027341	939.533276846745	913.338232849865	960.922896071052	1038.56122912317	1086.39712640137	1044.86041488731
ENSMUSG00000027342	7210.59317631599	6742.4814718492	6829.19488627086	7663.23558785422	7840.24898674751	7446.14562488715
ENSMUSG00000087377	30.3075250595724	27.3296189366272	23.0267237768178	37.503599940559	41.113652719318	23.0305659893954
ENSMUSG00000058793	2522.45201424384	2712.68507961297	2685.27024966583	3884.02667076712	3737.60479266527	3930.95397387417
ENSMUSG00000027346	1265.12268891529	1249.22806558712	1316.06582816736	1055.87058294189	935.647066430539	970.920176710827
ENSMUSG00000044991	58.8831915443121	89.9232623076122	77.0509603301213	60.5827383655184	57.3099401542008	77.5766433327003
ENSMUSG00000037376	1631.41077749241	1617.73712092616	1603.0142321554	1741.51332031673	1715.56059983336	1718.80750384014
ENSMUSG00000027353	603.552713329199	640.042043483593	573.896807976075	657.755445111342	620.442395582435	598.79471572428
ENSMUSG00000027357	906.627963924924	812.835763211945	879.443719630005	1967.49655072779	1917.39125863728	1949.11316373409
ENSMUSG00000034723	1419.25810207541	1696.19957529261	1714.60527815074	1979.99775070797	2018.30658803925	1990.32575550459
ENSMUSG00000051177	946.460711146076	1116.98797395828	1130.08075150845	1040.48449065859	968.039641300305	1070.31525098085
ENSMUSG00000039943	2983.99232443676	3156.13018687502	3439.83827496771	1778.05528948958	1804.0172465931	1967.2951895152
ENSMUSG00000074771	62.3469086939775	52.8960366515366	69.0801713304535	49.0431691530387	41.113652719318	58.1824824995252
ENSMUSG00000027274	1397.60986989	1319.75611445584	1269.12673739154	1156.84181355109	1255.83521033553	1223.0442675421
ENSMUSG00000027281	715.257591405909	747.597318008384	791.76504063366	628.906522080143	639.130419545761	636.370902338557
ENSMUSG00000027276	1778.61875635319	1914.83652678562	2003.32496858315	1402.05765931628	1401.60179724948	1338.19709748908
ENSMUSG00000062098	3083.57419248964	3306.00229072104	3483.23479285479	929.896952372321	930.663593373652	953.950285981799
ENSMUSG00000085911	44.1623936582341	44.9616311538061	51.3673068867475	0	0	0
ENSMUSG00000085071	165.392493896524	132.240091628841	169.157855437393	0.961630767706641	0	0
ENSMUSG00000074766	920.482832523585	1033.23591592668	957.380323182311	7.69304614165313	4.98347305688702	10.909215468661
ENSMUSG00000039033	671.095197747675	587.146006832056	628.806687751564	726.99286038622	680.244072265079	709.099005462963
ENSMUSG00000045624	1982.11213889604	1966.8509628263	1893.50520903218	3503.22088675529	3272.89593011055	3379.43252518076
ENSMUSG00000027384	594.893420455036	576.566799501749	582.753240197929	464.467660802307	495.855569160259	477.581210516936
ENSMUSG00000068205	302.209321308308	273.296189366272	274.549398877444	249.06236883602	203.076527068146	233.942065050174
ENSMUSG00000051379	715.257591405909	768.755732668998	784.679894856177	1200.11519809789	1120.03556953536	1107.89143759513
ENSMUSG00000038844	2415.07678260421	2747.94910404733	2813.6885168827	2198.28793497738	2225.12071990006	2220.63141539855
ENSMUSG00000008333	2890.47196139579	2645.68343318769	2642.75937500094	2951.24482609168	2921.56107960002	2953.97312190298
ENSMUSG00000027416	1.73185857483271	2.64480183257683	1.7712864443706	55.7745845269852	34.8843113982092	18.1820257811016
ENSMUSG00000015932	5935.0793359517	5915.54009886351	5865.61506053325	11780.9385351741	11422.1202463851	11829.2259731847
ENSMUSG00000027422	23707.412030885	24009.5110361325	23494.3433981317	23509.949008892	23100.8893551998	22548.1362386702
ENSMUSG00000082480	17.3185857483271	14.1056097737431	13.2846483327795	14.4244615155996	13.7045509064393	13.3334855728079
ENSMUSG00000027423	9752.09563488299	9670.27710051174	9527.74978426948	8840.27164752715	8854.38575382402	8709.19034914768
ENSMUSG00000082436	9.5252221615799	5.28960366515366	7.97078899966772	18.2709845864262	24.9173652844351	6.06067526036721
ENSMUSG00000077714	22.5141614728252	20.2768140497557	23.9123669990031	18.2709845864262	8.72107784955229	36.3640515622033
ENSMUSG00000027424	491.84783525249	510.446753687328	494.188917979398	701.028829658141	746.275090268832	733.341706504432
ENSMUSG00000027425	1888.59177585507	1847.83488036034	1876.67798781065	2127.12725816709	2070.63305513656	2218.2071452944
ENSMUSG00000083674	44.1623936582341	35.2640244343577	32.7687992208562	4.8081538385332	6.22934132110878	8.48494536451409
ENSMUSG00000037259	65.810625843643	81.1072561990228	58.4524526642299	50.966430688452	62.2934132110878	36.3640515622033
ENSMUSG00000027427	1067.69081138437	1227.18805031565	1268.24109416935	1467.44855152033	1466.38694698901	1557.59354191437
ENSMUSG00000027428	1778.61875635319	1705.89718201205	1767.74387148186	1308.77947484874	1392.88071939992	1322.43934181212
ENSMUSG00000027429	2597.78786224906	2607.77460692075	2614.41879189101	2988.74842603224	2904.11892390091	2930.94255591358
ENSMUSG00000074754	216.482321854089	196.596936221544	192.18457921421	178.863322793435	189.371976161707	168.486772238208
ENSMUSG00000027430	879.784156015016	835.757379094278	774.937819412139	453.889722357534	358.810060095866	363.640515622033
ENSMUSG00000063873	1803.73070568827	1825.79486508887	1905.90421414277	3744.59020944966	3728.88371481572	3577.01053866873
ENSMUSG00000087594	50.2238986701486	52.0144360406776	49.5960204423769	35.5803384051457	29.9008383413221	36.3640515622033
ENSMUSG00000001768	6888.4674813971	6976.10563372682	6915.10227882284	3605.1537481322	3574.39605005222	3541.8586221586
ENSMUSG00000002728	2441.0546612267	2145.81588683067	2104.28829591228	2390.61408851871	2403.27988168377	2410.93661857408
ENSMUSG00000001767	2535.44095355509	2613.94581119677	2450.57479578673	2180.01695039095	2106.76323479899	2145.47904216999
ENSMUSG00000037110	893.639024613678	1030.5911140941	1069.85701239984	805.846583338165	918.204910731434	936.980395252771
ENSMUSG00000074749	1420.98996065024	1457.28580974983	1316.06582816736	1854.0241201384	1744.21556991046	1880.02146576591
ENSMUSG00000027433	5738.51338770818	6014.27936727971	6022.37391086005	6656.40817406537	6412.48395594938	6872.80574525642
ENSMUSG00000074743	13.8548685986617	3.52640244343577	11.5133618884089	48.081538385332	49.8347305688702	56.9703474474518
ENSMUSG00000027435	1.73185857483271	6.1712042760126	8.85643222185302	563.515629876091	458.479521233606	627.885956974043
ENSMUSG00000036992	623.469086939775	558.053186673711	622.607185196267	887.585198593229	900.76275503233	802.433404472618
ENSMUSG00000027439	1865.21168509483	1971.2589658806	2001.55368213878	3036.82996441757	3137.09628931038	3186.70305190108
ENSMUSG00000027438	153.269483872695	129.595289796265	135.503412994351	338.494030232738	318.94227564077	362.428380569959
ENSMUSG00000027447	13681.6827411784	12538.1238876359	12569.934252476	24022.4982080796	24431.4766613886	23584.511708193
ENSMUSG00000074736	2734.60468966085	2486.11372262222	2720.69597855325	0.961630767706641	1.24586826422176	0
ENSMUSG00000074737	16.4526564609107	30.856021380063	25.6836534433737	0	0	0
ENSMUSG00000068134	1402.80544561449	1366.48094683136	1321.37968750047	535.628337612599	530.739880558468	580.612689943179
ENSMUSG00000079009	197.431877530929	277.704192420567	242.666242878773	17.3093538187195	18.6880239633263	23.0305659893954
ENSMUSG00000060336	432.964643708177	491.93314085929	442.821611092651	224.059968875647	259.140598958125	289.700277445553
ENSMUSG00000079008	26.843807909907	20.2768140497557	14.1702915549648	30.7721845666125	44.8512575119832	47.2732670308642
ENSMUSG00000063364	115.168595226375	113.726478800804	125.761337550313	90.3932921644242	62.2934132110878	89.6979938534347
ENSMUSG00000095315	86.5929287416355	87.2784604750354	97.4207544403832	83.6618767904777	87.2107784955229	75.1523732285534
ENSMUSG00000083964	34.6371714966542	28.2112195474862	20.3697941102619	5.76978460623984	3.73760479266527	8.48494536451409
ENSMUSG00000068130	276.231442685817	348.232241289282	341.858283763526	212.520399663168	224.256287559916	273.942521768598
ENSMUSG00000082740	30.3075250595724	23.8032164931915	31.8831559986709	0	1.24586826422176	0
ENSMUSG00000074731	371.483664301616	364.982652895602	372.855796540012	44.2350153145055	36.1301796624309	27.8791061976892
ENSMUSG00000033096	1440.0404049734	1387.63936149198	1486.10932682694	2087.70039669112	2048.20742638057	2092.14509987876
ENSMUSG00000033068	1822.78115001143	1799.3468467631	1699.54934337359	1043.36938296171	994.202874848962	967.283771554607
ENSMUSG00000033059	11423.3391595966	11034.9948461214	11085.5962120934	6342.916543793	6563.23401592021	6471.58904302011
ENSMUSG00000032046	2429.79758049029	2317.72800594816	2394.77927278906	2681.98821113382	2813.17054061273	2670.33351971779
ENSMUSG00000027454	495.311552402155	466.366723144381	463.191405202913	448.119937751295	422.349341571175	470.308400204495
ENSMUSG00000068115	1265.98861820271	1284.49209002148	1245.21437039253	622.175106706197	606.737844675995	600.006850776354
ENSMUSG00000053916	47.6261108078995	52.0144360406776	57.5668094420446	31.7338153343191	54.8182036257573	52.121807239158
ENSMUSG00000082809	167.990281758773	185.136128280378	190.41329276984	86.5467690935977	94.6859880808535	81.2130484889206
ENSMUSG00000027455	5192.11200734846	4904.3441982083	4803.72883713308	5581.30497576934	5708.56838666409	5396.42525183096
ENSMUSG00000087433	12.9889393112453	25.5664177149093	14.1702915549648	26.9256614957859	24.9173652844351	29.0912412497626
ENSMUSG00000032966	10188.5239957408	9753.14755793249	9526.86414104729	13313.7779788984	13785.5323436137	13191.6657717153
ENSMUSG00000032869	1279.84348680137	1352.37533705762	1246.9856568369	1540.53248986604	1517.4675458221	1517.59308519595
ENSMUSG00000027460	544.669521784887	491.051540248431	472.933480646951	71.1606768102914	88.4566467597447	63.031022707819
ENSMUSG00000027459	382.740745038029	359.693049230449	382.59787198405	566.400522179211	573.099401542008	539.400098172682
ENSMUSG00000027463	13.8548685986617	8.81600610858943	8.85643222185302	22.1175076572527	11.2128143779958	15.7577556769547
ENSMUSG00000032802	1400.20765775225	1386.75776088112	1285.95395861306	1701.12482807305	1779.09988130867	1798.80841727699
ENSMUSG00000081087	790.593439411132	734.3733088455	720.02793963665	600.057599048944	479.659281725376	466.671995048275
ENSMUSG00000074698	5552.33859091367	6151.8090625737	6205.70205785241	7144.91660406034	6894.6349742032	7434.02427436642
ENSMUSG00000027465	4086.32030731778	4095.03483743979	4004.87865072193	5796.71026773563	5450.67365597018	5624.30664162077
ENSMUSG00000027466	3126.87065686046	2970.99405859464	2885.42561787971	3005.09614908325	3137.09628931038	3112.7628137246
ENSMUSG00000032715	393.131896487025	377.325061447628	418.909244093648	5553.41768350585	5496.77078174639	5360.06120026876
ENSMUSG00000081434	19.0504443231598	15.868810995461	13.2846483327795	25.9640307280793	11.2128143779958	16.9698907290282
ENSMUSG00000051817	685.815995633753	662.082058755066	625.264114862823	1328.01209020287	1351.76706668061	1256.98404900016
ENSMUSG00000074682	140.280544561449	134.884893461418	148.788061327131	118.280584427917	127.078562950619	143.031936144666
ENSMUSG00000074678	5.19557572449813	1.76320122171789	7.08514577748241	47.1199076176254	33.6384431339874	35.1519165101298
ENSMUSG00000019188	6185.33290001502	5973.7257391802	6074.62686096899	8151.74401784919	7993.49078324679	7715.23960644746
ENSMUSG00000042814	355.896937128122	352.640244343577	309.08948454267	195.211045844448	185.634371369042	190.30520317553
ENSMUSG00000097722	12.9889393112453	9.69760671944837	23.0267237768178	4.8081538385332	8.72107784955229	4.84854020829377
ENSMUSG00000042745	2703.43123531386	2382.96645115172	2400.09313212217	2668.52538038593	2596.38946263814	2472.75550622982
ENSMUSG00000007659	2535.44095355509	2419.9936768078	2360.23918712383	1902.10565852374	1848.86850410509	1785.47493170418
ENSMUSG00000027469	6103.06961771047	6273.46994687224	6397.88663706662	5755.36014472424	5698.60144055031	5686.12552927652
ENSMUSG00000027470	8.65929287416355	2.64480183257683	0.885643222185302	36.5419691728523	19.9338922275481	12.1213505207344
ENSMUSG00000074676	6.92743429933084	4.40800305429472	7.97078899966772	35.5803384051457	33.6384431339874	15.7577556769547
ENSMUSG00000042662	12.9889393112453	22.0400152714736	17.712864443706	12.5011999801863	7.47520958533054	6.06067526036721
ENSMUSG00000027472	1704.14883763539	1600.10510870898	1556.96078460176	2614.67405739436	2539.07952248394	2546.6957444063
ENSMUSG00000003283	13.8548685986617	7.05280488687154	16.8272212215207	8.65467690935977	16.1962874348828	8.48494536451409
ENSMUSG00000068040	3873.30170261336	4255.48614861612	4073.95882205239	5528.41528354548	5602.66958420524	5488.54751578854
ENSMUSG00000051413	461.540310192917	514.854756741623	516.329998534031	1038.56122912317	1000.43221617007	980.617257127414
ENSMUSG00000046020	2533.70909498025	2769.9891193188	2713.61083277576	1993.46058145587	1983.42227664104	1915.17338227604
ENSMUSG00000027475	2454.04360053795	2700.34267106094	2764.97813966251	2180.97858115866	2200.20335461562	2282.45030305429
ENSMUSG00000073236	138.548685986617	143.700899570008	130.189553661239	119.242215195623	109.636407251515	98.1829392179488
ENSMUSG00000042548	3623.04813855003	4139.11486798274	4075.73010849676	2946.43667225315	2803.20359449895	3111.55067867253
ENSMUSG00000061411	135.950898124368	148.990503235161	129.303910439054	315.414891807778	260.386467222347	288.488142393479
ENSMUSG00000056941	1556.94085877461	1486.37862990818	1409.944009719	1737.6667972459	1752.93664776001	1710.32255847563
ENSMUSG00000027478	155.867271734944	128.713689185406	189.527649547655	108.66427675085	103.407065930406	124.849910363565
ENSMUSG00000027479	8551.0517132365	9558.31382293266	9518.89335204762	10224.058322257	10057.8944970622	10581.9390046011
ENSMUSG00000044083	12.123010023829	7.93440549773049	9.74207544403832	16.3477230510129	7.47520958533054	18.1820257811016
ENSMUSG00000083097	21.6482321854089	24.6848171040504	15.9415779993354	15.3860922833063	16.1962874348828	15.7577556769547
ENSMUSG00000027485	71.0062015681411	48.4880335972419	52.2529501089328	0	0	2.42427010414688
ENSMUSG00000027487	553.328814659051	575.68519889089	515.444355311846	423.117537790922	397.43197628674	444.853564110953
ENSMUSG00000027488	1485.93465720646	1303.00570284952	1321.37968750047	2011.73156604229	2002.11030060436	1920.02192248433
ENSMUSG00000038533	1601.10325243284	1809.04445348255	1857.19383692258	2164.63085810765	2193.97401329451	2237.60130612757
ENSMUSG00000027489	36.3690300714869	29.9744207692041	30.9975127764856	39.4268614759723	47.3429940404267	48.4854020829377
ENSMUSG00000038523	30.3075250595724	31.7376219909219	41.6252314427092	126.935261337277	149.504191706611	111.516424790757
ENSMUSG00000027490	1492.8620915058	1610.68431603929	1482.5667539382	2435.81073460092	2218.89137857895	2063.053858629
ENSMUSG00000000876	1787.27804922736	1722.64759361837	1709.29141881763	918.357383159842	1036.5623958325	927.283314836183
ENSMUSG00000097602	12.123010023829	11.4608079411663	11.5133618884089	15.3860922833063	4.98347305688702	9.69708041658753
ENSMUSG00000059842	197.431877530929	169.267317284917	157.644493548984	119.242215195623	127.078562950619	136.971260884299
ENSMUSG00000038467	6419.13380761744	6193.24429128407	6041.85806174813	7605.53774179182	7895.06719037327	7356.44763103372
ENSMUSG00000027593	10839.7028198779	9958.56050026262	9700.45021259561	12001.1519809789	12033.8415641179	11218.3099069397
ENSMUSG00000074656	9763.3527156194	9082.24949306883	8950.31040340466	15967.8788977688	15529.7479135242	14830.4723621186
ENSMUSG00000027597	2948.48922365269	2773.51552176223	2752.57913455192	5053.3696842984	5318.61161996268	5197.63510329092
ENSMUSG00000027598	3537.32113909581	3972.4923525304	4104.07069160669	3873.44873232235	3799.89820587636	3963.68162028015
ENSMUSG00000047459	4670.82257632382	4434.45107262048	4487.55420681292	6227.52085166821	6398.77940504294	5973.40153661792
ENSMUSG00000027602	1354.31340551918	1339.15132789473	1226.61586272664	3014.71245676032	2613.83161833724	2558.81709492704
ENSMUSG00000038383	1083.27753855786	1179.58161732927	1177.90548550645	1568.41978212953	1598.44898299651	1520.0173553001
ENSMUSG00000038375	4674.28629347348	5169.70598207684	5191.64056845024	1158.7650750865	1220.95089893732	1213.34718712552
ENSMUSG00000038369	2278.25995519243	2728.55389060843	2493.08567045162	2493.50858066332	2449.37700745997	2704.27330117585
ENSMUSG00000027603	2842.84585058789	2578.68178676241	2588.73513844764	46.1582768499188	54.8182036257573	36.3640515622033
ENSMUSG00000027605	2515.52457994451	2327.42561266761	2434.63321778739	79.8153537196512	95.9318563450752	100.607209322096
ENSMUSG00000027610	1346.52004193243	1210.43763870933	1228.38714917101	1128.9545212876	1182.32898274645	1158.80110978221
ENSMUSG00000038324	6893.6630571216	6872.95836225632	6971.7834450427	8005.57614115778	7607.27162133804	7627.96588269817
ENSMUSG00000038312	1621.88555533083	1462.57541341499	1466.62517593886	1143.3789828032	1166.13269531156	1166.07392009465
ENSMUSG00000027611	180.113291782602	166.62251545234	181.556860547987	370.227845567057	383.727425380301	362.428380569959
ENSMUSG00000074649	2310.29933882683	2151.10549049582	2119.34423068943	1478.98812073281	1505.00886317988	1590.32118832036
ENSMUSG00000027613	3796.2339960333	3397.68875425037	3099.75127764856	4850.4655923123	5080.65078149632	4650.9621948058
ENSMUSG00000005882	1060.76337708503	1015.6039037095	1040.63078606773	1362.63079784031	1397.86419245681	1363.65193358262
ENSMUSG00000038259	20.7823028979925	7.93440549773049	12.3990051105942	4.8081538385332	12.4586826422176	2.42427010414688
ENSMUSG00000038241	2310.29933882683	2474.65291468105	2360.23918712383	1838.6380278551	1847.62263584086	1848.505954412
ENSMUSG00000074646	25.1119493350743	44.0800305429471	45.1678043314504	21.1558768895461	18.6880239633263	14.5456206248813
ENSMUSG00000005881	6402.68115115653	5746.27278157859	5776.16509509254	7683.42983397606	7796.64359749975	6997.65565561998
ENSMUSG00000038180	112.570807364126	108.43687513565	101.84897055131	47.1199076176254	74.7520958533054	78.7887783847737
ENSMUSG00000074643	75.3358480052229	70.5280488687154	68.1945281082682	52.8896922238652	66.0310180037531	58.1824824995252
ENSMUSG00000089824	1330.93331475894	1258.04407169571	1235.4722949485	980.863383060773	966.793773036083	1033.95119941865
ENSMUSG00000027618	1506.71696010446	1510.18184640137	1511.79298027031	1112.60679823658	1133.7401204418	1092.13368191817
ENSMUSG00000067847	859.86778240444	780.216540610165	766.967030412471	718.338183476861	842.206946613907	733.341706504432
ENSMUSG00000027620	11083.0289496419	11130.2077120942	10900.4967786567	12225.2119498545	12012.6618036262	12152.8660320883
ENSMUSG00000038116	2851.50514346206	3047.69331173937	2938.56421121083	3572.45830203017	3603.05102012932	3730.95169028205
ENSMUSG00000046229	1194.98241663457	1347.08573339246	1144.25104306341	1679.00732041579	1370.45509064393	981.829392179488
ENSMUSG00000038085	132.487180974702	159.569710565469	136.389056216536	300.990430292179	307.729461262774	338.18567952849
ENSMUSG00000082321	8.65929287416355	12.3424085520252	14.1702915549648	7.69304614165313	26.1632335486569	12.1213505207344
ENSMUSG00000102869	1931.88824022589	2509.03533850455	2515.22675100626	2456.00498072276	2627.53616924368	2604.87822690583
ENSMUSG00000027624	3458.52157394092	3529.92884587921	3477.03529029949	6156.36017485791	5843.12215920004	6008.55345312805
ENSMUSG00000027628	1234.81516385572	1252.75446803056	1197.38963639453	1316.47252099039	1169.87030010423	1290.92383045822
ENSMUSG00000061689	2644.54804376955	2629.81462219223	2369.98126256787	1947.30230460595	1858.83545021886	1847.29381935993
ENSMUSG00000086638	27.7097371973234	24.6848171040504	30.1118695543003	37.503599940559	39.8677844550962	19.3941608331751
ENSMUSG00000067818	86.5929287416355	92.568064140189	92.1068951072714	7226.6552193154	7255.93677082751	6917.65474218313
ENSMUSG00000087179	113.436736651542	137.529695293995	131.96084010561	16.3477230510129	16.1962874348828	20.6062958852485
ENSMUSG00000062175	231.203119740167	257.427378370811	244.437529323143	54.8129537592785	71.0144910606401	50.9096721870846
ENSMUSG00000085741	94.3862923283827	65.2384452035618	83.2504628854184	110.587538286264	112.128143779958	136.971260884299
ENSMUSG00000074629	19.9163736105762	18.5136128280378	28.3405831099297	4.8081538385332	7.47520958533054	9.69708041658753
ENSMUSG00000027637	1674.70724186323	1630.07952947819	1630.46917204314	2440.61888843945	2338.49473194424	2084.87228956632
ENSMUSG00000027634	2483.48519631011	2389.13765542774	2452.3460822311	3759.97630173297	3601.8051518651	3676.40561293875
ENSMUSG00000082163	163.660635321691	157.806509343751	152.330634215872	189.441261238208	173.175688726824	187.880933071383
ENSMUSG00000027635	1150.82002297634	1178.70001671841	1215.98814406042	1161.64996738962	1122.5273060638	1178.19527061539
ENSMUSG00000055485	2416.80864117905	3194.03901314195	3178.57352442305	1937.68599692888	2086.82934257144	2232.75276591928
ENSMUSG00000027639	1946.60903811197	2013.57579520183	2020.15218980467	4033.07943976165	3928.2226370912	3974.59083574882
ENSMUSG00000027641	1380.29128414167	1556.02507816603	1562.27464393487	1319.35741329351	1245.86826422176	1384.25822946787
ENSMUSG00000027642	16087.234301621	15449.1691046921	14921.317007378	24586.9754687234	24111.2885174836	23516.6321452768
ENSMUSG00000063019	1214.89879024515	1163.7128063338	1139.82282695248	1784.78670486353	1858.83545021886	1644.86726566366
ENSMUSG00000027646	2173.48251141505	2044.43181658189	2060.8917780252	3074.33356435813	2897.8895825798	2873.97220846613
ENSMUSG00000087445	49.3579693827322	46.724832375524	39.8539449983386	12.5011999801863	16.1962874348828	8.48494536451409
ENSMUSG00000067787	1997.69886606953	1866.34849318838	1933.35915403051	1812.67399712702	1888.73628856018	1869.11225029725
ENSMUSG00000067786	39.8327472211523	52.0144360406776	71.7371009970094	18.2709845864262	23.6714970202134	23.0305659893954
ENSMUSG00000027649	2022.8108154046	1966.8509628263	1828.85325381265	2067.50615056928	2225.12071990006	2021.8412668585
ENSMUSG00000062846	29.4415957721561	32.6192226017809	36.3113721095974	46.1582768499188	33.6384431339874	33.9397814580564
ENSMUSG00000027650	1346.52004193243	1444.06180058695	1330.23611972232	1167.41975199586	1219.7050306731	1186.6802159799
ENSMUSG00000027651	1584.65059597193	1599.22350809812	1605.67116182195	1959.80350458613	1944.80036045016	2204.87365972159
ENSMUSG00000037820	190.504443231598	181.609725836942	195.727152102952	467.352553105427	451.004311648276	455.762779579614
ENSMUSG00000016024	65.810625843643	68.7648476469976	68.1945281082682	544.283014521959	555.657245842903	541.824368276829
ENSMUSG00000085385	862.465570266689	780.216540610165	832.504628854184	929.896952372321	918.204910731434	867.888697284584
ENSMUSG00000027652	3753.8034609499	4292.51337427219	4307.76863270931	2828.15608782523	2787.00730706407	3014.57987450665
ENSMUSG00000044405	33.7712422092378	14.1056097737431	24.7980102211884	33.6570768697324	31.1467066055439	35.1519165101298
ENSMUSG00000037761	501.373057414069	445.208308483766	439.27903820391	302.913691827592	302.745988205887	301.821627966287
ENSMUSG00000027654	1577.7231616726	1585.11789832438	1566.7028600458	963.554029242054	978.006587414079	951.526015877652
ENSMUSG00000027655	729.112460004571	695.582881967706	780.251678745251	901.048029341122	895.779281975443	909.101289055081
ENSMUSG00000074622	2898.26532498254	3053.86451601538	3133.4057200916	7.69304614165313	4.98347305688702	3.63640515622033
ENSMUSG00000078956	27.7097371973234	20.2768140497557	19.4841508880766	1.92326153541328	8.72107784955229	0
ENSMUSG00000070544	9058.48627566249	9170.40955415472	8484.46206853519	6696.79666630905	6426.18850685582	6415.83083062473
ENSMUSG00000016933	7061.65333888037	7134.79374368143	7312.75608558404	5136.06993032117	5272.51449418647	5334.60636417522
ENSMUSG00000035877	1379.42535485425	1555.14347755518	1561.38900071269	1480.91138226823	1438.97784517613	1442.4407119674
ENSMUSG00000027412	185.3088675071	159.569710565469	181.556860547987	807.769844873578	853.419760991903	801.221269420545
ENSMUSG00000057133	2731.14097251118	3238.1190436849	3205.14282108861	1850.17759706758	1863.81892327575	2118.81207102438
ENSMUSG00000109780	32.0393836344051	32.6192226017809	25.6836534433737	18.2709845864262	19.9338922275481	8.48494536451409
ENSMUSG00000053141	88.3247873164682	92.568064140189	116.90490532846	321.184676414018	310.221197791217	289.700277445553
ENSMUSG00000083567	38.966817933736	21.1584146606146	34.5400856652268	28.8489230311992	29.9008383413221	31.5155113539095
ENSMUSG00000016921	10205.8425814892	9935.63888438029	10012.1966268048	11653.0416430691	11802.1100669727	11143.1575337111
ENSMUSG00000017858	1798.53512996377	1844.30847791691	1882.87749036595	1830.94498171344	1750.44491123157	1603.65467389316
ENSMUSG00000017861	988.025316942061	890.416616967532	837.818488187295	1120.29984437824	1057.74215632427	1038.79973962694
ENSMUSG00000017817	0	0.881600610858943	4.42821611092651	65.3908922040516	52.3264670973138	73.94023817648
ENSMUSG00000035399	765.481490076058	718.504497850039	770.509603301213	888.546829360936	875.845389747895	869.100832336658
ENSMUSG00000099632	49.3579693827322	55.5408384841134	48.7103772201916	52.8896922238652	52.3264670973138	67.8795629161127
ENSMUSG00000017943	0.865929287416355	1.76320122171789	0.885643222185302	100.971230609197	97.177724609297	107.880019634536
ENSMUSG00000048486	2057.44798690126	2092.03824956827	1930.70222436396	1108.76027516576	1101.34754557203	1044.86041488731
ENSMUSG00000053353	19.9163736105762	28.2112195474862	15.0559347771501	2.88489230311992	7.47520958533054	14.5456206248813
ENSMUSG00000017679	2158.76171352897	2151.98709110668	2337.21246334701	2080.00735054946	2130.4347318192	2269.11681748148
ENSMUSG00000017707	7086.76528821545	7490.07878985758	7432.31792057905	8924.89515508533	8328.62934632244	8682.52337800206
ENSMUSG00000035268	1789.00990780219	1770.25402660476	1725.23299681697	1020.29024453675	1050.26694673894	1032.73906436657
ENSMUSG00000017697	371.483664301616	311.205015633207	336.544424430415	450.043199286708	403.661317607849	416.974457913264
ENSMUSG00000027656	5868.40278082064	5228.77322300439	5370.54049933167	2292.52775021263	2235.08766601383	2271.54108758563
ENSMUSG00000018326	12885.0277967554	13076.7818608707	12807.2866360216	14877.3896071894	14540.5285117321	15127.4454498766
ENSMUSG00000054582	18.1845150357435	23.8032164931915	7.97078899966772	8.65467690935977	16.1962874348828	14.5456206248813
ENSMUSG00000018322	940.399206134161	1017.36710493122	955.609036737941	1138.57082896466	1203.50874323822	1170.92246030294
ENSMUSG00000018209	1909.37407875306	2291.27998762239	2092.77493402387	1958.84187381843	2147.87688751831	2054.56891326448
ENSMUSG00000042845	202.627453255427	171.912119117494	176.243001214875	1.92326153541328	2.49173652844351	2.42427010414688
ENSMUSG00000017002	5267.44785535369	4952.83223180554	4844.4684253536	50.0047999207453	39.8677844550962	47.2732670308642
ENSMUSG00000016995	28.5756664847397	39.6720274886524	23.9123669990031	146.167876691409	168.192215669937	176.971717602722
ENSMUSG00000017009	8729.43314644427	8770.16287682476	8394.12645987229	6990.09405045957	6852.27545321966	6750.380104997
ENSMUSG00000045503	894.504953901094	970.642272555696	921.068951072714	1148.18713664173	1169.87030010423	1036.37546952279
ENSMUSG00000017734	82.2632823045537	77.580853755587	77.9366035523066	189.441261238208	170.683952198381	129.698450571858
ENSMUSG00000017721	6164.55059711703	5730.40397058313	5719.48392887268	8206.55697160847	8195.32144205071	7695.84544561428
ENSMUSG00000076434	96.9840801906317	103.147271470496	91.2212518850861	8.65467690935977	2.49173652844351	16.9698907290282
ENSMUSG00000017299	1323.13995117219	1383.23135843768	1284.18267216869	1615.53968974716	1577.26922250474	1463.04700785264
ENSMUSG00000086453	18.1845150357435	20.2768140497557	37.1970153317827	22.1175076572527	19.9338922275481	31.5155113539095
ENSMUSG00000001403	2843.71177987531	2770.87071992966	2727.78112433073	3556.11057897916	3393.74515174006	3379.43252518076
ENSMUSG00000050373	1048.64036706121	893.061418800109	1009.63327329124	1051.06242910336	1118.78970127114	1023.04198394998
ENSMUSG00000017307	405.254906510854	394.075473053948	385.254801650606	426.002430094042	453.496048176719	400.004567184236
ENSMUSG00000045822	303.941179883141	280.348994253144	288.719690432408	211.558768895461	196.847185747037	212.123634112852
ENSMUSG00000017764	705.732369244329	689.411677691693	704.086361637315	526.012029935532	489.62622783915	543.036503328902
ENSMUSG00000039873	167.124352471356	183.37292705866	167.386568993022	237.52279962354	196.847185747037	198.790148540044
ENSMUSG00000017760	13472.9937829111	12098.2051828173	12241.3606170452	23043.5580865542	22735.8499537828	22018.4332209141
ENSMUSG00000017754	96.9840801906317	89.0416616967532	114.247975661904	4797.57590008843	4680.72706868114	4678.84130100349
ENSMUSG00000039849	3137.26180830945	2952.4804457666	3107.72206664822	2175.20879655242	2282.43066005426	2208.51006487781
ENSMUSG00000039834	1085.00939713269	1076.43434585877	1076.94215817733	1101.0672290241	1116.29796474269	1227.8928077504
ENSMUSG00000085436	46.7601815204832	38.7904268777935	33.6544424430415	120.20384596333	98.4235928735187	78.7887783847737
ENSMUSG00000017737	9.5252221615799	10.5792073303073	4.42821611092651	1113.56842900429	975.514850885635	1010.92063342925
ENSMUSG00000017740	7.79336358674719	11.4608079411663	9.74207544403832	30.7721845666125	17.4421556991046	24.2427010414688
ENSMUSG00000039804	2720.74982106219	2830.81956146807	2934.1359950999	2719.49181107438	2788.25317532829	2713.97038159244
ENSMUSG00000017664	1857.41832150808	1729.70039850525	1623.38402626566	2259.83230411061	2245.0546121276	2101.84218029535
ENSMUSG00000017670	2999.57905161025	2940.13803721457	3084.69534287141	2055.9665813568	2201.44922287984	2080.02374935803
ENSMUSG00000017667	1092.80276071944	1146.08079411663	1132.737681175	1227.04085959367	1233.40958157954	1218.19572733381
ENSMUSG00000039725	702.268652094664	629.462836153285	663.346773416791	687.565998910248	764.963114232158	706.674735358817
ENSMUSG00000027661	206.957099692509	189.544131334673	163.843996104281	512.549199187639	518.281197916251	458.187049683761
ENSMUSG00000039671	6647.73913949536	6857.97115187172	6985.95373659766	6309.25946692327	6495.95712965224	6555.22636161317
ENSMUSG00000027678	985.427529079812	1146.08079411663	1080.48473106607	1664.5828589002	1694.38083934159	1713.95896363185
ENSMUSG00000006800	6275.38954590632	6339.58999268666	6533.39005006097	5393.78697606655	5420.77281762886	5301.87871776923
ENSMUSG00000039621	29.4415957721561	22.0400152714736	30.1118695543003	6.73141537394648	7.47520958533054	15.7577556769547
ENSMUSG00000042854	127.291605250204	133.1216922397	140.817272327463	153.860922833063	153.241796499276	134.546990780152
ENSMUSG00000074582	3097.4290610883	3384.46474508748	3459.32242585579	3284.93070248588	3240.50335524079	3420.64511695125
ENSMUSG00000002718	6284.04883878049	6671.95342298048	6699.89097583181	5562.07236041521	5431.98563200686	5899.46129844144
ENSMUSG00000039536	4972.16596834471	4942.25302447523	5030.45350201251	4347.53270080172	4123.82395457401	4223.07852142387
ENSMUSG00000017999	2644.54804376955	2731.19869244101	2650.73016400061	4869.69820766643	4928.65485326127	4483.68755761966
ENSMUSG00000039501	1455.62713214689	1767.60922477218	1542.7904930468	1372.24710551738	1395.37245592837	1381.83395936372
ENSMUSG00000074578	1523.16961656537	1351.49373644676	1364.77620538755	2261.75556564602	2326.03604930202	2042.44756274375
ENSMUSG00000017929	1504.98510152962	1450.23300486296	1461.31131660575	2172.3239042493	2091.81281562833	2004.87137612947
ENSMUSG00000039463	1242.60852744247	1288.90009307577	1392.23114527529	1305.89458254562	1369.20922237971	1346.68204285359
ENSMUSG00000047030	1030.45585202546	1087.01355318908	1135.39461084156	1713.62602805323	1683.16802496359	1705.47401826733
ENSMUSG00000006418	1763.89795846711	1710.30518506635	1773.05773081497	2285.79633483868	2323.54431277358	2180.63095868012
ENSMUSG00000042821	4180.70659964616	3827.02825173867	3671.87679918026	812.577998712111	845.944551406572	825.463970462014
ENSMUSG00000085596	90.0566458913009	65.2384452035618	74.3940306635653	15.3860922833063	27.4091018128786	9.69708041658753
ENSMUSG00000078923	365.422159289702	360.574649841308	381.712228761865	391.383722456603	453.496048176719	495.763236298038
ENSMUSG00000090213	1097.13240715652	1012.07750126607	1015.83277584654	1093.37418288245	1103.83928210048	1087.28514170988
ENSMUSG00000056501	1220.96029525706	1453.7594073064	1146.90797272997	1453.98572077244	1087.64299466559	863.040157076291
ENSMUSG00000006462	17.3185857483271	15.868810995461	18.5985076658913	13.462830747893	7.47520958533054	24.2427010414688
ENSMUSG00000084797	7.79336358674719	6.1712042760126	5.31385933311181	22.1175076572527	19.9338922275481	24.2427010414688
ENSMUSG00000087624	6.06150501191448	10.5792073303073	3.54257288874121	25.0023999603727	22.4256287559916	31.5155113539095
[truncated: 13,292 more rows]
