# Supplementary material for: NEMF mutations in mice illustrate how Importin-β specific nuclear transport defects recapitulate neurodegenerative disease hallmarks
Source: PLoS Genet. 2024 Sep 23;20(9):e1011411. doi: 10.1371/journal.pgen.1011411 (PMC11449308; doi:10.1371/journal.pgen.1011411)
Supplement: S1 Data — (ZIP) [file pgen.1011411.s017.zip › S17 Data/Sequencing_Data/DEG/WT-vs-P/counts/raw_counts.csv]

	P1	P2	P3	W1	W2	W3
ENSMUSG00000102693	0	0	0	0	0	0
ENSMUSG00000064842	0	0	0	0	0	0
ENSMUSG00000051951	61	55	37	0	0	0
ENSMUSG00000102851	0	0	0	0	0	0
ENSMUSG00000103377	0	0	0	0	0	0
ENSMUSG00000104017	0	0	0	0	0	0
ENSMUSG00000103025	0	0	0	0	0	0
ENSMUSG00000089699	0	0	0	0	0	0
ENSMUSG00000103201	0	0	0	0	0	0
ENSMUSG00000103147	0	0	0	0	0	0
ENSMUSG00000103161	0	0	0	0	0	0
ENSMUSG00000102331	0	1	0	0	0	0
ENSMUSG00000102348	0	0	0	0	0	0
ENSMUSG00000102592	0	0	0	0	0	0
ENSMUSG00000088333	0	0	0	0	0	0
ENSMUSG00000102343	0	0	0	0	0	0
ENSMUSG00000025900	4	3	0	0	0	0
ENSMUSG00000102948	0	0	0	0	0	0
ENSMUSG00000104123	0	0	0	0	0	0
ENSMUSG00000025902	0	0	0	0	0	0
ENSMUSG00000104238	0	0	0	0	0	0
ENSMUSG00000102269	0	0	0	2	0	1
ENSMUSG00000096126	0	0	0	0	0	0
ENSMUSG00000103003	0	0	0	0	0	0
ENSMUSG00000104328	0	0	0	0	0	0
ENSMUSG00000102735	0	0	0	0	0	0
ENSMUSG00000098104	10	2	3	0	2	0
ENSMUSG00000102175	0	0	0	0	0	0
ENSMUSG00000088000	0	0	0	0	0	0
ENSMUSG00000103265	0	0	1	0	0	0
ENSMUSG00000103922	16	14	9	16	13	12
ENSMUSG00000033845	1868	1769	1661	1212	1030	940
ENSMUSG00000102275	23	18	15	6	9	3
ENSMUSG00000025903	3887	3650	3708	1720	1226	1436
ENSMUSG00000104217	4	11	12	3	7	4
ENSMUSG00000033813	6218	6068	6100	7963	6212	6471
ENSMUSG00000062588	9	18	13	2	3	0
ENSMUSG00000103280	9	16	19	7	17	17
ENSMUSG00000002459	217	213	180	499	417	407
ENSMUSG00000091305	0	0	0	0	0	0
ENSMUSG00000102653	0	0	0	0	0	0
ENSMUSG00000085623	1	0	1	1	0	0
ENSMUSG00000091665	0	0	0	0	0	0
ENSMUSG00000033793	3262	3092	3109	3719	2877	2840
ENSMUSG00000104352	0	0	0	0	0	0
ENSMUSG00000104046	0	0	0	0	0	0
ENSMUSG00000102907	0	0	0	0	0	0
ENSMUSG00000025905	0	1	0	7	13	10
ENSMUSG00000103936	0	0	0	0	0	0
ENSMUSG00000093015	0	0	0	0	0	0
ENSMUSG00000103519	0	0	0	0	1	0
ENSMUSG00000033774	0	2	0	0	0	0
ENSMUSG00000103090	0	0	0	0	0	0
ENSMUSG00000025907	3042	3397	3112	2882	2204	2214
ENSMUSG00000090031	66	69	87	85	45	63
ENSMUSG00000087247	1	1	0	48	49	48
ENSMUSG00000103355	0	3	2	5	4	0
ENSMUSG00000102706	1	3	5	2	1	8
ENSMUSG00000103845	2	0	1	1	1	0
ENSMUSG00000033740	0	0	1	11	12	12
ENSMUSG00000103329	0	0	0	0	0	0
ENSMUSG00000104385	0	0	0	0	0	0
ENSMUSG00000102135	4	1	0	5	2	3
ENSMUSG00000103282	0	0	0	0	0	0
ENSMUSG00000102534	0	0	0	0	0	0
ENSMUSG00000102213	0	0	0	0	0	0
ENSMUSG00000103629	0	0	0	0	0	0
ENSMUSG00000051285	2530	2864	2839	1828	1401	1496
ENSMUSG00000098201	0	1	0	0	0	0
ENSMUSG00000103509	62	68	60	32	17	34
ENSMUSG00000048538	8	2	2	2	5	1
ENSMUSG00000103709	0	0	0	0	0	0
ENSMUSG00000077244	0	0	0	0	0	0
ENSMUSG00000102768	0	0	0	0	0	0
ENSMUSG00000097797	10	6	16	14	8	4
ENSMUSG00000103498	0	0	0	0	0	0
ENSMUSG00000103067	0	0	0	0	0	0
ENSMUSG00000102320	0	0	0	0	0	0
ENSMUSG00000104226	0	0	0	0	0	0
ENSMUSG00000103903	0	0	0	0	0	0
ENSMUSG00000103557	0	0	0	0	0	0
ENSMUSG00000025909	0	0	0	0	1	1
ENSMUSG00000102647	0	0	0	0	0	0
ENSMUSG00000086235	0	1	2	0	0	0
ENSMUSG00000102253	0	0	0	0	0	2
ENSMUSG00000093970	0	0	0	0	0	0
ENSMUSG00000103884	0	0	0	0	0	0
ENSMUSG00000084353	1	4	3	5	6	2
ENSMUSG00000103933	4	12	3	5	4	4
ENSMUSG00000076135	2	2	0	2	1	0
ENSMUSG00000086195	0	0	0	0	0	0
ENSMUSG00000104504	0	0	0	0	0	0
ENSMUSG00000066693	0	0	0	0	0	1
ENSMUSG00000102316	0	0	0	0	0	0
ENSMUSG00000103819	0	0	0	0	0	0
ENSMUSG00000102871	0	0	0	0	0	0
ENSMUSG00000101571	0	0	0	0	0	0
ENSMUSG00000104428	0	0	0	0	0	0
ENSMUSG00000102272	0	0	0	0	0	0
ENSMUSG00000065625	0	0	0	0	0	0
ENSMUSG00000103411	0	0	0	0	0	0
ENSMUSG00000061024	2642	2613	2446	2518	1907	1767
ENSMUSG00000025911	272	267	294	87	59	76
ENSMUSG00000079671	30	18	38	14	13	19
ENSMUSG00000081441	7	2	3	3	1	3
ENSMUSG00000067879	1	0	1	0	0	0
ENSMUSG00000099827	0	0	0	0	0	0
ENSMUSG00000025912	397	457	394	202	163	191
ENSMUSG00000045210	3017	3550	3409	3582	2779	3096
ENSMUSG00000097893	47	56	47	33	26	29
ENSMUSG00000025915	348	409	371	30	31	17
ENSMUSG00000046334	1	0	6	1	0	2
ENSMUSG00000088916	0	0	0	0	0	0
ENSMUSG00000046101	3	2	7	0	1	0
ENSMUSG00000098234	544	491	454	465	322	358
ENSMUSG00000093178	2	7	9	0	1	0
ENSMUSG00000099032	0	0	0	0	0	0
ENSMUSG00000104025	0	0	0	0	0	0
ENSMUSG00000025916	0	0	0	1	2	2
ENSMUSG00000087199	0	0	1	0	0	0
ENSMUSG00000095780	0	0	0	0	0	0
ENSMUSG00000025917	4811	4393	4295	2719	2264	2246
ENSMUSG00000056763	1149	1288	1186	673	494	546
ENSMUSG00000102356	0	0	0	0	0	0
ENSMUSG00000067851	4299	4921	4890	3597	2649	2995
ENSMUSG00000088153	2	3	0	1	0	0
ENSMUSG00000102556	1	0	0	0	0	1
ENSMUSG00000042501	2	1	7	126	85	123
ENSMUSG00000103810	0	0	0	0	0	0
ENSMUSG00000083422	0	1	0	0	1	1
ENSMUSG00000094979	0	0	0	0	0	0
ENSMUSG00000081417	0	0	0	0	0	0
ENSMUSG00000103448	0	0	0	0	0	0
ENSMUSG00000100212	3	1	1	0	1	0
ENSMUSG00000100648	0	0	0	0	0	0
ENSMUSG00000088585	0	0	0	0	0	0
ENSMUSG00000048960	415	468	459	5	6	4
ENSMUSG00000077318	0	0	0	0	0	0
ENSMUSG00000101827	0	0	0	0	0	0
ENSMUSG00000103494	0	0	1	0	0	0
ENSMUSG00000057715	3	4	4	0	0	1
ENSMUSG00000103825	0	0	0	0	0	0
ENSMUSG00000099845	0	0	0	0	0	0
ENSMUSG00000103561	0	0	0	0	0	0
ENSMUSG00000101610	0	0	0	1	0	0
ENSMUSG00000093864	0	0	0	0	0	0
ENSMUSG00000098555	0	0	0	0	0	0
ENSMUSG00000097628	1	0	1	0	0	0
ENSMUSG00000098163	0	0	0	0	0	0
ENSMUSG00000097171	0	0	0	0	0	0
ENSMUSG00000101314	0	0	0	0	0	0
ENSMUSG00000016918	167	166	166	1751	1270	1404
ENSMUSG00000025938	43	50	60	0	0	0
ENSMUSG00000104518	0	0	0	0	0	0
ENSMUSG00000069620	0	0	0	0	0	0
ENSMUSG00000099498	0	0	0	0	0	0
ENSMUSG00000042414	0	0	1	0	0	0
ENSMUSG00000005886	2856	3301	3304	1863	1347	1673
ENSMUSG00000103506	1	0	1	0	0	0
ENSMUSG00000103495	1	0	1	0	0	0
ENSMUSG00000099183	0	0	0	0	0	0
ENSMUSG00000102639	2	0	0	0	0	0
ENSMUSG00000104170	0	0	0	0	0	0
ENSMUSG00000087782	0	0	0	0	1	0
ENSMUSG00000103085	1	1	3	1	1	0
ENSMUSG00000102664	0	0	1	1	0	0
ENSMUSG00000101476	0	0	1	0	0	0
ENSMUSG00000101171	0	0	0	0	0	0
ENSMUSG00000025935	5982	5947	5915	5886	4632	4680
ENSMUSG00000025937	1833	1844	1799	1689	1357	1453
ENSMUSG00000102982	9	5	10	2	0	2
ENSMUSG00000067813	3	3	7	0	2	0
ENSMUSG00000077368	0	0	0	0	0	0
ENSMUSG00000097711	2	1	2	1	0	0
ENSMUSG00000102166	0	0	0	0	0	0
ENSMUSG00000089358	0	0	0	0	0	0
ENSMUSG00000104209	0	0	0	0	0	0
ENSMUSG00000025932	26	28	24	621	441	514
ENSMUSG00000095853	0	0	0	0	0	0
ENSMUSG00000102588	0	0	0	0	0	0
ENSMUSG00000054493	0	0	0	0	0	0
ENSMUSG00000025930	0	0	0	0	0	0
ENSMUSG00000103492	0	0	0	0	0	0
ENSMUSG00000081201	0	0	1	3	0	0
ENSMUSG00000082193	4	4	6	6	8	7
ENSMUSG00000032769	0	0	0	0	0	1
ENSMUSG00000088159	0	0	0	0	0	0
ENSMUSG00000073737	1	4	1	1	1	1
ENSMUSG00000092083	0	0	0	0	0	0
ENSMUSG00000102937	0	0	0	0	0	0
ENSMUSG00000104149	0	0	0	0	0	0
ENSMUSG00000088829	0	0	0	0	0	0
ENSMUSG00000077377	0	0	0	0	0	0
ENSMUSG00000101652	0	0	0	0	0	0
ENSMUSG00000100814	0	0	0	0	0	0
ENSMUSG00000025925	990	1023	1015	767	570	590
ENSMUSG00000104379	1	0	2	6	1	0
ENSMUSG00000032719	1	5	3	1	0	0
ENSMUSG00000088943	0	0	0	0	0	0
ENSMUSG00000100652	0	0	0	0	0	0
ENSMUSG00000067795	1	0	0	0	5	2
ENSMUSG00000043716	54062	46843	47142	34863	26133	27645
ENSMUSG00000025921	529	619	610	550	479	457
ENSMUSG00000104165	0	0	0	0	0	0
ENSMUSG00000100868	0	0	2	0	0	0
ENSMUSG00000025920	1313	1296	1235	1104	831	861
ENSMUSG00000089982	0	1	0	0	0	0
ENSMUSG00000025939	2299	2290	2323	2537	1920	1925
ENSMUSG00000102457	6	5	5	10	11	5
ENSMUSG00000079658	2704	2590	2417	2662	2128	1934
ENSMUSG00000097744	0	0	2	3	1	1
ENSMUSG00000100959	0	0	0	0	0	2
ENSMUSG00000025940	1459	1300	1389	1036	807	835
ENSMUSG00000025779	151	149	152	118	102	111
ENSMUSG00000100093	0	0	0	0	0	0
ENSMUSG00000091020	1	4	5	5	7	0
ENSMUSG00000101640	0	0	0	0	0	0
ENSMUSG00000104133	0	0	0	0	0	0
ENSMUSG00000042686	61	63	77	1	0	0
ENSMUSG00000100110	0	0	0	0	0	0
ENSMUSG00000025777	22	23	22	0	0	0
ENSMUSG00000099899	0	0	0	0	0	0
ENSMUSG00000100272	0	0	0	0	0	0
ENSMUSG00000100398	0	0	0	0	0	0
ENSMUSG00000101589	3	4	4	4	1	1
ENSMUSG00000102048	0	0	0	0	0	0
ENSMUSG00000089534	0	0	0	0	0	0
ENSMUSG00000067780	4992	5928	5876	4	3	4
ENSMUSG00000100053	4	1	3	0	0	0
ENSMUSG00000085125	0	0	0	0	0	0
ENSMUSG00000025776	6	17	8	0	0	0
ENSMUSG00000099895	2	0	0	0	0	0
ENSMUSG00000100554	0	1	0	0	0	0
ENSMUSG00000099473	0	0	0	0	0	0
ENSMUSG00000099591	0	0	0	0	0	0
ENSMUSG00000109887	0	0	0	0	0	0
ENSMUSG00000102001	0	0	0	0	0	0
ENSMUSG00000101717	0	0	0	0	0	0
ENSMUSG00000025774	0	0	0	0	0	0
ENSMUSG00000070977	0	0	0	0	0	0
ENSMUSG00000073735	0	0	0	0	0	0
ENSMUSG00000067773	2	0	0	0	0	0
ENSMUSG00000101685	1	0	0	0	0	0
ENSMUSG00000101738	0	0	0	0	0	0
ENSMUSG00000101306	0	0	0	0	0	0
ENSMUSG00000088800	0	0	0	0	0	0
ENSMUSG00000101644	0	0	0	0	0	0
ENSMUSG00000099433	0	0	0	0	0	0
ENSMUSG00000089787	0	0	0	0	0	0
ENSMUSG00000042596	0	0	0	0	0	0
ENSMUSG00000100720	31	25	22	31	19	14
ENSMUSG00000025927	0	0	0	0	0	0
ENSMUSG00000100538	0	0	0	0	0	0
ENSMUSG00000101117	0	0	0	0	0	0
ENSMUSG00000100204	0	0	1	4	6	2
ENSMUSG00000084668	0	0	0	0	0	0
ENSMUSG00000102597	0	0	0	0	0	0
ENSMUSG00000043760	0	3	1	0	0	0
ENSMUSG00000104095	0	0	0	0	0	0
ENSMUSG00000089914	0	0	0	0	0	0
ENSMUSG00000090142	0	0	1	0	0	0
ENSMUSG00000070175	0	0	0	0	0	0
ENSMUSG00000065559	0	0	0	0	0	0
ENSMUSG00000099906	0	0	0	0	0	0
ENSMUSG00000065480	0	0	0	0	0	0
ENSMUSG00000025929	0	0	0	0	0	0
ENSMUSG00000041872	0	0	0	2	0	1
ENSMUSG00000041859	5011	4982	4690	4212	3366	3291
ENSMUSG00000099714	1	0	0	0	0	0
ENSMUSG00000102121	0	0	0	0	0	0
ENSMUSG00000088858	0	0	0	0	0	0
ENSMUSG00000097934	20	13	13	0	2	0
ENSMUSG00000025931	1247	1194	1262	156	131	146
ENSMUSG00000077314	0	0	3	0	0	0
ENSMUSG00000100929	0	0	0	2	0	0
ENSMUSG00000041809	248	212	232	144	88	101
ENSMUSG00000041779	1697	1870	1953	1968	1452	1652
ENSMUSG00000099971	0	0	0	3	0	0
ENSMUSG00000100819	5	2	6	0	0	0
ENSMUSG00000025933	224	230	201	164	139	183
ENSMUSG00000102633	0	0	0	0	0	1
ENSMUSG00000025934	4	1	1	0	3	1
ENSMUSG00000099343	0	0	0	0	0	0
ENSMUSG00000096375	3	0	3	2	2	2
ENSMUSG00000025936	0	0	0	0	0	0
ENSMUSG00000093963	0	0	0	0	0	0
ENSMUSG00000067750	0	0	0	0	0	0
ENSMUSG00000086194	0	0	0	0	0	0
ENSMUSG00000094436	0	0	0	0	0	0
ENSMUSG00000041722	0	0	0	0	0	0
ENSMUSG00000085507	0	0	0	0	0	0
ENSMUSG00000094926	0	0	0	0	0	0
ENSMUSG00000085079	0	0	0	0	0	0
ENSMUSG00000085679	0	0	0	0	0	0
ENSMUSG00000028033	49	59	58	33	21	37
ENSMUSG00000104138	0	0	0	0	0	0
ENSMUSG00000082935	35	40	39	38	34	49
ENSMUSG00000103748	0	0	0	0	0	0
ENSMUSG00000097109	0	0	0	1	0	0
ENSMUSG00000099692	0	0	0	0	0	0
ENSMUSG00000100418	0	0	0	0	0	0
ENSMUSG00000041670	1	1	0	0	0	0
ENSMUSG00000097642	0	0	0	0	0	0
ENSMUSG00000101468	0	0	1	0	0	0
ENSMUSG00000101227	0	0	0	1	0	0
ENSMUSG00000073730	0	0	0	0	0	0
ENSMUSG00000089553	0	0	0	0	0	0
ENSMUSG00000102766	0	0	4	3	0	0
ENSMUSG00000065405	0	0	0	0	0	0
ENSMUSG00000097970	1	8	8	0	4	6
ENSMUSG00000065567	0	0	0	0	0	0
ENSMUSG00000100775	3	2	2	2	0	0
ENSMUSG00000101226	0	0	0	0	0	0
ENSMUSG00000026158	853	921	910	517	358	381
ENSMUSG00000097920	0	0	0	0	0	0
ENSMUSG00000099503	0	0	0	0	0	0
ENSMUSG00000026156	43	63	41	32	11	18
ENSMUSG00000026155	1414	1349	1324	1017	817	752
ENSMUSG00000026154	917	789	794	441	383	335
ENSMUSG00000102495	2	0	0	0	1	0
ENSMUSG00000026153	1496	1886	1780	1664	1309	1416
ENSMUSG00000102398	3	4	0	2	3	0
ENSMUSG00000097670	0	0	0	0	0	0
ENSMUSG00000026147	79	96	95	0	1	1
ENSMUSG00000026141	0	0	0	1	0	1
ENSMUSG00000077463	0	0	0	0	0	0
ENSMUSG00000099997	1	1	1	1	0	0
ENSMUSG00000100131	5	13	10	27	37	38
ENSMUSG00000067736	26	25	26	64	39	65
ENSMUSG00000101939	203	140	193	399	356	459
ENSMUSG00000101111	63	57	95	163	143	200
ENSMUSG00000100862	50	34	43	73	72	103
ENSMUSG00000102070	18	16	18	43	40	55
ENSMUSG00000101249	12	4	2	16	25	18
ENSMUSG00000073725	1811	1771	1800	3234	2426	2613
ENSMUSG00000100808	0	0	0	0	0	0
ENSMUSG00000100483	0	0	0	0	0	0
ENSMUSG00000100450	0	0	0	0	0	0
ENSMUSG00000099392	0	0	0	0	0	0
ENSMUSG00000033569	0	0	0	0	0	1
ENSMUSG00000080849	0	0	0	0	1	0
ENSMUSG00000104257	0	0	0	0	0	0
ENSMUSG00000096866	0	0	0	0	0	0
ENSMUSG00000102296	0	0	0	0	0	0
ENSMUSG00000103209	0	0	0	0	0	0
ENSMUSG00000104027	0	0	0	0	0	0
ENSMUSG00000102407	0	0	0	0	0	0
ENSMUSG00000103214	0	0	0	0	0	0
ENSMUSG00000104100	0	0	0	0	0	0
ENSMUSG00000084740	0	0	0	0	0	0
ENSMUSG00000103889	0	0	0	0	0	0
ENSMUSG00000101301	0	0	0	1	0	0
ENSMUSG00000104221	0	0	0	0	0	0
ENSMUSG00000102250	0	0	0	0	0	0
ENSMUSG00000102317	0	0	0	0	0	0
ENSMUSG00000103563	0	0	0	0	0	0
ENSMUSG00000102465	0	0	0	0	0	0
ENSMUSG00000102659	0	0	0	0	0	0
ENSMUSG00000103924	0	0	0	0	0	0
ENSMUSG00000104132	0	0	0	0	0	0
ENSMUSG00000102747	0	0	0	0	0	0
ENSMUSG00000102386	0	0	0	0	0	0
ENSMUSG00000103004	0	0	0	0	0	0
ENSMUSG00000104516	0	0	0	0	0	0
ENSMUSG00000101618	0	0	0	0	0	0
ENSMUSG00000099458	0	0	0	0	0	0
ENSMUSG00000088111	0	0	0	0	0	0
ENSMUSG00000073722	0	0	0	0	0	0
ENSMUSG00000095256	0	0	0	0	0	0
ENSMUSG00000100310	0	0	0	0	0	0
ENSMUSG00000101514	0	0	0	0	0	0
ENSMUSG00000101033	0	0	0	0	0	0
ENSMUSG00000101372	0	0	0	0	1	0
ENSMUSG00000103241	0	0	0	0	0	0
ENSMUSG00000086240	197	151	156	103	94	97
ENSMUSG00000048411	0	0	0	0	0	0
ENSMUSG00000081557	0	0	0	0	0	0
ENSMUSG00000058590	0	0	0	0	0	0
ENSMUSG00000101235	0	0	0	0	0	0
ENSMUSG00000064433	0	0	0	0	0	0
ENSMUSG00000080625	0	0	0	0	0	0
ENSMUSG00000080391	0	0	0	0	0	0
ENSMUSG00000099257	0	0	0	0	0	0
ENSMUSG00000099492	56	45	32	33	26	27
ENSMUSG00000101726	0	0	0	0	0	0
ENSMUSG00000096829	0	0	0	0	0	0
ENSMUSG00000098883	0	0	0	0	0	0
ENSMUSG00000053185	0	0	0	0	0	0
ENSMUSG00000100261	0	2	0	0	0	1
ENSMUSG00000101180	0	0	0	0	0	0
ENSMUSG00000048874	5232	5749	5884	4044	2892	3215
ENSMUSG00000103783	1	0	0	0	2	0
ENSMUSG00000104315	0	1	1	0	0	0
ENSMUSG00000026064	2944	3285	3098	2292	1676	1764
ENSMUSG00000086151	0	0	0	4	2	0
ENSMUSG00000086726	0	0	0	0	0	0
ENSMUSG00000087346	0	0	0	6	1	1
ENSMUSG00000100371	0	0	0	0	0	0
ENSMUSG00000100237	0	0	0	0	0	0
ENSMUSG00000098529	0	0	0	0	0	0
ENSMUSG00000086727	0	0	0	0	0	0
ENSMUSG00000100910	0	0	0	0	0	0
ENSMUSG00000099796	0	0	0	0	2	0
ENSMUSG00000050217	0	0	0	0	0	0
ENSMUSG00000026063	0	0	0	0	0	0
ENSMUSG00000077664	0	0	0	0	0	0
ENSMUSG00000100205	0	0	0	0	0	0
ENSMUSG00000100592	0	0	0	0	0	0
ENSMUSG00000094215	0	0	0	1	0	2
ENSMUSG00000101093	0	0	0	0	0	0
ENSMUSG00000070960	5	12	5	3	1	8
ENSMUSG00000088620	0	0	0	0	0	0
ENSMUSG00000082159	0	0	0	0	0	0
ENSMUSG00000026058	0	0	0	0	0	0
ENSMUSG00000064688	0	0	0	0	0	0
ENSMUSG00000103482	0	0	0	0	0	0
ENSMUSG00000104498	0	0	0	0	1	0
ENSMUSG00000104313	0	0	0	0	0	0
ENSMUSG00000102865	0	0	0	0	0	0
ENSMUSG00000102321	0	0	0	0	0	0
ENSMUSG00000091318	0	0	0	0	0	0
ENSMUSG00000089489	0	0	0	0	0	0
ENSMUSG00000104433	0	0	0	0	0	0
ENSMUSG00000089395	0	0	0	0	0	0
ENSMUSG00000102926	0	0	0	0	0	0
ENSMUSG00000100497	0	0	0	0	0	0
ENSMUSG00000102917	0	0	0	0	0	0
ENSMUSG00000100481	8	12	8	2	4	2
ENSMUSG00000100590	0	0	0	0	0	0
ENSMUSG00000088750	0	0	0	0	0	0
ENSMUSG00000104230	0	0	0	0	0	0
ENSMUSG00000101754	0	0	0	0	0	0
ENSMUSG00000065223	0	0	0	0	0	0
ENSMUSG00000100318	0	0	0	0	0	0
ENSMUSG00000101612	0	0	0	0	0	0
ENSMUSG00000065260	0	0	0	0	0	0
ENSMUSG00000026134	1516	1422	1503	1104	873	949
ENSMUSG00000101682	0	0	0	0	0	0
ENSMUSG00000102714	0	0	0	1	0	1
ENSMUSG00000102093	0	0	0	0	1	0
ENSMUSG00000103746	50	30	45	29	20	31
ENSMUSG00000102198	0	0	1	2	0	2
ENSMUSG00000004768	2267	2194	2178	1441	1105	1128
ENSMUSG00000042215	1064	1020	1131	1233	875	989
ENSMUSG00000103072	0	3	1	0	0	0
ENSMUSG00000042197	2204	2561	2453	1965	1542	1562
ENSMUSG00000081402	3	8	0	1	0	1
ENSMUSG00000042182	201	215	189	48	40	42
ENSMUSG00000104416	2	1	0	2	0	0
ENSMUSG00000026131	9840	11790	11900	6606	4939	5979
ENSMUSG00000103596	1	0	0	1	0	1
ENSMUSG00000099382	0	0	0	0	0	0
ENSMUSG00000084506	0	0	0	0	0	0
ENSMUSG00000103364	0	1	0	1	2	2
ENSMUSG00000105982	0	0	0	0	0	0
ENSMUSG00000096992	3	7	5	10	2	4
ENSMUSG00000103001	0	2	0	0	0	0
ENSMUSG00000104397	0	1	0	0	0	0
ENSMUSG00000102839	0	0	0	0	0	0
ENSMUSG00000101206	0	0	2	0	0	0
ENSMUSG00000101462	2	0	0	8	9	6
ENSMUSG00000102336	3	5	3	217	103	169
ENSMUSG00000092852	0	0	0	0	0	0
ENSMUSG00000042111	1159	1128	1076	819	604	637
ENSMUSG00000101711	5	9	9	6	8	5
ENSMUSG00000026127	2220	2089	1927	2270	1635	1615
ENSMUSG00000026126	21	12	19	3	3	3
ENSMUSG00000100280	3	3	2	0	2	0
ENSMUSG00000101223	0	0	0	0	0	0
ENSMUSG00000026125	0	0	0	0	0	0
ENSMUSG00000101116	0	0	0	0	0	0
ENSMUSG00000026124	0	0	0	0	0	0
ENSMUSG00000101803	0	0	0	0	0	0
ENSMUSG00000037529	0	0	0	0	0	0
ENSMUSG00000045815	0	0	0	0	0	0
ENSMUSG00000045174	0	0	0	0	0	0
ENSMUSG00000100524	0	0	0	0	0	0
ENSMUSG00000102499	0	0	0	0	0	0
ENSMUSG00000103521	0	0	0	0	0	0
ENSMUSG00000104098	0	0	0	0	0	0
ENSMUSG00000037509	183	200	169	55	47	33
ENSMUSG00000102537	0	0	0	0	0	0
ENSMUSG00000102612	0	0	0	0	0	0
ENSMUSG00000104002	13	15	19	2	4	9
ENSMUSG00000037503	10968	11405	11652	9273	7307	7599
ENSMUSG00000104358	1	10	6	7	2	9
ENSMUSG00000026123	879	845	933	2380	1974	1905
ENSMUSG00000103716	0	0	0	0	0	0
ENSMUSG00000103548	5	6	7	10	4	5
ENSMUSG00000103760	1	0	0	0	1	0
ENSMUSG00000103997	0	0	0	0	0	0
ENSMUSG00000077231	0	0	0	0	0	0
ENSMUSG00000104417	5	3	3	0	0	0
ENSMUSG00000064601	0	0	0	0	0	0
ENSMUSG00000101714	0	0	0	0	0	0
ENSMUSG00000102531	1	2	0	0	0	0
ENSMUSG00000103096	0	0	0	0	1	0
ENSMUSG00000102279	0	1	0	0	0	0
ENSMUSG00000103708	0	0	0	0	0	2
ENSMUSG00000104201	0	0	0	0	0	0
ENSMUSG00000102434	0	1	0	0	0	0
ENSMUSG00000045216	3459	3360	3388	1452	1111	1144
ENSMUSG00000104523	0	0	0	0	0	0
ENSMUSG00000102202	14	7	11	24	18	20
ENSMUSG00000037470	7011	7424	7294	8223	6124	6808
ENSMUSG00000098752	0	0	0	0	0	0
ENSMUSG00000047180	6	15	7	36	39	25
ENSMUSG00000037447	288	295	256	311	221	260
ENSMUSG00000102762	0	0	1	0	1	0
ENSMUSG00000010453	2232	2212	2251	2419	1869	2014
ENSMUSG00000098680	0	0	0	0	0	0
ENSMUSG00000037432	155	168	192	80	58	54
ENSMUSG00000001143	1802	1725	1719	875	723	684
ENSMUSG00000037408	708	801	856	605	515	564
ENSMUSG00000104316	1	4	4	0	0	0
ENSMUSG00000106081	0	0	0	0	0	0
ENSMUSG00000001138	663	716	668	446	293	271
ENSMUSG00000102845	0	0	0	0	0	0
ENSMUSG00000067653	55	57	36	20	8	33
ENSMUSG00000109510	1	0	2	2	1	1
ENSMUSG00000079610	229	287	237	224	162	148
ENSMUSG00000026121	1458	1493	1499	846	735	683
ENSMUSG00000087589	106	125	141	66	57	55
ENSMUSG00000046337	2	3	4	4	4	2
ENSMUSG00000089906	0	0	0	0	1	0
ENSMUSG00000077939	0	0	0	0	0	0
ENSMUSG00000061518	4449	4140	3898	2728	2168	2173
ENSMUSG00000037351	4922	4557	4592	4124	3222	3253
ENSMUSG00000102416	2	0	4	6	6	0
ENSMUSG00000104237	0	0	0	0	0	0
ENSMUSG00000026117	2	0	4	0	0	1
ENSMUSG00000097291	0	0	0	0	0	0
ENSMUSG00000026116	4709	5141	5145	4187	3240	3490
ENSMUSG00000103016	0	0	0	4	0	0
ENSMUSG00000102930	1	0	0	0	0	0
ENSMUSG00000103159	0	0	0	0	0	0
ENSMUSG00000080054	2	0	0	1	0	0
ENSMUSG00000095944	0	0	0	0	0	0
ENSMUSG00000050122	0	1	0	1	1	0
ENSMUSG00000103603	0	0	0	4	0	0
ENSMUSG00000026114	1	0	0	0	0	0
ENSMUSG00000102231	0	0	1	0	0	0
ENSMUSG00000026113	1077	1149	1137	627	459	512
ENSMUSG00000086064	0	0	0	0	0	0
ENSMUSG00000102879	0	0	0	0	0	0
ENSMUSG00000026112	6433	6891	6835	5031	3627	4097
ENSMUSG00000026111	1428	1401	1364	1111	875	899
ENSMUSG00000026110	257	275	279	127	95	97
ENSMUSG00000103948	0	2	0	0	0	0
ENSMUSG00000087233	0	0	0	0	0	0
ENSMUSG00000026090	0	0	3	1	3	1
ENSMUSG00000089767	0	0	0	0	0	0
ENSMUSG00000104365	0	0	0	0	0	0
ENSMUSG00000102650	0	0	0	0	0	0
ENSMUSG00000060771	337	381	374	172	125	123
ENSMUSG00000097268	1	1	9	0	0	0
ENSMUSG00000037216	348	337	338	208	178	133
ENSMUSG00000026088	737	640	713	557	445	379
ENSMUSG00000026087	2392	2018	2210	1697	1315	1271
ENSMUSG00000061584	0	0	0	0	0	0
ENSMUSG00000087374	0	0	0	0	0	0
ENSMUSG00000026085	0	0	0	0	0	0
ENSMUSG00000089141	0	0	0	0	0	0
ENSMUSG00000058407	2878	2700	2543	2305	1833	1856
ENSMUSG00000026083	12908	12198	11622	8242	6176	6119
ENSMUSG00000026082	1186	1258	1232	1020	749	853
ENSMUSG00000103804	9	5	6	8	3	2
ENSMUSG00000102716	0	0	0	0	0	0
ENSMUSG00000037138	2136	2217	2368	1064	803	857
ENSMUSG00000085391	2	0	1	1	2	2
ENSMUSG00000085280	5	2	2	6	7	11
ENSMUSG00000087131	1	1	2	2	0	1
ENSMUSG00000102984	0	0	0	0	0	0
ENSMUSG00000102541	0	0	0	2	0	0
ENSMUSG00000103531	0	0	0	0	0	0
ENSMUSG00000048814	54	58	37	0	0	0
ENSMUSG00000026080	604	629	568	112	79	81
ENSMUSG00000103647	0	0	2	0	0	0
ENSMUSG00000102447	0	0	0	0	0	0
ENSMUSG00000067604	0	0	0	0	0	0
ENSMUSG00000026078	3600	3325	3356	3258	2679	2599
ENSMUSG00000103046	54	42	31	35	18	17
ENSMUSG00000104188	0	0	0	0	0	0
ENSMUSG00000103182	0	0	0	0	1	0
ENSMUSG00000098833	0	0	0	0	0	0
ENSMUSG00000026077	26	24	35	19	17	12
ENSMUSG00000092553	0	1	0	0	0	0
ENSMUSG00000092563	2	0	1	1	1	2
ENSMUSG00000073702	24440	20653	20757	15260	12690	11267
ENSMUSG00000003134	75	77	77	23	15	19
ENSMUSG00000102607	0	0	0	0	0	0
ENSMUSG00000104827	0	0	0	0	0	0
ENSMUSG00000065629	0	0	0	0	0	0
ENSMUSG00000003135	1562	1653	1473	1183	881	855
ENSMUSG00000085894	11	9	12	16	4	13
ENSMUSG00000077704	10	6	8	6	7	4
ENSMUSG00000048234	1815	1717	1789	1935	1423	1410
ENSMUSG00000064936	4	3	1	0	0	0
ENSMUSG00000102471	0	0	0	0	0	0
ENSMUSG00000050967	0	0	1	0	0	0
ENSMUSG00000097083	0	0	0	0	0	0
ENSMUSG00000057173	0	0	0	0	0	0
ENSMUSG00000091937	0	0	0	1	0	0
ENSMUSG00000101634	0	0	0	0	1	1
ENSMUSG00000026074	19816	21218	20951	9468	7500	7957
ENSMUSG00000102985	0	0	0	0	0	0
ENSMUSG00000026073	0	0	0	0	1	0
ENSMUSG00000097899	0	0	0	2	0	0
ENSMUSG00000102975	0	0	0	0	0	0
ENSMUSG00000026072	2845	3097	3187	2425	1929	2050
ENSMUSG00000103560	9	4	3	0	0	3
ENSMUSG00000070942	6	4	0	24	17	29
ENSMUSG00000103230	0	0	0	1	0	0
ENSMUSG00000026069	9112	9923	9642	7044	5347	5872
ENSMUSG00000026070	7	7	3	2	1	3
ENSMUSG00000026068	302	366	324	65	38	54
ENSMUSG00000104441	0	0	0	0	0	0
ENSMUSG00000026065	0	0	0	0	0	0
ENSMUSG00000102676	0	2	1	0	0	0
ENSMUSG00000026062	0	2	0	0	0	0
ENSMUSG00000103679	0	0	0	0	0	0
ENSMUSG00000103270	1	1	1	0	0	0
ENSMUSG00000041945	209	202	197	6	13	5
ENSMUSG00000079588	5	2	3	6	3	4
ENSMUSG00000094136	0	0	0	0	0	0
ENSMUSG00000104072	0	0	0	0	0	0
ENSMUSG00000100185	0	0	0	0	0	0
ENSMUSG00000100832	0	0	0	0	0	0
ENSMUSG00000100178	0	0	0	0	0	0
ENSMUSG00000101877	0	0	0	0	0	0
ENSMUSG00000053640	0	0	0	0	0	0
ENSMUSG00000101919	0	0	0	0	0	0
ENSMUSG00000101299	0	0	0	0	0	0
ENSMUSG00000100180	0	0	0	0	0	0
ENSMUSG00000103106	0	0	0	0	0	0
ENSMUSG00000060424	0	0	0	0	0	0
ENSMUSG00000104199	0	0	0	0	0	0
ENSMUSG00000093436	0	0	0	0	0	0
ENSMUSG00000045515	0	0	0	0	0	0
ENSMUSG00000097063	0	0	0	0	0	0
ENSMUSG00000099784	0	1	0	0	0	0
ENSMUSG00000060679	1930	1796	1731	1537	1136	1101
ENSMUSG00000077448	0	0	0	0	0	0
ENSMUSG00000041907	22	16	15	1	0	2
ENSMUSG00000089088	0	0	0	0	0	0
ENSMUSG00000070939	1462	1558	1568	1342	946	1049
ENSMUSG00000100269	0	0	0	0	0	0
ENSMUSG00000041878	12	10	26	10	4	7
ENSMUSG00000010290	2012	2225	2082	1183	926	970
ENSMUSG00000008136	406	371	417	1844	1449	1390
ENSMUSG00000094497	7	7	9	5	0	2
ENSMUSG00000099576	0	0	0	1	0	0
ENSMUSG00000099694	0	0	0	0	0	0
ENSMUSG00000101923	0	0	0	0	0	0
ENSMUSG00000066877	2097	2061	1924	1037	805	758
ENSMUSG00000103422	0	0	0	0	0	0
ENSMUSG00000103945	13	24	19	0	6	6
ENSMUSG00000026051	2755	2523	2363	1730	1238	1252
ENSMUSG00000100764	1	1	4	12	4	4
ENSMUSG00000100635	18	15	14	18	15	12
ENSMUSG00000100480	6	5	9	6	6	3
ENSMUSG00000057363	3931	3575	3658	2669	2065	2012
ENSMUSG00000090243	0	2	6	0	2	0
ENSMUSG00000100701	11	14	19	19	12	13
ENSMUSG00000101395	0	0	0	0	0	0
ENSMUSG00000088848	0	0	0	0	0	0
ENSMUSG00000095757	0	0	0	0	0	0
ENSMUSG00000041763	5318	5341	5595	3487	2758	2990
ENSMUSG00000047343	3	5	2	1	1	0
ENSMUSG00000090106	0	0	1	0	0	0
ENSMUSG00000091844	1	2	4	5	4	1
ENSMUSG00000026049	498	464	501	444	344	327
ENSMUSG00000101104	0	0	1	2	1	0
ENSMUSG00000026047	3482	3215	3245	1799	1339	1322
ENSMUSG00000041684	1877	2009	1902	1283	984	1037
ENSMUSG00000026048	1535	1611	1586	685	614	597
ENSMUSG00000046828	0	0	2	0	0	0
ENSMUSG00000089703	1	0	1	0	0	0
ENSMUSG00000100966	10	5	10	0	0	0
ENSMUSG00000100769	0	1	0	2	0	3
ENSMUSG00000101567	3	1	2	0	0	0
ENSMUSG00000056870	6305	6476	6347	6315	4638	5099
ENSMUSG00000102319	5	4	5	5	11	7
ENSMUSG00000089877	1	5	2	5	3	3
ENSMUSG00000101701	3	2	0	7	1	2
ENSMUSG00000103071	1	3	0	1	1	1
ENSMUSG00000100434	0	0	0	0	0	0
ENSMUSG00000100013	0	0	0	0	0	0
ENSMUSG00000101251	0	0	0	0	0	0
ENSMUSG00000101937	0	0	0	0	0	0
ENSMUSG00000026043	56737	58262	56968	70971	55800	57374
ENSMUSG00000105211	0	0	0	0	0	0
ENSMUSG00000026042	63954	67751	66212	65447	50241	53494
ENSMUSG00000104476	14	13	17	12	10	15
ENSMUSG00000100218	0	0	0	0	0	1
ENSMUSG00000100361	7	8	8	4	11	7
ENSMUSG00000100894	2	2	2	0	1	0
ENSMUSG00000095121	0	0	0	0	0	0
ENSMUSG00000065255	0	0	1	0	0	1
ENSMUSG00000100843	3	6	4	2	2	1
ENSMUSG00000087764	0	0	0	0	0	0
ENSMUSG00000025995	2851	2939	2835	2738	2137	2166
ENSMUSG00000099850	0	0	0	0	0	0
ENSMUSG00000084817	126	95	111	117	101	87
ENSMUSG00000098549	1	0	0	0	0	0
ENSMUSG00000099381	0	0	0	0	0	0
ENSMUSG00000025993	268	279	238	318	246	279
ENSMUSG00000099946	0	0	0	0	0	0
ENSMUSG00000070896	0	0	0	0	0	1
ENSMUSG00000090682	0	0	0	0	0	0
ENSMUSG00000044457	0	1	0	0	0	0
ENSMUSG00000099432	0	0	0	0	0	0
ENSMUSG00000041144	173	167	187	7	7	6
ENSMUSG00000096047	0	0	0	0	0	0
ENSMUSG00000101262	1	1	3	4	1	3
ENSMUSG00000101337	15	14	14	14	4	5
ENSMUSG00000025986	2424	2756	2640	952	723	880
ENSMUSG00000100213	48	45	54	16	13	17
ENSMUSG00000103129	0	0	0	0	0	0
ENSMUSG00000100160	0	0	0	0	0	0
ENSMUSG00000101921	0	0	0	0	0	0
ENSMUSG00000101447	0	0	0	0	0	0
ENSMUSG00000081185	1	3	0	1	1	0
ENSMUSG00000103246	0	0	0	0	0	0
ENSMUSG00000098876	0	0	0	0	0	0
ENSMUSG00000100530	0	0	0	0	0	0
ENSMUSG00000104067	0	0	0	0	0	0
ENSMUSG00000100033	2	8	3	3	0	5
ENSMUSG00000094968	0	0	0	0	0	0
ENSMUSG00000088017	0	0	0	0	0	0
ENSMUSG00000101996	0	0	0	0	0	0
ENSMUSG00000096973	0	0	0	0	0	0
ENSMUSG00000064943	0	0	0	0	0	0
ENSMUSG00000100866	0	0	0	0	0	0
ENSMUSG00000101721	0	0	0	0	0	0
ENSMUSG00000099376	0	0	0	0	0	0
ENSMUSG00000097883	0	0	0	0	0	0
ENSMUSG00000092790	0	0	0	0	0	0
ENSMUSG00000099698	0	0	0	0	0	0
ENSMUSG00000099454	0	0	0	0	0	0
ENSMUSG00000051616	0	0	0	0	0	0
ENSMUSG00000099627	0	0	0	0	0	0
ENSMUSG00000099577	0	0	0	0	0	0
ENSMUSG00000099882	0	0	0	0	0	0
ENSMUSG00000101760	0	0	0	0	0	0
ENSMUSG00000099608	0	0	0	0	0	0
ENSMUSG00000099864	0	0	0	0	0	0
ENSMUSG00000098249	0	0	0	0	0	0
ENSMUSG00000100451	0	0	0	0	0	0
ENSMUSG00000099941	0	0	0	0	0	0
ENSMUSG00000084531	0	0	0	0	0	0
ENSMUSG00000100816	7	9	4	24	7	13
ENSMUSG00000026109	3	1	11	312	254	242
ENSMUSG00000100671	0	0	0	0	0	0
ENSMUSG00000092906	0	0	0	0	0	0
ENSMUSG00000101242	0	0	0	0	0	0
ENSMUSG00000099924	0	0	0	1	1	0
ENSMUSG00000099625	0	0	0	0	0	0
ENSMUSG00000101799	0	0	0	3	2	0
ENSMUSG00000045954	2473	2427	2350	5631	4202	4465
ENSMUSG00000099741	0	0	0	0	0	0
ENSMUSG00000101702	0	0	0	0	0	0
ENSMUSG00000026107	4028	4116	4093	1735	1289	1342
ENSMUSG00000099413	10	2	3	1	1	0
ENSMUSG00000103424	0	0	0	0	0	0
ENSMUSG00000101741	0	1	0	0	0	0
ENSMUSG00000018417	5992	6416	6219	1306	982	1054
ENSMUSG00000101724	1	0	0	0	0	0
ENSMUSG00000100313	0	0	0	0	0	0
ENSMUSG00000100696	0	0	0	0	0	0
ENSMUSG00000099135	0	0	0	0	0	0
ENSMUSG00000072324	7	7	11	12	5	3
ENSMUSG00000062939	1	5	3	0	0	0
ENSMUSG00000101628	6	8	7	4	0	2
ENSMUSG00000078291	0	0	0	0	0	0
ENSMUSG00000109599	16	18	20	9	7	4
ENSMUSG00000026104	3225	3084	3153	1851	1449	1348
ENSMUSG00000099569	1	1	0	0	0	1
ENSMUSG00000026103	4278	4567	4554	5583	4159	4678
ENSMUSG00000099648	0	0	0	0	0	0
ENSMUSG00000065192	0	0	0	0	0	0
ENSMUSG00000002881	3547	3874	3641	2025	1523	1582
ENSMUSG00000097833	1	0	0	0	0	1
ENSMUSG00000101501	1	1	1	0	0	1
ENSMUSG00000100120	3	0	3	0	1	0
ENSMUSG00000099878	0	0	3	0	0	0
ENSMUSG00000100007	2	3	0	1	1	2
ENSMUSG00000043015	476	504	460	224	188	184
ENSMUSG00000103630	0	0	0	2	0	0
ENSMUSG00000041439	26	55	32	57	47	47
ENSMUSG00000100302	0	0	0	0	0	0
ENSMUSG00000100230	0	0	0	0	0	0
ENSMUSG00000026102	955	933	870	561	429	476
ENSMUSG00000041426	1484	1456	1392	795	632	587
ENSMUSG00000089802	0	0	0	0	0	0
ENSMUSG00000043629	6	13	8	0	1	2
ENSMUSG00000026100	0	0	0	0	0	0
ENSMUSG00000089334	0	0	0	0	0	0
ENSMUSG00000060715	2	2	4	2	0	0
ENSMUSG00000026098	605	706	617	268	238	245
ENSMUSG00000100763	0	0	0	1	0	0
ENSMUSG00000026097	533	550	487	455	325	389
ENSMUSG00000100679	0	1	2	6	3	1
ENSMUSG00000026096	461	405	434	214	171	181
ENSMUSG00000099913	6	8	7	0	4	5
ENSMUSG00000101838	0	1	0	0	3	0
ENSMUSG00000026095	854	889	788	486	386	372
ENSMUSG00000100267	0	0	0	0	0	0
ENSMUSG00000099450	0	0	0	0	0	0
ENSMUSG00000100069	0	0	0	0	0	0
ENSMUSG00000096141	0	2	0	2	0	0
ENSMUSG00000092657	0	0	0	0	0	0
ENSMUSG00000026094	1812	1743	1667	1772	1320	1427
ENSMUSG00000102405	0	0	0	0	0	0
ENSMUSG00000042807	27	32	27	58	48	38
ENSMUSG00000098443	0	0	0	0	0	0
ENSMUSG00000087949	0	0	0	0	0	0
ENSMUSG00000102868	0	0	0	0	0	0
ENSMUSG00000094013	0	0	0	0	0	0
ENSMUSG00000025983	9	11	15	5	6	2
ENSMUSG00000041303	1980	2148	2173	1565	1153	1187
ENSMUSG00000109809	0	0	0	0	0	0
ENSMUSG00000073678	630	710	746	228	160	225
ENSMUSG00000104136	2	0	1	0	0	0
ENSMUSG00000101130	0	0	0	0	0	0
ENSMUSG00000052331	508	648	550	1475	1098	1190
ENSMUSG00000101674	0	0	0	0	0	1
ENSMUSG00000102503	2	0	0	2	2	2
ENSMUSG00000089245	0	0	0	0	0	0
ENSMUSG00000102642	0	0	0	0	0	0
ENSMUSG00000025982	17343	18894	18445	11453	8850	9279
ENSMUSG00000103030	15	20	28	12	4	13
ENSMUSG00000025981	690	730	784	632	441	489
ENSMUSG00000101122	6	9	7	3	1	3
ENSMUSG00000025980	28071	28422	27321	25223	19129	19764
ENSMUSG00000073676	8604	7936	8034	8450	6759	6203
ENSMUSG00000100736	0	0	1	1	0	2
ENSMUSG00000089670	3	3	3	4	1	2
ENSMUSG00000025979	3524	3241	3335	2550	1931	1972
ENSMUSG00000061863	2	3	3	0	0	1
ENSMUSG00000025978	329	327	270	932	660	673
ENSMUSG00000097649	64	63	57	244	134	138
ENSMUSG00000046994	696	734	767	423	354	401
ENSMUSG00000025977	1	0	3	0	0	2
ENSMUSG00000100215	10	16	16	57	32	33
ENSMUSG00000101945	0	0	0	0	0	0
ENSMUSG00000101085	0	0	0	0	0	0
ENSMUSG00000038349	661	786	765	12	11	5
ENSMUSG00000102145	10	11	3	2	2	4
ENSMUSG00000100309	0	0	0	0	0	0
ENSMUSG00000102831	0	0	0	0	0	0
ENSMUSG00000099950	0	0	0	0	0	0
ENSMUSG00000102491	0	0	0	0	0	0
ENSMUSG00000100372	0	0	0	0	0	0
ENSMUSG00000100944	4	0	0	1	1	0
ENSMUSG00000101332	0	0	0	0	0	0
ENSMUSG00000045336	0	0	0	0	0	0
ENSMUSG00000038331	285	273	284	1957	1593	1607
ENSMUSG00000087022	50	50	60	610	485	471
ENSMUSG00000104310	0	0	0	0	2	0
ENSMUSG00000094128	0	0	0	0	0	0
ENSMUSG00000099945	0	0	0	0	0	0
ENSMUSG00000101429	0	0	0	1	0	0
ENSMUSG00000101129	0	0	0	0	0	0
ENSMUSG00000097519	87	80	90	49	54	43
ENSMUSG00000038323	799	792	776	570	423	466
ENSMUSG00000048495	416	411	377	452	365	377
ENSMUSG00000025971	567	527	567	530	394	376
ENSMUSG00000077776	0	0	0	0	0	0
ENSMUSG00000088353	0	0	0	0	0	0
ENSMUSG00000101826	0	0	0	0	0	0
ENSMUSG00000102685	0	0	0	0	0	0
ENSMUSG00000101151	0	0	0	0	0	0
ENSMUSG00000038305	225	251	205	1201	896	881
ENSMUSG00000091283	0	0	1	0	0	0
ENSMUSG00000054770	752	730	714	492	358	392
ENSMUSG00000026039	1012	950	1053	520	383	419
ENSMUSG00000063558	29	28	49	185	166	160
ENSMUSG00000064294	1	4	1	0	0	3
ENSMUSG00000089275	0	0	0	0	0	0
ENSMUSG00000038242	0	7	0	3	3	6
ENSMUSG00000089822	0	0	0	0	0	0
ENSMUSG00000079554	1	3	0	1	1	2
ENSMUSG00000103839	119	100	106	55	39	33
ENSMUSG00000051223	18163	18692	18751	15963	12065	13102
ENSMUSG00000026034	3298	3343	3268	1837	1407	1476
ENSMUSG00000026035	1192	1084	1063	639	489	488
ENSMUSG00000026036	1404	1325	1380	912	649	704
ENSMUSG00000026037	1566	1481	1564	1609	1262	1387
ENSMUSG00000094245	3	5	1	2	3	1
ENSMUSG00000085054	19	19	22	31	7	25
ENSMUSG00000038174	775	893	788	470	354	382
ENSMUSG00000026032	1836	1726	1587	1190	921	954
ENSMUSG00000100202	0	0	0	0	0	0
ENSMUSG00000099490	0	0	0	0	0	0
ENSMUSG00000059647	10	6	8	5	4	2
ENSMUSG00000047528	2	0	3	13	5	6
ENSMUSG00000102059	106	90	111	58	29	39
ENSMUSG00000101046	0	0	0	0	0	0
ENSMUSG00000026031	1951	2236	2182	1469	1068	1221
ENSMUSG00000100236	0	0	0	0	0	0
ENSMUSG00000026029	2844	2744	2811	1268	1047	1150
ENSMUSG00000102719	14	6	11	1	0	5
ENSMUSG00000099719	2	0	3	3	8	6
ENSMUSG00000026028	3495	3860	3869	1687	1264	1426
ENSMUSG00000026027	769	767	769	366	306	293
ENSMUSG00000047383	0	0	0	0	0	0
ENSMUSG00000099752	0	0	0	0	0	0
ENSMUSG00000072295	1	1	0	1	5	0
ENSMUSG00000077616	0	0	0	0	0	0
ENSMUSG00000038079	1402	1364	1230	1068	852	841
ENSMUSG00000097573	105	90	75	41	34	36
ENSMUSG00000079550	14	12	17	25	11	20
ENSMUSG00000101586	13	20	16	2	3	1
ENSMUSG00000099563	0	0	0	0	1	0
ENSMUSG00000026024	2001	2086	2123	1626	1325	1459
ENSMUSG00000026023	5	1	3	32	37	41
ENSMUSG00000099922	0	0	0	0	0	1
ENSMUSG00000104502	0	0	0	0	0	0
ENSMUSG00000041075	4271	4432	4485	2531	1973	2064
ENSMUSG00000097819	54	53	37	9	8	10
ENSMUSG00000047361	4	0	4	3	6	3
ENSMUSG00000099811	0	0	0	0	0	0
ENSMUSG00000101409	0	0	0	0	0	0
ENSMUSG00000026021	4180	3963	3787	3196	2458	2584
ENSMUSG00000089276	0	0	0	0	0	0
ENSMUSG00000103821	8	10	8	4	1	1
ENSMUSG00000101400	1	4	4	1	1	1
ENSMUSG00000026020	6025	6370	5720	6643	4942	5300
ENSMUSG00000077345	3	4	4	8	0	2
ENSMUSG00000077358	0	0	0	0	0	0
ENSMUSG00000089512	0	2	5	2	0	0
ENSMUSG00000089093	2	1	5	3	2	3
ENSMUSG00000067336	4269	5139	5264	3475	2611	3027
ENSMUSG00000104052	0	0	0	0	0	0
ENSMUSG00000103131	0	0	0	0	0	0
ENSMUSG00000041040	2284	2380	2392	1055	776	750
ENSMUSG00000103696	0	0	0	0	0	0
ENSMUSG00000100901	0	0	0	0	0	0
ENSMUSG00000026018	3	3	4	2	5	7
ENSMUSG00000026019	1786	1734	1623	1738	1297	1451
ENSMUSG00000026017	701	759	750	248	243	277
ENSMUSG00000082609	4	3	1	3	0	0
ENSMUSG00000073664	1913	2373	2313	1179	854	1002
ENSMUSG00000100516	0	0	0	0	0	0
ENSMUSG00000049439	2192	2132	2249	2543	1882	2047
ENSMUSG00000103822	4	4	3	0	0	0
ENSMUSG00000026782	1827	2080	2019	2138	1479	1685
ENSMUSG00000026014	780	912	877	1419	963	1122
ENSMUSG00000081562	1	4	1	0	2	4
ENSMUSG00000084400	0	0	0	0	0	0
ENSMUSG00000082160	0	0	0	0	0	0
ENSMUSG00000103215	0	0	0	0	0	0
ENSMUSG00000088973	0	0	0	0	0	0
ENSMUSG00000084151	0	0	0	0	0	0
ENSMUSG00000101188	341	336	365	263	194	193
ENSMUSG00000026012	2	0	0	2	2	0
ENSMUSG00000086795	0	0	0	1	0	0
ENSMUSG00000085965	0	0	0	0	0	0
ENSMUSG00000104069	0	0	0	0	0	0
ENSMUSG00000083118	0	0	0	0	0	0
ENSMUSG00000083355	0	0	0	0	1	0
ENSMUSG00000102549	0	0	0	0	0	0
ENSMUSG00000026011	0	0	0	1	0	0
ENSMUSG00000081382	6	6	6	5	2	6
ENSMUSG00000080800	0	0	0	0	0	2
ENSMUSG00000026009	0	2	0	2	1	0
ENSMUSG00000102561	0	0	0	0	0	0
ENSMUSG00000082804	0	0	0	1	0	1
ENSMUSG00000082661	0	0	0	0	0	0
ENSMUSG00000080785	0	0	0	0	0	0
ENSMUSG00000100893	0	0	0	0	0	0
ENSMUSG00000085248	0	0	0	0	0	1
ENSMUSG00000085447	0	0	0	0	0	0
ENSMUSG00000086408	0	0	0	0	0	0
ENSMUSG00000089546	0	0	0	0	0	0
ENSMUSG00000100965	0	0	0	0	0	0
ENSMUSG00000102168	0	0	0	0	0	0
ENSMUSG00000100381	0	0	0	0	0	0
ENSMUSG00000086009	0	0	0	0	0	0
ENSMUSG00000052062	174	235	228	394	336	336
ENSMUSG00000103656	0	0	0	0	0	0
ENSMUSG00000104402	0	0	0	0	0	0
ENSMUSG00000104081	0	0	0	0	0	0
ENSMUSG00000085842	0	4	1	4	0	0
ENSMUSG00000103002	0	0	0	0	0	0
ENSMUSG00000100344	0	0	0	0	0	0
ENSMUSG00000101509	0	0	0	0	0	0
ENSMUSG00000085019	0	1	0	1	0	0
ENSMUSG00000102359	0	0	0	0	0	0
ENSMUSG00000085400	1	0	0	1	0	1
ENSMUSG00000100750	2	5	4	1	1	1
ENSMUSG00000081950	0	0	0	1	0	0
ENSMUSG00000084333	2	1	5	5	1	2
ENSMUSG00000025969	4083	4491	4513	12912	10042	11086
ENSMUSG00000100811	0	3	0	0	0	0
ENSMUSG00000103032	5	5	4	8	8	1
ENSMUSG00000100426	5	1	2	0	0	0
ENSMUSG00000040865	1300	1639	1692	1227	953	1016
ENSMUSG00000104991	0	0	0	0	0	0
ENSMUSG00000088953	0	0	0	0	0	0
ENSMUSG00000081617	0	0	0	0	0	0
ENSMUSG00000081429	0	1	0	0	0	0
ENSMUSG00000084799	65	72	81	56	39	43
ENSMUSG00000101599	74	99	87	28	32	25
ENSMUSG00000025968	6190	6244	6244	3587	2731	3127
ENSMUSG00000077884	0	0	0	0	0	0
ENSMUSG00000025967	29639	25535	25062	18996	13843	13681
ENSMUSG00000098850	0	0	0	0	0	0
ENSMUSG00000064612	4	3	9	0	1	1
ENSMUSG00000105060	0	0	0	0	0	0
ENSMUSG00000064602	5	19	12	2	1	2
ENSMUSG00000046856	1	0	0	0	0	0
ENSMUSG00000094290	0	0	0	0	0	0
ENSMUSG00000086730	0	0	0	0	0	0
ENSMUSG00000102536	0	0	0	0	0	0
ENSMUSG00000087561	0	0	0	0	0	0
ENSMUSG00000092705	0	0	0	0	0	0
ENSMUSG00000027520	0	0	1	0	0	0
ENSMUSG00000094214	0	0	0	0	0	0
ENSMUSG00000083039	0	0	0	0	0	0
ENSMUSG00000081643	21	17	16	10	10	11
ENSMUSG00000025964	3982	4121	4306	370	291	290
ENSMUSG00000087823	1	3	1	0	0	0
ENSMUSG00000069085	0	1	0	1	0	0
ENSMUSG00000083066	0	0	0	0	0	0
ENSMUSG00000025963	3	7	5	5	6	0
ENSMUSG00000025962	1211	1260	1166	1033	842	877
ENSMUSG00000025961	0	2	1	6	2	7
ENSMUSG00000080817	0	0	0	0	0	0
ENSMUSG00000082373	0	0	0	0	0	0
ENSMUSG00000044689	0	0	0	0	0	0
ENSMUSG00000025959	1257	1357	1321	716	498	537
ENSMUSG00000097272	0	0	0	0	0	0
ENSMUSG00000098487	0	0	0	0	0	0
ENSMUSG00000086836	0	0	0	0	0	0
ENSMUSG00000086721	1	0	1	0	1	1
ENSMUSG00000101895	0	0	0	0	3	1
ENSMUSG00000093228	0	0	0	0	0	0
ENSMUSG00000099658	0	0	0	0	0	0
ENSMUSG00000025958	3622	4166	4256	2637	1996	2261
ENSMUSG00000025956	1415	1326	1277	912	713	742
ENSMUSG00000101832	24	12	10	9	5	6
ENSMUSG00000100437	4	0	1	22	23	15
ENSMUSG00000087213	166	122	126	220	172	146
ENSMUSG00000070871	1201	1303	1150	1283	1009	1141
ENSMUSG00000045005	1050	1251	1244	812	669	670
ENSMUSG00000102140	7	3	6	7	6	3
ENSMUSG00000051344	610	653	606	335	277	324
ENSMUSG00000097264	0	0	0	0	0	0
ENSMUSG00000084416	349	280	323	261	200	172
ENSMUSG00000077471	0	0	0	0	0	0
ENSMUSG00000025955	8	1	13	4	0	2
ENSMUSG00000090042	0	0	0	0	0	0
ENSMUSG00000070870	0	0	0	0	0	0
ENSMUSG00000067299	0	0	0	0	0	0
ENSMUSG00000025952	0	0	0	0	0	0
ENSMUSG00000073658	0	0	0	0	0	0
ENSMUSG00000100774	3	1	1	3	0	2
ENSMUSG00000044429	0	0	0	0	0	0
ENSMUSG00000100846	0	0	0	0	0	0
ENSMUSG00000044816	9	7	3	0	1	0
ENSMUSG00000025950	22161	21569	22382	3819	2854	3147
ENSMUSG00000025949	2842	3132	3301	1712	1305	1455
ENSMUSG00000025946	5	6	1	4	1	2
ENSMUSG00000100503	0	0	0	0	0	0
ENSMUSG00000100504	0	0	0	0	0	0
ENSMUSG00000099383	0	0	0	0	0	0
ENSMUSG00000100340	0	1	0	0	0	0
ENSMUSG00000100439	0	0	0	0	0	0
ENSMUSG00000099819	0	0	0	0	0	0
ENSMUSG00000082565	0	0	0	0	0	0
ENSMUSG00000082774	0	0	0	0	0	0
ENSMUSG00000025945	0	0	0	0	0	0
ENSMUSG00000081623	0	0	0	0	0	0
ENSMUSG00000083242	0	0	0	0	0	0
ENSMUSG00000083289	0	0	0	0	0	0
ENSMUSG00000015222	5800	6087	6583	11403	8842	9857
ENSMUSG00000088850	0	0	0	0	0	0
ENSMUSG00000073656	2	7	6	27	14	12
ENSMUSG00000065694	0	0	0	0	0	0
ENSMUSG00000055567	3	0	2	1	1	0
ENSMUSG00000103375	0	0	0	0	0	0
ENSMUSG00000026005	2672	2751	2700	1775	1304	1467
ENSMUSG00000026004	1215	1329	1429	1017	704	809
ENSMUSG00000102559	10	19	14	18	3	12
ENSMUSG00000102374	3	3	7	3	1	3
ENSMUSG00000102776	9	10	7	4	5	1
ENSMUSG00000082057	0	1	3	3	0	0
ENSMUSG00000103706	1	0	0	0	0	0
ENSMUSG00000103756	5	3	8	3	2	4
ENSMUSG00000103382	15	10	11	5	5	2
ENSMUSG00000103553	3	6	2	0	3	2
ENSMUSG00000026003	7207	6790	6542	2520	1905	1951
ENSMUSG00000082769	10	4	6	1	1	3
ENSMUSG00000089420	0	2	0	0	0	0
ENSMUSG00000077328	0	0	0	0	0	0
ENSMUSG00000061816	1	0	2	1	0	0
ENSMUSG00000094191	1	3	0	2	0	2
ENSMUSG00000082212	0	0	0	0	0	0
ENSMUSG00000026000	2161	2028	1937	1352	984	1005
ENSMUSG00000025991	0	0	0	5	1	0
ENSMUSG00000086204	0	0	0	0	0	0
ENSMUSG00000077745	0	0	0	0	0	0
ENSMUSG00000082473	0	0	0	0	0	0
ENSMUSG00000095282	0	0	0	0	0	0
ENSMUSG00000085075	0	0	0	0	0	0
ENSMUSG00000104395	0	0	0	0	0	0
ENSMUSG00000096031	0	0	0	0	0	0
ENSMUSG00000087329	0	0	0	0	0	0
ENSMUSG00000062209	1	0	0	0	0	0
ENSMUSG00000102449	0	0	0	0	0	0
ENSMUSG00000083795	0	0	0	0	0	0
ENSMUSG00000080539	0	0	0	0	0	0
ENSMUSG00000103307	0	0	0	0	0	0
ENSMUSG00000104508	0	0	0	0	0	0
ENSMUSG00000103642	0	0	0	0	0	0
ENSMUSG00000103809	0	0	0	0	0	0
ENSMUSG00000087514	0	0	0	0	0	0
ENSMUSG00000084332	0	0	0	0	0	0
ENSMUSG00000101387	0	1	0	1	2	0
ENSMUSG00000099804	0	0	0	0	0	0
ENSMUSG00000100354	0	0	0	0	0	0
ENSMUSG00000101156	1	0	0	0	0	0
ENSMUSG00000025997	723	851	772	133	130	105
ENSMUSG00000100815	0	0	0	0	0	0
ENSMUSG00000099954	0	0	0	1	1	0
ENSMUSG00000103402	0	0	0	0	0	0
ENSMUSG00000053153	0	0	1	1	0	1
ENSMUSG00000089345	0	0	0	0	0	0
ENSMUSG00000080524	0	0	0	0	0	0
ENSMUSG00000101730	0	0	0	0	0	0
ENSMUSG00000103052	0	0	0	0	0	0
ENSMUSG00000104287	0	0	0	0	0	0
ENSMUSG00000075952	0	0	0	0	0	0
ENSMUSG00000045648	0	0	0	1	0	0
ENSMUSG00000026196	632	663	683	376	316	327
ENSMUSG00000089965	0	3	0	0	0	0
ENSMUSG00000101551	0	0	0	0	0	0
ENSMUSG00000050296	0	0	0	23	17	11
ENSMUSG00000101617	0	0	0	0	0	0
ENSMUSG00000026192	7490	7366	7361	7741	5947	6051
ENSMUSG00000026193	101440	114214	116187	265113	203351	225875
ENSMUSG00000073652	18	7	15	19	14	17
ENSMUSG00000101834	0	0	1	1	0	0
ENSMUSG00000100319	1	2	0	1	0	6
ENSMUSG00000102689	0	0	0	1	0	0
ENSMUSG00000099707	4	4	4	13	7	9
ENSMUSG00000101211	10	13	7	55	27	34
ENSMUSG00000101848	1	0	0	10	4	3
ENSMUSG00000101764	0	0	0	0	0	0
ENSMUSG00000059483	1	0	0	0	0	0
ENSMUSG00000101496	2	1	1	4	0	1
ENSMUSG00000102123	1	7	1	3	2	1
ENSMUSG00000039395	92	57	50	137	110	95
ENSMUSG00000094655	1	2	1	16	8	16
ENSMUSG00000097131	94	84	100	35	28	31
ENSMUSG00000094050	3	0	3	3	4	2
ENSMUSG00000093956	0	1	4	2	6	5
ENSMUSG00000093843	2	2	1	22	9	22
ENSMUSG00000026189	573	576	539	444	386	335
ENSMUSG00000026188	127	164	159	22	11	24
ENSMUSG00000026187	4539	4264	4363	2085	1498	1570
ENSMUSG00000039372	36	50	44	12	11	14
ENSMUSG00000085812	0	0	0	0	1	1
ENSMUSG00000039354	2409	2294	2383	991	677	734
ENSMUSG00000110712	0	0	0	0	0	0
ENSMUSG00000039342	0	0	0	0	1	3
ENSMUSG00000110487	0	0	0	0	0	0
ENSMUSG00000110596	0	0	0	0	0	0
ENSMUSG00000046330	21226	17549	16667	10898	8539	8216
ENSMUSG00000039323	4528	4223	3992	1689	1197	1055
ENSMUSG00000026185	73	68	77	1247	891	1034
ENSMUSG00000101968	0	0	0	2	3	1
ENSMUSG00000026182	0	0	0	0	0	0
ENSMUSG00000102266	0	0	0	0	0	0
ENSMUSG00000101112	0	0	0	0	0	0
ENSMUSG00000100697	0	0	0	0	0	0
ENSMUSG00000099877	0	0	0	0	0	0
ENSMUSG00000098697	0	0	0	0	0	0
ENSMUSG00000101812	0	0	0	0	0	0
ENSMUSG00000100044	0	0	0	0	0	0
ENSMUSG00000100444	0	0	0	0	0	0
ENSMUSG00000100429	0	0	0	0	0	0
ENSMUSG00000100301	0	0	0	0	0	0
ENSMUSG00000101344	0	1	0	0	1	0
ENSMUSG00000088666	0	0	0	0	0	0
ENSMUSG00000098504	0	0	0	0	0	0
ENSMUSG00000055322	2505	2663	2670	6317	4765	5234
ENSMUSG00000061815	12	4	12	39	22	28
ENSMUSG00000026180	0	3	0	1	0	0
ENSMUSG00000048480	0	0	0	3	1	5
ENSMUSG00000087820	0	0	0	0	0	0
ENSMUSG00000094768	0	0	0	0	0	0
ENSMUSG00000006304	10676	10209	9926	8515	7107	6940
ENSMUSG00000064272	3	2	5	1	2	0
ENSMUSG00000006299	8009	7172	6902	5170	4092	3790
ENSMUSG00000101503	0	0	0	0	0	0
ENSMUSG00000026179	1333	1159	1308	1431	1208	1113
ENSMUSG00000103013	0	3	3	5	4	1
ENSMUSG00000006301	1580	1554	1504	2781	2139	2202
ENSMUSG00000099931	0	0	0	0	0	0
ENSMUSG00000103403	0	0	2	2	0	0
ENSMUSG00000073650	5	0	0	41	40	30
ENSMUSG00000026177	0	2	4	8	4	11
ENSMUSG00000026176	6178	6200	6209	5261	3913	3936
ENSMUSG00000065468	1	1	2	1	2	2
ENSMUSG00000026175	2	5	1	3	0	1
ENSMUSG00000033364	1499	1615	1637	1226	1000	1058
ENSMUSG00000103227	3	1	3	1	0	0
ENSMUSG00000026174	3289	3507	3323	2601	1913	2103
ENSMUSG00000026173	14	10	20	14	14	10
ENSMUSG00000026135	1522	1585	1690	1377	1083	1107
ENSMUSG00000093155	0	1	0	1	0	0
ENSMUSG00000026172	1321	1104	1212	513	424	445
ENSMUSG00000026171	1072	980	997	854	630	627
ENSMUSG00000033276	718	771	752	276	225	223
ENSMUSG00000033257	1850	1895	1974	1515	1168	1330
ENSMUSG00000026170	6	3	10	25	30	31
ENSMUSG00000006542	145	139	153	60	68	49
ENSMUSG00000098351	0	0	0	0	0	0
ENSMUSG00000033227	0	2	1	28	35	39
ENSMUSG00000099472	0	0	0	0	0	0
ENSMUSG00000026167	2	2	3	564	457	407
ENSMUSG00000089964	0	0	0	0	0	0
ENSMUSG00000090071	11	16	14	2	0	0
ENSMUSG00000055197	0	0	0	0	0	0
ENSMUSG00000006546	0	0	0	0	0	0
ENSMUSG00000065616	0	0	0	0	0	0
ENSMUSG00000047021	0	0	0	0	0	0
ENSMUSG00000089653	0	0	0	0	0	0
ENSMUSG00000006538	0	2	1	1	1	3
ENSMUSG00000103145	1	0	0	0	0	0
ENSMUSG00000026162	131	116	123	71	48	42
ENSMUSG00000026205	10	15	11	7	1	5
ENSMUSG00000033159	2548	2422	2238	2614	2105	2083
ENSMUSG00000049339	3854	3593	3520	2783	2212	2199
ENSMUSG00000026197	736	521	563	414	315	312
ENSMUSG00000026198	139	133	162	136	119	85
ENSMUSG00000099519	0	1	1	0	1	3
ENSMUSG00000033124	1544	1551	1603	1252	863	951
ENSMUSG00000026199	922	870	890	557	447	434
ENSMUSG00000026200	240	282	252	428	326	354
ENSMUSG00000099204	0	0	0	0	0	0
ENSMUSG00000026201	2030	1837	1838	1604	1215	1232
ENSMUSG00000026202	1695	1628	1534	1985	1545	1520
ENSMUSG00000096094	2	1	0	0	0	1
ENSMUSG00000026203	2471	2293	2277	1607	1224	1146
ENSMUSG00000026204	54	54	41	272	243	234
ENSMUSG00000101840	1	0	0	1	1	0
ENSMUSG00000033061	0	0	0	0	0	0
ENSMUSG00000100556	0	0	0	0	0	0
ENSMUSG00000026209	4467	4058	3954	1531	1153	1106
ENSMUSG00000026208	9	11	8	28	18	23
ENSMUSG00000085653	0	3	0	0	1	1
ENSMUSG00000026207	2459	2573	2400	2552	1962	2061
ENSMUSG00000086053	0	2	2	0	3	4
ENSMUSG00000033021	2827	2441	2486	1831	1459	1452
ENSMUSG00000033007	1	0	1	3	2	2
ENSMUSG00000102605	1	1	0	0	0	1
ENSMUSG00000032997	2964	2989	2843	2306	1850	1658
ENSMUSG00000026211	5145	5051	4948	5182	3763	3665
ENSMUSG00000051703	28	49	65	28	18	24
ENSMUSG00000032968	270	236	225	111	105	95
ENSMUSG00000082745	0	0	2	0	0	0
ENSMUSG00000026213	1096	1017	1066	764	593	624
ENSMUSG00000082059	0	0	0	0	0	0
ENSMUSG00000006576	1197	1117	1179	469	385	371
ENSMUSG00000083244	0	0	0	0	0	0
ENSMUSG00000082528	0	0	0	0	0	0
ENSMUSG00000082012	0	0	0	0	0	0
ENSMUSG00000099996	0	0	0	0	0	0
ENSMUSG00000101763	0	0	0	0	0	0
ENSMUSG00000100827	0	0	0	0	0	0
ENSMUSG00000100553	0	0	0	0	0	0
ENSMUSG00000098611	0	0	0	0	0	0
ENSMUSG00000100534	0	0	0	0	0	0
ENSMUSG00000102904	0	0	0	0	0	0
ENSMUSG00000089326	0	0	0	0	0	0
ENSMUSG00000026235	1011	1197	1110	23	15	29
ENSMUSG00000099141	0	0	0	0	0	0
ENSMUSG00000101849	0	2	2	0	0	0
ENSMUSG00000101506	0	0	0	1	0	0
ENSMUSG00000065215	0	0	0	0	0	0
ENSMUSG00000102052	0	0	0	0	0	0
ENSMUSG00000004872	3	1	2	17	16	10
ENSMUSG00000032908	10	8	6	6	1	4
ENSMUSG00000099561	1	0	0	0	0	0
ENSMUSG00000102945	0	0	0	0	0	0
ENSMUSG00000026245	4402	4264	4146	3128	2328	2400
ENSMUSG00000101798	1	0	0	0	0	0
ENSMUSG00000104018	4	0	11	1	0	0
ENSMUSG00000090486	55	61	56	2	2	0
ENSMUSG00000012187	92	96	94	1	1	1
ENSMUSG00000099364	0	0	0	0	0	0
ENSMUSG00000100562	0	0	0	0	0	0
ENSMUSG00000032883	11034	11831	11346	2268	1748	1822
ENSMUSG00000079470	1306	1535	1359	363	266	293
ENSMUSG00000099377	10	14	12	8	8	4
ENSMUSG00000099706	0	1	0	0	0	0
ENSMUSG00000047330	14	11	12	7	3	5
ENSMUSG00000101324	1	0	0	0	0	0
ENSMUSG00000072978	9	3	6	1	5	5
ENSMUSG00000050711	863	938	885	19	10	9
ENSMUSG00000099562	0	0	0	0	0	0
ENSMUSG00000077782	0	0	0	0	0	0
ENSMUSG00000054702	644	648	679	13	11	9
ENSMUSG00000102235	0	2	3	0	0	0
ENSMUSG00000073643	2621	2783	2648	2257	1870	1818
ENSMUSG00000104497	0	0	1	0	0	0
ENSMUSG00000026248	641	565	663	493	433	413
ENSMUSG00000026249	3599	3140	3329	13	13	14
ENSMUSG00000067106	4	2	5	0	0	4
ENSMUSG00000100397	1	0	0	1	0	1
ENSMUSG00000099753	0	0	0	0	0	0
ENSMUSG00000096297	0	0	0	0	0	0
ENSMUSG00000102518	0	0	0	0	0	0
ENSMUSG00000099552	0	0	0	0	0	0
ENSMUSG00000043230	0	5	0	0	0	3
ENSMUSG00000101257	2	4	2	0	0	0
ENSMUSG00000103404	0	0	0	0	0	0
ENSMUSG00000004364	6882	7356	7106	5024	3692	4017
ENSMUSG00000103076	4	13	10	6	1	2
ENSMUSG00000103525	1	0	0	0	0	0
ENSMUSG00000101722	0	0	2	0	2	0
ENSMUSG00000090637	0	0	0	0	0	0
ENSMUSG00000101483	0	0	0	0	0	0
ENSMUSG00000110100	0	0	0	0	0	0
ENSMUSG00000038608	104	123	116	0	0	0
ENSMUSG00000103192	0	0	0	0	0	0
ENSMUSG00000104488	0	0	0	0	0	0
ENSMUSG00000102721	0	0	0	0	0	0
ENSMUSG00000099949	1	0	0	0	0	0
ENSMUSG00000099918	0	0	0	0	0	0
ENSMUSG00000054976	3	1	1	0	0	0
ENSMUSG00000104029	0	0	0	0	0	0
ENSMUSG00000101986	0	0	0	0	0	0
ENSMUSG00000087008	4	2	3	1	2	4
ENSMUSG00000100561	0	0	2	1	4	2
ENSMUSG00000103571	0	0	0	0	0	2
ENSMUSG00000098797	0	0	0	0	0	0
ENSMUSG00000055980	5519	6557	6721	2396	1897	2227
ENSMUSG00000022591	0	0	0	0	0	0
ENSMUSG00000026142	1163	1139	1189	2603	2003	2200
ENSMUSG00000104493	2	3	1	0	2	1
ENSMUSG00000100786	1	0	3	1	0	0
ENSMUSG00000096779	0	0	0	0	0	0
ENSMUSG00000067158	6	13	2	15	10	19
ENSMUSG00000079465	3	5	5	10	7	7
ENSMUSG00000065055	0	0	0	0	0	0
ENSMUSG00000097564	10	10	14	20	5	12
ENSMUSG00000026150	3599	3363	3455	2812	2153	2274
ENSMUSG00000101450	2	18	16	2	7	6
ENSMUSG00000026149	0	2	5	0	0	0
ENSMUSG00000099771	0	0	0	0	0	0
ENSMUSG00000102280	0	0	0	0	0	0
ENSMUSG00000100170	0	0	0	0	0	0
ENSMUSG00000100744	0	0	0	0	0	0
ENSMUSG00000093782	0	0	0	0	0	0
ENSMUSG00000026159	2950	2942	3086	2578	2124	2230
ENSMUSG00000101784	0	0	0	0	0	0
ENSMUSG00000038496	0	0	1	6	4	4
ENSMUSG00000100432	0	0	0	0	0	0
ENSMUSG00000100190	0	0	0	0	0	0
ENSMUSG00000104423	0	0	0	0	0	0
ENSMUSG00000101315	0	0	0	0	0	0
ENSMUSG00000099691	0	0	0	0	0	0
ENSMUSG00000026166	7	2	5	20	11	14
ENSMUSG00000101173	0	0	0	1	0	0
ENSMUSG00000053161	0	0	0	0	0	0
ENSMUSG00000101896	3	6	5	1	0	0
ENSMUSG00000084443	0	0	0	0	0	0
ENSMUSG00000026163	0	0	0	0	0	0
ENSMUSG00000079140	4	0	1	0	0	0
ENSMUSG00000104374	0	0	0	0	0	0
ENSMUSG00000104219	0	0	0	0	0	0
ENSMUSG00000100580	0	0	0	0	0	0
ENSMUSG00000094946	0	0	0	0	0	0
ENSMUSG00000077736	0	0	0	0	0	0
ENSMUSG00000045658	80	94	89	787	635	614
ENSMUSG00000102750	0	0	0	0	0	0
ENSMUSG00000101934	0	0	0	0	0	0
ENSMUSG00000098851	0	0	0	0	0	0
ENSMUSG00000036766	2	2	0	12	5	8
ENSMUSG00000104396	0	0	0	0	0	0
ENSMUSG00000102481	0	0	0	0	0	0
ENSMUSG00000093254	0	0	0	0	0	0
ENSMUSG00000026219	14265	16336	16381	12268	9326	10600
ENSMUSG00000103505	0	0	0	0	0	0
ENSMUSG00000104503	3	1	2	2	2	0
ENSMUSG00000073633	1039	930	996	296	226	222
ENSMUSG00000026220	5	3	1	134	85	91
ENSMUSG00000096802	3	0	0	45	21	34
ENSMUSG00000099693	0	0	0	2	0	0
ENSMUSG00000052477	1	1	0	2	2	2
ENSMUSG00000064281	27	20	13	16	14	18
ENSMUSG00000098842	0	0	0	0	0	0
ENSMUSG00000061852	0	0	0	1	0	2
ENSMUSG00000089976	0	0	2	1	0	0
ENSMUSG00000101279	5	4	7	8	3	6
ENSMUSG00000089844	18	17	14	21	8	12
ENSMUSG00000073631	0	0	0	0	0	0
ENSMUSG00000072109	0	0	0	2	2	0
ENSMUSG00000090128	0	0	0	0	0	0
ENSMUSG00000091199	0	0	0	0	0	3
ENSMUSG00000089716	4	3	6	1	3	2
ENSMUSG00000079457	0	0	0	5	2	2
ENSMUSG00000090252	0	0	0	0	0	0
ENSMUSG00000079455	0	0	0	0	0	0
ENSMUSG00000089652	0	0	0	0	0	0
ENSMUSG00000089937	0	0	0	1	0	0
ENSMUSG00000096292	0	0	0	0	0	0
ENSMUSG00000101751	18	19	26	17	24	21
ENSMUSG00000089714	3	3	1	1	3	1
ENSMUSG00000090186	0	0	0	4	0	1
ENSMUSG00000094127	0	0	0	0	0	0
ENSMUSG00000070034	2	3	0	3	5	4
ENSMUSG00000090103	0	0	0	0	0	0
ENSMUSG00000070031	46	36	51	136	65	106
ENSMUSG00000073628	0	0	0	0	0	0
ENSMUSG00000090246	2	1	0	1	0	1
ENSMUSG00000026222	19	17	22	30	12	10
ENSMUSG00000064414	0	0	0	0	0	0
ENSMUSG00000052760	4	13	8	124	101	77
ENSMUSG00000098634	0	0	0	0	0	0
ENSMUSG00000094834	0	0	0	0	0	0
ENSMUSG00000100217	0	0	0	0	0	0
ENSMUSG00000092932	0	0	0	0	0	0
ENSMUSG00000036707	3823	4123	3972	3377	2364	2598
ENSMUSG00000026223	7566	7055	6766	9199	7383	7216
ENSMUSG00000026224	0	0	0	1	0	2
ENSMUSG00000099767	0	0	0	0	0	0
ENSMUSG00000049608	0	0	0	1	1	0
ENSMUSG00000100108	0	0	0	0	0	0
ENSMUSG00000099342	122	99	95	74	51	62
ENSMUSG00000026226	0	0	0	0	0	0
ENSMUSG00000026227	0	0	0	1	1	0
ENSMUSG00000026229	11114	10442	10360	7955	6064	6129
ENSMUSG00000077274	3	2	1	0	7	0
ENSMUSG00000026228	3	5	2	7	2	2
ENSMUSG00000103272	4	5	6	1	2	5
ENSMUSG00000094638	14	12	18	14	10	3
ENSMUSG00000062590	947	864	805	633	507	516
ENSMUSG00000087538	1	0	0	5	0	4
ENSMUSG00000079445	0	3	1	2	2	0
ENSMUSG00000099644	0	0	0	0	0	0
ENSMUSG00000091806	0	0	0	0	0	0
ENSMUSG00000101853	0	0	0	0	0	0
ENSMUSG00000026234	51911	53952	51760	51013	39360	40254
ENSMUSG00000064837	0	0	0	0	0	0
ENSMUSG00000104627	0	0	0	0	0	0
ENSMUSG00000064696	0	0	0	0	0	0
ENSMUSG00000064823	0	0	0	0	0	0
ENSMUSG00000073627	88	94	90	72	55	59
ENSMUSG00000110510	0	0	0	0	2	0
ENSMUSG00000026237	0	0	1	0	2	1
ENSMUSG00000036574	0	0	0	0	0	0
ENSMUSG00000101328	0	0	1	0	0	0
ENSMUSG00000026238	83870	79465	77946	48009	37585	36677
ENSMUSG00000026239	1946	1757	1729	1071	1030	893
ENSMUSG00000102927	2	2	2	1	5	0
ENSMUSG00000026240	1281	1285	1178	1034	821	861
ENSMUSG00000084468	0	0	0	1	0	0
ENSMUSG00000103609	0	1	0	0	1	1
ENSMUSG00000026241	0	0	0	0	0	0
ENSMUSG00000053333	669	672	722	356	295	260
ENSMUSG00000100225	0	0	0	0	0	0
ENSMUSG00000100768	0	1	1	0	0	0
ENSMUSG00000104121	0	0	0	0	0	0
ENSMUSG00000102383	0	0	0	0	0	0
ENSMUSG00000104400	0	0	0	0	0	0
ENSMUSG00000102293	0	1	3	1	0	0
ENSMUSG00000102649	1	0	0	0	0	0
ENSMUSG00000084106	211	197	209	162	146	139
ENSMUSG00000102571	2	0	0	0	0	0
ENSMUSG00000099401	0	0	0	0	1	0
ENSMUSG00000102956	1	0	0	0	0	1
ENSMUSG00000103984	11	6	10	4	1	6
ENSMUSG00000101940	0	0	0	0	0	2
ENSMUSG00000101625	2	0	0	0	0	0
ENSMUSG00000026246	0	0	0	0	0	0
ENSMUSG00000079440	0	0	0	0	0	0
ENSMUSG00000100940	0	0	0	0	0	0
ENSMUSG00000036500	0	0	0	0	0	0
ENSMUSG00000099839	0	0	0	0	0	0
ENSMUSG00000026247	0	0	1	28	11	25
ENSMUSG00000036480	5	3	2	12	9	12
ENSMUSG00000026251	0	1	0	10	3	8
ENSMUSG00000026253	1	1	0	9	6	1
ENSMUSG00000026254	4147	3808	3742	3094	2522	2507
ENSMUSG00000088318	0	2	0	0	0	0
ENSMUSG00000026255	6	7	13	21	11	13
ENSMUSG00000089821	0	0	0	0	0	0
ENSMUSG00000048000	5224	5627	5611	3805	2984	3066
ENSMUSG00000095281	0	0	0	0	0	0
ENSMUSG00000079436	0	0	1	1	2	0
ENSMUSG00000089613	0	2	2	0	0	0
ENSMUSG00000026258	0	0	0	4	0	0
ENSMUSG00000026259	19	26	20	176	99	103
ENSMUSG00000079434	3	3	7	5	7	7
ENSMUSG00000091123	0	0	0	0	0	0
ENSMUSG00000090994	0	0	1	0	1	0
ENSMUSG00000026288	1	5	1	6	4	2
ENSMUSG00000026289	1214	1159	1175	965	702	723
ENSMUSG00000087968	1	3	0	3	0	0
ENSMUSG00000089281	0	4	3	3	3	4
ENSMUSG00000056055	3	0	5	17	8	4
ENSMUSG00000070738	1812	1830	1906	2018	1550	1585
ENSMUSG00000101942	0	0	0	0	0	1
ENSMUSG00000103996	0	0	1	0	0	0
ENSMUSG00000103591	0	1	0	1	0	2
ENSMUSG00000005501	3849	4179	4287	1860	1382	1514
ENSMUSG00000095942	0	0	0	0	0	0
ENSMUSG00000084021	0	0	0	0	0	0
ENSMUSG00000083478	0	0	0	0	0	0
ENSMUSG00000090165	1	1	0	0	0	0
ENSMUSG00000092220	0	0	0	0	0	0
ENSMUSG00000090175	0	0	0	0	0	0
ENSMUSG00000089675	0	0	0	0	0	0
ENSMUSG00000090124	349	446	378	17	35	21
ENSMUSG00000082837	0	0	0	0	0	0
ENSMUSG00000090145	98	125	85	2	1	1
ENSMUSG00000084195	0	0	0	0	0	0
ENSMUSG00000081261	3	3	2	0	0	0
ENSMUSG00000054545	78	61	68	20	6	7
ENSMUSG00000081602	0	0	0	0	0	0
ENSMUSG00000082513	0	0	0	0	0	0
ENSMUSG00000082677	0	0	2	0	1	0
ENSMUSG00000089943	6	3	3	0	0	0
ENSMUSG00000081488	0	1	0	0	0	0
ENSMUSG00000083277	0	2	2	0	0	0
ENSMUSG00000090171	3	0	0	0	0	0
ENSMUSG00000081984	0	0	0	0	0	0
ENSMUSG00000089960	2	0	1	0	0	0
ENSMUSG00000079429	223	245	228	155	151	155
ENSMUSG00000044783	7782	8128	7966	3925	3001	3190
ENSMUSG00000036251	0	4	0	5	2	1
ENSMUSG00000085420	0	0	0	0	0	0
ENSMUSG00000026295	0	0	0	0	0	0
ENSMUSG00000099553	0	0	0	0	0	0
ENSMUSG00000100908	0	0	0	0	0	0
ENSMUSG00000062310	3	0	1	6	9	6
ENSMUSG00000100798	3	7	4	0	0	2
ENSMUSG00000104057	0	0	0	0	0	0
ENSMUSG00000100367	0	0	0	0	0	2
ENSMUSG00000049866	1593	1718	1581	1437	1149	1149
ENSMUSG00000101736	0	0	0	0	0	1
ENSMUSG00000097398	1	2	0	0	0	2
ENSMUSG00000099848	0	0	0	1	6	0
ENSMUSG00000101333	0	0	0	0	0	0
ENSMUSG00000099378	0	0	0	0	0	0
ENSMUSG00000099544	0	0	0	0	0	0
ENSMUSG00000036206	2129	2043	2063	2029	1502	1477
ENSMUSG00000102700	2	1	3	4	0	2
ENSMUSG00000102083	0	0	0	0	0	0
ENSMUSG00000101288	0	0	0	0	0	0
ENSMUSG00000099938	0	0	0	0	0	0
ENSMUSG00000055013	1612	1776	1614	2855	2195	2314
ENSMUSG00000104114	0	0	4	0	1	0
ENSMUSG00000088371	0	0	0	0	0	0
ENSMUSG00000101662	0	2	0	0	0	1
ENSMUSG00000102009	0	0	2	3	0	1
ENSMUSG00000088775	0	0	0	0	0	0
ENSMUSG00000103252	0	0	0	0	0	0
ENSMUSG00000034486	4	3	4	0	0	0
ENSMUSG00000092627	30	34	12	0	0	0
ENSMUSG00000067081	0	0	0	0	0	0
ENSMUSG00000026301	0	0	0	1	0	0
ENSMUSG00000100850	0	0	0	0	0	0
ENSMUSG00000044337	258	293	231	1105	873	881
ENSMUSG00000104087	0	0	0	0	0	1
ENSMUSG00000101951	0	0	0	1	1	4
ENSMUSG00000101028	0	1	0	13	10	9
ENSMUSG00000098368	0	0	0	0	0	0
ENSMUSG00000101997	0	0	0	0	0	0
ENSMUSG00000103292	5	15	12	5	1	1
ENSMUSG00000034432	2843	2575	2602	2605	1941	2021
ENSMUSG00000056128	0	0	0	0	1	0
ENSMUSG00000048126	6146	6437	6779	17804	13588	14865
ENSMUSG00000103061	2	0	1	3	2	1
ENSMUSG00000103978	0	0	0	0	0	0
ENSMUSG00000026303	8	11	9	8	2	6
ENSMUSG00000090550	0	0	0	0	0	0
ENSMUSG00000026304	0	1	0	5	5	2
ENSMUSG00000100791	0	0	0	0	0	2
ENSMUSG00000026305	5396	5465	5489	4753	3899	3904
ENSMUSG00000070732	1	0	0	1	1	0
ENSMUSG00000100018	1	0	2	0	0	0
ENSMUSG00000034353	480	434	439	6	5	2
ENSMUSG00000034343	1937	1974	1832	1539	1154	1289
ENSMUSG00000083064	2	13	7	13	3	16
ENSMUSG00000097285	2	1	0	3	1	1
ENSMUSG00000026307	543	496	492	550	411	451
ENSMUSG00000090322	0	0	0	0	1	0
ENSMUSG00000049515	4	2	4	7	2	4
ENSMUSG00000026308	0	1	3	7	8	8
ENSMUSG00000047443	29	31	23	4	2	6
ENSMUSG00000026309	2031	1943	1798	1447	1116	1068
ENSMUSG00000100253	0	0	0	0	0	0
ENSMUSG00000067071	1101	998	993	549	479	407
ENSMUSG00000055866	233	257	234	331	273	272
ENSMUSG00000101911	0	0	0	0	0	0
ENSMUSG00000100151	0	0	0	0	0	2
ENSMUSG00000101958	1	0	0	0	0	0
ENSMUSG00000034292	836	778	795	564	531	454
ENSMUSG00000026311	934	916	944	714	610	595
ENSMUSG00000101705	0	0	0	4	0	2
ENSMUSG00000100980	50	58	60	41	36	44
ENSMUSG00000007805	319	252	273	259	180	159
ENSMUSG00000101414	1	7	0	1	2	0
ENSMUSG00000102745	0	0	0	0	0	0
ENSMUSG00000026313	911	964	1033	1825	1393	1449
ENSMUSG00000103101	0	0	0	0	0	1
ENSMUSG00000096941	0	0	0	0	0	0
ENSMUSG00000102565	0	0	0	0	0	0
ENSMUSG00000101265	0	0	0	0	0	0
ENSMUSG00000101522	0	0	0	0	0	0
ENSMUSG00000026260	4984	4652	4522	3305	2529	2559
ENSMUSG00000098288	0	0	0	0	0	0
ENSMUSG00000067064	0	0	0	0	0	0
ENSMUSG00000057464	0	0	0	0	0	0
ENSMUSG00000042849	0	0	0	0	0	0
ENSMUSG00000058904	0	0	0	0	0	0
ENSMUSG00000097001	0	0	0	0	0	0
ENSMUSG00000099363	0	0	0	0	0	0
ENSMUSG00000046300	0	0	0	0	0	0
ENSMUSG00000107778	0	0	0	0	0	0
ENSMUSG00000062497	0	0	0	0	0	0
ENSMUSG00000108131	0	0	0	0	0	0
ENSMUSG00000063583	0	0	0	0	2	0
ENSMUSG00000061616	0	0	1	0	0	0
ENSMUSG00000073616	1965	1688	1645	1231	1014	831
ENSMUSG00000044055	6	8	4	4	5	5
ENSMUSG00000100546	1	0	0	0	0	0
ENSMUSG00000099665	0	0	0	0	0	0
ENSMUSG00000100781	0	0	0	0	0	0
ENSMUSG00000034220	2738	2866	2797	6741	5393	5131
ENSMUSG00000101995	0	0	0	0	1	0
ENSMUSG00000065470	0	0	0	0	0	0
ENSMUSG00000034212	7	4	2	7	3	2
ENSMUSG00000047067	0	0	1	2	3	3
ENSMUSG00000097251	0	0	0	1	3	2
ENSMUSG00000026269	112	124	108	145	138	101
ENSMUSG00000100632	7	9	8	6	1	1
ENSMUSG00000026270	1142	992	1021	431	379	369
ENSMUSG00000026271	7	3	5	5	3	3
ENSMUSG00000100021	0	0	0	0	0	0
ENSMUSG00000045091	0	0	0	0	0	0
ENSMUSG00000014602	4	2	6	1	2	0
ENSMUSG00000101378	0	2	0	0	0	0
ENSMUSG00000026272	0	0	0	0	0	0
ENSMUSG00000034159	0	1	0	1	1	0
ENSMUSG00000084989	2084	2049	2042	83	62	56
ENSMUSG00000047793	36597	42190	44200	5723	4583	5239
ENSMUSG00000098997	0	3	0	0	0	0
ENSMUSG00000026273	465	451	449	306	260	258
ENSMUSG00000101172	3	4	8	1	1	1
ENSMUSG00000100351	2	4	3	2	3	5
ENSMUSG00000026274	1178	1164	1164	368	329	366
ENSMUSG00000026275	3756	3516	3666	2202	1725	1710
ENSMUSG00000106302	0	0	0	0	0	0
ENSMUSG00000098689	0	0	0	0	0	0
ENSMUSG00000064389	1	1	0	0	1	0
ENSMUSG00000034107	0	0	0	1	0	0
ENSMUSG00000034088	45513	45706	46182	31979	24231	26547
ENSMUSG00000090489	7	10	15	5	3	3
ENSMUSG00000026276	23020	23467	23696	14224	10762	11579
ENSMUSG00000034066	941	1125	1180	1043	855	965
ENSMUSG00000103854	2	0	2	0	4	2
ENSMUSG00000026277	4233	3856	3942	3127	2497	2385
ENSMUSG00000100927	17	4	9	5	0	11
ENSMUSG00000026278	341	337	296	1017	807	785
ENSMUSG00000026279	1322	1198	1273	1251	997	907
ENSMUSG00000101952	1	2	1	1	1	1
ENSMUSG00000026280	2590	2466	2411	1473	1188	1271
ENSMUSG00000026281	3315	3000	3085	2067	1512	1663
ENSMUSG00000026283	1368	1416	1455	1023	759	766
ENSMUSG00000088961	1	0	0	0	0	0
ENSMUSG00000073609	445	415	416	185	183	178
ENSMUSG00000094651	0	0	0	0	0	0
ENSMUSG00000101660	17	19	16	6	10	9
ENSMUSG00000093805	9	11	14	12	4	12
ENSMUSG00000099624	6	9	15	4	0	9
ENSMUSG00000073608	1	0	0	0	0	0
ENSMUSG00000034000	0	0	0	0	0	0
ENSMUSG00000026285	0	0	0	0	0	0
ENSMUSG00000100990	0	0	0	0	0	0
ENSMUSG00000100347	12	10	12	9	12	15
ENSMUSG00000077413	0	0	0	0	0	0
ENSMUSG00000100518	0	0	0	0	0	0
ENSMUSG00000089310	0	0	0	0	0	0
ENSMUSG00000099592	0	0	0	0	0	0
ENSMUSG00000051185	708	704	657	478	335	289
ENSMUSG00000103973	11	11	15	1	0	0
ENSMUSG00000081051	287	188	212	267	230	222
ENSMUSG00000040710	144	134	170	1	0	0
ENSMUSG00000103197	0	0	0	0	0	0
ENSMUSG00000100777	0	0	0	0	0	0
ENSMUSG00000102718	0	0	0	0	0	0
ENSMUSG00000095955	1	0	0	0	0	0
ENSMUSG00000100062	0	0	0	0	0	0
ENSMUSG00000080345	0	0	0	0	0	0
ENSMUSG00000096585	0	0	0	0	0	0
ENSMUSG00000102658	0	0	0	0	0	0
ENSMUSG00000100336	0	0	0	0	0	0
ENSMUSG00000100589	0	0	0	0	0	0
ENSMUSG00000095610	0	0	0	0	0	0
ENSMUSG00000100362	0	0	0	0	2	2
ENSMUSG00000077255	0	0	0	0	0	0
ENSMUSG00000040693	0	0	0	0	0	0
ENSMUSG00000097814	0	0	0	0	0	0
ENSMUSG00000045463	0	0	0	0	0	0
ENSMUSG00000097480	0	0	0	0	0	0
ENSMUSG00000100454	5	5	1	3	2	1
ENSMUSG00000044757	7	20	21	15	10	13
ENSMUSG00000026331	0	0	0	0	0	0
ENSMUSG00000100484	0	0	0	0	0	0
ENSMUSG00000101348	0	1	0	0	0	0
ENSMUSG00000103179	0	0	0	0	0	0
ENSMUSG00000044768	862	854	863	907	650	738
ENSMUSG00000040648	3511	3868	4068	2717	1928	2145
ENSMUSG00000026333	316	358	392	180	134	134
ENSMUSG00000026335	8586	8900	8836	5543	3984	4444
ENSMUSG00000104140	0	2	1	1	1	0
ENSMUSG00000089169	0	0	0	0	0	0
ENSMUSG00000089782	90	77	97	91	90	60
ENSMUSG00000089706	7	19	21	8	8	8
ENSMUSG00000096085	0	1	0	1	0	0
ENSMUSG00000100182	0	0	0	1	1	0
ENSMUSG00000100711	0	0	0	0	0	0
ENSMUSG00000097608	0	0	0	0	0	0
ENSMUSG00000099634	0	0	0	0	0	1
ENSMUSG00000026336	0	0	0	0	0	0
ENSMUSG00000089791	6	4	8	0	5	6
ENSMUSG00000096193	0	0	0	0	0	0
ENSMUSG00000100009	3	3	6	0	0	0
ENSMUSG00000099686	0	0	0	0	0	0
ENSMUSG00000087804	0	0	0	0	0	0
ENSMUSG00000099453	0	0	0	0	0	0
ENSMUSG00000067028	4	1	1	0	0	0
ENSMUSG00000082431	20	15	9	8	4	7
ENSMUSG00000104104	0	0	0	0	0	0
ENSMUSG00000100662	0	0	0	0	0	0
ENSMUSG00000087883	0	0	0	0	0	0
ENSMUSG00000099835	19	8	25	17	13	14
ENSMUSG00000100794	10	6	10	12	7	11
ENSMUSG00000099427	0	0	0	0	0	0
ENSMUSG00000099892	0	0	0	0	0	0
ENSMUSG00000100977	0	0	0	0	0	0
ENSMUSG00000077039	0	0	0	0	0	0
ENSMUSG00000100684	0	0	0	0	0	0
ENSMUSG00000100088	0	0	0	0	0	0
ENSMUSG00000100222	0	0	0	0	0	0
ENSMUSG00000100065	0	0	0	0	0	0
ENSMUSG00000100349	0	2	0	0	0	0
ENSMUSG00000099375	1	5	5	0	0	1
ENSMUSG00000077295	0	0	0	0	0	0
ENSMUSG00000099770	0	0	0	0	0	0
ENSMUSG00000088510	0	0	0	0	0	0
ENSMUSG00000101890	0	0	0	0	0	0
ENSMUSG00000099989	0	0	0	0	0	0
ENSMUSG00000087908	0	0	0	0	0	0
ENSMUSG00000100955	0	0	0	0	0	0
ENSMUSG00000088594	0	0	0	0	0	0
ENSMUSG00000099469	0	0	0	0	0	0
ENSMUSG00000102325	0	0	0	0	0	0
ENSMUSG00000101297	0	0	0	0	0	0
ENSMUSG00000100059	0	0	0	0	0	0
ENSMUSG00000088161	0	0	0	0	0	0
ENSMUSG00000099464	0	0	0	0	0	0
ENSMUSG00000100935	0	0	0	0	0	0
ENSMUSG00000099801	0	0	0	0	0	0
ENSMUSG00000050840	0	0	0	0	0	0
ENSMUSG00000103991	0	0	0	0	0	0
ENSMUSG00000084704	0	0	0	0	0	0
ENSMUSG00000103060	0	0	0	0	0	0
ENSMUSG00000089866	0	0	0	0	0	0
ENSMUSG00000099669	0	0	0	0	0	0
ENSMUSG00000099702	0	0	0	0	0	0
ENSMUSG00000047496	9	4	3	0	0	0
ENSMUSG00000099582	0	0	0	0	0	0
ENSMUSG00000097482	0	0	0	0	0	0
ENSMUSG00000101214	0	0	0	1	0	0
ENSMUSG00000067017	2607	2744	2724	3148	2369	2448
ENSMUSG00000056536	3692	4309	4269	3843	2777	3201
ENSMUSG00000100672	0	0	0	5	4	6
ENSMUSG00000101219	5	7	0	1	0	0
ENSMUSG00000076999	0	0	0	0	0	0
ENSMUSG00000101656	0	0	1	0	0	0
ENSMUSG00000026319	1432	1649	1632	1154	868	955
ENSMUSG00000104044	2	2	0	0	0	0
ENSMUSG00000101330	1	0	2	3	1	3
ENSMUSG00000026321	30	23	50	39	25	25
ENSMUSG00000102690	0	0	0	0	0	0
ENSMUSG00000089206	0	0	0	0	0	0
ENSMUSG00000099448	0	2	0	0	0	0
ENSMUSG00000099843	113	107	119	95	79	73
ENSMUSG00000038866	1434	1532	1520	1435	1056	1195
ENSMUSG00000102501	0	0	0	1	0	0
ENSMUSG00000097612	0	2	1	0	7	2
ENSMUSG00000101583	3	0	4	1	1	5
ENSMUSG00000044340	501	488	536	1280	942	1050
ENSMUSG00000103291	0	0	0	0	0	0
ENSMUSG00000100247	1	0	0	2	1	2
ENSMUSG00000099604	1	0	0	0	0	2
ENSMUSG00000057329	523	605	555	719	647	706
ENSMUSG00000054006	0	0	0	0	0	0
ENSMUSG00000098344	0	0	0	0	0	0
ENSMUSG00000103348	0	0	0	0	0	0
ENSMUSG00000009905	2070	2009	2047	1439	1069	1177
ENSMUSG00000009907	4349	4498	4463	3586	2609	2842
ENSMUSG00000067006	3	4	8	7	1	9
ENSMUSG00000083613	0	0	0	0	0	0
ENSMUSG00000059956	0	0	0	0	0	0
ENSMUSG00000048775	0	0	0	0	0	0
ENSMUSG00000084228	0	0	0	0	0	0
ENSMUSG00000044594	0	0	0	0	0	0
ENSMUSG00000058017	0	0	0	0	0	0
ENSMUSG00000083884	0	0	0	0	0	0
ENSMUSG00000073602	0	0	0	0	0	0
ENSMUSG00000080729	0	0	0	0	0	0
ENSMUSG00000081114	0	0	0	0	0	0
ENSMUSG00000073601	0	0	0	0	0	0
ENSMUSG00000084189	0	0	0	0	0	0
ENSMUSG00000026327	0	0	0	0	0	0
ENSMUSG00000087210	0	0	0	0	0	0
ENSMUSG00000067001	0	0	1	0	0	0
ENSMUSG00000089278	0	0	0	0	0	0
ENSMUSG00000062345	3	0	0	1	5	4
ENSMUSG00000092572	0	0	0	0	0	0
ENSMUSG00000026315	1915	1882	1905	15	5	22
ENSMUSG00000086161	0	0	0	0	0	0
ENSMUSG00000096241	0	0	0	0	0	0
ENSMUSG00000077237	0	0	0	0	0	0
ENSMUSG00000100457	0	0	0	0	0	0
ENSMUSG00000101477	0	0	0	0	0	0
ENSMUSG00000099484	0	0	0	0	0	0
ENSMUSG00000100041	3	1	4	0	0	0
ENSMUSG00000104478	0	0	0	0	0	0
ENSMUSG00000101231	0	0	0	0	0	0
ENSMUSG00000101097	0	0	0	0	0	0
ENSMUSG00000100831	0	0	0	0	0	0
ENSMUSG00000100884	0	0	0	0	0	0
ENSMUSG00000089037	0	0	0	0	0	0
ENSMUSG00000084741	0	0	0	0	0	0
ENSMUSG00000100025	1	0	2	0	0	1
ENSMUSG00000026312	0	0	0	0	0	0
ENSMUSG00000100290	0	0	0	0	0	0
ENSMUSG00000100758	0	0	0	0	0	0
ENSMUSG00000099926	0	0	0	0	0	0
ENSMUSG00000047216	40	48	31	0	0	0
ENSMUSG00000102788	0	2	0	0	0	0
ENSMUSG00000102160	0	0	2	0	0	0
ENSMUSG00000101253	0	0	0	0	0	0
ENSMUSG00000101846	0	0	0	0	0	0
ENSMUSG00000100555	5	5	3	0	0	2
ENSMUSG00000102728	0	0	0	6	0	0
ENSMUSG00000038702	2255	2474	2475	1180	929	1012
ENSMUSG00000101875	1	0	1	0	0	0
ENSMUSG00000099732	0	0	0	0	0	0
ENSMUSG00000101220	0	0	0	0	0	0
ENSMUSG00000100020	0	0	0	0	0	0
ENSMUSG00000101054	0	0	0	0	0	0
ENSMUSG00000088691	0	0	0	0	0	0
ENSMUSG00000099884	0	0	0	0	0	0
ENSMUSG00000100304	0	0	0	0	0	0
ENSMUSG00000101453	0	0	0	0	0	0
ENSMUSG00000102105	0	0	0	0	0	0
ENSMUSG00000099943	0	0	0	0	0	0
ENSMUSG00000084546	0	0	0	0	0	0
ENSMUSG00000097648	0	0	0	0	0	0
ENSMUSG00000101687	0	0	0	0	0	0
ENSMUSG00000100515	0	0	0	0	0	0
ENSMUSG00000070695	10	4	9	0	0	1
ENSMUSG00000092948	0	1	0	0	0	0
ENSMUSG00000102033	0	0	0	0	0	0
ENSMUSG00000094429	0	0	0	0	0	0
ENSMUSG00000101154	0	0	0	0	0	0
ENSMUSG00000065865	0	0	0	0	0	0
ENSMUSG00000098815	0	0	0	0	0	0
ENSMUSG00000101573	0	0	0	0	0	0
ENSMUSG00000107979	0	0	0	0	0	0
ENSMUSG00000101373	0	0	0	0	0	0
ENSMUSG00000099615	0	0	0	0	0	0
ENSMUSG00000100265	0	0	0	0	0	0
ENSMUSG00000100527	0	0	0	0	0	0
ENSMUSG00000099571	0	0	0	0	0	0
ENSMUSG00000101303	0	0	0	0	0	0
ENSMUSG00000100305	0	0	0	0	0	0
ENSMUSG00000099534	0	0	0	0	0	0
ENSMUSG00000100886	0	0	0	0	0	0
ENSMUSG00000101415	0	0	0	0	0	0
ENSMUSG00000100617	0	0	0	0	0	0
ENSMUSG00000100703	0	0	0	0	0	0
ENSMUSG00000100177	0	0	0	0	0	0
ENSMUSG00000101363	0	0	0	0	0	0
ENSMUSG00000101590	0	0	0	0	0	0
ENSMUSG00000102030	4	3	11	12	10	2
ENSMUSG00000099870	0	0	0	0	0	0
ENSMUSG00000026374	5203	5367	5059	4532	3469	3471
ENSMUSG00000026377	2559	2300	2205	2351	1915	1928
ENSMUSG00000099936	5	3	1	0	0	0
ENSMUSG00000064302	3928	4411	4458	2242	1651	1885
ENSMUSG00000077257	0	0	0	0	0	0
ENSMUSG00000107722	1	0	0	1	0	0
ENSMUSG00000080542	0	0	0	0	0	0
ENSMUSG00000100770	0	0	0	0	0	0
ENSMUSG00000026380	19	18	27	185	124	145
ENSMUSG00000089601	0	0	0	0	0	0
ENSMUSG00000101624	0	0	0	0	0	0
ENSMUSG00000088363	0	0	0	0	0	0
ENSMUSG00000100040	0	0	0	1	0	0
ENSMUSG00000048402	381	383	436	1259	978	1041
ENSMUSG00000098273	0	0	0	0	0	0
ENSMUSG00000097408	1	0	1	4	3	3
ENSMUSG00000096939	0	0	0	0	0	0
ENSMUSG00000100767	1	0	0	0	0	0
ENSMUSG00000099860	2	0	0	1	0	5
ENSMUSG00000101179	5	3	2	1	0	0
ENSMUSG00000037035	190	183	201	674	458	444
ENSMUSG00000004451	5013	4854	4723	2882	2123	2186
ENSMUSG00000101437	0	0	0	0	0	0
ENSMUSG00000098447	4	3	2	4	0	5
ENSMUSG00000098923	612	612	623	792	589	633
ENSMUSG00000101731	3	0	2	1	1	0
ENSMUSG00000084505	0	0	0	0	0	0
ENSMUSG00000026383	240	258	303	102	67	113
ENSMUSG00000102687	0	0	0	0	0	0
ENSMUSG00000026384	894	1104	1101	622	513	534
ENSMUSG00000091876	0	0	0	0	0	0
ENSMUSG00000103146	0	0	0	0	2	0
ENSMUSG00000100436	0	0	0	0	0	0
ENSMUSG00000090277	0	0	0	0	0	0
ENSMUSG00000100042	0	0	0	0	0	0
ENSMUSG00000100636	0	5	2	0	0	1
ENSMUSG00000101224	0	0	0	0	0	0
ENSMUSG00000036975	353	343	373	196	153	123
ENSMUSG00000036962	1	1	1	0	1	0
ENSMUSG00000092245	0	0	0	0	0	0
ENSMUSG00000026387	1	0	0	0	4	1
ENSMUSG00000050777	9	5	5	334	294	288
ENSMUSG00000026385	8564	8143	8102	1825	1412	1373
ENSMUSG00000026388	91	72	77	78	72	58
ENSMUSG00000026389	9193	8594	8853	5093	4145	4149
ENSMUSG00000036907	0	0	0	0	0	0
ENSMUSG00000101275	0	0	0	1	0	0
ENSMUSG00000026390	0	0	0	0	0	0
ENSMUSG00000058665	394	438	391	1	4	3
ENSMUSG00000099957	2	0	0	0	0	0
ENSMUSG00000101386	5	0	0	4	1	1
ENSMUSG00000101922	0	0	0	0	0	0
ENSMUSG00000100761	0	0	0	0	0	0
ENSMUSG00000099336	0	0	0	0	0	0
ENSMUSG00000100979	0	0	0	0	0	0
ENSMUSG00000102360	0	0	0	0	0	0
ENSMUSG00000097881	0	0	0	0	2	1
ENSMUSG00000101700	0	0	0	0	0	0
ENSMUSG00000104332	1	0	0	0	0	0
ENSMUSG00000003721	1539	1463	1638	1551	1199	1303
ENSMUSG00000104253	32	21	27	21	19	10
ENSMUSG00000101791	7	7	4	26	15	18
ENSMUSG00000026339	2728	3049	3124	3008	2379	2529
ENSMUSG00000085857	0	3	1	0	1	0
ENSMUSG00000083582	0	0	0	0	0	0
ENSMUSG00000050534	1	0	0	0	0	0
ENSMUSG00000081130	0	0	0	0	0	0
ENSMUSG00000001674	4018	3888	3762	3758	2791	2782
ENSMUSG00000102006	0	0	0	0	0	0
ENSMUSG00000102488	0	0	0	0	0	0
ENSMUSG00000083584	0	0	0	0	0	0
ENSMUSG00000100913	0	0	0	0	0	0
ENSMUSG00000080410	0	0	0	0	0	0
ENSMUSG00000099960	0	2	0	0	0	0
ENSMUSG00000089274	0	0	0	0	0	0
ENSMUSG00000103263	0	0	0	0	0	0
ENSMUSG00000089190	0	0	0	0	0	0
ENSMUSG00000099451	0	0	0	0	0	0
ENSMUSG00000104180	0	0	0	0	0	0
ENSMUSG00000100762	0	0	0	0	0	0
ENSMUSG00000100405	0	0	0	1	0	0
ENSMUSG00000100525	0	0	0	0	0	0
ENSMUSG00000101495	0	0	0	0	0	0
ENSMUSG00000036815	0	0	0	0	0	0
ENSMUSG00000102801	0	0	0	0	0	0
ENSMUSG00000102681	0	0	0	0	0	0
ENSMUSG00000077472	0	0	0	0	0	0
ENSMUSG00000104410	0	0	0	0	0	0
ENSMUSG00000102521	0	0	0	0	0	0
ENSMUSG00000104205	0	2	0	0	1	0
ENSMUSG00000102902	0	0	0	0	0	0
ENSMUSG00000101985	0	0	0	0	0	0
ENSMUSG00000101994	0	0	0	0	0	0
ENSMUSG00000102940	0	0	0	0	0	0
ENSMUSG00000103914	0	0	0	0	0	0
ENSMUSG00000065340	0	0	0	0	0	0
ENSMUSG00000100851	0	0	0	0	0	0
ENSMUSG00000101006	0	0	0	0	0	0
ENSMUSG00000102240	0	0	0	0	0	0
ENSMUSG00000099574	0	0	0	3	1	0
[truncated: 47,764 more rows]
