# Supplementary material for: NEMF mutations in mice illustrate how Importin-β specific nuclear transport defects recapitulate neurodegenerative disease hallmarks
Source: PLoS Genet. 2024 Sep 23;20(9):e1011411. doi: 10.1371/journal.pgen.1011411 (PMC11449308; doi:10.1371/journal.pgen.1011411)
Supplement: S1 Data — (ZIP) [file pgen.1011411.s017.zip › S17 Data/Sequencing_Data/DEG/WT-vs-P/counts/rlog_transformed_counts.csv]

	P1	P2	P3	W1	W2	W3
ENSMUSG00000051951	4.52398691696842	4.50364669677131	4.425332655925	4.2315517883788	4.23273787686653	4.23259836646934
ENSMUSG00000103922	3.74145312563711	3.73304040724001	3.70820393050137	3.74984927551569	3.75413958148968	3.74520366575448
ENSMUSG00000033845	10.5638692416386	10.5313123083992	10.4794259805018	10.2771062315053	10.3596785198964	10.2581215886281
ENSMUSG00000102275	3.57116374490443	3.54952587244561	3.53537628337354	3.49273684338085	3.52385313598503	3.48053479467285
ENSMUSG00000025903	11.534937766129	11.4917595785169	11.5112559557465	10.8807843128936	10.8119059435317	10.9257915985074
ENSMUSG00000033813	12.4852547502353	12.4791856873413	12.4883982037737	12.82234784298	12.8327074539001	12.8458181432444
ENSMUSG00000103280	3.81135241435937	3.84711262164709	3.86202661832443	3.80529553679211	3.88493300840064	3.88196819262601
ENSMUSG00000002459	7.97006837527807	7.96976595165714	7.88162749467927	8.58256812066305	8.64149372598845	8.60264296157849
ENSMUSG00000033793	11.5170142353046	11.4844952395199	11.4936629861715	11.737193961545	11.7392708900225	11.7012058783655
ENSMUSG00000025907	11.3877720384213	11.5069311105917	11.4295901495458	11.4347219970425	11.4261483501861	11.4049584276461
ENSMUSG00000090031	6.0388184469054	6.05517710969284	6.12363558468825	6.14228441468508	6.03436405814762	6.12062526435399
ENSMUSG00000087247	4.49657869957039	4.49676632618245	4.49071333382087	4.75788744444147	4.82656057701794	4.81378655565059
ENSMUSG00000051285	11.0667201152056	11.1974497338171	11.1935744536441	10.8684817652153	10.8623640287809	10.8960154458456
ENSMUSG00000103509	5.4697545425805	5.49711364995163	5.4672825168244	5.36040989569495	5.31093664521264	5.41207168311772
ENSMUSG00000061024	11.1581373887006	11.1644640854989	11.1083117244204	11.2103359261674	11.192825538217	11.0980459252844
ENSMUSG00000025911	7.48301079816684	7.48260517214637	7.54250887509583	6.99459549051066	6.9516781714265	7.03132860397681
ENSMUSG00000079671	4.43137724801288	4.37755320850082	4.46977709994876	4.36427902148949	4.379621593123	4.41598153212339
ENSMUSG00000025912	8.26150154834018	8.36977166948333	8.27145418098974	7.91434922005049	7.93961163502326	8.01409785188818
ENSMUSG00000045210	11.459740755526	11.625980122206	11.592565928364	11.7158155282053	11.7206240250354	11.7969812819315
ENSMUSG00000097893	5.27398489394039	5.31443020724057	5.27840601882084	5.22988737569575	5.23341715626268	5.2470735422315
ENSMUSG00000025915	7.56348827449496	7.68822730668393	7.62279268966059	6.54886725615426	6.61936241339589	6.49411847300986
ENSMUSG00000098234	8.81531779566368	8.7544228456619	8.70238728583286	8.77765141843817	8.70095823738141	8.75618315259329
ENSMUSG00000025917	11.9069318856566	11.8369114491105	11.819746554449	11.470774210882	11.5400104969041	11.5075988643615
ENSMUSG00000056763	9.84817187054165	9.96186953968716	9.89450473690395	9.49644654661469	9.45774602031215	9.51427694200667
ENSMUSG00000067851	11.8695977327798	12.014475695443	12.0128152943971	11.8010031545975	11.7576644688486	11.846080131459
ENSMUSG00000042501	5.37938323433548	5.37277740914039	5.41441910907666	6.0056223348842	5.94607990461212	6.10131533952104
ENSMUSG00000048960	7.63919492376918	7.74447289853424	7.73295935206215	6.17402563199842	6.2128446205365	6.18456375011156
ENSMUSG00000016918	8.18588120752081	8.19296258461223	8.19564800987812	10.133495829127	10.0725801454472	10.143126826055
ENSMUSG00000025938	4.45473828987371	4.48873428400202	4.53159897371809	4.23815769826444	4.23934547013354	4.23920576003188
ENSMUSG00000005886	11.2237788680132	11.3763813777239	11.3815746056815	10.9310427747798	10.8735664439118	11.0420492295352
ENSMUSG00000025935	12.3642987315588	12.3757361489869	12.3749582153423	12.4487247677526	12.4672658460088	12.4508509396236
ENSMUSG00000025937	10.6523948034391	10.6736805274801	10.6557615623132	10.6728726874047	10.7086982183496	10.7454366269144
ENSMUSG00000025932	6.66273043959153	6.6829676974221	6.65191269227717	8.40545887805038	8.33374930429022	8.43992545962731
ENSMUSG00000025925	9.70058835487608	9.74257990227755	9.73985797858208	9.57823145847356	9.5482111668556	9.55376466720318
ENSMUSG00000043716	15.4179007184745	15.2942665942406	15.3050320906088	15.091242372019	15.0632501151786	15.0907927183597
ENSMUSG00000025921	8.95037645593667	9.07964111669279	9.07204061346005	9.05608784600466	9.14764673538528	9.09092011021811
ENSMUSG00000025920	10.1235472035901	10.1277616103868	10.0903458095278	10.0649397998278	10.0437005783651	10.050471566399
ENSMUSG00000025939	11.0123144775493	11.0249259450248	11.0419700834526	11.1979834890361	11.179757892997	11.1568800307209
ENSMUSG00000079658	11.2021001580262	11.1791020146502	11.1204953990803	11.284293778509	11.3167630009248	11.2032040507118
ENSMUSG00000025940	10.225214474648	10.1408612001303	10.2020464548924	10.0218554044527	10.0296216646208	10.0351933854436
ENSMUSG00000025779	7.01344818591069	7.01545391657031	7.0262198841522	6.95394693350144	7.00113539176914	7.02588207320577
ENSMUSG00000042686	4.86967182824493	4.88234925932832	4.93900803849492	4.57697228744056	4.57194818665106	4.57176211593651
ENSMUSG00000025777	3.2979852016002	3.3043867380828	3.30023648620051	3.19029436301518	3.19076258127746	3.19070744015311
ENSMUSG00000067780	11.218562442285	11.4285766789337	11.4238554985103	6.90066214390214	6.94778521998777	6.95893169786919
ENSMUSG00000100720	4.54812549296798	4.52308898957037	4.50943697347585	4.56310023741448	4.5316524687156	4.49606186897164
ENSMUSG00000041859	12.0651774678675	12.0766947666699	12.0238159208528	12.0000827679044	12.0328533815902	11.9857727427978
ENSMUSG00000025931	9.57336827603917	9.5503606244026	9.60448633451255	8.10946493758152	8.16000555075874	8.2059446452473
ENSMUSG00000041809	7.47619373697167	7.40136574231574	7.45191619778605	7.25426140932463	7.15423684653117	7.20009375488292
ENSMUSG00000041779	10.6192273070112	10.7202222428741	10.7630740989353	10.8441909507343	10.8033763879479	10.8954308684729
ENSMUSG00000025933	7.56731159489611	7.59110233767771	7.52246809774095	7.46217242815998	7.50863095114885	7.64005649526261
ENSMUSG00000028033	5.36958143579452	5.41387975673734	5.41096495765206	5.31709941761415	5.28896874912704	5.38086997869658
ENSMUSG00000082935	5.25614543830506	5.28114468081784	5.27754501846521	5.2874923201168	5.31550205247432	5.39187150401821
ENSMUSG00000026158	9.40543890566236	9.48278066988486	9.47664414725328	9.09791502679762	9.01897981918261	9.04410613189066
ENSMUSG00000026156	5.02854683266877	5.1122961932354	5.02404005854394	4.99653005345836	4.90633675146386	4.95037991842892
ENSMUSG00000026155	10.1831662593429	10.1579511612121	10.1457454135153	9.99137184900231	10.0249784310719	9.93327740503898
ENSMUSG00000026154	9.41594616529401	9.30850498527042	9.31723305935566	8.93334418265221	9.01906389105121	8.90309488522443
ENSMUSG00000026153	10.4498676996581	10.6695587857074	10.6219575839885	10.6352554208435	10.6521974073384	10.6980668162293
ENSMUSG00000026147	5.28865996801867	5.3583151174744	5.35624288217296	4.90253953287824	4.91368881633889	4.91320020748821
ENSMUSG00000100131	4.40558552255157	4.44730265428885	4.43232157085662	4.52612478511653	4.62254164938191	4.62246493889975
ENSMUSG00000067736	5.2722839242401	5.26977367278259	5.27508228183499	5.45924117558737	5.40180801562442	5.52793814591097
ENSMUSG00000101939	7.85097089498426	7.67253492006026	7.83591914611051	8.3391668787536	8.4423564779853	8.61242306703721
ENSMUSG00000101111	6.61141909161523	6.58976120556875	6.74768112791079	7.01127972368948	7.07507914417823	7.24430355728445
ENSMUSG00000100862	5.88641098806833	5.81673399240557	5.85989544464897	6.01109915407732	6.09021900396833	6.21668422714612
ENSMUSG00000102070	4.93706528345584	4.9287937073882	4.93909399685805	5.0699148609786	5.10854895313133	5.17988975286728
ENSMUSG00000101249	3.74719699706324	3.70716830585613	3.69662039261907	3.77509275730501	3.85596347951115	3.80921147401255
ENSMUSG00000073725	10.8067638186145	10.802946855196	10.82110196716	11.4337395508199	11.4063822312525	11.4511224954399
ENSMUSG00000086240	7.13498430741522	7.01982968324329	7.03630667826195	6.89968794444852	6.96552035952818	6.96712252969204
ENSMUSG00000099492	5.20882011731532	5.16759676637577	5.11119473363376	5.12853993170746	5.13195778287737	5.13361412705988
ENSMUSG00000048874	12.1229704876823	12.2300063192953	12.2566010938397	11.9792393203477	11.9089270880066	11.9812217706134
ENSMUSG00000026064	11.2887265955291	11.4072973524599	11.3569472165954	11.1554182603238	11.106860252872	11.128114115311
ENSMUSG00000026134	10.3048476023646	10.2646467796153	10.3170078453151	10.1221162229723	10.1426508470577	10.1903571819436
ENSMUSG00000103746	5.10103101154267	5.01781889502461	5.08473183651894	5.0253336860277	5.01020776351888	5.07359428429324
ENSMUSG00000004768	10.8419440077882	10.828376945012	10.8258633251009	10.5304205523606	10.5248730602315	10.518912096309
ENSMUSG00000042215	9.92312801643952	9.90313156267135	9.99287048584669	10.1368968335066	10.0646631786094	10.1462873521461
ENSMUSG00000042197	10.9240995756978	11.077256346572	11.0419155560438	10.9151506788099	10.9300744485804	10.9169637371733
ENSMUSG00000042182	6.93571018406933	6.97993270832408	6.91587991882667	6.44410133531616	6.46470612427226	6.46991304809801
ENSMUSG00000026131	13.0286397084422	13.2232613156666	13.2369824882605	12.7487536466758	12.7190314594452	12.8731905460361
ENSMUSG00000102336	5.6658613479783	5.68187876322018	5.66675264552149	6.62288762847579	6.36044189088882	6.61023099308186
ENSMUSG00000042111	9.88563113748473	9.87788805679075	9.84205493593858	9.68485605271097	9.64846698020364	9.66902813798179
ENSMUSG00000026127	10.9125872489304	10.8739286470199	10.8060342711291	11.0284051644855	10.9651430006836	10.9290295834212
ENSMUSG00000026126	3.24794133368191	3.20644478551329	3.24068944346838	3.1620741464514	3.16737420141795	3.16675158425124
ENSMUSG00000037509	6.8344070521671	6.88743524037135	6.80696877321505	6.42838893676553	6.45704073887163	6.36399426020014
ENSMUSG00000104002	3.29681276418827	3.30773496183788	3.32732939856865	3.24281958516254	3.26115249152851	3.29480151480602
ENSMUSG00000037503	13.2137222246922	13.2689052758817	13.2941603759351	13.1531044076672	13.1729402818239	13.1842139403138
ENSMUSG00000026123	9.9285419211914	9.91141321787511	9.99483989016356	10.897403946789	10.9657676279203	10.9056178872431
ENSMUSG00000045216	11.3582019491029	11.3475725651641	11.3598864720591	10.6625574766481	10.6553633102522	10.6568900925493
ENSMUSG00000102202	3.9860781571152	3.95186519830866	3.97257417279242	4.04533746079699	4.04168823192556	4.0510814735532
ENSMUSG00000037470	12.6453211706167	12.7161174237282	12.7037171479717	12.8976495836393	12.8630556047251	12.9389689389981
ENSMUSG00000047180	4.37235649582732	4.41886427246719	4.37835805112202	4.53091575215488	4.59480877430843	4.50937205855408
ENSMUSG00000037447	8.02846898565806	8.053598681021	7.97298013284705	8.13987242934104	8.08832178872171	8.17290188519388
ENSMUSG00000010453	10.9746340217273	10.9826448013497	11.002470556509	11.1431652926033	11.1440521007591	11.1876319412879
ENSMUSG00000037432	6.84363472665633	6.88839215313531	6.95471143468027	6.62952909702401	6.61030882121257	6.58024657784809
ENSMUSG00000001143	10.4396684510795	10.4164272834653	10.4174072444063	9.9075107905111	9.96371860293774	9.89583217395023
ENSMUSG00000037408	9.31078303397131	9.4218862951969	9.47877932104661	9.27063482576633	9.3462274164102	9.39607670603498
ENSMUSG00000001138	9.035241085495	9.10883369545894	9.0583597171215	8.81882091308711	8.70652302467941	8.63560614336711
ENSMUSG00000067653	5.09586290061305	5.10793618888948	5.01922160435266	4.95198139341531	4.89984804467672	5.05934070417713
ENSMUSG00000079610	7.67849115957337	7.81605212853934	7.70951085908592	7.7238576781284	7.68814559293695	7.62604486449871
ENSMUSG00000026121	10.1995229354356	10.2361957598271	10.24378234725	9.82785115895599	9.92518349913807	9.84232050493742
ENSMUSG00000087589	6.45934508668818	6.52694408551571	6.57676115025725	6.34346633617844	6.37621296690545	6.35776627008585
ENSMUSG00000061518	11.8051825739855	11.7540988649609	11.7015941489688	11.4474365562155	11.4739266115442	11.4511556284713
ENSMUSG00000037351	12.0312604382539	11.9753209654606	11.9868605098928	11.9631197135455	11.9745567991526	11.9577268331688
ENSMUSG00000026116	12.012817241613	12.112901124636	12.1179967566603	12.0009213999835	12.0033272485202	12.0474860388852
ENSMUSG00000026113	9.74895105853384	9.81909746631976	9.81403226716284	9.39634357451833	9.35614922112452	9.41899258531275
ENSMUSG00000026112	12.4199748939999	12.5032194419734	12.4997699603027	12.2861624742802	12.2225353448368	12.3107843220081
ENSMUSG00000026111	10.231545697063	10.2305411064946	10.2112941483198	10.1059836154934	10.1231553527758	10.1228175001727
ENSMUSG00000026110	7.56883306258563	7.61809452365285	7.62923924117689	7.26804722808965	7.25540243771033	7.25248112063681
ENSMUSG00000060771	7.98662939047372	8.07750472348097	8.06829311094288	7.66179528618753	7.6323849369897	7.61092740305376
ENSMUSG00000037216	8.055751661318	8.04673978617246	8.05150714793165	7.81298548325474	7.87091465017019	7.70065929641654
ENSMUSG00000026088	9.23168487616207	9.13673068196288	9.22342664682501	9.09740144390784	9.12342452844149	8.98496945892231
ENSMUSG00000026087	10.9294061155358	10.7914504192894	10.8778252657657	10.7143124202246	10.7178481440961	10.6636973186509
ENSMUSG00000058407	11.2437718532168	11.2014074420441	11.1506523750165	11.1361048347601	11.1633587060976	11.1496666872461
ENSMUSG00000026083	13.3519463487744	13.3138921109897	13.2709534197825	13.0190001648679	12.9909578772548	12.9563026979989
ENSMUSG00000026082	10.0046504839293	10.0701635555532	10.0562026988401	9.96590279771023	9.92438126160543	10.0103674486812
ENSMUSG00000037138	10.7131754730678	10.7640005841021	10.8294633510666	10.1927537286498	10.1743497038915	10.2057222537213
ENSMUSG00000048814	4.46454860135152	4.48512091310115	4.39459504783184	4.20136986065319	4.20252396115709	4.20238820755906
ENSMUSG00000026080	8.51643443560476	8.56209589484468	8.4862480886536	7.53242104214245	7.49558394834908	7.49415041943897
ENSMUSG00000026078	11.6040005284478	11.5468150564933	11.5596470546566	11.608674192867	11.6679483430544	11.6138267819754
ENSMUSG00000103046	5.0336801523117	4.98790652616448	4.94000477578381	4.97135251699616	4.91405563423883	4.90435457433553
ENSMUSG00000026077	4.42360141930124	4.41642817578627	4.4669656268593	4.40096674217241	4.41655120989057	4.38081217310504
ENSMUSG00000073702	14.2626747403221	14.115109217971	14.1245034285537	13.9064610985331	13.9778521199677	13.8386660240692
ENSMUSG00000003134	5.51577622825685	5.52829184739589	5.52960011566185	5.30650642097694	5.28811776776038	5.31228639814661
ENSMUSG00000003135	10.3442721249419	10.4099047425695	10.3125977568773	10.194181965984	10.1638472269087	10.1156285849686
ENSMUSG00000085894	3.4061741638541	3.3970839594029	3.41241597889652	3.43870541584298	3.38027186849052	3.44053180179251
ENSMUSG00000048234	10.6499371707713	10.6167933921052	10.6571019078816	10.8013372026331	10.7575957919189	10.7246845467769
ENSMUSG00000026074	13.9430982386018	14.0295038081146	14.0213758622586	13.3316551876497	13.3558522800012	13.3854647877043
ENSMUSG00000026072	11.2812916177818	11.3763705673173	11.4073024395158	11.2310908528785	11.2586081812716	11.2892202554563
ENSMUSG00000070942	3.76516476537911	3.75526276544723	3.73391343719314	3.86428222285506	3.85408524585364	3.92353540482837
ENSMUSG00000026069	12.9267902563614	13.0267130928242	13.0032792640738	12.7809399513193	12.7652319380512	12.8279365598019
ENSMUSG00000026068	7.54314840403993	7.678684844474	7.60188006023117	6.86996649905917	6.79240904902615	6.88696866404431
ENSMUSG00000041945	6.62207792329545	6.61320797419352	6.60211727946323	5.80601604920538	5.88833121152327	5.81237399172254
ENSMUSG00000060679	10.6468544456461	10.5985306252913	10.5697902825996	10.5374149619344	10.4993083957551	10.4481766609054
ENSMUSG00000070939	10.3182294385778	10.3895071030008	10.399159410283	10.3349210390291	10.2566231923493	10.3220418628877
ENSMUSG00000041878	3.42842261459085	3.41948576924811	3.49642508090194	3.42405474062232	3.39764760911405	3.41771482180269
ENSMUSG00000010290	10.6730452280772	10.7815734730184	10.724734312762	10.2981927779112	10.3103327836947	10.3264679252689
ENSMUSG00000008136	9.02705087363373	8.97692985069109	9.06200834031323	10.380180662297	10.3966454031463	10.3314168792702
ENSMUSG00000066877	10.6547970973318	10.6553549404188	10.5966227465742	10.1280546312461	10.1331119741921	10.0604688186654
ENSMUSG00000103945	3.39723063151513	3.45068715497707	3.42778879905377	3.33160520248405	3.37591795511716	3.37474570158152
ENSMUSG00000026051	11.095036216384	11.0298672732768	10.9736766697472	10.7663764728774	10.6997330001957	10.6855347545996
ENSMUSG00000100635	3.93434997081524	3.92129526341045	3.91668646406127	3.94370381501326	3.95097232720979	3.92866016080008
ENSMUSG00000057363	11.6473293255196	11.5749830606799	11.6008135430104	11.3847624251681	11.3869848867857	11.3385793333146
ENSMUSG00000100701	3.83730382335253	3.85325820584277	3.87797586784695	3.88572256570231	3.86771025779399	3.87209792043796
ENSMUSG00000041763	12.1080603230482	12.1294155440521	12.1786123867477	11.8097961463146	11.8323839749808	11.8818086924564
ENSMUSG00000026049	8.73724618430706	8.69994358843335	8.75760940609706	8.7301684366197	8.73282363892086	8.67805697765651
ENSMUSG00000026047	11.4008873599282	11.3421762568716	11.3552970380594	10.8899451868341	10.8580824289412	10.8228365830334
ENSMUSG00000041684	10.6037159244997	10.6807529728782	10.6357208614344	10.3620999810866	10.3568195780952	10.3781179821943
ENSMUSG00000026048	10.2157336772038	10.2748932652282	10.2649690064001	9.62774923205136	9.74685278045665	9.70234108299321
ENSMUSG00000056870	12.4442121670147	12.4866926871547	12.4718879877075	12.545728285434	12.4981694187697	12.5626395065786
ENSMUSG00000026043	15.6712145336544	15.7139913415551	15.6967559448615	15.9924006656996	16.0107638806661	16.0111307433386
ENSMUSG00000026042	15.7993981913036	15.8729695370966	15.8549952194078	15.924237629586	15.9188803801809	15.9535909264278
ENSMUSG00000104476	3.74153231737215	3.7378174763422	3.75778772534666	3.73828429121014	3.74346809880972	3.77450777978494
ENSMUSG00000025995	11.2927978937571	11.3373103704897	11.3083107237974	11.3521527115227	11.3624509375438	11.3495195210413
ENSMUSG00000084817	6.73364413835529	6.63738232557042	6.69391205244564	6.74574797669668	6.791205737762	6.72041442994887
ENSMUSG00000025993	7.98861655953723	8.02258405175326	7.93436981119401	8.1562973080963	8.1574921582383	8.22065624290479
ENSMUSG00000041144	6.37890512691487	6.37021872644166	6.42977384611842	5.68482428740454	5.70348613988713	5.69226388783783
ENSMUSG00000101337	3.38540158767595	3.38181332065078	3.38212629546865	3.38797185474124	3.34012332279498	3.34632648357052
ENSMUSG00000025986	10.858244267102	10.9961439108724	10.9596770405837	10.1282453135613	10.1155449199237	10.2556760922235
ENSMUSG00000100213	4.95020864036643	4.94123975069119	4.97899120661654	4.81624290804269	4.82128186914754	4.84507291413307
ENSMUSG00000100816	3.39044551134422	3.4013115300213	3.37562594544325	3.48358542114265	3.4059395354927	3.4448038095277
ENSMUSG00000026109	6.00025420458858	5.98281333165751	6.07154657224799	7.30209056302518	7.33754442015168	7.2845128944512
ENSMUSG00000045954	11.3117471660919	11.3110196408023	11.286674078482	12.1828719097391	12.1493855913668	12.1822662289836
ENSMUSG00000026107	11.5908911181988	11.6290972506404	11.6280993802226	10.911598750708	10.878647288205	10.8897604088946
ENSMUSG00000018417	12.0341739730508	12.1211889746046	12.0942818402141	10.7211843483612	10.7001262882651	10.7359998492785
ENSMUSG00000109599	3.5427684188889	3.55376527060227	3.56369191667242	3.51361897744982	3.5141250358194	3.49187014291367
ENSMUSG00000026104	11.3255095842565	11.300277536739	11.3254384538558	10.9126558385196	10.9253166446733	10.8373391304362
ENSMUSG00000026103	11.9657262696311	12.0430108762017	12.04462048148	12.3162742842413	12.2820359673616	12.3691836151846
ENSMUSG00000002881	11.4810931211819	11.5822468718214	11.5273250680757	11.0617990437995	11.0389013757655	11.0482549715591
ENSMUSG00000043015	8.47479789597409	8.52827567381729	8.46653849668838	8.05888978766817	8.10827472781502	8.07962829371991
ENSMUSG00000041439	5.35731192126571	5.48855734904263	5.3887304629078	5.51741648808071	5.53364431548796	5.52672385625439
ENSMUSG00000026102	9.55700926145406	9.55256165037903	9.49899150833477	9.21938886800475	9.21273108036656	9.27059379626069
ENSMUSG00000041426	10.1728767255618	10.1718822455501	10.1363409354475	9.73374075414135	9.75784540900322	9.6766875371649
ENSMUSG00000026098	8.85182516705375	8.98437664816587	8.88376336377724	8.36397806653484	8.45311524938075	8.45402845703795
ENSMUSG00000026097	8.82890759863718	8.86485707470475	8.78023083303623	8.79047784084793	8.73590325100817	8.84435405867136
ENSMUSG00000026096	8.38795618021285	8.31137188595646	8.36168837129087	7.97030557360453	7.99053784510231	8.00718053561868
ENSMUSG00000026095	9.38429951076673	9.43158612361388	9.33765923959979	9.0305390917886	9.05182153289313	9.00491399211208
ENSMUSG00000026094	10.6291947586418	10.6106830711221	10.5754242551312	10.7028880285511	10.6710463994452	10.7163016735043
ENSMUSG00000042807	5.19955524078189	5.22499088659981	5.20243095836861	5.35632682250626	5.37313409282561	5.31238833370317
ENSMUSG00000041303	10.7198268234228	10.809522817913	10.8241589800955	10.6038991630335	10.5633011485699	10.5646902820641
ENSMUSG00000073678	8.84835794967988	8.95568566294783	8.99874385849144	8.22555514974328	8.17197301724705	8.36025534568823
ENSMUSG00000052331	9.22121059629308	9.41702955728807	9.29618789649702	10.1840037060575	10.1508388646683	10.1989201547501
ENSMUSG00000025982	13.8192953721062	13.9216525731159	13.9023212780499	13.5196649905709	13.5207529015114	13.5396434760735
ENSMUSG00000103030	3.84974745632711	3.87517993217475	3.91276982917679	3.84167347477757	3.80442942156529	3.86495701429847
ENSMUSG00000025981	9.23990207257765	9.29762412432942	9.35745792686298	9.25305298924116	9.17618000353811	9.23380500788208
ENSMUSG00000025980	14.568290954211	14.5979595743497	14.5638326236399	14.5661900824037	14.5490457988171	14.5541165040911
ENSMUSG00000073676	12.8720272559993	12.8119801783398	12.8280140142744	12.9556276913981	12.9901461053548	12.880801479316
ENSMUSG00000025979	11.5076208568015	11.4461566158851	11.477110277058	11.3049935495874	11.2876564590066	11.2818055898424
ENSMUSG00000025978	8.56175440429831	8.56957540214966	8.45054954217404	9.43178381872052	9.35822607698804	9.3516254681921
ENSMUSG00000097649	6.55671921873463	6.55741606393574	6.5318866398188	7.1681052847334	6.98342766377585	6.98451051150532
ENSMUSG00000046994	9.15606035294391	9.2116148635952	9.25006602108772	8.8652821597216	8.92304310045281	8.99356834757659
ENSMUSG00000100215	4.68383225414871	4.71502954438604	4.71540112078015	4.91560745617438	4.84780702653141	4.84847953831982
ENSMUSG00000038349	8.3579518771402	8.52449374798984	8.50458037130574	6.46580448496426	6.50459013157288	6.41708575626262
ENSMUSG00000038331	8.7164707760813	8.70030889599761	8.72914980625515	10.3979474694394	10.4489189590607	10.4308174262425
ENSMUSG00000087022	6.99932210218553	7.00516021908256	7.06560346421052	8.4951349919074	8.51819626412218	8.47156821465271
ENSMUSG00000097519	6.06553916481552	6.04571776898635	6.0831003196584	5.94194875435846	6.03196135134204	5.96551008692017
ENSMUSG00000038323	9.358168583832	9.36540568422746	9.35285326582582	9.17777474961931	9.14862721480376	9.20059168534644
ENSMUSG00000048495	8.56857809522981	8.5725352385986	8.51805049883711	8.69895572587432	8.73101645961729	8.73455136615097
ENSMUSG00000025971	8.93142874523181	8.89103702987418	8.94805091222489	8.95903190789642	8.93124073731203	8.87724412737499
ENSMUSG00000038305	8.32546307105606	8.40360933196524	8.28391417071241	9.68789577163782	9.65641547275512	9.61669287989875
ENSMUSG00000054770	9.2314807359423	9.22221723304905	9.2084200965097	8.98877509194177	8.94634694296415	8.99211506969496
ENSMUSG00000026039	9.60356056071121	9.56581612773847	9.65587662669188	9.15962272723415	9.12557861667834	9.17157803471011
ENSMUSG00000063558	6.22664704836381	6.22408661872177	6.33618358696276	6.87369367665122	6.9545959662368	6.91912015989425
ENSMUSG00000103839	6.25133608247143	6.19641586234451	6.21799474071577	6.04847179591413	6.0291882796348	5.98835700531497
ENSMUSG00000051223	13.9442987926101	13.9897117523654	13.9972526070097	13.9207447502138	13.9004328722551	13.9537382709047
ENSMUSG00000026034	11.3632971932941	11.3930943198196	11.3759336723836	10.9234648853446	10.9168082047079	10.9348536085146
ENSMUSG00000026035	9.83588160659598	9.77024830691315	9.75758011982792	9.41182617600764	9.40551406810735	9.38276975633536
ENSMUSG00000026036	10.1403446601473	10.1055210885626	10.1449397925654	9.86287038137149	9.79669262319659	9.84054889869613
ENSMUSG00000026037	10.4505754969268	10.4177409028004	10.4691069941821	10.5667982019517	10.5810359881064	10.6409102210717
ENSMUSG00000085054	4.30632248744867	4.30796162247322	4.32277881677867	4.37616763895535	4.26344195389699	4.37829700429168
ENSMUSG00000038174	9.28578652130254	9.41460767871723	9.31698175152507	8.98538973053345	8.96816179575087	9.0032800801329
ENSMUSG00000026032	10.529260013021	10.4902745195413	10.4200255283465	10.241944436457	10.2443639056503	10.2509247986676
ENSMUSG00000102059	6.16273344022347	6.11374851507549	6.18723031325386	6.01230635070048	5.91799034770029	5.97294479670912
ENSMUSG00000026031	10.6994144983767	10.8387581417064	10.8207329120193	10.5413498484703	10.4900203200908	10.5820349803937
ENSMUSG00000026029	11.1039759954852	11.087176900755	11.1141740203684	10.4733972887402	10.5312279609826	10.5884590537119
ENSMUSG00000026028	11.4328998794193	11.5451473744784	11.5517991750078	10.8634854087735	10.837912156413	10.9192609708907
ENSMUSG00000026027	9.18735750384431	9.1995466545019	9.20527130521866	8.71607624376191	8.77148168760796	8.72280946216365
ENSMUSG00000038079	10.1882563186806	10.179987157385	10.0949935211106	10.045021075285	10.0729791096089	10.0388159615686
ENSMUSG00000097573	6.01918872833595	5.97483156419251	5.92192658464191	5.79889009482077	5.81365051991433	5.81968002779104
ENSMUSG00000079550	4.02087589504829	4.01215104659668	4.03722207299008	4.08510251531302	4.02989054937489	4.0858833758559
ENSMUSG00000026024	10.7599503397386	10.8135793992971	10.8336320013118	10.6686397485287	10.7166939296738	10.778301072466
ENSMUSG00000026023	4.28015302263255	4.2576798583134	4.26937420636854	4.43379018943131	4.50966739503052	4.52668462855896
ENSMUSG00000041075	11.7635989922131	11.8161791820739	11.8319984035491	11.3745903640542	11.3836543765015	11.3996235268839
ENSMUSG00000097819	4.76610503389856	4.76591006187985	4.70009746399742	4.5710323347246	4.57925926078987	4.59135498660975
ENSMUSG00000026021	11.7725814127294	11.7392272000975	11.7008375475135	11.6193954382781	11.6160949185641	11.6369861971867
ENSMUSG00000026020	12.4005007158296	12.470126369221	12.3729127495986	12.5935445220254	12.5581039725172	12.5989681873344
ENSMUSG00000067336	11.8693022387132	12.0619040323516	12.0891701658616	11.7755669011059	11.7509637842844	11.8623241140671
ENSMUSG00000041040	10.7744499830342	10.8294656777783	10.8384412512894	10.1842675835571	10.1445477079864	10.0938887122527
ENSMUSG00000026019	10.6102675521124	10.5999859968498	10.5458299756567	10.6794385436938	10.6492695234909	10.7252324937213
ENSMUSG00000026017	9.02836506875484	9.10549126246382	9.09960599903478	8.37672229587902	8.52766386947298	8.59611884201439
ENSMUSG00000073664	10.6344673926077	10.8483390887276	10.8287928081159	10.302366666758	10.2490670378565	10.3613020893509
ENSMUSG00000049439	10.9602608494295	10.9515258582245	11.0034263471389	11.190971721605	11.1521366824542	11.2043502595757
ENSMUSG00000026782	10.7145576884316	10.845769518811	10.8231208505407	10.9495551458746	10.8501416206213	10.9434874485783
ENSMUSG00000026014	9.64297489624953	9.78242281307054	9.75438337016666	10.2340903147121	10.1203587403064	10.2309032668749
ENSMUSG00000101188	8.14047907718205	8.14246347966196	8.19813370439515	8.04541185024284	8.01884940731331	7.99990399085902
ENSMUSG00000052062	7.77768677418136	7.94723352924366	7.93275859896497	8.32759116667964	8.39673080287523	8.37744307081121
ENSMUSG00000025969	12.1533707838474	12.2535873452709	12.2620444823495	13.3498195488548	13.3574647339366	13.4304213709514
ENSMUSG00000040865	10.2076503636497	10.4245772264009	10.4567740014109	10.2478032931263	10.2532215928962	10.2846944735787
ENSMUSG00000084799	5.84076548561495	5.87228142972671	5.90697895049042	5.82984328485943	5.80596725368668	5.82212266862022
ENSMUSG00000101599	5.77292183639149	5.86553691400835	5.82620145091837	5.5972041461108	5.6629208419143	5.61538124003812
ENSMUSG00000025968	12.2938872896945	12.319713816306	12.3241592995275	11.8776300115554	11.8651592783819	11.9647965175528
ENSMUSG00000025967	14.5364547377398	14.4075968898006	14.39374045805	14.2044107693252	14.1495806241856	14.1125471448495
ENSMUSG00000081643	3.80770704586785	3.79036357757689	3.78586923103191	3.76037407775757	3.77643909083956	3.78126001828049
ENSMUSG00000025964	11.2700448449279	11.3232061572536	11.3727739066743	9.27323659834956	9.2892295324286	9.2672851502095
ENSMUSG00000025962	10.0345682239895	10.0837275183259	10.0215408911629	9.98881250295633	10.0348767166272	10.0461547488168
ENSMUSG00000025959	9.95714021014049	10.0393526286522	10.0198211664332	9.57739027474774	9.49625604906631	9.5334811643085
ENSMUSG00000025958	11.5956238537646	11.7441296623635	11.7686250039619	11.4001628336177	11.3827139363613	11.4707285851508
ENSMUSG00000025956	10.1534017601219	10.1127970030503	10.0843378380418	9.87059663375952	9.88121696311727	9.89137779487928
ENSMUSG00000101832	3.42456403779498	3.36926155524211	3.35950334048528	3.35837263974642	3.34462057202655	3.3505830448538
ENSMUSG00000100437	3.48601441601598	3.46509469000332	3.47050695396063	3.58498294068614	3.62249273442704	3.56901928408568
ENSMUSG00000087213	7.25633493134788	7.13013537707835	7.14516773522132	7.452802432049	7.45929690810826	7.35783699126622
ENSMUSG00000070871	10.0942174690349	10.1787295545404	10.0767293959214	10.2404003977161	10.2566099386864	10.3400565482542
ENSMUSG00000045005	9.83298194196967	9.99666400302166	9.99576817946787	9.70804063871152	9.76124634842548	9.74005395474501
ENSMUSG00000051344	8.91877409209556	8.98416055592438	8.93076652236838	8.5694495764128	8.61571257935441	8.70395463100798
ENSMUSG00000084416	8.10273589342393	7.97896199326789	8.0683900584995	7.98883292027669	7.98458712956021	7.88297005382927
ENSMUSG00000025950	13.8860052628989	13.8764911680194	13.919801854627	12.2995995006471	12.2721311030157	12.3326144343812
ENSMUSG00000025949	11.192447593994	11.3003711520131	11.3544977085853	10.8283159748961	10.8175216778641	10.8892886462973
ENSMUSG00000015222	12.5210867296357	12.5816418745539	12.6582318206395	13.2672845376629	13.2718214630477	13.3530903464156
ENSMUSG00000073656	3.47756154130287	3.50395225016213	3.49893127314223	3.61137795588399	3.56684089588339	3.55126210823647
ENSMUSG00000026005	11.1035534652283	11.1473019226444	11.1341308958856	10.8276302475982	10.7841427659924	10.8641096705738
ENSMUSG00000026004	10.0365966593644	10.1287956197611	10.1955240221954	9.97495738607582	9.88520925127673	9.97727332744071
ENSMUSG00000102559	3.58418039950636	3.6291877580449	3.60532124754897	3.63213805036501	3.55599534785398	3.61707353728427
ENSMUSG00000026003	12.3780869060507	12.3366539393997	12.3043262334386	11.4839601933644	11.4657297672691	11.4625277475011
ENSMUSG00000026000	10.7495938822883	10.7079551482713	10.6704466612929	10.4248599031119	10.3743879399639	10.3689464840592
ENSMUSG00000025997	8.86728440294461	9.01651519145132	8.93925843210597	7.81482403827358	7.94059377795369	7.81521654328396
ENSMUSG00000026196	8.99549456051514	9.04579401744415	9.07229721755051	8.69683149374661	8.75583441996775	8.76051027436823
ENSMUSG00000026192	12.6957057673443	12.696887195976	12.7005928929489	12.8278493711502	12.8233135033945	12.8135593550862
ENSMUSG00000026193	16.7218770612472	16.8477066149561	16.8679154657952	17.757648066042	17.7512306552198	17.8309231122963
ENSMUSG00000073652	3.92244818827111	3.86906808975242	3.90972784812535	3.93697879902124	3.93242554323803	3.94920789545001
ENSMUSG00000101211	4.53243289389738	4.54861177978279	4.51806824174394	4.75491547767948	4.66593116853285	4.70205840189395
ENSMUSG00000039395	6.4454029028766	6.31289531915792	6.28320190947929	6.63816781074571	6.65477816576835	6.58096890535141
ENSMUSG00000097131	5.93370424947966	5.90449754349361	5.96101090048813	5.72138300183585	5.72827807675195	5.74148712401781
ENSMUSG00000026189	8.90830778124612	8.92542064106034	8.87991188965725	8.79955534333981	8.88525631238645	8.76448320263558
ENSMUSG00000026188	6.26435745153062	6.38457999424804	6.37225828262806	5.84265898143012	5.79760289851683	5.89200247696026
ENSMUSG00000026187	11.763297294506	11.7201960986816	11.7467905133127	11.136552571328	11.0734078336608	11.0905323705324
ENSMUSG00000039372	4.70562807616326	4.76737207523974	4.74355316713021	4.60097370811999	4.6136799526203	4.63157674045746
ENSMUSG00000039354	10.8071616301041	10.7781909475245	10.8180732506934	10.1131128197174	10.0134743350406	10.0568647880315
ENSMUSG00000046330	14.006930016625	13.8352748042461	13.7889529474944	13.4582061859864	13.4724684728513	13.4100994989693
ENSMUSG00000039323	11.6893912219231	11.638745175531	11.5885050087776	10.8696899603068	10.7958919322868	10.6651816247354
ENSMUSG00000026185	7.43811146168235	7.4170164260823	7.47078652038923	9.53131862423202	9.45732379239108	9.57230167853325
ENSMUSG00000055322	11.3809077725744	11.4505199790723	11.4569012521273	12.3470009541762	12.3240595952974	12.3902012888561
ENSMUSG00000061815	4.26596273476102	4.22574160408954	4.26734585711317	4.40737821954961	4.35759079987606	4.38987270723732
ENSMUSG00000006304	13.1477969902055	13.1218614585643	13.0991304323357	13.0309338872994	13.106072257759	13.0567743817069
ENSMUSG00000006299	12.6583865270183	12.5692384531875	12.536720049633	12.3404135520033	12.3639756083815	12.2672471259712
ENSMUSG00000026179	10.219935957529	10.1172713313342	10.2230005498153	10.3725767435631	10.4514649550065	10.3551291556552
ENSMUSG00000006301	10.6062647209692	10.607437495135	10.5832453838741	11.2140149662574	11.2105324996	11.2120452075336
ENSMUSG00000073650	4.22972267506196	4.20132154458251	4.20133809558717	4.42796957666262	4.47716974112337	4.41201597619804
ENSMUSG00000026176	12.367878901909	12.3884309950415	12.3942000897132	12.3146817203357	12.2796044238157	12.2592559128278
ENSMUSG00000033364	10.3474617175151	10.4286112952393	10.4446053035398	10.2643820895425	10.3118973883173	10.3369622043564
ENSMUSG00000026174	11.4500308415006	11.5267593131242	11.4806177028204	11.3301023322871	11.2862535239479	11.3475038911524
ENSMUSG00000026173	3.75460205456795	3.73585499881139	3.78528817088475	3.76207630657418	3.78362979889889	3.7546697677663
ENSMUSG00000026135	10.38611621779	10.4373510717137	10.4980835425214	10.3902316009877	10.4066518272657	10.4018179527758
ENSMUSG00000026172	9.90965019109966	9.77007660949126	9.85423825248571	9.22724021245872	9.27887619694538	9.29454528633763
ENSMUSG00000026171	9.7960911135607	9.73644482193752	9.75446432838478	9.6947347479616	9.65797775122844	9.63201244076498
ENSMUSG00000033276	9.03254322286484	9.10343544611275	9.08710891083652	8.42702290112971	8.46256119154651	8.43944282354714
ENSMUSG00000033257	10.6407388667112	10.6782570211974	10.7190639863644	10.5567865042778	10.5558307552883	10.6463702930356
ENSMUSG00000026170	4.13462417698351	4.11939004010784	4.15611778216313	4.23944370413362	4.30492232462124	4.30593713657736
ENSMUSG00000006542	6.68359257711518	6.67329303288896	6.71655906561907	6.41594454182674	6.53307104414469	6.42464586371078
ENSMUSG00000033227	4.09635981461668	4.1081329386255	4.10234019996907	4.25814295055977	4.34263167773185	4.36024264238694
ENSMUSG00000026167	6.14669539648091	6.14814225466527	6.16029848643108	8.12625403348074	8.16559725751451	8.04435144099361
ENSMUSG00000026162	6.48297395369954	6.4427048033969	6.4669401971213	6.30719034362855	6.27034354296006	6.22934048147845
ENSMUSG00000033159	11.1341303376084	11.1043888285573	11.0375748117281	11.2538953083998	11.2931226861578	11.2579644863593
ENSMUSG00000049339	11.6408007115024	11.5917854258736	11.5768422187193	11.4353518688791	11.4623110228728	11.4317116975977
ENSMUSG00000026197	9.08375894154905	8.83624787226212	8.89650297412869	8.73434898801662	8.7246080897121	8.69899790763588
ENSMUSG00000026198	6.96376258572682	6.95291221749166	7.04039404168072	6.99915411406663	7.05502121653377	6.90208392966451
ENSMUSG00000033124	10.3483837040641	10.36809305818	10.4011518782028	10.257216291606	10.1610345037059	10.2199705461787
ENSMUSG00000026199	9.51264025794243	9.47983918506442	9.50212283390109	9.19848288832942	9.22814899923426	9.18526085057514
ENSMUSG00000026200	8.03510768740519	8.13999986878733	8.07605736590703	8.47032281839195	8.46055224565372	8.49940100770491
ENSMUSG00000026201	10.7248722024719	10.6513333371999	10.6559049230671	10.6079830957132	10.5913935082435	10.5794462788007
ENSMUSG00000026202	10.5816051187331	10.5619711024702	10.5141379109027	10.8170839310701	10.8246302977049	10.784768511194
ENSMUSG00000026203	10.9571253222796	10.9047688586625	10.9025410393864	10.6630312292132	10.6514260969536	10.5700232753791
ENSMUSG00000026204	6.67802423360825	6.68307403921182	6.61560174074863	7.4471536751626	7.54001149013374	7.49767479708589
ENSMUSG00000026209	11.6637987874836	11.5875515630039	11.5667816474908	10.7705085588686	10.7496918010265	10.6907406765024
ENSMUSG00000026208	4.00810227926231	4.01911477492267	4.00400613962888	4.11196991538813	4.08860082606135	4.11641430603563
ENSMUSG00000026207	11.1007253226862	11.1582730649781	11.0991229373545	11.2306064282071	11.2269285433405	11.2470428226603
ENSMUSG00000033021	11.1535080096974	11.03500486847	11.0559343954439	10.8539748964877	10.882331138777	10.8536839344996
ENSMUSG00000032997	11.2834445018808	11.307868413241	11.2656955904464	11.1491232230855	11.1843590370875	11.0606629514308
ENSMUSG00000026211	12.13315833972	12.1326830830753	12.1175523735735	12.2396621223371	12.1814818987376	12.1304633153744
ENSMUSG00000051703	5.01668394039147	5.1110235438534	5.17526929423891	5.03080252597007	5.00757863993383	5.04208552753336
ENSMUSG00000032968	7.53306218867716	7.46757496622209	7.44409175896564	7.15003696422659	7.23694901610243	7.18191995420194
ENSMUSG00000026213	9.80986975357665	9.76242932559276	9.80547465258353	9.60004666527564	9.60464374012091	9.62340931552549
ENSMUSG00000006576	9.77624837078243	9.73215225887994	9.78258146515133	9.11138459016409	9.15713887683791	9.10995333072072
ENSMUSG00000026235	9.02621073164293	9.20085599381295	9.13404993549649	6.83226809405669	6.81407022008887	6.96686899501624
ENSMUSG00000026245	11.8273591223525	11.8141900575268	11.7919865073961	11.6056099917972	11.5722575696722	11.5750005270724
ENSMUSG00000090486	4.69957499984905	4.72839370137221	4.70887554485103	4.44375277507252	4.44869714687178	4.43211253586229
ENSMUSG00000012187	5.39379088589853	5.4145101839422	5.40875616179387	4.96419945287307	4.96847629277065	4.96797447034531
ENSMUSG00000032883	12.9148700909884	13.0048834850383	12.9665226509768	11.517153854372	11.5162983955442	11.5282364463533
ENSMUSG00000079470	9.84048764649476	10.0018982645535	9.89600363941287	8.90378358830721	8.86955382133213	8.91698871889789
ENSMUSG00000050711	8.72107650099491	8.81307799394202	8.7641558792314	6.63340915161996	6.58641946896553	6.56686700713647
ENSMUSG00000054702	8.28277006331041	8.30306640953517	8.34670674278777	6.47042057682812	6.49618711940369	6.46572817099162
ENSMUSG00000073643	11.1537838439307	11.2254453019324	11.1838359695719	11.1130242123145	11.1777681494939	11.1268813563486
ENSMUSG00000026248	9.07772219261129	8.99665085095414	9.12057767979374	8.96044284081941	9.05612282245489	9.00044691999392
ENSMUSG00000026249	10.7327828731983	10.6058290124525	10.6731846600017	6.93597629886235	7.01764659043811	7.02341409520496
ENSMUSG00000004364	12.4984734703539	12.5798532869209	12.5509435616199	12.299200359319	12.2536166785316	12.3065339543439
ENSMUSG00000038608	5.62163617465844	5.69435959276267	5.67241712524334	5.12476368862902	5.12763985635187	5.12730227096594
ENSMUSG00000055980	12.098550411425	12.2851161497444	12.3141293804617	11.420725177531	11.4434231956214	11.5623287422202
ENSMUSG00000026142	10.2571238888584	10.2547304867326	10.2943545489983	11.0708432247714	11.0677249922186	11.1310548156777
ENSMUSG00000067158	3.45107309266572	3.48710683679359	3.43069781288894	3.50353230444718	3.4926208436139	3.54883147711337
ENSMUSG00000097564	3.51702836813708	3.51793262967154	3.53815806862653	3.57518640242308	3.50331361618826	3.54987541259565
ENSMUSG00000026150	11.5648282619516	11.5181920692576	11.5476731865589	11.4328764935665	11.4254788361109	11.4505498630592
ENSMUSG00000026159	11.3313911816815	11.3454276995585	11.3939251310663	11.3038607737075	11.3639649730656	11.3836494378214
ENSMUSG00000045658	7.39427819548666	7.4692664540081	7.44778190282241	8.94137392016173	8.97859804895819	8.9258991305258
ENSMUSG00000026219	13.612248494923	13.7614883018109	13.768651367472	13.568045448559	13.5534882448676	13.6503277765996
ENSMUSG00000073633	9.45462781820611	9.37590140856767	9.437743681993	8.58148672475947	8.57577507677131	8.54650963047736
ENSMUSG00000026220	5.32484350980565	5.31217636069433	5.29859421599362	5.94699634640709	5.86068486444729	5.87775232888778
ENSMUSG00000096802	4.04013646780201	4.02311393989583	4.02312834279615	4.26698381585831	4.17924233086853	4.25620534566421
ENSMUSG00000064281	4.18371539579203	4.15317380454035	4.11928773288739	4.14093201636026	4.15216303488286	4.17534911614939
ENSMUSG00000089844	3.87183342864153	3.8685455192428	3.85419780368745	3.89654643024507	3.84072952311453	3.86611819453027
ENSMUSG00000101751	4.36685906725859	4.37327655758398	4.40694918354566	4.37112140760603	4.44178101757871	4.41939765289684
ENSMUSG00000070031	6.01689500753595	5.9736321003225	6.04430157068894	6.3909429648331	6.20702340703376	6.3824157667574
ENSMUSG00000026222	4.14005813222153	4.1320154217881	4.15644153235322	4.20475677215079	4.13196134443687	4.11632133551588
ENSMUSG00000052760	5.38625273150822	5.44361817197987	5.41288943910531	5.96940708821124	5.99136633792153	5.86921546392812
ENSMUSG00000036707	11.6902832385335	11.7782095998024	11.7473342791463	11.6723152270723	11.5818659323472	11.6436958682121
ENSMUSG00000026223	12.7426713635737	12.6936324149972	12.6587028521082	13.0318382759121	13.0701245915764	13.0207722419191
ENSMUSG00000099342	6.42964937993199	6.36122502232048	6.34889524218635	6.29602316299737	6.26384946105301	6.31275064135672
ENSMUSG00000026229	13.1677193675274	13.1245518644666	13.121340909214	12.9464568792003	12.9346383831615	12.9187520138959
ENSMUSG00000094638	3.50560928534404	3.49694977837194	3.52659675446746	3.51301497301249	3.50741365427542	3.45719824899415
ENSMUSG00000062590	9.5695784107899	9.50969258964538	9.45653393238001	9.33251462900614	9.36122144271644	9.35357712597626
ENSMUSG00000026234	15.4819894065205	15.5371118260908	15.5010661551869	15.5673792033034	15.5670121724416	15.5621152407284
ENSMUSG00000073627	6.22794520887971	6.25476049148553	6.24215275035871	6.19900221457083	6.19612743824455	6.20864434199802
ENSMUSG00000026238	16.0387307976904	16.0026733012626	15.9879656781279	15.5944440160395	15.6080279397815	15.5584127415084
ENSMUSG00000026239	10.5929260081469	10.5169311626438	10.5066407626555	10.1629297067594	10.3507193494203	10.2049179203232
ENSMUSG00000026240	10.0868567196874	10.1049199876315	10.0345656241009	9.99398891560792	10.0178582819501	10.0348727846847
ENSMUSG00000053333	9.01634075239165	9.03363787210062	9.09324806554639	8.63599218315992	8.68467318107947	8.58168473954074
ENSMUSG00000084106	7.47030300483558	7.44436828959979	7.47702284097959	7.39078204327684	7.46788341938913	7.42921357749826
ENSMUSG00000026247	3.43899541674847	3.439027077582	3.44443739621648	3.58838070735306	3.51871738408387	3.60447493756856
ENSMUSG00000026254	11.7569805700238	11.6935730252668	11.6814630326709	11.5811026441624	11.6316776030493	11.6006583587509
ENSMUSG00000026255	3.54326680684786	3.54900383225081	3.57960677100551	3.62673822170292	3.59172023780022	3.60289240466162
ENSMUSG00000048000	12.1093409869598	12.1973682341976	12.1990194741457	11.9101994238091	11.9249268093645	11.9246072717517
ENSMUSG00000026259	5.81698379104567	5.85886328346395	5.82547447956155	6.47582794458887	6.32471137346815	6.3301885778168
ENSMUSG00000026289	9.98555951920994	9.96142009548761	9.97693338714684	9.88046650687669	9.83154305110212	9.83319454047303
ENSMUSG00000070738	10.6827141779077	10.7072400907107	10.7474384905907	10.8730517470413	10.8685552270028	10.863916465157
ENSMUSG00000005501	11.5689690441264	11.6653174020243	11.6944554310905	10.9967320157976	10.9636056128213	11.0195384987088
ENSMUSG00000090124	7.5821663813818	7.76863049506465	7.65304316216594	6.45912141432513	6.65802437121835	6.53481469138073
ENSMUSG00000090145	5.51120571996898	5.61081607158468	5.4701032513112	5.06003768461915	5.05750920528623	5.05697448871678
ENSMUSG00000054545	5.25177323817339	5.19087802609239	5.21993493175791	5.01407677169913	4.94489769597148	4.95099771287895
ENSMUSG00000079429	7.57212368532829	7.63287866485291	7.596055500281	7.44246801222941	7.55833907079114	7.55765650109398
ENSMUSG00000044783	12.5927573035092	12.6532081304089	12.6378641662914	12.0423547257437	12.0337993293662	12.0645977491428
ENSMUSG00000049866	10.4446448893759	10.5271704332788	10.4577669254693	10.4461995688721	10.4772182121086	10.4530902753044
ENSMUSG00000036206	10.8492188889626	10.8282433093023	10.8411249231041	10.900556548174	10.8626883416806	10.8228703021308
ENSMUSG00000055013	10.6533241286071	10.7531477659636	10.6738317563682	11.2663075781013	11.262445999119	11.2864954181208
ENSMUSG00000092627	3.4844259569424	3.50410399020095	3.40288353166921	3.34088523034897	3.34140661596544	3.34134521562514
ENSMUSG00000044337	8.43861959722619	8.53088351974775	8.38506561570839	9.63112541549627	9.65117775141734	9.63493320260176
ENSMUSG00000034432	11.2522974218879	11.1779282255028	11.1916252448205	11.2683553707056	11.2358263179685	11.2477375684839
ENSMUSG00000048126	12.7040128221417	12.7616195096729	12.8126098891478	13.8261691883084	13.8146349606852	13.8783221209809
ENSMUSG00000026305	12.1982239075425	12.227310195976	12.2358314672958	12.1773624974367	12.2351081780031	12.210247679361
ENSMUSG00000034353	7.74833626412895	7.68438700887755	7.69662193225363	6.17545725162337	6.19149196629084	6.14974505563816
ENSMUSG00000034343	10.6804097723085	10.7135243040956	10.6506743377007	10.5691421449199	10.5438386180293	10.6170907944445
ENSMUSG00000026307	8.90205906763828	8.84973155410891	8.84722468045482	8.98896690460433	8.9647516473725	9.01362927314869
ENSMUSG00000047443	3.87316724426057	3.88433815309952	3.84858016580022	3.75620936553405	3.74870026522024	3.77653148838687
ENSMUSG00000026309	10.6984934345579	10.6747811827113	10.6094120594937	10.490324612997	10.489707361528	10.4279896336352
ENSMUSG00000067071	9.70796239981468	9.64036181310204	9.63998424466321	9.23446200516582	9.32808321045718	9.18447829292389
ENSMUSG00000055866	7.89468472660789	7.96030140454664	7.9096212160383	8.16878337542542	8.21177083334883	8.1913804404103
ENSMUSG00000034292	9.42115399585451	9.37803178102808	9.39889370386528	9.19626647605416	9.34939683780271	9.20744944304824
ENSMUSG00000026311	9.62753880850324	9.62629017805857	9.65470238812366	9.49592897387057	9.57697825730805	9.53500725476234
ENSMUSG00000100980	5.54868725424697	5.5852072974977	5.59428543332266	5.53011619625883	5.55617459795802	5.59496983064979
ENSMUSG00000007805	7.96714932481591	7.83884171926778	7.88756339217481	7.90496826223947	7.84426915611874	7.76120276048664
ENSMUSG00000026313	9.8927103888912	9.95306470020551	10.0136600025399	10.5836270667975	10.5731581465256	10.5841573501588
ENSMUSG00000026260	11.9870021983713	11.938535006406	11.9159836797981	11.6995824073	11.6916914882651	11.6773611376932
ENSMUSG00000073616	10.5988330619251	10.4782007138548	10.4593182150479	10.2779973505403	10.3341836161966	10.1416737657154
ENSMUSG00000034220	11.4929675674004	11.5492878016453	11.5317139986396	12.4404805312596	12.4761687862588	12.3992223737564
ENSMUSG00000026269	6.83301663405991	6.87921889675393	6.82790171394945	6.98247512836752	7.08107258455565	6.9256894276095
ENSMUSG00000026270	9.6897217756104	9.58551457623359	9.61360540959235	9.00474535899528	9.09959141154464	9.06003471153394
ENSMUSG00000084989	10.1305138735953	10.1314578278595	10.1325945006016	7.71972566369463	7.71448144136997	7.65613596475118
ENSMUSG00000047793	14.6318916880089	14.7997552128065	14.8537502508698	12.9595544029929	12.9911329655016	13.0828170124009
ENSMUSG00000026273	8.55299986559415	8.54423589089524	8.54432340066788	8.34470714726963	8.40639336957749	8.38364607482697
ENSMUSG00000026274	9.72597312219064	9.73113076598353	9.73509219044384	8.89907748148576	9.00287558320188	9.05975660537067
ENSMUSG00000026275	11.5557504273411	11.5101485951222	11.5540880135786	11.1585744674861	11.1720108915746	11.1395149711329
ENSMUSG00000034088	15.2161601342536	15.2380005640958	15.2527243226323	14.9746255080823	14.9569873158604	15.0181708759861
ENSMUSG00000026276	14.2043934647462	14.2412754851895	14.2554908826583	13.8388663964602	13.8199667042301	13.863393030252
ENSMUSG00000034066	9.80214329333261	9.96483345368388	10.0091300014426	9.97429430457869	10.0253461071002	10.1057731862922
ENSMUSG00000026277	11.7794754973664	11.7084642901059	11.7335174812317	11.5941027522178	11.6255896588605	11.5579194820176
ENSMUSG00000026278	8.65361347847773	8.65776775777648	8.57618395147971	9.57833109046084	9.60180379724643	9.55406425599984
ENSMUSG00000026279	10.1604783516672	10.0917762111003	10.1473847649512	10.2032721618338	10.2309622313887	10.1259118128954
ENSMUSG00000026280	11.0156819064343	10.986801754354	10.9701775705493	10.6023395271404	10.6407317975171	10.6758383092594
ENSMUSG00000026281	11.3795972525526	11.3026760680556	11.3331081278641	11.040987916312	10.9931049585291	11.0536704650629
ENSMUSG00000026283	10.1607697500967	10.206189648623	10.2337947459882	10.00261228814	9.96989798553033	9.9548306375591
ENSMUSG00000073609	8.34469654279204	8.30914606357495	8.31389171648533	7.87228803858855	8.01062956894286	7.97888424297182
ENSMUSG00000101660	3.64764167580527	3.65868032738171	3.64461096635767	3.59700177423774	3.63512842689645	3.62652102411353
ENSMUSG00000093805	3.32656447856062	3.33744302143449	3.35260239736201	3.34779617683184	3.31055280432383	3.36421573081534
ENSMUSG00000100347	3.56205572554639	3.55308776353683	3.56339867840212	3.55220443871842	3.58728162996178	3.60463120876432
ENSMUSG00000051185	9.11935863107773	9.12890643614244	9.07890298965681	8.90242614832299	8.83342971194421	8.71251102378901
ENSMUSG00000081051	7.90189189136441	7.67930858995753	7.74399009569911	7.92128143107488	7.9880182299659	7.9494214229626
ENSMUSG00000040710	6.03177443928872	6.00730151959441	6.12167471867135	5.3796184245203	5.37567424604842	5.37521554162623
ENSMUSG00000044757	3.7711270658494	3.83614968417981	3.84133352245664	3.81866856115878	3.80784892572181	3.82590596310452
ENSMUSG00000044768	9.59167533913641	9.59860008918901	9.61073488692391	9.71871553012574	9.65770090425664	9.7395787676311
ENSMUSG00000040648	11.5486821924595	11.6563757376882	11.7081778990405	11.4086576013703	11.3327954570905	11.4042552655585
ENSMUSG00000026333	7.95870069942041	8.04891822626601	8.11142991588127	7.69821021387359	7.68036158414003	7.66638790157736
ENSMUSG00000026335	12.7854373760059	12.8380948608846	12.835503541517	12.4671398365632	12.400707741287	12.4770473793054
ENSMUSG00000089782	6.36153220778273	6.3195154507225	6.39348178766795	6.39972690057303	6.48966344195785	6.34032248751836
ENSMUSG00000089706	3.47907067455141	3.53903896373611	3.54892576649766	3.48859293151181	3.50162334372794	3.50009902751847
ENSMUSG00000082431	3.3476190300076	3.32537269657173	3.29583100856219	3.29426371567532	3.27880065707097	3.29884713231009
ENSMUSG00000099835	3.98421129322221	3.93123734004929	4.0145721233283	3.9836312044543	3.98278980169965	3.98696575066765
ENSMUSG00000067017	11.2268273885035	11.2893383743852	11.2868446700978	11.4968976081659	11.4731562692911	11.4781633673255
ENSMUSG00000056536	11.7073314351159	11.8683653557727	11.8638795760996	11.8423733323325	11.7805787774916	11.8883377944306
ENSMUSG00000026319	10.276388988795	10.4157656526161	10.41065432061	10.1811497791267	10.159444313617	10.2171767391788
ENSMUSG00000026321	4.94450758632903	4.91424443125241	5.0345479412404	5.00239079829058	4.97104115586514	4.96680961671239
ENSMUSG00000099843	6.59094809064479	6.57764290443914	6.61875468707071	6.56625167632488	6.59303125608575	6.55525516961013
ENSMUSG00000038866	10.3243086180455	10.3974015750768	10.3945211546523	10.4162468647999	10.3744882271779	10.4589398841817
ENSMUSG00000044340	9.13340503940024	9.12741137545572	9.1994977336546	9.98106928834798	9.93835139662957	10.010561715223
ENSMUSG00000057329	9.04336361212128	9.16441170240382	9.10337655273231	9.36601578226094	9.49012413729462	9.53960753465576
ENSMUSG00000009905	10.7370978707592	10.7262938241851	10.7473243888394	10.5074120243463	10.4745402463687	10.534028529141
ENSMUSG00000009907	11.8602367196876	11.9090532880662	11.9059863253608	11.7775751231397	11.722759823139	11.7766389927107
ENSMUSG00000026315	9.85391216503417	9.85440341526215	9.87142729288411	6.78809790568687	6.70795570002801	6.9524653733949
ENSMUSG00000047216	4.12484757566104	4.16281538189523	4.08749307384256	3.92568598064391	3.92659962157395	3.92649212099979
ENSMUSG00000038702	10.8182392321622	10.9207136959526	10.9253577308653	10.3383851551828	10.3554355097911	10.4049278134433
ENSMUSG00000026374	12.1292569130178	12.1758350286878	12.1239866130245	12.0977735169311	12.0899039866095	12.064590983993
ENSMUSG00000026377	11.1078920986544	11.0271979713726	10.9933977508373	11.1262593827387	11.1757362745869	11.1566928377605
ENSMUSG00000064302	11.6445992837596	11.7728645161476	11.7875185335713	11.2235246835117	11.1817711968279	11.2758111134767
ENSMUSG00000026380	5.96055246186989	5.95670083184625	6.01061876882727	6.66540782606179	6.5914383363589	6.65769466730035
ENSMUSG00000048402	8.86953430099513	8.88550041360913	8.97952651939127	9.90554551026265	9.91076464379511	9.94226278502483
ENSMUSG00000037035	7.94292121623659	7.9325278308935	7.98611631496681	8.87189287693254	8.7700885489693	8.72474597349141
ENSMUSG00000004451	11.9636049664874	11.9498143813388	11.9278857537445	11.5418451109319	11.4994530692067	11.5010665933144
ENSMUSG00000098923	9.17732195801936	9.19082886895156	9.20775566368102	9.46096706897067	9.43070868109513	9.46680788396377
ENSMUSG00000026383	7.47371510218815	7.52452660241967	7.62206233807628	7.11957463953469	7.06116332191444	7.26213790983401
ENSMUSG00000026384	9.58121622413098	9.77146649295392	9.77303575694131	9.37695583010898	9.42861514155787	9.43848662676347
ENSMUSG00000036975	8.0481827469765	8.04125715530894	8.09842505407805	7.76322534135771	7.76979579515127	7.64432023332443
ENSMUSG00000050777	6.12909130285197	6.09479505989523	6.0951573849534	7.45609957449784	7.55044655428763	7.51506258567835
ENSMUSG00000026385	12.5317340078158	12.4987057605734	12.498223929627	11.1735814353126	11.1760630245674	11.1290033422085
ENSMUSG00000026388	6.22993757348569	6.16565591622245	6.18597940542165	6.21447469738867	6.27231703967904	6.19501368689364
ENSMUSG00000026389	12.8463858435071	12.7979305425222	12.8314855473268	12.381694852055	12.4311502646	12.4064163190477
ENSMUSG00000058665	7.51354587525633	7.60613421195877	7.52438722400178	6.05817671547068	6.11223790869694	6.09702835308212
ENSMUSG00000003721	10.4226963738407	10.3943535679862	10.4970844358213	10.5216170883342	10.5229578891008	10.5724850933112
ENSMUSG00000104253	4.42377491909375	4.37557105071212	4.40423238512676	4.38461726522035	4.40284397092409	4.34066971789332
ENSMUSG00000101791	3.68793273038473	3.68859413895833	3.67305976623458	3.79152396826086	3.7583851950461	3.77482072652744
ENSMUSG00000026339	11.2921957723218	11.4100204949782	11.4367245702009	11.4780511804358	11.5007469655553	11.5322450125663
ENSMUSG00000001674	11.7602117705358	11.7461891488741	11.7196621360492	11.7958824564493	11.7596451642912	11.7309206609792
ENSMUSG00000026341	14.0852405375756	14.1096431580028	14.0708521934005	13.8974205088983	13.8692910607338	13.8721565324687
ENSMUSG00000026342	11.538095259893	11.5901646181133	11.5308056918736	11.0692405616137	10.9703525748735	11.0139460839422
ENSMUSG00000026343	11.2495941600536	11.2000784681319	11.2507666648695	8.65435608139295	8.81250062802664	8.81190443535423
ENSMUSG00000026344	8.79601584636735	8.90258152650666	8.91602102901079	6.33139624994126	6.45007624930653	6.37922780462649
ENSMUSG00000049690	9.79277516449974	9.95993245255462	9.91719915223666	9.03660944719335	9.00375042589419	9.07280721656503
ENSMUSG00000036155	11.013793840975	11.1146052837099	11.2132027609767	9.6316531254862	9.58272585282329	9.69915637672213
ENSMUSG00000099471	3.48100629329	3.477521476984	3.48757395570102	3.45186635000669	3.41631759375501	3.47801209158046
ENSMUSG00000102014	4.1155099786201	4.09340608609043	4.10349309340629	4.09032832579943	4.12008778005111	4.11079023766316
ENSMUSG00000026349	10.6119938112088	10.7172841227595	10.728086248032	10.4451358002753	10.501854641502	10.5249118972093
ENSMUSG00000036104	10.9434239786147	11.0606587512476	11.0300676153255	11.1954119945866	11.1704301962302	11.1475744994658
ENSMUSG00000036086	9.27000918538696	9.31769855225974	9.29507942042968	8.82638982649697	8.78978223442235	8.79135505234655
ENSMUSG00000104164	3.55409138280165	3.69735476599827	3.6486815804119	3.57894100839831	3.54891099632039	3.59727795868301
ENSMUSG00000058603	7.18567933691114	7.03017323096709	7.05471527900618	6.81938026934069	6.90291217274482	6.84544436846206
ENSMUSG00000056211	11.7411206493622	11.8352877423412	11.8664047409475	11.6323043788138	11.6031630439439	11.6476939057869
ENSMUSG00000026353	12.6026309142037	12.6519099318258	12.5934203823761	12.5920924391122	12.5823845760115	12.6092500493653
ENSMUSG00000026354	3.5057783127847	3.50660033604408	3.54654317275846	3.5483005159512	3.51127928849394	3.54360375274406
ENSMUSG00000026355	12.4535831710505	12.4049913779963	12.4260174307805	12.5087983826758	12.4796271756901	12.502501635887
ENSMUSG00000026356	12.4770856681307	12.4669648379324	12.4381407653964	12.342219430292	12.3491286278473	12.3216109834552
ENSMUSG00000100078	5.43685845949844	5.34573572483567	5.3811654012193	5.32760262140193	5.37873665904832	5.41859540362804
ENSMUSG00000026405	3.33141110496085	3.32845729367158	3.36556960223043	3.22824253940561	3.22872363271431	3.22866697580165
ENSMUSG00000026409	9.2852867643745	9.39454987069355	9.42206865308727	8.8950419594701	8.80296178007955	8.9521917762448
ENSMUSG00000046404	8.76932190009236	8.850312456905	8.85253910877009	8.46571435538502	8.38967352019187	8.36403710970383
ENSMUSG00000042510	6.21018512400576	6.23942633734614	6.26037517432887	6.06040441197268	6.06275071239952	6.02218757281047
ENSMUSG00000016528	11.301799952065	11.30213543738	11.2905350302278	11.8184863027231	11.807796205046	11.7789797347413
ENSMUSG00000016526	5.68595957308921	5.70331920486208	5.66969310718143	5.98645403098061	6.02796108084372	5.93342691784979
ENSMUSG00000026427	10.4161498677712	10.3848616185224	10.4321514117116	10.3388492421001	10.3447662734346	10.3015440958571
ENSMUSG00000026430	8.18623184290295	8.21099267591625	8.10962871347851	9.49422336458777	9.45020750603617	9.44621192034205
ENSMUSG00000042349	9.14022298944953	9.19392164936777	9.16439478461496	8.91776720618305	8.91142774350808	9.00069940788955
ENSMUSG00000026425	11.9004464342851	12.0191852939209	12.0460334963884	11.3330574538067	11.3448226337873	11.4083145152605
ENSMUSG00000055184	6.73769498716002	6.60871527585532	6.64683033549528	6.61176567470854	6.57499700533757	6.59912270931503
ENSMUSG00000052688	7.50431471421624	7.54161411416438	7.58538890306962	7.81450026733082	7.98510515377853	7.80596881316794
ENSMUSG00000013275	11.1501156850358	11.164233647239	11.2046388864823	10.2221817918826	10.2392888231906	10.2445819573462
ENSMUSG00000026433	8.87537014993284	8.74580438007694	8.69021253191295	7.47879633977977	7.54283438081957	7.53584251521969
ENSMUSG00000026434	13.1569368949486	13.2114963995031	13.21509132377	12.7227988084496	12.7195504083448	12.7324376175541
ENSMUSG00000026435	6.34967871677787	6.3516781790467	6.34210721860725	6.41705172479556	6.47546439001296	6.3590578996319
ENSMUSG00000026436	10.9393261269259	10.9675720740471	10.9774064059573	10.5316369267333	10.5118988513284	10.4776994224522
ENSMUSG00000059149	9.83375692706941	9.97532396712793	9.93859732484573	9.61723877457104	9.50924704960694	9.52030349640194
ENSMUSG00000026437	10.322862519552	10.339893131661	10.2600140942128	9.42266756451271	9.31898681674355	9.35814540396932
ENSMUSG00000101549	3.77080038887501	3.77102461370128	3.77108241171705	3.94347716346667	3.88049651918794	3.9266786616065
ENSMUSG00000042115	9.64424303924885	9.51145985639346	9.56459592079222	10.3965885553739	10.3635721795248	10.3544132142798
ENSMUSG00000009772	9.44871652569118	9.59288558986359	9.56548260670887	9.18275598074981	9.24688018105802	9.2164269766589
ENSMUSG00000042066	9.41584437447793	9.32653333507545	9.34291783399984	9.23833636967254	9.29649182856424	9.31477285550311
ENSMUSG00000042046	10.7508585546338	10.822556778833	10.7859252011178	10.7208952466329	10.7159335738823	10.7732751620698
ENSMUSG00000097760	3.72554656764181	3.6836977683457	3.71823646629964	3.68372057869529	3.65910254372559	3.71230277585679
ENSMUSG00000026439	10.7461260821767	10.7982498102147	10.7969133247096	10.884697904519	10.8931530357213	10.9334589532535
ENSMUSG00000048174	6.74800734052098	6.68695024489564	6.68005276904017	7.11572720413389	7.12396271553434	7.14361706727491
ENSMUSG00000053024	4.0485562846325	4.14223695617043	4.14313354769618	3.91314432312574	3.91405488955281	3.91394775285262
ENSMUSG00000026442	5.40209078135874	5.39308484402566	5.47099921120939	4.96187265204027	4.96426418635791	4.97280347001387
ENSMUSG00000054387	11.3618270430501	11.4690790482121	11.5080037333689	10.9736903842645	10.9891794986192	11.0660866823641
ENSMUSG00000100228	3.46559676212486	3.45212758071017	3.47210282151384	3.44669659470009	3.45567710601652	3.43345331821926
ENSMUSG00000026447	7.0088733856465	6.95695972647759	7.05042686181264	6.53549980105899	6.68261311497126	6.66820040619659
ENSMUSG00000102425	4.12526874048704	4.09878074442925	4.09431146327259	4.08014926958411	4.12716267025983	4.11131715666471
ENSMUSG00000046062	12.2077995362981	12.2944152750491	12.333690949799	12.2681305732741	12.2591374951308	12.2534478142534
ENSMUSG00000041757	6.12699778124822	6.22219365546621	6.18203850079115	5.98807078504791	5.98842751294279	6.00513311607647
ENSMUSG00000070643	3.95939254154108	3.93050670154571	3.95413515697309	3.77114780167126	3.77194862060399	3.77185438000311
ENSMUSG00000090553	11.1101790094367	11.0707064396411	11.0335126240074	10.896617547196	10.8977859185335	10.7744776778784
ENSMUSG00000102976	10.1278173118999	10.2785403674294	10.2705942962793	9.84177579242668	9.88782389957723	9.87687046943283
ENSMUSG00000094410	8.89903840581078	9.11566310187518	9.16921239163993	8.40097434341295	8.49169507599477	8.68188876652551
ENSMUSG00000026463	10.1546852147326	10.3272000554539	10.3064388269468	9.83820437869483	9.7723036056377	9.95955235506763
ENSMUSG00000010311	4.21275638244925	4.10706319537611	4.12240825684221	4.13375936150868	4.2020718477893	4.13454996898174
ENSMUSG00000041577	11.5931414446731	11.6020698669363	11.6203649629042	8.19207585795514	8.11705284945657	8.17120352286869
ENSMUSG00000041559	13.8850408004637	13.8557305844419	13.8684994996732	11.4066846605121	11.4050870099875	11.421652329639
ENSMUSG00000020423	9.88350799001811	9.91302412170064	9.84969106896616	8.84195969284639	8.68579805136034	8.94109255345973
ENSMUSG00000064246	7.07454083374731	7.04454238610948	6.97977069168112	5.91858753008105	5.90417340319414	5.87940456988666
ENSMUSG00000042429	3.29518353342269	3.26103518571298	3.32092728100882	3.31785805689966	3.27385182490621	3.25164403562793
ENSMUSG00000026458	3.7276057200961	3.6585039498691	3.6882363031351	3.61960493641713	3.67592289857238	3.65365744888899
ENSMUSG00000042305	11.4991806477368	11.5105584446133	11.4684946343856	11.3170983580196	11.303309518095	11.2945061269678
ENSMUSG00000026456	11.2579535070922	11.2225589723445	11.2659896646078	12.7412557711996	12.7548516555249	12.740577986625
ENSMUSG00000026457	12.0970160098902	12.0594106765267	12.0668322793468	11.9682684496888	11.9311683830266	11.910178118537
ENSMUSG00000026455	10.040049545499	10.0169900918821	10.0851948948969	9.84382705100699	9.84323619233766	9.82199385855947
ENSMUSG00000042229	10.322222081305	10.4115616075793	10.3568912107754	10.1543309383925	10.1960086955573	10.1966651169507
ENSMUSG00000042207	12.1084781378388	12.2559901577291	12.2143173735994	11.5077503160517	11.474704298	11.5454718776776
ENSMUSG00000073557	10.2587609738364	10.3902102475674	10.3739154984842	9.77618706284132	9.83456050231269	9.85023386075054
ENSMUSG00000026429	8.05618327892631	8.01625633290821	8.0229194085198	7.70491234568726	7.6423327236141	7.84277659270064
ENSMUSG00000042793	5.61539380504634	5.63819109866265	5.63842346744496	6.49694491688366	6.36594549919608	6.4174660077244
ENSMUSG00000097993	5.68772254308935	5.59352703109043	5.6166863789605	5.7862844757112	5.74638207419655	5.73908600554122
ENSMUSG00000026426	11.1005038362638	11.1537305295804	11.0560961777858	11.1477183756563	11.1693340373056	11.1338408790909
ENSMUSG00000087721	3.5712324240174	3.59180182085542	3.5826035987577	3.53577981747999	3.5682484491036	3.53909408267141
ENSMUSG00000085311	3.42232678371139	3.50009597937836	3.458166551433	3.4106719214651	3.44862760904078	3.39844802659769
ENSMUSG00000079139	10.5908181453226	10.619118033728	10.606398128961	10.5360746214326	10.5150970571505	10.5459261758478
ENSMUSG00000041926	10.6467875353663	10.5849275085148	10.6000240350641	10.5069193307921	10.5112099681567	10.4564093389272
ENSMUSG00000062580	10.9329265034458	10.9450482176966	10.9117239655777	11.0002243992414	11.0501594707428	10.9960177257606
ENSMUSG00000048096	7.50500885939975	7.55542456366302	7.49316176724888	8.85456818371897	8.90619426373356	8.79384662303195
ENSMUSG00000041889	10.6123512859487	10.6261249753483	10.6127899688527	10.7998883158413	10.7704393658419	10.7407308754831
ENSMUSG00000041879	12.9998732511419	13.0678708819564	13.1072238798353	12.7573859506172	12.7738896631384	12.7999629898595
ENSMUSG00000009418	10.5215760088059	10.6439562900332	10.6602602160864	9.85991362436824	9.82790024333329	9.92654664254997
ENSMUSG00000090399	6.06258053389183	6.21508990999272	6.24710956666155	5.99135008827274	5.88613529909163	6.03322087750391
ENSMUSG00000026421	11.6373204452849	11.5296257467707	11.5444029666992	12.4079772934251	12.4356876035684	12.3878716120007
ENSMUSG00000041801	11.9387224849846	11.8418069037582	11.8000509961196	10.9969621260331	11.0494134009202	11.0090311535139
ENSMUSG00000026418	3.82161322007825	3.84274013150145	3.82754978338707	3.96407839084803	3.91694510487785	3.88165040423013
ENSMUSG00000026414	5.9087131851255	5.91734152250433	5.91077591714991	6.74636254181767	6.77506209346175	6.78041973069179
ENSMUSG00000026413	8.41396295567125	8.37678795635623	8.43236101739801	8.3230073010296	8.36323584242615	8.33299534414138
ENSMUSG00000026411	11.3568715192306	11.2190206294604	11.209971482882	11.3001907563079	11.3224684184339	11.2779261793261
ENSMUSG00000086264	4.57848972101249	4.59624721587876	4.58483519083606	4.83814410991371	4.84110797658552	4.89572933795948
ENSMUSG00000041642	10.6035087269436	10.7160889288804	10.726313871774	10.7633924537656	10.8211992467246	10.8600319125897
ENSMUSG00000041605	7.9789617012237	7.88718736613991	8.00058942881635	7.59126666639686	7.62983421390511	7.71660478677511
ENSMUSG00000041570	11.383917920962	11.5763439199026	11.5801779721892	11.2367760485481	11.2533213927448	11.3140171372221
ENSMUSG00000097403	5.13072716446563	5.01742349744802	5.00142512052681	4.96533571532357	4.83982187334239	4.8524747522936
ENSMUSG00000026404	9.13961562188297	9.10860578243701	9.13075038063694	9.0407085709197	8.92584110199751	8.97865665390948
ENSMUSG00000041498	10.2485552478844	10.3815626736991	10.3997233037298	9.81300037723226	9.76547205169181	9.87001285739493
ENSMUSG00000041483	11.0841445816083	11.1692366784593	11.1587380182076	10.7208493533307	10.6480858993548	10.7294158398567
ENSMUSG00000097113	6.01627600926471	6.01547243243321	6.0443279539438	5.80186922361687	5.73103722113157	5.81628968101298
ENSMUSG00000097448	5.60435733634625	5.57512406479597	5.57631160087814	5.40929083827815	5.40291900989434	5.5156729656342
ENSMUSG00000098243	3.47666551013323	3.47714819934172	3.48249502831258	3.58515434972642	3.5503771615128	3.53480439765786
ENSMUSG00000098206	4.0550303840771	4.03875596407172	4.06231869758776	3.97464478030879	3.97536022854247	3.9944645485468
ENSMUSG00000026393	12.0745951925198	12.1843489019282	12.1820341379936	11.9167139745786	11.8641865830591	11.9135830489313
ENSMUSG00000100459	4.98037345925699	4.92488834676415	4.92120699040747	4.8124896102332	4.88574577445799	4.94892964428177
ENSMUSG00000019230	9.34485589279643	9.41359551231625	9.39520041676048	9.93490864141319	9.90991405610966	9.90955758340299
ENSMUSG00000079283	8.67500316808065	8.505523945615	8.56374813681707	8.18863593646935	8.33670192703448	8.22260272742812
ENSMUSG00000056268	9.37080398022148	9.59052336228977	9.5056283891849	9.33700071319472	9.35513513381838	9.40625709283364
ENSMUSG00000033964	11.3469154454158	11.5000656900696	11.5017366149048	11.110789659589	11.0734720321857	11.1962145072912
ENSMUSG00000033952	11.3284277851467	11.5094431570902	11.5166184450692	10.6755707457807	10.6402886922212	10.7262741513253
ENSMUSG00000104496	4.74068795605554	4.761304437477	4.83593539022039	4.76870365691878	4.74698843380684	4.7372411350326
ENSMUSG00000026365	4.22997587310484	4.24712337740931	4.26385359003472	4.42697460092562	4.42433157302556	4.45511742341647
ENSMUSG00000052726	6.49521049373132	6.51045482547327	6.49972952306742	8.93092728731933	8.99671826796926	9.05842496691107
ENSMUSG00000101795	5.8483237876287	5.87273629108357	5.96173771175861	5.91960178326267	5.92512368489976	5.89657407754081
ENSMUSG00000026361	11.3768862491199	11.4816535954424	11.4690855062092	11.2337664664539	11.24810952633	11.2619831540563
ENSMUSG00000033849	4.10839237869471	4.14304604113474	4.11518128750091	4.12299193313655	4.07732606825637	4.14167974426157
ENSMUSG00000018196	10.0836667914272	10.0680791110584	10.0862634204464	9.66535931749247	9.62313468768637	9.60565522693268
ENSMUSG00000018199	11.7729802284945	11.9369615528872	11.8550353059118	10.9161020602783	10.8849995730524	10.9148455523725
ENSMUSG00000018189	10.4900006482866	10.4729110971325	10.4681406110434	10.178380556426	10.1663889264513	10.126484050776
ENSMUSG00000100455	5.45682949957192	5.51526731252269	5.53662070448062	5.49902752536795	5.50066422368017	5.55061382106703
ENSMUSG00000026360	10.1051015904309	10.0105353144756	10.0850697788816	8.30025780002651	8.3070745361944	8.19223493930162
ENSMUSG00000100441	3.50708238090616	3.52294931964084	3.52817996524208	3.51846156403166	3.54386537816993	3.48741436867005
ENSMUSG00000035131	6.32081557585387	6.38116583047567	6.32051256879428	5.54273994978017	5.53933229166997	5.53876242306575
ENSMUSG00000056220	11.0424433859238	11.0596424848804	11.0343170258073	11.5025660579724	11.4833511174122	11.529457762719
ENSMUSG00000097028	5.50334287453769	5.47053533938325	5.47121791401152	5.69881898783054	5.6310916633352	5.61347152756362
ENSMUSG00000032487	8.80595067494935	8.87826662059392	8.86878518212934	10.5517403418125	10.5154167441504	10.6504123650684
ENSMUSG00000097754	5.76247571208405	5.77138620570995	5.77987721547712	6.76609569734932	6.77431774736717	6.85271199619228
ENSMUSG00000099875	5.09256655439833	5.10864347260974	5.08280922115874	5.09588451844997	5.07561473055875	5.17071646274809
ENSMUSG00000006010	10.7478024101736	10.7940313278111	10.7892313111096	10.7428709378632	10.7268916851112	10.8568655220066
ENSMUSG00000006005	13.1858739741772	13.3179466731071	13.3367884503401	13.3439114635459	13.3119394193328	13.3933673534664
ENSMUSG00000006014	6.32401481167422	6.38894584382379	6.27094265534151	8.26140136129895	8.34485889791468	8.34201712767334
ENSMUSG00000066842	7.50271938151455	7.3617741236847	7.47611716122025	10.7474962446765	10.7369020590563	10.8831318336155
ENSMUSG00000100954	5.84756608332981	5.91080159249602	5.83626478113875	5.91896984500293	5.86717564644914	5.97834357930717
ENSMUSG00000023150	12.3641858591359	12.3834349815651	12.3885778111375	12.4210831123395	12.3962732228491	12.4432016925098
ENSMUSG00000052748	9.12050782473933	9.1297189367167	9.12515353036761	8.9822854163491	9.01791666187014	8.89106766084394
ENSMUSG00000053286	10.7613101603056	10.7692244080785	10.7270573713553	10.4238163214713	10.3725366083683	10.4145106861632
ENSMUSG00000103928	5.34896803036711	5.38148035209581	5.41047641908245	5.29990224157818	5.35094572597801	5.30396326558135
ENSMUSG00000026484	11.2326804783597	11.2278346028448	11.2412857526375	11.3985565572648	11.3859785894053	11.3671679743626
ENSMUSG00000026483	8.5498724287282	8.48775435478037	8.55059465385224	12.2431753879367	12.1996843868729	12.2887050741128
ENSMUSG00000100594	6.39464221509727	6.43546326030045	6.37638081545102	6.49429684708308	6.3715746349523	6.49102586994266
ENSMUSG00000043019	11.8646676663047	12.0071576158858	12.0227201597304	11.7991815388911	11.7632558162983	11.8049750689167
ENSMUSG00000032666	9.35843735863746	9.35546816840756	9.4070977773151	9.90430423046513	9.82973186454146	9.96191438155925
ENSMUSG00000014980	9.95038858881365	9.89568889963898	9.90805227466118	9.88335650803945	9.92982159421727	9.8569698158801
ENSMUSG00000026482	11.1549665101441	11.227028731535	11.2409233045948	10.9631740577287	10.8600354882435	10.8566936549461
ENSMUSG00000080950	3.36250191189323	3.37835418817582	3.37864759366402	3.367966644765	3.39062585647535	3.35470433316574
ENSMUSG00000008475	12.8617819359703	12.8465171261917	12.8363981205947	12.7872567326852	12.8381066246532	12.7922526262023
ENSMUSG00000042772	11.5010128164514	11.60320696029	11.5891894997257	11.4968433100041	11.5022331140141	11.5255083075127
ENSMUSG00000042751	10.5868553140093	10.5700606080937	10.5796561652605	9.58125121570034	9.60725425697289	9.56688124307706
ENSMUSG00000026479	6.80192585409473	6.86984998964024	6.82024035399075	6.95939341595702	6.89584060381403	6.94120783467657
ENSMUSG00000026478	13.4986323237495	13.6089089866815	13.6115384764916	13.3524554401113	13.3412423491551	13.3684295663094
ENSMUSG00000042699	13.4157983107653	13.5573792279947	13.5528665259669	13.3883256532575	13.3420472346043	13.4163650536451
ENSMUSG00000099858	5.05441063580659	5.06189202809978	5.02320673810144	5.01186170808642	5.07689967756353	4.993169103605
ENSMUSG00000026475	4.91854737886951	4.89417388168702	4.91550186116642	5.11446198732904	5.07807713786693	5.13849277889215
ENSMUSG00000066800	7.16798708575046	7.12774753547444	7.18228311781234	6.73547158322032	6.76449457542126	6.80764712010219
ENSMUSG00000026473	10.718964203779	10.7298256654712	10.6750897220129	10.8017128450615	10.8166658219501	10.8015658279554
ENSMUSG00000096950	3.65695833855014	3.652792893903	3.65300619806907	3.69465431576266	3.6785195426761	3.74720221030683
ENSMUSG00000056708	10.6853189869	10.6857603677966	10.61031076178	11.195143801007	11.1658399604981	11.0511999234744
ENSMUSG00000026471	7.11377350763568	7.03208928650736	7.1911219483022	8.75051609614856	8.76541481239043	8.72076997843016
ENSMUSG00000026470	10.7634105345103	10.758621516824	10.7509507380957	10.6912462831624	10.6662926638088	10.6847230879409
ENSMUSG00000033722	8.51022835139777	8.59054356549647	8.53610137744288	8.95511872816648	9.01518726869273	8.94207621201821
ENSMUSG00000026469	11.7030334899287	11.8691453445915	11.8991413764847	11.3384628868612	11.3656841073463	11.4648973465677
ENSMUSG00000033701	10.8380658574688	10.8960278278092	10.7607714890204	10.6947956743292	10.7027459404994	10.5859035953797
ENSMUSG00000033684	12.9616292149052	12.91915669059	12.9250905194554	12.8901402325087	12.8823454968771	12.8594153335881
ENSMUSG00000033671	11.1728249873494	11.4271358728464	11.4309946005159	10.7377118250373	10.7256602132887	10.8170141435447
ENSMUSG00000026466	11.477820301296	11.5534908315603	11.5295172964612	11.7633530670297	11.7192675734644	11.7248458024179
ENSMUSG00000050565	12.3520655619495	12.4194852532605	12.4117432205226	12.41379799418	12.3648153046828	12.4002444134588
ENSMUSG00000026601	4.25320325492254	4.25964777354494	4.23067867021312	4.25791455935565	4.27860154041102	4.33105676811171
ENSMUSG00000078193	7.00442733561012	7.03605759408251	7.07312311911539	7.03305010642981	7.10983096996204	7.05841203196558
ENSMUSG00000026600	11.8809496553724	11.9590132825227	11.9453892633496	12.1053957696516	12.073541357072	12.0871422075696
ENSMUSG00000101523	6.21795215053732	6.17104938654501	6.18384634570152	6.24711499627756	6.22777572771079	6.28625739382089
ENSMUSG00000026596	11.5769933536927	11.7280741486283	11.7401134600103	11.3343143397761	11.3745677880906	11.4545697527279
ENSMUSG00000060519	10.0740172264986	10.0417137755289	9.98831070832592	10.6867190604147	10.7238079698249	10.7042640432511
ENSMUSG00000033557	11.8186702315362	11.8760959810316	11.8970405749366	11.6904058890798	11.7386986380732	11.6807539310591
ENSMUSG00000026594	4.50134199893336	4.52201439061212	4.50845586933531	4.49717828028208	4.55136717757273	4.5535806169086
ENSMUSG00000070565	9.6449474104612	9.78830538874556	9.83846461144182	10.0567077294106	10.1081330443602	10.193188464872
ENSMUSG00000049881	9.63475807594694	9.56435468538747	9.54217760995686	9.54142297965595	9.62440648924264	9.55342470683954
ENSMUSG00000026589	10.162202998158	10.1636686676401	10.2592197941361	10.5687218999464	10.6138783225263	10.6415819436275
ENSMUSG00000026587	4.03991264548802	4.03997005579287	4.03998485512922	4.22225079003627	4.304007179374	4.25664228493427
ENSMUSG00000073530	7.88955014570137	8.06430387782347	7.98368698127542	8.15299882595542	8.1807954154724	8.23355372754812
ENSMUSG00000040782	11.9317017570024	11.9368017473319	11.9610767010413	11.9955295825621	12.0203962906818	12.0438192891549
ENSMUSG00000090394	8.46399999933176	8.4678410498088	8.42629299386557	7.66290763043371	7.6569803869902	7.6660743353998
ENSMUSG00000026725	7.20717372308209	7.32042567396393	7.34627591998757	6.59285217423095	6.49734012550225	6.42921786184317
ENSMUSG00000058267	10.6334865974286	10.4782569220458	10.475072020681	10.5150982570551	10.5350411856432	10.4696090915246
ENSMUSG00000014226	12.3784569689818	12.2835167451518	12.2983306701781	12.3185152660083	12.3355855941588	12.3210316441108
ENSMUSG00000026721	10.3694982983721	10.4681192425458	10.4573401570369	10.0079192323464	10.0931726964906	10.1084805095345
ENSMUSG00000103632	3.59379888601237	3.51552209559095	3.53560974587344	3.52590406017499	3.50304291588904	3.48078432881303
ENSMUSG00000040423	11.1648012524566	11.3011286216228	11.3240631520694	10.8730459338624	10.8586643106007	10.9769906548916
ENSMUSG00000043467	9.87136246293055	10.1697036861247	10.2204768828798	9.44025059754915	9.43994388965438	9.54258405100062
ENSMUSG00000053332	12.932223814101	12.8958011996692	12.843320865324	13.171319367931	13.1891288845644	13.1613913265665
ENSMUSG00000026709	10.0075354063916	9.95753614925454	10.0368813536379	9.23942724578399	9.37014403826351	9.34247133054776
ENSMUSG00000026708	8.83031952966845	8.8844821773656	8.9188849240467	8.3643979213748	8.41063645368045	8.37373897399745
ENSMUSG00000026705	10.3481209780058	10.4602588641019	10.4711538828226	10.2142702058624	10.3214031973214	10.293420552656
ENSMUSG00000026701	12.0698611289029	11.9937775228911	11.9304411642349	11.7389699124045	11.6979263241309	11.7376478305411
ENSMUSG00000040323	4.84609688670661	4.79882629409566	4.85405834177838	4.85841056959941	4.83333223198449	4.80433403050807
ENSMUSG00000040297	11.1418927879458	11.278651176226	11.2900288110419	11.0161554466081	10.9911130767134	11.0904651449853
ENSMUSG00000026698	10.2756584956831	10.3282196869594	10.2977652201972	9.50772984190547	9.41848912659374	9.4271770110816
ENSMUSG00000040265	8.68190015709752	8.68972447971909	8.72732205965803	6.97270076587297	6.85030596640645	6.92360898343524
ENSMUSG00000090260	6.10016330329542	6.08106217783424	6.04165882462393	5.41570963295622	5.41403622786629	5.42283613293549
ENSMUSG00000078190	11.7093699413103	11.8250501670412	11.8573584364522	9.75050031925009	9.74316743763993	9.76466950091921
ENSMUSG00000026694	10.4733927231681	10.3886675363801	10.4236377873857	10.2061090731604	10.1772310397884	10.2533209074646
ENSMUSG00000026696	10.4426626368109	10.4239127676548	10.4301703408634	10.3930467260953	10.3431973498623	10.3667188385439
ENSMUSG00000040225	13.1215657842789	13.3469055352024	13.3623093712727	13.0202429965593	12.9921304098879	13.1332624779886
ENSMUSG00000098259	3.85985841169502	3.90323223888496	3.86188316729665	3.82731663888613	3.83795938854642	3.80170769697849
ENSMUSG00000040181	6.9719530409598	6.85404329049975	7.01741986830988	6.14555952456429	6.2267641571081	6.13140537704843
ENSMUSG00000026586	14.2346423928332	14.3246767545143	14.3233668679827	13.3552824135404	13.332683241595	13.3432889932524
ENSMUSG00000040124	10.1131319851052	10.0552242807049	10.0721861568867	10.2832799161796	10.2542929721915	10.3100797375338
ENSMUSG00000026585	11.8131044567521	11.907156035203	11.8812145737265	11.7787074023741	11.7229731126635	11.7577283741506
ENSMUSG00000026584	9.87384068915633	9.87565718054109	9.89238045406823	10.0609383900482	10.1068916468343	10.0915090856208
ENSMUSG00000041406	9.6651813263142	9.74836715167586	9.76973008149776	9.53850839368356	9.53555259547108	9.58533838296862
ENSMUSG00000041396	7.4375361124931	7.30843137655188	7.42723494234166	7.35835753633369	7.30463953239543	7.41000010918829
ENSMUSG00000026580	8.20615258493271	8.23131562525441	8.24785319700078	7.08571264373232	7.19601245846814	7.2336727550692
ENSMUSG00000026579	6.22219305823887	6.25133700913982	6.27845510051992	8.68737299019032	8.62843126795662	8.79874508473847
ENSMUSG00000040918	9.94210570272788	9.97061214380567	9.92863882973833	9.45990186527581	9.53118817250135	9.57917568432273
ENSMUSG00000026578	7.9254749452833	7.93762955207742	7.96074891764427	8.20270639853976	8.3028706217208	8.18615939952658
ENSMUSG00000026577	9.87417547283961	9.87873591512675	9.85648012409856	9.71445792639717	9.75486796455788	9.71061389284336
ENSMUSG00000026575	9.93724185724586	9.93295475756424	9.86880545718398	9.74017636194327	9.81070397065609	9.75163044111864
ENSMUSG00000026576	12.6471720790873	12.7450593718771	12.734980917136	12.2415326838963	12.2115308446431	12.1736630556641
ENSMUSG00000103383	3.38594265641968	3.36728626592776	3.37756160313126	3.3663866946957	3.38080391601283	3.37911887775336
ENSMUSG00000026574	7.95185186224839	7.98286899012624	7.9456254946111	7.34343953446091	7.28092880740075	7.30513025858339
ENSMUSG00000040848	10.2172307375964	10.2799169989157	10.3204320651385	11.2572341546438	11.2685521456049	11.2343267817495
ENSMUSG00000040843	11.0613889839502	10.9718652370682	10.9864857905927	10.7986703682461	10.7428068071033	10.8188024056278
ENSMUSG00000102302	4.43678504930975	4.48276974761837	4.52459094916232	4.33800573362338	4.33894440435463	4.32352424473971
ENSMUSG00000040836	10.2262751364357	10.3192979522263	10.3205954172002	9.85131341534501	9.95278602776961	9.87637164381439
ENSMUSG00000026571	11.3277570508599	11.3627647011665	11.4121595648268	11.1470819870003	11.1214579842139	11.1104793414767
ENSMUSG00000026568	10.8594200224167	10.6836601035891	10.7041495226598	10.3001275632559	10.3792233528459	10.2621769833178
ENSMUSG00000026566	12.1210903104607	12.0722582636217	12.1167884096	11.4762839737107	11.5208329093195	11.4676486314392
ENSMUSG00000040723	4.62320688393391	4.60099259134509	4.6361515944211	4.46325841271604	4.43961980819332	4.40834630582453
ENSMUSG00000040713	10.2519258003907	10.1346245062325	10.1430128960677	9.65781597494503	9.65401685681606	9.67210638281612
ENSMUSG00000026565	9.11429615819421	9.31408252369316	9.34460613780564	9.24934786853433	9.18936467132047	9.29833326094146
ENSMUSG00000026564	5.4933623891066	5.47979742194948	5.43619749458018	5.80466501820544	5.92534845881189	5.77499014682737
ENSMUSG00000103400	5.36646572746998	5.40435093851668	5.42221166359443	5.42162350507082	5.42316922610249	5.47828373771299
ENSMUSG00000026563	9.95639186823441	9.86043804301217	9.94746383818336	9.42620112927953	9.52251279993217	9.45771076786419
ENSMUSG00000089853	3.72272692202596	3.68745041582141	3.66834275886304	3.63614722482124	3.62630936958192	3.68013179729732
ENSMUSG00000040596	10.4007369802571	10.5344664673386	10.5392579314256	9.209133079006	9.15377072684072	9.26515849824298
ENSMUSG00000026558	11.8454395094742	11.8208064734202	11.7984850285452	11.6879777194605	11.6950543172043	11.6914486896299
ENSMUSG00000052428	11.3074144458772	11.2598788958563	11.2554502777427	11.2772751241042	11.2375431324686	11.2138475756732
ENSMUSG00000026687	12.3431641178217	12.3534334271254	12.3238321732432	11.5120655451712	11.5218815826665	11.5403216162011
ENSMUSG00000026688	10.0766079309318	9.9822045987782	10.0301064716868	9.30679760106034	9.33452121851716	9.19536980173277
ENSMUSG00000052534	13.1194625218139	13.1526777267819	13.1615466200969	12.5149766472748	12.4779226719137	12.4866643296806
ENSMUSG00000026683	11.1811952280319	11.2416882620413	11.2392349941814	10.6539611399232	10.68525879729	10.6407350161094
ENSMUSG00000038530	8.71086107499657	8.80001922939378	8.79372939422155	9.21155055174504	9.19358647186909	9.20538025694153
ENSMUSG00000026675	11.4814859343907	11.5572809996714	11.5912746869817	10.3757588156837	10.3640499325292	10.3515334427987
ENSMUSG00000097503	3.89379346956983	3.87291906973706	3.90554855915799	3.82461278037417	3.80004346346972	3.77770535922292
ENSMUSG00000026674	13.242833050095	13.4022986257452	13.4289018150413	14.120288491322	14.1124195957496	14.2060530332159
ENSMUSG00000026670	11.4110240676865	11.3930742913656	11.389723867798	10.6565891607326	10.6835527940585	10.6846011055513
ENSMUSG00000026667	11.8097301904206	11.9471045836928	11.9523147349891	11.4866539274991	11.439334949764	11.5143965129921
ENSMUSG00000102418	5.25373638865297	5.24698838389909	5.25412801598036	5.82149757084043	5.96764886861513	5.78876034221336
ENSMUSG00000102752	4.72270655805669	4.70705877543203	4.734902269662	4.75248287327365	4.70187433427714	4.67272328364803
ENSMUSG00000038473	3.89398582773939	3.91473706154938	3.89056568248888	3.95798935315356	3.92315778252388	3.8805340698616
ENSMUSG00000038463	11.3755129305744	11.3619141095555	11.4144600019874	11.2021075996105	11.1233065478757	11.1953986478371
ENSMUSG00000026663	10.7480764763592	10.782256924012	10.8384637706	11.4213389726517	11.3804317110558	11.5005134845678
ENSMUSG00000053925	4.13128816240128	4.15159411054886	4.12452386303198	4.0708028499846	4.10210309418745	4.06608445762519
ENSMUSG00000026659	9.69975013564113	9.68155165493616	9.69156286234708	9.81064762337887	9.80374277224815	9.80425815312194
ENSMUSG00000096968	3.31720057784614	3.30248442782809	3.34824820319178	3.36979842045021	3.32760398350231	3.34660210207252
ENSMUSG00000070524	3.83943213192774	3.85042423879044	3.83015452521685	3.86633938121065	3.9813117777369	3.9038166890367
ENSMUSG00000089838	3.43576589580472	3.45662447218867	3.44692436131523	3.44075143141075	3.48243854903532	3.46026078558627
ENSMUSG00000059089	4.36946630266589	4.35759630598022	4.33407744080295	4.32574886721731	4.4007141180028	4.36573271063834
ENSMUSG00000026649	4.07913140884422	4.05729156538437	4.15290235747424	4.05466111135098	4.01763049409949	4.009293385671
ENSMUSG00000058076	12.7113124761925	12.5860025256789	12.558121157923	12.1932005449978	12.2139524491029	12.1369407586926
ENSMUSG00000038370	8.90976082387827	8.86648283250945	8.90758169353562	6.74841950128102	6.76107024979966	6.81250142673828
ENSMUSG00000005677	5.17908634433984	5.01481587873081	5.04221568724872	4.88262117136299	4.9963461918948	4.93318310652789
ENSMUSG00000005674	9.62841780355221	9.51880322928293	9.52001150987423	8.98846804118874	8.96587891099916	8.88297774901273
ENSMUSG00000013593	13.0884641913286	13.0252818342798	13.0317204832488	12.9381130585615	12.9476783963999	12.9121190969612
ENSMUSG00000006403	8.94990251041384	8.89855276372273	8.79831738407134	9.66115252906478	9.7395972315311	9.66605672399254
ENSMUSG00000052423	9.98998178067948	9.96058859854495	9.97726356578299	9.75609175330962	9.72170922097425	9.75150993689851
ENSMUSG00000062729	9.34982995990865	9.25364174790946	9.32540718721291	8.75680648960799	8.84582854701121	8.65472475327714
ENSMUSG00000053483	10.8087750551745	10.7989660533941	10.7932543385081	10.5372112371278	10.5655036828806	10.5689969413116
ENSMUSG00000062963	11.3381624063225	11.2104286069217	11.1562030364757	11.1928209359502	11.181337205796	11.098219007883
ENSMUSG00000103983	5.68315616195606	5.710711313786	5.71192319884708	5.61325086205412	5.68582227147848	5.56357198821967
ENSMUSG00000013973	9.88422573857819	9.80791503345238	9.82295310113432	9.68684971003104	9.72291474020263	9.72486591428739
ENSMUSG00000013997	9.53946303901121	9.49649378228629	9.45261105763115	8.93961993155806	9.02382317913798	8.94069663726146
ENSMUSG00000006412	10.905615170069	10.9233867127885	10.8809752245402	11.0616825304567	11.0725714622343	11.0288802534455
ENSMUSG00000006411	3.69911852127621	3.70482118064016	3.69973373739275	3.83704437217945	3.76650367007477	3.80252787813187
ENSMUSG00000026641	11.3935116349019	11.3030598017029	11.3069916443324	11.0946430729462	11.1042866200494	11.088132334436
ENSMUSG00000103711	4.89913077133267	4.8635013326832	4.86421217611477	4.83850854204196	4.83964323433572	4.81695777240924
ENSMUSG00000038235	6.74529111982368	6.83836061644104	6.77848537486637	5.95931791649113	6.06380487452512	5.96400704836207
ENSMUSG00000091993	4.03589501788552	4.0031595124836	4.00846076497033	4.04054562766679	4.07393291173818	4.05164087303063
ENSMUSG00000060244	7.3752283405219	7.30020714546813	7.27878317161521	6.85256607046936	6.91040665766852	6.84804084539672
ENSMUSG00000059058	4.55475955354361	4.54743939476654	4.59848579011776	4.55217030463231	4.59714231544027	4.54288876944275
ENSMUSG00000026556	9.74817336215749	9.7549340788136	9.78987836238789	8.46004066051178	8.41525898042094	8.484793492449
ENSMUSG00000003458	11.963452874654	11.9985039484599	11.9954513405028	12.211224461447	12.2054601842687	12.216348600618
ENSMUSG00000026553	14.3230765062481	14.3684605956817	14.3862844075567	14.2275457973276	14.215194245264	14.2232232972881
ENSMUSG00000003464	11.454854262387	11.4951135988299	11.4242205575563	11.0251928066259	11.0321411476331	10.9750482113202
ENSMUSG00000026554	12.4492216660306	12.4485926403255	12.4270005419617	12.1317646197077	12.1058627609284	12.131118859688
ENSMUSG00000013698	11.5855352868825	11.5380642348089	11.6131178230841	11.5936402731217	11.6516464115497	11.5938595670937
ENSMUSG00000007122	3.30164123892157	3.27869610259981	3.2986194983995	3.23424427586015	3.28216433753778	3.24602814069762
ENSMUSG00000038034	11.2117622554683	11.0870253219876	11.1144652738374	10.4989543881325	10.5826982691191	10.4838063916684
ENSMUSG00000007097	6.62224671332914	6.31122297652399	6.53374765761749	6.76294820421063	6.768005469742	6.7833454709651
ENSMUSG00000050229	9.9715774359243	10.024427720211	10.0473247019959	9.76547187087268	9.71144453487461	9.77530413383552
ENSMUSG00000037995	7.10145313548996	7.13557260350604	7.08689480024294	6.73248157293978	6.77391369325028	6.83924590723798
ENSMUSG00000026547	13.2058143981513	13.192303777499	13.1657871713916	13.1065525634808	13.088690179241	13.0777589882934
ENSMUSG00000026544	6.26720124614569	6.2017838255556	6.20686474521576	5.74404445871374	5.7997450967433	5.74385839857762
ENSMUSG00000037860	6.38772309922516	6.40534230934319	6.36209564113891	9.40549710317318	9.37038227987187	9.40543236545517
ENSMUSG00000073490	6.00587498775373	6.08768217373107	6.12818558724942	5.82837717298667	5.79098527748172	5.78633130327999
ENSMUSG00000073489	9.77159561993649	9.85205352222019	9.83458653438098	10.1548187681362	10.1908493303987	10.1109233907404
ENSMUSG00000102433	3.74211680522568	3.70389333221506	3.72925009202552	3.76642588555099	3.75002161584417	3.71419025518751
ENSMUSG00000090272	5.61591230082771	5.57827104739854	5.57917638758529	5.66994990867544	5.6769454233438	5.59329466135285
ENSMUSG00000026536	8.39858904794831	8.4363612780245	8.38797907403076	8.74440817331159	8.80055399522364	8.67931452975181
ENSMUSG00000039997	8.15180561686708	8.08545516874234	8.09272188768028	8.50027669876705	8.51874953657	8.46408702147929
ENSMUSG00000026535	10.9747912483433	10.95060702326	10.8973195183016	10.9807602966821	10.9485225930613	10.9964876006126
ENSMUSG00000026526	12.1571881393815	12.1144775377791	12.0663062381483	11.6243766938086	11.6023952482984	11.5834981601989
ENSMUSG00000026525	6.04045460717839	6.07688718000221	6.05501901469757	5.78171552425175	5.8423023115482	5.78018860684835
ENSMUSG00000078185	9.03441047690269	9.13932313179571	9.16888937781287	9.04265187979856	8.96658705122865	9.06574324700328
ENSMUSG00000039748	9.62976530085561	9.57598312333484	9.5752901867634	9.29657130409696	9.27040983473719	9.36126179174381
ENSMUSG00000057335	12.56572013923	12.7021537937504	12.7296338793606	12.4148240092245	12.4372354836069	12.4919842317699
ENSMUSG00000026504	9.37885191179285	9.32544738762467	9.34294664347603	9.33645186667984	9.33040840691936	9.26293384197694
ENSMUSG00000103367	6.58484623384932	6.44398904107821	6.4912708382421	6.3708627243137	6.23819770887526	6.34126780551745
ENSMUSG00000019699	9.69176136998575	9.73578371057831	9.74391431492689	10.0183275770866	9.99639634383032	10.1230649449926
ENSMUSG00000063659	9.62252642979864	9.66450474897588	9.69332009643197	9.94160559510661	9.93571945026885	9.98008465345521
ENSMUSG00000015961	12.2231998153186	12.2216447152655	12.2032839554539	12.1795754462351	12.136935481648	12.2197775761961
ENSMUSG00000091476	3.71400214684997	3.66295526822988	3.66323090764766	3.69485359996761	3.70055877875938	3.61602696708376
ENSMUSG00000026502	11.3045743012255	11.3736565802272	11.4388029443901	11.5219914652074	11.4860105892409	11.5498675745811
ENSMUSG00000104126	3.77786018134812	3.7692975329493	3.74938220090974	3.77515425227134	3.83464656307231	3.7864502976667
ENSMUSG00000086350	4.5343028408203	4.56339628809426	4.528191036101	4.48834599345178	4.50265247260294	4.4932602400722
ENSMUSG00000026500	7.83473936478558	7.82712186682813	7.8106230741363	7.3618324596655	7.3024278210354	7.37260259170771
ENSMUSG00000039630	15.0143751611549	15.115068422673	15.071262011533	14.7496796030533	14.7415265694603	14.7491415908573
ENSMUSG00000104279	3.76340288490443	3.78371963716011	3.75129621830011	3.73769713304965	3.71828789520717	3.66746143947433
ENSMUSG00000026495	6.95478226426861	6.90178571107958	6.91615379116984	6.91762891692339	6.89501735019101	7.02544858930395
ENSMUSG00000026494	11.6924016718171	11.8160723704751	11.8408956573863	10.0279538353941	9.90633571648785	10.1276929759386
ENSMUSG00000055067	9.29202525281948	9.30599962407735	9.22814710957757	9.34639328410956	9.30633349450953	9.34264174436341
ENSMUSG00000096474	3.85549624236876	3.87128064819228	3.80840120399916	3.87077816267551	3.82889960898892	3.7996354977092
ENSMUSG00000026492	9.93479887672333	9.98488653834426	9.97041662798681	9.7993661608859	9.72737219079291	9.78429008598275
ENSMUSG00000038949	10.1142305706731	10.1678732141363	10.1580031687235	9.9319938587734	9.91416451235452	9.93450643585168
ENSMUSG00000038936	10.7173478174302	10.7550256949036	10.6704170383027	9.82565042163973	9.87143023469128	9.81507043873481
ENSMUSG00000026491	11.8617515516235	11.9755803827254	11.9657821091889	11.6941776308072	11.7695657791275	11.7491827557446
ENSMUSG00000026490	12.0936378215808	12.2190765199046	12.2372599269709	11.9914176928508	11.9805054505654	12.0869188825171
ENSMUSG00000026489	8.55419940834887	8.53260062538042	8.49514076949071	7.49430273672834	7.54574290997457	7.53820618355123
ENSMUSG00000010609	9.41590757809097	9.40024492460928	9.36486610458628	8.96949191094273	8.96529531050092	8.8806126604614
ENSMUSG00000055676	3.87721539556256	3.89804990679452	3.92722724311443	3.93093877305241	3.89589677424356	3.88713859278201
ENSMUSG00000038855	11.2731183944923	11.3654968338499	11.3472711445739	10.9371953058295	10.955682328207	10.9414249819008
ENSMUSG00000026496	12.5650798339389	12.5514573421584	12.6137666396434	12.2576157263809	12.3116087735108	12.2745493547052
ENSMUSG00000058729	9.19926905953398	9.16372978742019	9.15297183013037	9.15071450874395	9.12214987055958	9.23193738601409
ENSMUSG00000026499	11.5699544484106	11.6828739986959	11.6570511369566	11.4334974511819	11.4150539289819	11.4638694413044
ENSMUSG00000103649	6.02562263861206	6.04247900657255	5.9511327876377	6.24209830247644	6.27269345427054	6.16558808362865
ENSMUSG00000060743	13.5392652318686	13.4505114869512	13.4661540888747	12.9704854465402	13.0078486560539	12.9845591007257
ENSMUSG00000097347	6.02768051874557	5.98573759870334	6.02205396920678	5.8315640075117	5.76930646194136	5.72536903248267
ENSMUSG00000073485	4.88035163168808	4.83020145603794	4.9137677250089	4.81209777328542	4.75979665882334	4.8842327019567
ENSMUSG00000038806	10.7813443354695	10.8762115346347	10.8051350765403	10.7469770729425	10.7633054483015	10.7818516876045
ENSMUSG00000026520	10.8342985906549	10.7206717540536	10.7326382006437	10.587726935882	10.6781823732567	10.6242183286955
ENSMUSG00000026519	10.8154007822752	10.7932816014876	10.7064385737377	11.262961235068	11.2161395894767	11.2175838129054
ENSMUSG00000038776	12.2223160001312	12.1545176694934	12.1663341698925	11.355942083899	11.4279440217861	11.2889781283917
ENSMUSG00000026516	11.4282275813535	11.4544587701519	11.4465029267684	11.4487600180789	11.3881145728271	11.3808943187271
ENSMUSG00000062169	10.7217175377685	10.6428141932377	10.6869325044947	10.8638635273328	10.9231998807517	10.8513950111428
ENSMUSG00000038733	12.4957540685854	12.6606293159631	12.5999400889522	12.4488382362576	12.4299397416404	12.432984343451
ENSMUSG00000081214	6.58454781980346	6.41435387794661	6.40448174987889	6.55526956648561	6.44910694011412	6.52492119217457
ENSMUSG00000047369	4.5286515330113	4.49868326514157	4.54072034342915	4.48791412088314	4.5166223901287	4.5005485908854
ENSMUSG00000004880	11.777336767873	11.8165621575474	11.8093969526583	11.2632211042468	11.2748915227298	11.2690834274922
ENSMUSG00000022995	12.673657724538	12.7697164817255	12.7349854869507	12.590591587288	12.5325673727387	12.595934220891
ENSMUSG00000026511	11.7375237595145	11.6248362290874	11.6519271653038	11.3993528722542	11.4134173884529	11.3671917795753
ENSMUSG00000038633	12.0070800409518	11.9962624329464	11.9540846476362	12.0334475495759	12.0099631992532	12.001780439118
ENSMUSG00000047539	10.5466396011884	10.6131350630295	10.5623745950349	10.5931077212139	10.551092293485	10.5919750258824
ENSMUSG00000073482	3.43467383566053	3.39117097824073	3.431521725904	3.42181033805917	3.38456697834475	3.43826524952051
ENSMUSG00000026510	10.1000764952864	10.1477178488835	10.216778568374	9.99962609712542	9.95812418063208	10.0152373984203
ENSMUSG00000026509	13.2831778373558	13.3027792972953	13.3157891127033	13.4660217130607	13.4675273372278	13.4639445673708
ENSMUSG00000038576	5.392273478743	5.41275567683688	5.47570728162753	5.0770821761335	5.0710277553235	5.05365444728015
ENSMUSG00000030768	10.9805187065027	11.017451874417	11.012306101592	11.0120984157589	10.9907888638086	11.0432659572941
ENSMUSG00000046836	11.1478901273958	11.1422900710289	11.2051654654476	11.1410732131691	11.1515913951511	11.1706617343
ENSMUSG00000042901	11.6966577430931	11.6564375327712	11.7131122771045	11.5387220337919	11.4606336794975	11.5384888289997
ENSMUSG00000056050	12.4293552438626	12.4619172455624	12.503731846584	12.3592957367235	12.3458680078511	12.3669165263754
ENSMUSG00000072258	8.92684505411119	8.8286767207555	8.81651729904887	8.77431384209424	8.73555001560971	8.8353667445175
ENSMUSG00000039384	10.0181810480254	10.0135626989449	10.032361004025	9.71105444991747	9.65151975296501	9.61185173496915
ENSMUSG00000044854	6.25573846497989	6.23538078091959	6.31847348622851	5.96252645614161	6.09481326903708	6.07076904858479
ENSMUSG00000103308	5.39060010012418	5.43105583437294	5.45069457884907	5.99990255409777	6.04317510245238	5.9780252136761
ENSMUSG00000039377	8.94665838432059	8.89360360689449	8.8983915006731	9.44139111497463	9.33426599807561	9.40919053219339
ENSMUSG00000073481	10.9468905194511	10.9103295091946	10.8921719427561	10.6099445333218	10.5929189996447	10.5416619592497
ENSMUSG00000026620	8.33265920456146	8.29488460544354	8.33719302886335	6.26078870627697	6.27454042343122	6.33108917322594
ENSMUSG00000039318	11.6729321504908	11.7012696228279	11.7409789467579	11.5687249364723	11.5812523234508	11.5730137474842
ENSMUSG00000026618	11.8777726146637	11.9416486148527	11.9317783187682	11.3475343865437	11.3148355983173	11.3417623512038
ENSMUSG00000102526	3.66473155702136	3.6896440425261	3.67625681095837	3.60005601900031	3.59580554460672	3.60201128451952
ENSMUSG00000026617	9.72231387085363	9.70146452381101	9.76279402210372	9.7693942543468	9.72025639903901	9.78191211391965
ENSMUSG00000026615	13.7640511251144	13.7725073175931	13.7902236708901	14.2305479968187	14.240469940996	14.2591946876725
ENSMUSG00000039246	9.26243035816278	9.28078021847933	9.28545072333962	9.03353056407527	8.97274411900452	8.98791919913755
ENSMUSG00000039239	13.6280428553789	13.7248217125848	13.7044570766268	12.6421885733447	12.5788789257582	12.6079118561168
ENSMUSG00000001305	10.6454116313701	10.5748168622504	10.5630285975331	10.8540914044209	10.9075873375093	10.8399899617684
ENSMUSG00000097784	4.89793377213703	4.96232984727339	4.9061910545708	4.79949184929353	4.77317848334625	4.83050259399506
ENSMUSG00000026611	4.54394800183006	4.47336711987292	4.51152211480625	4.46110672721958	4.465837441387	4.54526393907106
ENSMUSG00000039210	9.85338242705614	9.93922530679566	9.88619346459004	9.80801819339047	9.83064721232568	9.7614332943034
ENSMUSG00000104394	6.23801868864952	6.22395297632466	6.20465993897746	6.06034891734845	6.16199568198434	6.10148145279093
ENSMUSG00000104245	4.67905097168645	4.7389223543107	4.6164278025284	4.54353459688027	4.58887389560867	4.55277522258868
ENSMUSG00000026610	4.46376768052719	4.47514981631359	4.45289076864749	4.41178375520839	4.40966189342909	4.46537308719909
ENSMUSG00000026608	10.9169355169473	10.9635872056672	10.9309004360138	10.6816882612723	10.6411038570099	10.6703576422055
ENSMUSG00000037624	8.37521725368106	8.23464951840814	8.29006822151914	8.25350061624212	8.29279538560223	8.30264807058196
ENSMUSG00000102824	5.85715807354942	5.83610426254876	5.84492152147122	5.77551207102471	5.75030273551668	5.77870344112517
ENSMUSG00000026605	11.7753250271489	11.9315647140203	11.9486131490119	11.2941059126402	11.2602123060453	11.3403547203557
ENSMUSG00000026604	12.6544334888388	12.7981171123299	12.8261099842719	12.0646393754531	12.1163690994807	12.2046533691959
ENSMUSG00000104435	7.46270904499766	7.49580765466959	7.3708854876239	7.22723946448436	7.36309191620221	7.4007781729868
ENSMUSG00000026603	10.7069269569502	10.6970688495994	10.6440049119716	10.8370239701483	10.8738431775405	10.8090751663376
ENSMUSG00000089872	10.3799792953764	10.3909125136875	10.3513827086552	10.4805990093621	10.558502873719	10.475907352637
ENSMUSG00000026634	11.215854060054	11.1921050113381	11.1918909576781	11.1169926153954	11.0654896190905	11.047201384565
ENSMUSG00000037568	11.0525488518316	11.0998941763288	11.102496420858	10.5836505099987	10.5325674145773	10.5708330566334
ENSMUSG00000066595	9.16526584665816	9.20622545150621	9.13888294621568	9.36168946160082	9.38192817021577	9.37394016027289
ENSMUSG00000026632	7.89304528023842	7.93540756643109	7.906454693576	7.73614741913974	7.7230312819505	7.72221248002261
ENSMUSG00000062510	8.97470587914231	9.11164449895295	9.08630933670202	8.98188132937072	8.90938107236972	8.91102466373098
ENSMUSG00000026630	3.37945278731617	3.40062014557269	3.36915251381547	3.48331464205045	3.43640280846696	3.49259765771751
ENSMUSG00000026628	8.41553639438406	8.30300629437993	8.38100427485493	9.92898529598722	9.93315760925579	9.93566771912224
ENSMUSG00000073478	6.15080443884327	6.1708683484057	6.19421367621323	6.16545150761011	6.17295421486077	6.21910960984673
ENSMUSG00000103685	3.29160855085935	3.29773771040951	3.2834099939387	3.26729723537221	3.23176538600557	3.26637801091348
ENSMUSG00000103174	5.37279337908542	5.36016618836347	5.39047074332598	5.61559067604217	5.60108225700318	5.59831645778777
ENSMUSG00000037499	10.6849739786393	10.6322774699874	10.6290807852516	10.5555222348431	10.5080970616499	10.4027741290678
ENSMUSG00000026627	8.91147076833669	8.95875765878631	8.95116407285409	9.13791641629586	9.12710243212969	9.13458672238527
ENSMUSG00000026626	10.6411264130015	10.6449023445593	10.6440074208499	11.2255471727944	11.1816908256488	11.2178805266068
ENSMUSG00000037474	10.7344706584759	10.7918128028583	10.7627123183123	10.5312423817919	10.5034032645918	10.5758758402505
ENSMUSG00000037461	11.5135725750828	11.5714262789382	11.6086621549463	11.2934109152872	11.3359491649514	11.3773672835188
ENSMUSG00000026623	12.5909761725022	12.6906222669035	12.6954765495584	12.2089514242965	12.1522749437318	12.2804416494704
ENSMUSG00000102840	5.32072971843554	5.30082838047696	5.35682099130173	5.19873261095308	5.18063140634524	5.20902598067716
ENSMUSG00000026622	10.8499691058001	10.797745785026	10.8271081104062	10.6749232882026	10.7565553637502	10.6697556735594
ENSMUSG00000037434	9.50637292783933	9.53024296865443	9.5451443424578	9.44995243126465	9.41484953968021	9.4493818991566
ENSMUSG00000026637	7.76605671382799	7.73211074877505	7.79374499631438	8.23374532365067	8.21358196336161	8.15987916304969
ENSMUSG00000103653	4.56102692109971	4.52245417207204	4.55077503224238	4.45863048476996	4.53571287978744	4.56942211034982
ENSMUSG00000037395	10.0296363306088	10.0326333279177	10.1018761777081	9.85010198431763	9.87608418402433	9.7861383808098
ENSMUSG00000097316	7.27305995276743	7.31067793602605	7.23981563286129	7.28452259537475	7.19721289083036	7.30006299522258
ENSMUSG00000037375	8.66174463019073	8.68783620271543	8.64976669776549	8.68652201507761	8.6285504223999	8.75588314366226
ENSMUSG00000016262	11.1164200521081	11.0657249945034	11.1159511255417	10.9506291354352	10.9202840336841	10.8573031785243
ENSMUSG00000089812	6.25211708782363	6.16713859731397	6.25265578247296	6.17135550338575	6.23996910580743	6.1914136240525
ENSMUSG00000016181	9.74144236747709	9.75450998299581	9.83896351357856	9.74606278292964	9.74274143834981	9.79565319676549
ENSMUSG00000026638	4.18092666561574	4.12374173528704	4.14218261361929	3.9924810472211	4.00394973389475	4.02447015620774
ENSMUSG00000079144	9.30913098027879	9.31036746488516	9.3939162406038	8.75112266376985	8.67319129079204	8.73170079592952
ENSMUSG00000037318	6.29807316930083	6.36077079257315	6.38341691395128	5.89976775847204	5.87494977310205	5.88556769333311
ENSMUSG00000026639	6.09026598831019	6.03664764900414	6.0565491595619	6.81864698457711	6.85688677123717	6.84834774879331
ENSMUSG00000016194	7.44626347263685	7.3672291787714	7.32668633931708	6.50541532656667	6.53849280367269	6.50138029294083
ENSMUSG00000009633	6.35499708238442	6.30868762668482	6.44789234711503	6.33812883095649	6.42286832692289	6.43608889221435
ENSMUSG00000016179	3.94585615979896	3.87647699300708	3.89658784272177	3.9137174973094	3.91433079883075	3.85790524872782
ENSMUSG00000026640	10.2191039481515	10.2747788786456	10.3178439751835	9.84174614230981	9.90082179177191	9.86776400084466
ENSMUSG00000016494	12.1560154115307	12.1874844372678	12.1399771268645	12.6289286339804	12.5930088419281	12.6246711888446
ENSMUSG00000097325	4.36604651867697	4.40605788740238	4.39221760477792	4.44077418223354	4.45548456173487	4.40785014640472
ENSMUSG00000096929	4.06643040110076	4.04695936212838	4.07276148314117	4.16524561804756	4.12395686571849	4.18282285830798
ENSMUSG00000016493	5.19798209780972	5.31520358889815	5.21951174192887	5.32958043562706	5.29096531201981	5.36875994594787
ENSMUSG00000016481	10.8744132530552	10.8413207053501	10.8549203580008	10.8463829626867	10.7432972143206	10.8397529460439
ENSMUSG00000050530	11.6502428417749	11.7099454908127	11.6801107431487	10.5937550845643	10.5473889685365	10.6109674367073
ENSMUSG00000026643	11.2238349382485	11.2460260401703	11.216904674152	10.6834831516613	10.6389814125268	10.732265689206
ENSMUSG00000049950	8.28892401230033	8.31961359297161	8.28259490895018	8.15456193458613	8.25229680164849	8.09758429965856
ENSMUSG00000026648	8.33873215863252	8.4510267260947	8.4639589506438	8.41067729585091	8.3749725188232	8.44303676658428
ENSMUSG00000026646	9.41184828351992	9.46780973768961	9.45945466750101	9.16679793891236	9.13339698291935	9.12384452635303
ENSMUSG00000109865	11.3032650769489	11.2672453371439	11.2649791173497	11.1163646208863	11.1851097311283	11.1346873334409
ENSMUSG00000051396	7.73046249386638	7.70601951633237	7.79986853187709	7.61633953794808	7.75549218631551	7.69252712562066
ENSMUSG00000039496	6.05317580296594	6.06575122040011	6.07437107364326	6.03716368190702	5.95839153901844	6.01243616414368
ENSMUSG00000026655	12.1887037992015	12.2595700046371	12.258320306124	11.6978707736966	11.6455528997089	11.7116222989965
ENSMUSG00000026657	10.7241037310332	10.7388638858041	10.7493332531615	10.6332622311345	10.6456907301795	10.6544661574638
ENSMUSG00000039449	10.866883845732	10.9010884200014	10.842989921188	10.6341778788641	10.606688531345	10.6253298734165
ENSMUSG00000026662	12.0167737989687	12.037608284919	12.0037613915502	11.7331978666019	11.6683855508084	11.7386373918653
ENSMUSG00000026664	9.57735081178699	9.6156125838563	9.56266743567285	9.60586121550075	9.57133646467781	9.59710660922978
ENSMUSG00000026668	3.4207304397518	3.41070237511928	3.39468945378516	3.50427533957031	3.52053461575403	3.50483133083237
ENSMUSG00000026669	10.1376706620621	10.2112924853734	10.195651119062	9.96746517886608	9.98823869821638	9.95051603808973
ENSMUSG00000026672	9.68750161578681	9.65829313700376	9.59382635184507	9.49320457477243	9.60308394553793	9.53353756035705
ENSMUSG00000026676	5.8380673787818	5.8478750335302	5.83870953505759	6.97154118129146	7.08172300965114	7.17195567895646
ENSMUSG00000039145	9.57242910642939	9.76959268248303	9.75834820831274	9.81059713687822	9.73467444906259	9.84410487890263
ENSMUSG00000039128	11.7631912078395	11.7092156895122	11.6882233935895	11.5402659686329	11.5486950478228	11.4928690897262
ENSMUSG00000025817	10.718638976186	10.6479872732179	10.6121916572513	10.4292576266137	10.4202916635394	10.4211041535532
ENSMUSG00000056718	4.22882660419074	4.18202344655984	4.20099569453223	4.12953682738151	4.13493799061313	4.11250346819572
ENSMUSG00000025816	9.78801859834875	9.84112888308266	9.85345165104532	10.1820298626397	10.1916474743341	10.2581386376224
ENSMUSG00000025815	8.96267609605919	9.0085226309253	9.03543297044179	8.51636745700853	8.40277179184526	8.44807497682937
ENSMUSG00000043241	11.068940087157	11.1585045846951	11.1340194487879	10.9487016162609	10.9923255730388	10.9964637417469
ENSMUSG00000039063	8.43211511499527	8.40442519502961	8.41388485086263	8.08921587245178	8.06104002350395	8.07024225049412
ENSMUSG00000039046	10.3265915695242	10.4365756756388	10.4577261646259	10.6520856854122	10.6001633196153	10.6873638656907
ENSMUSG00000002107	11.483426126426	11.5630726950201	11.5265023732986	10.6338026778665	10.6116580729212	10.5793481713224
ENSMUSG00000015619	8.08729900047832	8.09510012699765	8.07971074470237	8.86766247132864	8.77277945001633	8.83915888851004
ENSMUSG00000025782	10.0258386033656	10.0689829357204	9.98600285624097	10.0760913176008	10.0178778339923	9.97936377363714
ENSMUSG00000025781	13.1601481253308	13.0546694735595	13.0795317990773	12.8186197463453	12.8235243247403	12.8281047389474
ENSMUSG00000037262	9.38895140049418	9.35491021944515	9.34526217212896	9.18654986927353	9.12697646259628	9.19528239391477
ENSMUSG00000037254	8.57070231757983	8.56355241282067	8.63652972068071	10.4012582651087	10.4368192199161	10.471647283126
ENSMUSG00000025780	5.11688950611451	5.17673745402708	5.13487001918996	5.38617989779585	5.46652066435922	5.41743976910981
ENSMUSG00000061186	8.83070026592673	9.0472790734823	9.01267720719667	8.50323659076629	8.58610289433105	8.68834626422343
ENSMUSG00000086006	4.58542333780052	4.67418241795088	4.68784842701542	4.64604811801304	4.58448130361024	4.60173673540392
ENSMUSG00000082424	7.24937713346175	7.17344481822637	7.10880529213387	7.1033067422144	7.19482549567341	7.15514057751948
ENSMUSG00000026773	9.82653903958682	9.81351127501816	9.87719494251015	9.7261431119182	9.76508209677487	9.82292925742805
ENSMUSG00000037197	12.0284951218037	12.1162460576176	12.0077937932298	12.0941155207047	12.1306681534513	12.0516471930381
ENSMUSG00000023206	6.49517291744234	6.57869544489463	6.62054939929993	6.84371134251589	6.77625793631418	6.80872129980108
ENSMUSG00000058594	12.017697561638	12.0071825876403	12.0213369888348	11.589073336597	11.5868669143112	11.5875463703013
ENSMUSG00000047909	9.46876226012598	9.63819077674324	9.6428774512565	8.98668146540732	8.91222787818654	8.96268680214745
ENSMUSG00000026768	5.22372538556794	5.23077903224281	5.27213660035419	5.37964820898004	5.32750954840592	5.33847149143323
ENSMUSG00000026767	10.0517071024505	9.98929899646814	9.96535874276269	9.99390906805778	10.0199623139803	10.0754583537578
ENSMUSG00000026730	8.68733452881886	8.6190096372071	8.58736935595497	9.08697508252786	9.11292044586682	9.10341732220752
ENSMUSG00000026727	11.722197383944	11.716428942541	11.7276470356406	11.5023220877724	11.5239648357545	11.5831764780868
ENSMUSG00000102691	3.64450718693207	3.70252662331413	3.64109326334721	3.60824535965703	3.66001900885069	3.62411087765948
ENSMUSG00000086358	4.2966910881908	4.28437146097353	4.27513063069524	4.29302823454722	4.29013961043974	4.33165979514084
ENSMUSG00000026726	7.49478654733847	7.60202227769775	7.6347394306255	7.4002458733828	7.37233479236032	7.40225672097358
ENSMUSG00000026723	8.44914654095048	8.43827441928665	8.40799284738309	8.04223754599828	7.93008807931229	7.94342237129674
ENSMUSG00000026728	17.4192273622768	17.3491909169209	17.3398127224384	16.7196332586472	16.6937321457891	16.6652091033645
ENSMUSG00000063275	7.96299663904316	7.89967263775508	7.9045117776687	7.9086001969773	7.97514978166846	7.96441596773327
ENSMUSG00000086657	4.91133265285205	4.8696270696472	4.83725897340578	4.93411074406557	4.89816095310765	4.89394568897414
ENSMUSG00000026718	11.0969487418745	11.19081595986	11.1640011950153	11.2453374804779	11.2560105158512	11.2520507944546
ENSMUSG00000103901	5.16983088177222	5.22367495824832	5.17207103515413	5.35555819013367	5.43244219554827	5.33784822838286
ENSMUSG00000026712	3.9016778118849	3.90251525142961	3.89240128690792	3.98564394817776	3.98197028391369	4.00365369878437
ENSMUSG00000057914	6.32462753373741	6.26511678587262	6.23882343954261	6.64064365870255	6.60315898834428	6.65143036530167
ENSMUSG00000026707	8.33905775241254	8.34451645176762	8.39145655227961	8.10410892522366	8.01982375959658	8.17161577592791
ENSMUSG00000017418	10.3886736458984	10.5523942490378	10.5918855309349	10.594744702187	10.538312772878	10.7324241363743
ENSMUSG00000075520	6.0098457865113	5.98073158492033	5.9911747862738	7.44825207198399	7.53799611403897	7.46624953744221
ENSMUSG00000026748	11.1658198217059	11.1724437634952	11.226523416377	12.3490645829945	12.3557655456536	12.3793200901687
ENSMUSG00000053702	6.47554576401174	6.62675757897241	6.59406858229063	6.21898553747267	6.38444055211482	6.3332365894115
ENSMUSG00000054057	9.28478622656761	9.26870178616732	9.35612133709765	9.53535738688669	9.42224493871486	9.45253762351698
ENSMUSG00000054074	8.36382706512056	8.42225292042144	8.42847887294705	7.88315962142553	8.00522661541138	7.95302744824045
ENSMUSG00000026743	10.7356569128344	10.8137344903352	10.8390082554758	10.4722726156948	10.4553166159064	10.4657091180659
ENSMUSG00000026740	11.0874882808836	11.1064086633892	11.0690630520007	11.1979595492707	11.1182755806915	11.1243988759522
ENSMUSG00000051154	11.8123502311045	11.7808086208937	11.7509119912683	11.1047375311568	11.1061835962866	11.0938972241273
ENSMUSG00000026739	12.5952365421555	12.6513260182644	12.6347847176365	12.5999147877603	12.5433066956969	12.5873571700523
ENSMUSG00000037708	5.46585988870353	5.56091345039889	5.54196036716936	5.49394414695864	5.54855532648078	5.54230206034508
ENSMUSG00000026737	9.886349275665	10.038657015097	9.99253372279095	10.1708489320693	10.2343914756015	10.2371182472754
ENSMUSG00000026736	4.91259568955562	4.90273322018229	4.84434376501617	4.92222245936446	4.83961411043309	4.87444361879501
ENSMUSG00000023094	8.15398496825115	8.15079463108571	8.18739757037078	7.63368707448181	7.70969713529812	7.72201453481878
ENSMUSG00000043415	7.76294841465139	7.80369397339021	7.79425835355403	7.99713453889433	8.04163520444741	7.96133813989981
ENSMUSG00000036617	6.30303582913516	6.2584946851219	6.33451748865628	5.53240121892684	5.53924278102979	5.54836722135861
ENSMUSG00000036591	11.2369900009127	11.356869718472	11.3374948862501	11.4893914835783	11.4815293923881	11.5565451802159
ENSMUSG00000075514	7.57967527239887	7.49558585457175	7.5463505407304	7.4607693370702	7.38856244904865	7.40247853178678
ENSMUSG00000048550	7.42945802434006	7.42223154921056	7.48717908370604	7.47370608621537	7.48355165822592	7.59358778024404
ENSMUSG00000083563	3.5292105829407	3.52986708048089	3.52484386516363	3.58713299588523	3.58613016326018	3.61580107861619
ENSMUSG00000026786	10.0266369621112	10.1003522854961	10.0045434615841	10.4072558061007	10.362974143841	10.324520182169
ENSMUSG00000069136	3.3760883802778	3.42141672392344	3.36148853700282	3.42873199329915	3.41421196683693	3.37827021500919
ENSMUSG00000026784	8.4633388047739	8.41058888572906	8.43201503254632	8.39413353987787	8.21463842304576	8.32236575554019
ENSMUSG00000058835	12.1062205025167	12.1144093475156	12.122600523978	11.9219767482215	11.8867278943618	11.9152588678228
ENSMUSG00000026781	11.3549454254315	11.480064891364	11.4418763181656	10.7372554886183	10.7426036848694	10.7883937620857
ENSMUSG00000026779	9.8998294430252	10.0497886800999	9.99138295444699	9.37243246600635	9.41705495159666	9.48925252627157
ENSMUSG00000026775	13.0842360140969	13.1254965008259	13.1421037290128	12.7209672727789	12.7237542593991	12.7390364775205
ENSMUSG00000026771	9.98171117917303	10.1652423682082	10.1088748570373	10.296822684733	10.2222940533336	10.3296712101929
ENSMUSG00000026981	14.4233265995841	14.4611840766188	14.4752523910106	9.426716348627	9.43736445165494	9.51997807163072
ENSMUSG00000026979	5.24810098805351	5.35075180785255	5.28948020217577	4.93344128024181	4.96367548895854	5.00076979964718
ENSMUSG00000026976	4.86963793444184	4.82418945856414	4.82500273092038	4.70683172491083	4.73064398367908	4.70124557924993
ENSMUSG00000085057	6.8757435022765	6.93999877902865	6.97957547015956	7.28273622720024	7.21432455694182	7.2689809255758
ENSMUSG00000085330	5.80713686062625	5.84750591617889	5.81920109741681	5.34843973160797	5.32531003008697	5.33254614003693
ENSMUSG00000004113	8.36030823308804	8.38211371661248	8.40436244163191	6.28701838209131	6.23034903310049	6.26034666115249
ENSMUSG00000036893	12.0980666298311	12.1511184715058	12.1574579707875	11.6782430152717	11.6477683925242	11.6427803136764
ENSMUSG00000026972	7.52278316426149	7.540953736354	7.32794757502724	7.20318714354023	7.28839367983794	7.14277256113931
ENSMUSG00000026974	10.2250260977198	10.2878174109516	10.2461879630249	10.377215401149	10.3989787803652	10.3957575329144
ENSMUSG00000026975	9.1946947440473	9.2587953300922	9.15404951540586	9.25221957381494	9.19526439414341	9.21114102218175
ENSMUSG00000036850	10.276038398967	10.10675763153	10.0969829336383	9.80235181207427	9.81153358379116	9.67866676540406
ENSMUSG00000036833	9.81247379873395	9.80964418279185	9.82399197118729	9.82365906230704	9.77839423957943	9.78603850514508
ENSMUSG00000006476	11.0009885296039	10.936649995532	10.975324588031	10.7245574430571	10.823537423089	10.7635556863394
ENSMUSG00000059555	9.77656779521645	9.86100797452158	9.77795347374622	10.0885492568229	10.1532014110327	10.0982008966002
ENSMUSG00000013465	11.7629511725277	11.6548302358699	11.6691946505453	11.5747256170541	11.5647397947101	11.4964860372507
ENSMUSG00000036752	13.0978525673551	12.91654723601	12.9670584495329	12.681867879462	12.6868367264468	12.6847703845327
ENSMUSG00000006471	9.82561348035073	9.85928556327641	9.87539161067756	9.70477066390548	9.74934527209509	9.74841138249416
ENSMUSG00000078201	9.2885530859129	9.17508336315246	9.2186255464056	8.77356558486245	8.90966806734563	8.87164141671398
ENSMUSG00000048707	9.92635968940531	10.0366952354884	9.95345769343719	9.32172608829507	9.28629023753572	9.21782501356186
ENSMUSG00000026966	10.564116140462	10.4957644241519	10.4589839019006	10.3931654237924	10.4501427882541	10.4455363258577
ENSMUSG00000026965	12.582964237116	12.5649102157749	12.5328137437179	12.312924153797	12.3560382996197	12.3012669120404
ENSMUSG00000097345	5.55925635561095	5.53174118676066	5.58787067782874	5.45550133701785	5.50896907565377	5.47411353829033
ENSMUSG00000036646	12.3769691979491	12.3965536233242	12.3961005935689	12.5484933609255	12.5587834653384	12.5631138270816
ENSMUSG00000026958	10.5379556786325	10.4516625869545	10.4797483569487	11.4564413185895	11.4473830915004	11.4767915004246
ENSMUSG00000026956	12.5954726948113	12.5327626040119	12.5000835647795	12.7538471332867	12.7720211484686	12.695648375897
ENSMUSG00000026955	8.98969169121687	9.00373866283283	8.96170604916718	8.41722762766362	8.48135062443354	8.3536598384522
ENSMUSG00000015085	6.07351670878984	6.05423457022273	6.06453953823922	6.37122251762929	6.37057764773005	6.48740663114805
ENSMUSG00000015094	10.7236866160782	10.5845921476405	10.5669421169338	10.4238185705524	10.4654007301273	10.3873004845715
ENSMUSG00000026944	9.55114227724882	9.50005337514812	9.53900702206838	9.3917514384181	9.43038151512961	9.51393007839631
ENSMUSG00000047617	8.67274748346388	8.57669339874051	8.57348607612656	8.54549472149595	8.58153343126164	8.47538173211438
ENSMUSG00000015093	4.41470503330714	4.44431439242996	4.41250560129228	4.41157964817916	4.41024566699567	4.41380326651441
ENSMUSG00000015083	6.55964355878268	6.56278336892279	6.59405730340739	6.53309663231697	6.5417509531009	6.56481647506608
ENSMUSG00000015095	10.9246641804342	10.7887884093869	10.8412823405451	10.8286147826468	10.8166558952261	10.795783033427
ENSMUSG00000026942	10.2679548855804	10.1948591951812	10.2281400349963	10.4567858401348	10.5059835868555	10.3975367576135
ENSMUSG00000015092	12.0320042051068	11.9220673703455	11.8740410494092	12.099412811047	12.1621483038815	12.0659486769483
ENSMUSG00000026941	7.05400607300027	7.00653278223151	7.05083424842118	6.92657522436024	6.8788419077035	6.94381381669524
ENSMUSG00000036504	10.5562872303238	10.4373103703833	10.3623490176933	10.6126270059368	10.673151013407	10.4829447911035
ENSMUSG00000029419	5.02733750932574	4.95048214411535	4.95566188014318	4.89933379408392	4.97486215956302	4.92743138336514
ENSMUSG00000015087	12.1380460232926	12.1547950748117	12.1231236479993	12.3646265872321	12.3773098239168	12.3308528784185
ENSMUSG00000052403	3.54950858215642	3.57541742318272	3.59048553868274	3.55953199704913	3.60799582657734	3.58579540004685
ENSMUSG00000026940	5.20327493163262	5.17358347086469	5.24667192822545	5.29375277996987	5.31690681011528	5.27171620498186
ENSMUSG00000026939	7.62569783214378	7.41553026074529	7.46739548682015	7.85631980177906	7.82181923438986	7.87636585564615
ENSMUSG00000049086	6.83275141103254	6.71492486749736	6.68564591963705	5.7362500098212	5.73389295607332	5.73310613167761
ENSMUSG00000026933	11.4711275079187	11.5794257020779	11.5636830659019	11.4108668808756	11.4403873521931	11.454223113036
ENSMUSG00000036352	10.9062618450234	10.8316684247343	10.8236699186646	10.5364394037022	10.5500907313622	10.4879550595093
ENSMUSG00000026932	12.3566739754957	12.4249145057245	12.3832424467986	11.8307350956745	11.8610645223129	11.8349637258973
ENSMUSG00000087679	11.3448358066017	11.2944532639661	11.239695428324	11.3123979085354	11.2407739058867	11.243449899909
ENSMUSG00000087595	5.72741424718261	5.7697769497463	5.75988065991018	5.69516522064603	5.6415691193779	5.63641275909055
ENSMUSG00000036327	10.4031484889342	10.4113527025406	10.3926740716406	10.506755542295	10.4901825151587	10.4976981626774
ENSMUSG00000048038	5.15012225232511	5.24545267834463	5.27269538737947	4.81280976928415	4.81489046401695	4.81464602486131
ENSMUSG00000026930	10.5059338740166	10.4189481482607	10.4601411634463	10.2064051706646	10.2646341824568	10.1891883068239
ENSMUSG00000075467	10.7555008513561	10.6708059494156	10.7099969846988	10.7933420342815	10.8488500184582	10.8001384347177
ENSMUSG00000086779	4.26813896355444	4.27478639549608	4.24683511416732	4.24948354225396	4.28950278730185	4.22781075315129
ENSMUSG00000036281	9.98187563704237	9.95172532826399	9.96322436272927	10.1118868993763	10.0595847295998	10.0959215923129
ENSMUSG00000085767	6.56166992029862	6.52499081486579	6.46255137706618	6.54157158276807	6.53851442177713	6.58725386196155
ENSMUSG00000026927	10.6631413006942	10.6740758494974	10.7135010132871	10.8168042377753	10.8303437234584	10.7850184309342
ENSMUSG00000026926	11.9601361658958	11.9577787754798	11.9876980260763	12.0566351861307	12.0801340545732	12.1008546163335
ENSMUSG00000026925	9.96435252099358	9.99343312270532	10.018263482847	9.99551434773383	9.97204806411388	9.9666201942715
ENSMUSG00000026924	12.3625325188704	12.4639958906379	12.4638315136614	12.3601489904864	12.3491862134728	12.420667461246
ENSMUSG00000086714	5.10230536833369	5.06877535042057	5.12356295776447	5.17462914738185	5.09606556995488	5.15704033861956
ENSMUSG00000026923	11.7807311501442	11.834406182906	11.895112814773	10.2534297083454	10.2931978356483	10.3440385566342
ENSMUSG00000026921	7.99793009882207	7.86105956639384	7.92065425257074	7.32169582122264	7.41819824952816	7.37437180193738
ENSMUSG00000026922	9.3496029643772	9.30952253270769	9.27166980987061	9.56261083494984	9.6379632595369	9.56834409956184
ENSMUSG00000036186	9.65898819280785	9.57218512855205	9.52946810527725	8.88339586163347	8.98958189223123	8.88552745120591
ENSMUSG00000097052	4.38034125718727	4.38722913570767	4.37881638516615	4.33974957982934	4.31498810095366	4.30615095861638
ENSMUSG00000077192	4.79819075292649	4.71767318382125	4.75033331624788	4.69800484129188	4.73466164227811	4.72473825062065
ENSMUSG00000036160	10.418091055309	10.4123097012065	10.3653801107316	10.7419471912465	10.7277564410263	10.7274367915768
ENSMUSG00000015776	11.7370647260633	11.7451934386438	11.7385202453502	11.5198941867534	11.5185828650512	11.5409820477532
ENSMUSG00000062647	15.2666007592908	15.1590099891398	15.163269916691	15.0336410813512	15.0194864841931	15.0008213733283
ENSMUSG00000065258	3.8365149979387	3.90790348364558	3.85278363703948	3.8230232462791	3.8127097486227	3.83178534546373
ENSMUSG00000015790	10.2188957646137	10.1520473589381	10.1110469662161	10.6470754723	10.5203687112796	10.5209731319141
ENSMUSG00000014873	10.0355759398299	9.98453825873779	10.0119707572765	10.0275887125784	9.99782688561506	10.0445681102497
ENSMUSG00000014867	13.6011561093835	13.5480733804147	13.5625671655441	13.890479710207	13.8837541730274	13.8641405278842
ENSMUSG00000049897	3.44310815063535	3.44917307746083	3.4141893429603	3.45535212083433	3.42886481802841	3.45454581529905
ENSMUSG00000052406	10.7697678343022	10.6599219153593	10.7279891035048	10.7031324049927	10.7257263888318	10.7598289720099
ENSMUSG00000015488	11.1360499768601	11.1647371626093	11.097416151249	11.1037301936846	11.0708009085416	11.1510798098085
ENSMUSG00000036067	6.6677284258059	6.59995734521262	6.61823199936845	7.03655747393107	7.0901825902452	7.02740631785437
ENSMUSG00000009614	12.3045911501505	12.2623060728889	12.2694479060721	12.7092452944009	12.7341556165405	12.6783468565325
ENSMUSG00000009621	10.1242817785999	10.1705222607655	10.1062379572557	9.65684020876391	9.69597340994462	9.72494419328237
ENSMUSG00000109946	8.86892345863117	8.73986126831736	8.79377322775474	9.32757869586418	9.31822892276942	9.28101160774581
ENSMUSG00000026918	12.2896519230717	12.2609870715093	12.2584250350051	12.0141348906771	12.015724912716	11.9999132690386
ENSMUSG00000026917	11.0741908314218	11.043737108254	11.0897031837224	11.2023232785741	11.2295342372697	11.2270708866195
ENSMUSG00000085929	6.25843769784909	6.33164621472291	6.31448489078159	6.41520100853367	6.39414064154279	6.48193864049618
ENSMUSG00000015846	13.2801202665027	13.2476199462179	13.302120505824	12.5399520182009	12.5329643829295	12.5459618194162
ENSMUSG00000085766	7.21008323442215	7.24745135156842	7.22874723687375	7.35484939148136	7.47690074166223	7.48683054967956
ENSMUSG00000026837	15.4929419345768	15.5636349211445	15.5236247623875	15.5815652434187	15.6043927017692	15.5950432500349
ENSMUSG00000086560	5.73479860504943	5.79030149553341	5.77421513158731	5.48607492678498	5.53401921458185	5.52318215556668
ENSMUSG00000026833	7.05812138987555	7.11973669479622	7.02314458033482	8.2865668940256	8.2718997929507	8.24489822633
ENSMUSG00000035829	8.09684697879615	8.11136111113099	8.01715513989724	6.4082859739921	6.47437698257654	6.44595034191487
ENSMUSG00000035772	10.5536588366873	10.5833665892292	10.6588124224906	10.5642874177819	10.5297550130179	10.5972848458906
ENSMUSG00000082895	4.61207610190603	4.60975790699423	4.6195563319825	4.62099161194779	4.56243513076164	4.65483792483242
ENSMUSG00000026829	3.53647866324885	3.57095670482509	3.63764207415685	3.47376608651662	3.45700274459187	3.46420300184374
ENSMUSG00000026821	10.6719228260766	10.714373503081	10.6939152426311	10.6744178317241	10.7043977432611	10.7073509306964
ENSMUSG00000026816	10.8693263126581	10.8674659932645	10.8164104908864	10.7824841498662	10.7071826217658	10.7509376535756
ENSMUSG00000026812	11.3292896762765	11.428835322584	11.4486240715289	11.4036307673101	11.4078737114306	11.4711027467096
ENSMUSG00000026809	4.03005078959778	4.01358266573436	4.03617605651241	4.1905510001614	4.21204526793092	4.19510375436138
ENSMUSG00000035666	11.6542049542939	11.7476821052707	11.7791368917509	11.8592023596716	11.8238624039942	11.9341747733996
ENSMUSG00000026806	9.15694459293775	9.15800340069874	9.18351574674872	9.39906985578811	9.40891045214962	9.38572056921727
ENSMUSG00000079502	3.5122170940258	3.49613252392107	3.44373787164101	3.40469515201442	3.38966881644477	3.42481233008479
ENSMUSG00000083773	13.2619440651508	13.1194850534214	13.1502749377514	13.0518896797434	13.0702815661808	13.013887597344
ENSMUSG00000026803	10.2013140452296	10.3355822637808	10.2683553797627	9.88688588521992	9.871336983747	9.98089564221756
ENSMUSG00000043535	11.9613601203366	12.2020381338716	12.2041375323843	11.7980541047196	11.7820436004907	11.8531732036443
ENSMUSG00000035513	3.42381264823218	3.39640787720601	3.42103830786471	3.38603597679289	3.3596404343519	3.35882595836779
ENSMUSG00000079499	5.58897183130394	5.53958190238274	5.63481168797314	5.25037114590697	5.22212200535387	5.24332427574467
ENSMUSG00000026799	9.55674183273947	9.4829960367091	9.45160305677311	9.62596158065413	9.60210846123383	9.59238331237823
ENSMUSG00000039844	12.4171024685431	12.451651939597	12.4740100509764	12.2984380248676	12.3023373333822	12.3510970384815
ENSMUSG00000039826	10.0506756776409	10.1188977640106	10.1220547133899	10.4358389016566	10.3671965114431	10.3747439020632
ENSMUSG00000026798	8.86377278301662	8.78901566660207	8.83042411466207	8.77379125909074	8.83133124144921	8.72705236127085
ENSMUSG00000059316	11.0812527096161	11.047353409685	11.0361793139007	10.9348476461025	10.9274788756026	10.8684093726004
ENSMUSG00000069020	10.6399978614322	10.5509650804031	10.4030754894961	10.9270089968949	10.9160780310343	10.8248677457887
ENSMUSG00000039798	4.16937131960887	4.14488531627629	4.15026091344264	4.22872251892786	4.32661996057508	4.26927839323157
ENSMUSG00000039787	7.87846375566558	7.99326530663099	7.86601997955119	9.60301899882151	9.65390378706664	9.64639694089457
ENSMUSG00000026790	11.7065559783755	11.7137263216161	11.7182501999409	11.7690678620322	11.7143583722002	11.7777589936134
ENSMUSG00000019715	11.0467563908174	11.017842488383	11.0425690312165	11.093871215529	11.0612362640123	11.0974316082456
ENSMUSG00000057738	13.8194491494175	13.9162751831859	13.8880403489439	13.9155864910891	13.8998214579617	13.9226484377533
ENSMUSG00000039715	10.1027828381469	10.058353506247	10.0305373372773	9.98669975241433	9.99386514769724	9.94775616998553
ENSMUSG00000054766	14.5079510380673	14.5616111853693	14.5361173091798	14.6526235459605	14.6409052984835	14.6476481844944
ENSMUSG00000026785	8.00559890871206	8.00506250031617	7.94581282639467	7.51499274232749	7.51875264465708	7.49318296978994
ENSMUSG00000015335	8.93113621782266	8.83522755189802	8.81018285047313	8.78387285109137	8.8242568587137	8.82802802942304
ENSMUSG00000039686	10.3028475511685	10.2371158078951	10.2785574578817	10.0284611912925	10.0773507880826	10.0977616104706
ENSMUSG00000039678	10.8142937360982	10.9036124783045	10.8813379005523	11.0277465961017	10.9928741195128	10.9962739764294
ENSMUSG00000015337	7.77693397206064	7.82199736850333	7.84249639923035	7.47879428825825	7.38271379022764	7.54879779502704
ENSMUSG00000039660	10.3764834355614	10.2113768471993	10.145724058706	10.433795146115	10.4735501460312	10.4033100036893
ENSMUSG00000039648	7.92604908093527	7.89783643148054	7.90257393854303	7.67834053853922	7.70769232782593	7.68649491542098
ENSMUSG00000100747	4.69297708797347	4.67680434650931	4.66309701831225	4.71704592634297	4.67902771936838	4.75484426356989
ENSMUSG00000007476	9.31352261936979	9.38997488793313	9.29688278832362	9.5561808516653	9.51659371801479	9.41912708889775
ENSMUSG00000099041	5.79913783653389	5.79618751053129	5.75700061296722	6.26040702666882	6.24026759832539	6.35716463746732
ENSMUSG00000079484	7.77762352564251	7.82638358425188	7.86351037795534	9.06781361032292	9.09198934004466	9.09658125048622
ENSMUSG00000075419	10.4159533164124	10.3751147093584	10.3790828056828	10.4946136243065	10.5149911930294	10.4588443567018
ENSMUSG00000052533	12.218691933619	12.2919564548454	12.2893253082225	12.3965574035885	12.3793769462857	12.4594293067268
ENSMUSG00000084892	4.48382340600622	4.45809444315013	4.42446016738745	4.45205512480941	4.49989139660163	4.52041445060111
ENSMUSG00000026860	10.5897966342262	10.452546634016	10.4748445300326	10.4692188664424	10.4857533978966	10.4181627346041
ENSMUSG00000026858	10.1304640218486	10.0266258167918	10.0676666412708	10.029571669805	10.1139489871181	10.0144905784149
ENSMUSG00000026856	9.71564790007661	9.6240161869202	9.6617922971905	9.43947922312906	9.51176394047564	9.47185735517978
ENSMUSG00000026853	10.947636320603	10.8824786651906	10.8891504946195	10.8844129317626	10.8821784174375	10.8926616307434
ENSMUSG00000039515	12.9341250659854	12.824850224054	12.8224408079323	12.8988889141154	12.9505241928199	12.8912767687788
ENSMUSG00000089762	10.2293466431081	10.2901584982053	10.1663460492659	10.1552553692172	10.0927823619597	10.0496969394228
ENSMUSG00000047363	5.16940526671547	5.12500611359673	5.14656845496597	5.01221748701033	5.02323642653478	5.05818159528845
ENSMUSG00000087268	3.4154847472664	3.39458079053754	3.39458869641416	3.5193220028708	3.50755214966255	3.5236267413505
ENSMUSG00000075416	5.11407474766239	5.17773132827511	5.14862778351808	5.13023345962641	5.19341619502918	5.12925536825731
ENSMUSG00000044320	3.94339125169053	3.98937085493579	3.95456732036129	4.02239678475905	4.02740019161329	4.06165959822666
ENSMUSG00000026857	10.3617780699616	10.3034039927316	10.2754971255118	10.5262818188165	10.4910975702397	10.5172190487597
ENSMUSG00000039483	10.2373047178931	10.1116039985662	10.176359122579	10.3474631971979	10.3737814644877	10.3361240794974
ENSMUSG00000039476	10.9933786804553	10.9024550814032	10.9289972672993	11.6023171848423	11.5904427129459	11.4903081041373
ENSMUSG00000050737	6.4372339706707	6.41775221771375	6.41853195089143	8.71648244379071	8.75627793747782	8.68534502441047
ENSMUSG00000026848	11.0742578176015	11.0545645263674	11.0983787881069	11.3339561294936	11.368954742265	11.3452979642387
ENSMUSG00000026849	10.1340835271971	10.1097327932713	10.1029199868578	10.2632099259993	10.3752063395464	10.3317158103118
ENSMUSG00000026851	11.1105748308672	11.0806927422899	11.0317407970317	11.1309182823816	11.1928631978113	11.1488823930623
ENSMUSG00000026854	9.6627800402539	9.68955947885977	9.68271307776578	10.1075259660841	10.0949148034583	10.0932343547776
ENSMUSG00000075415	10.8397356837799	10.9199085803448	10.9688687216122	11.0468634656542	10.9637612875642	10.9709577194353
ENSMUSG00000087269	6.04149424039005	6.05029586652445	6.13366306673236	6.01832683865481	6.07217529187839	5.96253633411424
ENSMUSG00000000194	11.571188291601	11.581567476895	11.6055267331144	11.9910676183788	12.023988796919	12.0154494325439
ENSMUSG00000062661	11.2955121058804	11.2729491044667	11.2922152668389	11.5208671618355	11.5029399901839	11.4876262776499
ENSMUSG00000055632	5.62782400192579	5.62323748072789	5.62418743346847	5.7268389050943	5.68236378267032	5.65930322495131
ENSMUSG00000076441	10.9686578554993	10.8469543040564	10.8562400671148	12.3207763659925	12.3273120955771	12.2675494402089
ENSMUSG00000026843	11.9208369112087	11.9737482659753	11.9832729051282	12.0999088481597	12.1171790413374	12.1156119285169
ENSMUSG00000039356	10.1519895361152	10.0712425299697	10.0834621069728	10.5327357714878	10.5765561206888	10.5254251453154
ENSMUSG00000026842	12.7428404792585	12.7856899883195	12.7706273636151	12.7410058099107	12.7705941718157	12.7413746885131
ENSMUSG00000001864	6.32883837359568	6.33351030397204	6.28115892854874	6.61727702518608	6.72212552474765	6.71307629695375
ENSMUSG00000001855	11.3699250251844	11.44260047354	11.442003693847	11.2387638724906	11.2705539413242	11.3465548224633
ENSMUSG00000051373	4.34056283780866	4.33746467947122	4.30322661333368	4.4521627899514	4.3547376032971	4.35829762464744
ENSMUSG00000039262	13.6735493047487	13.7820519238451	13.7684118080028	13.6460917249118	13.6666597967248	13.7143022770976
ENSMUSG00000094251	3.80584859692424	3.78728623287286	3.7722382042537	3.85498538665854	3.80297798461428	3.84684816996531
ENSMUSG00000039254	9.84609182241226	9.90429484746224	9.83205069563851	9.96745357494254	9.95506377919673	9.92049399404286
ENSMUSG00000002550	9.9357369446797	9.88674728649253	9.90461154416503	10.1669904437424	10.2332671947853	10.2511128935289
ENSMUSG00000066068	3.50765559272686	3.49968747149137	3.45526086475068	3.45881395467268	3.49251186982094	3.45655052257186
ENSMUSG00000044627	12.7488462535715	12.7244102335763	12.6999945523825	12.6742122798883	12.6979176614882	12.645748311112
ENSMUSG00000002546	12.1164978221769	12.1570040995923	12.13031029162	12.0498688971268	12.0719170041298	12.0477188696221
ENSMUSG00000026825	10.7908209081437	10.819257329019	10.8635273855334	12.3806191734017	12.4150992900329	12.3341338066144
ENSMUSG00000039205	11.2124244988541	11.1387223379056	11.1846692972681	11.2915909581789	11.268234080335	11.2969636746153
ENSMUSG00000039195	9.45936928942259	9.41666346283943	9.40548311104296	9.18794734896069	9.34495294328885	9.1171770879771
ENSMUSG00000026822	5.82964765681871	5.76005039550471	5.80130170128862	5.76268598057343	5.76077886007881	5.8351908927316
ENSMUSG00000026820	9.741384291152	9.73399326189351	9.6686188848815	9.69741641462571	9.67452336613635	9.58155767171846
ENSMUSG00000026819	8.7640004430073	8.84335589782463	8.80499040757299	8.89077290798824	8.97290623861008	8.91920980924024
ENSMUSG00000039164	8.62640568801011	8.66299163257012	8.61263847890876	8.57198487312624	8.62567427512564	8.63022335012461
ENSMUSG00000039157	9.44803935680744	9.39264917819453	9.39393647571544	9.67438057628675	9.79642119292672	9.74849143218006
ENSMUSG00000026810	10.0999847677542	10.0705807427883	10.0374160091368	10.1115103427107	10.2181992844511	10.2460198748431
ENSMUSG00000079442	10.637232380411	10.6001584277334	10.550115418027	10.9421294490807	10.9231634467928	10.9023352489506
ENSMUSG00000026811	11.3604730349958	11.3760573075288	11.3360343911672	11.4503338091278	11.4929684443367	11.4300170128026
ENSMUSG00000026817	12.0177278461886	12.0230975828418	11.9826028328858	11.6895815359028	11.638617188103	11.6051015807177
ENSMUSG00000026814	10.1440053504983	10.1075845652139	10.1466142917691	8.10132897736998	8.00879446437813	8.14674058930502
ENSMUSG00000009566	10.3872943978274	10.3562849211899	10.25577467584	10.2752790811466	10.3059671629558	10.2821911474874
ENSMUSG00000009555	11.53123511159	11.4430584130629	11.413688921869	11.5451215679542	11.5482706725211	11.4949206095757
ENSMUSG00000059013	7.10259100183975	7.08704255855796	7.10264273484518	6.88218270637944	6.9736840350134	6.94520671917385
ENSMUSG00000039021	4.16335605496666	4.21406325429355	4.1236540166224	4.09923709248589	4.11151141673749	4.08219259027301
ENSMUSG00000009563	10.3201456877918	10.1851907065371	10.2002836323848	10.1184997033855	10.2341859877474	10.2639460600804
ENSMUSG00000053746	9.85406999509213	9.749840674658	9.69730361424538	10.0200639005468	10.0669411377748	9.99295167010757
ENSMUSG00000038987	6.76799994222812	6.86035300685965	6.81957648495696	7.22517517917025	7.31109991182367	7.28320242894182
ENSMUSG00000026797	11.3028381776219	11.3109777567452	11.2981953573559	10.9110759426654	10.9390326099209	10.9073584575226
ENSMUSG00000087496	4.50174984607849	4.46931635344138	4.50880892317625	4.56738188960253	4.64477428164006	4.47539367861695
ENSMUSG00000026796	13.0962877310043	13.0591277730913	13.0367946687784	13.3108003904626	13.3259015958869	13.298162913621
ENSMUSG00000026792	10.0544953803645	10.1155770332057	10.0865890425375	9.93128420248962	9.90839759382413	9.88132946614725
ENSMUSG00000038900	15.3552569775847	15.1828504211807	15.1731565301238	15.393679626589	15.3896877781308	15.3408175549249
ENSMUSG00000026791	8.67577303480159	8.57850745670479	8.50044241244951	8.34111903002562	8.3605699908473	8.3587079800063
ENSMUSG00000038860	7.69820803863822	7.66632132027036	7.66485610355619	7.30092482763819	7.23631213770689	7.24810770115742
ENSMUSG00000038831	6.84274554535419	6.95497789660111	6.86761342934101	6.90380341779136	6.95708559596781	6.99616701122437
ENSMUSG00000004105	12.3268695550065	12.3153276455851	12.3437647640134	12.6506164394149	12.6477484001565	12.6338327744097
ENSMUSG00000068966	9.15932724846115	9.22534894737719	9.24285930145592	8.99041763415335	9.10416144416631	9.04867634094739
ENSMUSG00000026788	9.61001713240735	9.69122783433705	9.67911072695315	9.71947849927243	9.69277057023317	9.75149922129772
ENSMUSG00000038765	5.97084613217814	5.97176068534147	5.98151156577885	7.29434666633692	7.37207028953311	7.34706549472926
ENSMUSG00000052951	6.13931597912125	6.14072072529951	6.15269814956425	8.12203523486442	8.05486974899133	8.01367111942433
ENSMUSG00000038740	9.99178153036969	9.97084936740762	9.91362947773574	10.6813626646115	10.6215256115197	10.6646337715221
ENSMUSG00000038718	9.20162318407647	9.21771158453574	9.23681750371712	9.12628100300546	9.14050619505067	9.15648130693002
ENSMUSG00000038696	11.4511778787559	11.4945845232802	11.4548342639046	11.5242009935539	11.6087829254414	11.5441091612992
ENSMUSG00000026867	12.0094699268047	12.1142471566502	12.1045623302836	11.9518748780792	11.9479281023005	12.0195698194921
ENSMUSG00000026864	15.9720137351412	15.9696252527058	15.9489060051333	16.5662671536105	16.5513693954244	16.5562465221194
ENSMUSG00000070953	9.80773835738623	9.63413470006513	9.66790439237144	10.0221344257725	10.020322146556	9.93598646731467
ENSMUSG00000035949	11.1197695567764	11.1577276233728	11.1510851497944	11.3169284157276	11.2457770492907	11.2439179384367
ENSMUSG00000026869	11.2298199652336	11.1776647295417	11.1715834101688	11.4417180224457	11.4287492302014	11.5056518631614
ENSMUSG00000026873	6.62967972877239	6.58770602489586	6.65871369398934	7.19322418093502	7.27866046198741	7.23169519145494
ENSMUSG00000026875	3.61239954613441	3.64911060878903	3.62858311959233	3.71683322717857	3.74713102348347	3.70594591320065
ENSMUSG00000057110	10.6517008907363	10.7300161948569	10.8013368730679	10.182034410115	10.2054914630382	10.2976586891761
ENSMUSG00000026878	12.7416961958705	12.8009837428795	12.7839767001227	12.9036173710969	12.8674486625547	12.9206946526161
ENSMUSG00000026879	12.6932548508782	12.6472653796952	12.6509286985542	13.7035176808291	13.7304387918874	13.6747674631711
ENSMUSG00000026880	12.0270800584414	12.0548009466218	12.0425821855971	12.4013979092272	12.3681613140824	12.3774256688997
ENSMUSG00000075391	6.69807652072341	6.65175261492887	6.71631618690999	6.69397869089497	6.68565427710667	6.76622675868528
ENSMUSG00000035778	10.4109517773463	10.4517394392709	10.4494592489889	9.38497967386578	9.3479157946847	9.33891355751483
ENSMUSG00000026883	11.7677559649794	11.8095968229074	11.8205738823271	11.5055185702572	11.4679183772173	11.4745019243593
ENSMUSG00000026885	6.72180495693483	6.69911943620487	6.7041451781496	6.77948578641194	6.73228657545618	6.76938159951594
ENSMUSG00000026895	11.8987069075578	11.8072379635089	11.7840574524602	11.791682904162	11.8547952011236	11.7745401978952
ENSMUSG00000026894	3.95529766070155	3.87136690512083	3.89169437196184	3.92898748353893	3.9193005121988	3.8698041444992
ENSMUSG00000026890	8.86184990360317	8.93582903033458	8.95564517141105	8.43776251757254	8.38228882373907	8.4773310236628
ENSMUSG00000026889	10.7132773769809	10.7690816830668	10.712076135865	10.9846154526684	10.9897933363729	10.9830680948611
ENSMUSG00000026887	10.8239853459385	10.7311839360837	10.7881128751982	10.8100989433083	10.7154785620101	10.7781611806153
ENSMUSG00000047250	9.10047564189036	9.19840322431636	9.16567064492456	10.4332043174499	10.4544134972852	10.4562957877847
ENSMUSG00000083716	7.25646424946836	7.21433433188584	7.23489573006221	6.99494238757549	7.15404403037793	7.01072598746051
ENSMUSG00000009030	10.6170675275708	10.5692033448394	10.5830641564231	10.6258402460767	10.5941935446354	10.5734442255284
ENSMUSG00000075376	11.0545506016798	11.2081262052655	11.1941682999715	11.1949003282221	11.2403913742436	11.2076361771464
ENSMUSG00000066798	10.371075964959	10.3902089818108	10.4189779649031	10.3785474610041	10.2419341592281	10.3684390873363
ENSMUSG00000050714	9.02240592606163	9.15342230286868	9.23035623464843	9.06251785173379	9.10457227695865	9.09409657390031
ENSMUSG00000035437	11.7903958572219	11.8829979176814	11.9124394973911	12.0571457511013	12.069566211934	12.1405270356919
ENSMUSG00000026915	10.3721612369356	10.4705685361792	10.3665989046675	10.8726581800223	10.8256354391947	10.8787608200186
ENSMUSG00000035392	10.6452004047302	10.6158356335977	10.6482070748254	10.5763401930479	10.5051078489466	10.517583671286
ENSMUSG00000000247	9.54983525451664	9.45121956434289	9.43009944183163	8.78700757763133	8.75587008920495	8.71973626492624
ENSMUSG00000026749	12.8428371711995	12.8333221295021	12.8292590087269	11.7736935367231	11.7531947257462	11.8400642422593
ENSMUSG00000026750	12.6104646069092	12.5275015482528	12.553720598319	12.6167756013394	12.7286343588306	12.6181445017829
ENSMUSG00000063972	7.32951561071836	7.45087264826118	7.39194163856547	7.72793822407419	7.56483100292596	7.66744160057446
ENSMUSG00000035295	3.73266982121934	3.6632589186818	3.704787580243	3.74671809666483	3.76044543500601	3.73822275378798
ENSMUSG00000062997	13.8213671524495	13.7673246843308	13.7548112956115	13.960365663668	13.9713675900191	13.8907965063618
ENSMUSG00000026755	10.8358393166301	10.7498946639241	10.7206913847858	11.30796285199	11.3063113238365	11.2433573415946
ENSMUSG00000026754	10.5454911912956	10.5890064118684	10.6228151440649	10.4207711938532	10.4272870379367	10.4771738309986
ENSMUSG00000035236	9.92213196136721	10.0531284655924	10.0598918352659	10.2170987132615	10.1487264873711	10.2860900638779
ENSMUSG00000026753	10.2962389493006	10.3127490821128	10.3291423696922	10.8989335105658	10.7826662952999	10.8259447587772
ENSMUSG00000083240	3.86791492104663	3.82483442260123	3.84527947969217	3.85620668269741	3.87785065546552	3.9009390034147
ENSMUSG00000082536	9.74619960350261	9.62981659349277	9.65566708522695	9.54729849367543	9.84609699011511	9.81887857515407
ENSMUSG00000081999	5.5595534296443	5.56749600628311	5.53886396134356	5.58679648661603	5.6192744608587	5.58533664487394
ENSMUSG00000036890	8.79446958938275	8.72933508364749	8.81328944426818	8.96005039538577	9.023132159901	9.01069204473029
ENSMUSG00000026872	11.287327846214	11.4227062893012	11.3709398972733	11.234433834344	11.2028899957513	11.2391074794869
ENSMUSG00000052248	7.91847252671263	7.88801083909861	7.89279345566806	7.50286906473374	7.55287154535795	7.52368220768448
ENSMUSG00000086644	5.0165130268378	5.0670850156025	5.03774314949765	5.07043328726426	4.98039750204901	5.02708953588824
ENSMUSG00000052155	10.5208903457411	10.6309604587381	10.5917020596609	10.9943753218164	10.9944012012752	11.0351592844452
ENSMUSG00000026761	10.769798549911	10.7734741461227	10.7872970739999	11.0323616329981	11.0087707590178	11.0580905453532
ENSMUSG00000036792	10.3054547670778	10.4927697642899	10.427048192088	10.4188601866329	10.4697502353847	10.5656884094262
ENSMUSG00000081272	7.47584629524671	7.4134159826166	7.37695743725698	7.18883964326761	7.15008622005019	7.23109608684984
ENSMUSG00000069495	10.4906698417185	10.6077829044964	10.5562926976398	10.9665288220791	10.9567483976784	11.007753431257
ENSMUSG00000026764	7.8060596914775	7.80237993198157	7.82093141419558	8.80195614251498	8.76935802620396	8.80410920112173
ENSMUSG00000026765	5.91058714333578	5.83479276432974	5.86407672313376	5.40952424953129	5.42399379799286	5.37242549743693
ENSMUSG00000050447	8.65405168191044	8.6523192531483	8.63096772269735	7.31906019225769	7.41523749838165	7.38509998784521
ENSMUSG00000026766	11.7455213992282	11.7339835953402	11.7160132043924	11.9823239973648	12.0308291177985	11.9477597735745
ENSMUSG00000085862	6.8019074164851	6.94162080867564	6.89564090755531	7.83537291507873	7.84924081459218	7.71974632222339
ENSMUSG00000082483	5.22397619272061	5.2366035630488	5.2138899551498	5.64746497327724	5.62487252221849	5.54489992798103
ENSMUSG00000017144	13.4923544393918	13.5130735906893	13.5252647280869	13.8957075618011	13.9164361986955	13.9090276818689
ENSMUSG00000036249	9.87920763404728	9.92225580694036	9.88106279782085	9.84198131351356	9.83186425784451	9.83743302434504
ENSMUSG00000026946	8.2792274297947	8.19258568047541	8.2533782801775	8.33666540547631	8.35783410767097	8.21243969801888
ENSMUSG00000053475	7.92089469325235	7.84298047705602	7.96903856588132	6.43262752931492	6.59655062577088	6.44891421406237
ENSMUSG00000036202	11.2629757466715	11.4259284130075	11.4800655220227	11.3600393185314	11.3731669824805	11.4245356890161
ENSMUSG00000026950	3.33317140331942	3.35415682809609	3.38415059732624	3.33098054579441	3.36072464521481	3.41185078346289
ENSMUSG00000036093	11.1508518197421	11.2376807404137	11.2607889843083	11.4933601919411	11.4735774950086	11.4983552474022
ENSMUSG00000085315	5.67878146463484	5.71310163284183	5.61220089948457	5.87150277714179	5.91337686400753	5.81007425766592
ENSMUSG00000017412	6.18235957932076	6.27584129975545	6.32158943886749	7.05332437182824	6.96640762225054	7.08387958873101
ENSMUSG00000055371	11.4013696658578	11.4335001653717	11.4341255572324	11.541294860118	11.4942833625377	11.5568731695336
ENSMUSG00000036053	11.3173924558241	11.4662913608385	11.5022100549205	11.6602889918351	11.6037397067214	11.6571638650807
ENSMUSG00000061136	12.6456773794483	12.7319689215964	12.6964628123341	12.8157912573839	12.7788882442928	12.8069322891746
ENSMUSG00000026960	10.4904922088099	10.508814693203	10.4628173852508	10.7469137356029	10.7152150211994	10.6860879532895
ENSMUSG00000083287	4.90703376192197	4.85832447456543	4.88810272570896	4.70516010911222	4.72898273146174	4.74026525340268
ENSMUSG00000075334	6.92409926987357	6.86585118707039	6.88767425041639	7.03386532076505	7.11516205890653	7.06228870159738
ENSMUSG00000060988	10.4925118423878	10.5484751099135	10.5498604378196	11.5513461866603	11.5812689648172	11.5681093954121
ENSMUSG00000026826	8.49389608583538	8.61075492461781	8.56869028361878	8.869993181419	8.81089071482069	8.76628925566068
ENSMUSG00000084938	5.66117435349602	5.7031694357808	5.64817799787451	6.38847609959705	6.41229437672782	6.41408890451993
ENSMUSG00000054181	5.09782942684982	5.09727827194895	5.03302815544707	5.02123682540177	5.04288410374119	5.026331295776
ENSMUSG00000026827	11.2334622104793	11.2999769769427	11.3443838509346	11.768781883045	11.7371211273271	11.7783795171973
ENSMUSG00000053472	4.82247107979062	4.83854379551957	4.85730711433392	4.89834552676394	4.83076122503961	4.85821602595998
ENSMUSG00000026834	5.16918161697197	5.0143974706737	5.11000531269422	5.15661850652958	5.23591225135183	5.25665679167387
ENSMUSG00000026836	10.6534779304585	10.6461503128496	10.6777126681885	10.9076548574103	10.838272470947	10.8764486341218
ENSMUSG00000026839	6.17544878418574	6.16991261550877	6.22489946938209	6.18873055831166	6.19880178162291	6.08032863091813
ENSMUSG00000036641	5.61567056056401	5.63149843619653	5.58766018300788	5.46077536036221	5.49417244759676	5.43387564473731
ENSMUSG00000026991	11.7113535006822	11.7710766276742	11.7311761016872	11.3680955284471	11.3382273126097	11.4063026894928
ENSMUSG00000035168	11.3576953377394	11.5022039009015	11.5092835504059	11.5405398173372	11.5437456172355	11.575536465909
ENSMUSG00000026988	10.3105029762155	10.2556456453175	10.243369803982	10.2097692207714	10.2096835073161	10.1715063349758
ENSMUSG00000026987	10.6031630705079	10.7606944690212	10.7272352235419	10.8679355079843	10.8798255584806	10.9145273960948
ENSMUSG00000026977	11.6023055341953	11.6986422235806	11.6779591086617	11.6523912043027	11.5523941790946	11.6804288590809
ENSMUSG00000060703	8.67407207132117	8.5997101235551	8.54728524242467	8.80471527624031	8.82590754658888	8.88989211788095
ENSMUSG00000026980	11.088943294351	11.1638087188024	11.1897295638417	11.6570034283956	11.6770956486896	11.714061634081
ENSMUSG00000054580	5.35068483762502	5.35132271699516	5.38399074822967	5.97271375490773	5.90136672452969	5.87147072271271
ENSMUSG00000026971	4.95953218889837	4.94694367641933	4.96638799417058	5.41065111681061	5.37964888816307	5.39637728347446
ENSMUSG00000026970	12.490554570409	12.5214399703082	12.531086644478	12.824427522335	12.7912737075112	12.8447112281214
ENSMUSG00000064289	10.7912447718366	10.7354101202024	10.7637383186268	11.4707853255844	11.5023182792877	11.4556298253758
ENSMUSG00000026914	12.217322246359	12.1682645863993	12.1610625120545	12.2810400663793	12.2972783958663	12.2795815671416
ENSMUSG00000000392	5.36219662982636	5.39341202301669	5.33688722433274	5.13552415623971	5.13560308098221	5.15373532635389
ENSMUSG00000026896	8.19493444649017	8.21271329006208	8.23890938169425	8.90427729458333	8.90349445336766	8.92501253388591
ENSMUSG00000026893	7.68577365956432	7.62404298812087	7.7780366958265	8.07500833082839	7.89971406657151	8.02429444776201
ENSMUSG00000075324	8.19272396177577	8.36762771530978	8.25043126676058	9.02841755440576	9.01099107026543	9.08446316485903
ENSMUSG00000082127	7.89086656337182	7.99275061777022	7.99168407225566	7.91685290396232	7.81893779327017	7.75750940076111
ENSMUSG00000026888	10.9407161271242	10.9117112766476	10.8870907586497	8.07487677636003	8.16277578448057	8.19844406484732
ENSMUSG00000034903	11.6169739773841	11.7653061388501	11.7526215503391	10.6003140462113	10.5562253245137	10.6253813404348
ENSMUSG00000086881	3.91659690286445	3.91448753598872	3.9150763811927	3.80650927095111	3.79505437045289	3.78723385702746
ENSMUSG00000057182	5.33804508030583	5.3175148576874	5.33773192682683	4.96800441515153	4.96259444875741	4.97774157443317
ENSMUSG00000075318	8.16771347960706	8.39297536163826	8.24540628219515	7.598514183395	7.6465904329883	7.49780199496592
ENSMUSG00000026994	3.86433752796146	3.84336099968679	3.86484948793028	4.00338629468415	4.04964400642633	3.96719201960053
ENSMUSG00000034848	11.3382503316586	11.4037346933531	11.4077121230144	11.1695001455735	11.1816169210154	11.1457923730358
ENSMUSG00000064329	4.08848325226608	4.14706803745878	4.11456386217031	4.07982898319447	4.09065625211287	4.18404741762453
ENSMUSG00000034810	3.35435901847158	3.37491120406035	3.31547827415886	3.34569937342613	3.34921110371227	3.32005744885835
ENSMUSG00000034780	8.97925930485147	9.03057687537856	9.06578598101428	6.51846904825341	6.48070897221178	6.56936081698715
ENSMUSG00000027030	10.5382202838374	10.639508538854	10.599596161905	10.8025466244755	10.7766701333996	10.8257855442687
ENSMUSG00000075312	4.22092923073107	4.1117801177137	4.1170851078185	4.18978792943856	4.14322269963464	4.12753202183459
ENSMUSG00000027035	10.8004875215922	10.9462606652313	10.9034290053499	11.6469541374812	11.6112156468729	11.7026963938738
ENSMUSG00000005233	10.7048824209541	10.6927490256577	10.706463528794	10.4903254117091	10.3703277358133	10.4284324138675
ENSMUSG00000027048	5.03815212944008	5.04497533992325	5.0205249799206	5.40153964812348	5.43814019044571	5.46888777257019
ENSMUSG00000027068	9.21265693888145	9.23962727167471	9.23218275503918	11.2693666030102	11.2111937547212	11.3415031847536
ENSMUSG00000027070	5.61455054772059	5.65689682036122	5.67219824617423	5.88141590543035	5.9448076018693	6.00347720913179
ENSMUSG00000063145	8.02489300047559	8.05882220609635	8.15642203844974	8.2394980747174	8.18619826791089	8.19438739262599
ENSMUSG00000075307	3.54419380825212	3.55519361928631	3.5361289652284	3.5313313868346	3.49410423035253	3.52782574645985
ENSMUSG00000027086	9.28718560517254	9.43088996775832	9.40140791820176	9.08787478936612	9.16911420685888	9.20015370357127
ENSMUSG00000042133	12.6173962588406	12.5816125080484	12.5872231432802	12.6364052041768	12.647301794969	12.586455190165
ENSMUSG00000070883	7.46365340919182	7.36974446444393	7.41477701183538	7.44843672992809	7.43730659885252	7.39480593804845
ENSMUSG00000027088	9.54559096569688	9.60969912394783	9.59479714543132	9.42755880313957	9.46868551314354	9.46395328842245
ENSMUSG00000042155	9.12473489454399	9.19822731549267	9.16869531958159	8.78572036435629	8.81853328419165	8.86821742636578
ENSMUSG00000068882	13.1435189367243	13.1503451153857	13.141997027054	13.2918666681546	13.3225899366337	13.2952157775766
ENSMUSG00000051730	8.58001474585774	8.52372695633424	8.51404259138635	8.42301234434127	8.42707123033369	8.42862465576378
ENSMUSG00000085735	4.62554850533295	4.67950199982236	4.59247249487601	4.57228712087661	4.55608120807454	4.56681847294557
ENSMUSG00000044308	12.1040999079209	12.2198414321433	12.2336562160015	12.2733816247863	12.2627179830962	12.3235513375809
ENSMUSG00000097025	4.58577113859181	4.68375997394873	4.59750718583813	4.63641395482038	4.70360603117164	4.60690137448495
ENSMUSG00000014959	12.34709930061	12.3688628207847	12.3362915171576	12.6405072378399	12.6306260843939	12.6377675108997
ENSMUSG00000041997	11.2505550024545	11.3302369464843	11.3225277410023	11.5967434374503	11.600406960389	11.6385366310926
ENSMUSG00000041975	9.37098049966712	9.35533129020341	9.36106010818189	9.45407580128059	9.39812029682577	9.45989358719391
ENSMUSG00000041966	9.57371985865574	9.64438052303001	9.63354659489913	9.11688705623367	9.14749002987896	9.18152816668859
ENSMUSG00000027012	12.8148487868218	12.8087074506492	12.828823311324	12.6956520877948	12.6895512496107	12.688440779638
ENSMUSG00000027010	11.3403638992102	11.3277913885055	11.3422756198766	11.4753172410124	11.4735184589764	11.4780938215612
ENSMUSG00000027018	11.6631085387633	11.6758436436347	11.6867452853196	11.8194884460228	11.864554885392	11.8208420960723
ENSMUSG00000041921	8.98402515978758	9.01040731093223	8.98254546780703	9.23598055911972	9.27900232538929	9.22270453579189
ENSMUSG00000084946	4.73725289343115	4.81460740993927	4.67715078301507	4.74077388921123	4.77704636882263	4.7908344626121
ENSMUSG00000041911	8.57523472315085	8.52755796658381	8.61094345103255	8.08355043787599	8.20977997033342	8.129877738311
ENSMUSG00000023391	7.03891529456324	7.14315437656164	7.05100249501403	7.67174671917836	7.67804146414296	7.63042908701413
ENSMUSG00000027111	9.57719110822312	9.65141443170338	9.67941299026822	10.2998176152177	10.3018177521386	10.3689819063938
ENSMUSG00000006494	11.3281183594943	11.388017685392	11.339419698534	11.5562538170576	11.5879858312713	11.5988757837663
ENSMUSG00000049044	4.43131225943883	4.40036151559529	4.41409095236251	4.2476001889568	4.28241610633839	4.30157916296644
ENSMUSG00000085001	3.27136910446545	3.32736919508638	3.24925527859829	3.18327950011477	3.18538409777574	3.17788627369002
ENSMUSG00000004085	11.9143157292356	12.0317508811083	12.0544445921437	11.1408552422704	11.1580321106664	11.2051062563398
ENSMUSG00000055612	10.5318910540582	10.4835787929742	10.5837283404618	10.8370727171709	10.813238984615	10.8041769157477
ENSMUSG00000027109	12.3024609809088	12.4031491402964	12.3742178450544	12.2531762277923	12.1982995252311	12.2331749388252
ENSMUSG00000063714	7.95984743853519	7.91440461674997	7.90874755537825	7.83315384840431	7.85786849594532	7.77205444212696
ENSMUSG00000027108	12.3427377957467	12.3833238382666	12.3243514265548	12.1262488386669	12.0953550969176	12.105559512959
ENSMUSG00000041777	10.2343162814864	10.1829698840755	10.1061903453926	10.2673797135247	10.2206508098913	10.228618120737
ENSMUSG00000008226	10.4854509846807	10.5269055570157	10.5106347949421	10.5451990310088	10.5623564247182	10.5600882154585
ENSMUSG00000041762	8.48509496740595	8.51760509769696	8.52680074100923	9.28572420393286	9.3159909877307	9.39205944982036
ENSMUSG00000075284	9.94201622298485	9.91799500554217	9.96294932083259	10.5927735504982	10.572782147479	10.6044895123157
ENSMUSG00000086382	3.47233639870461	3.51556031667309	3.41956462472916	3.43921005002899	3.43422374115264	3.39776356044772
ENSMUSG00000056486	4.24538223971836	4.2473723555429	4.20944526863457	4.21621643406376	4.23418284309341	4.25703257424025
ENSMUSG00000027104	11.6524762399481	11.6945965773484	11.6866208597756	11.8257753786741	11.8304879548159	11.8773506386368
ENSMUSG00000018770	13.2829694004695	13.2228203211794	13.2461938244996	12.9179350163886	12.9574695740404	12.8714344483136
ENSMUSG00000009207	10.4135080672634	10.4547573002066	10.4206066743086	10.67083739775	10.6269531572896	10.6825275953879
ENSMUSG00000075279	3.32707298052873	3.35235389573279	3.3086803977968	3.30754577093181	3.30091343838878	3.29279157165815
ENSMUSG00000001815	6.09516027151454	6.09642872923844	6.08548546974816	7.86020592308854	7.83996596698222	7.92429626169832
ENSMUSG00000001819	7.62453210984147	7.6480891729414	7.79666147524547	12.2840773609733	12.2489239424318	12.2238182799506
ENSMUSG00000001823	6.09953351771125	6.10069148734702	6.12390398231849	7.96796878818359	8.01059155286204	7.89740758147829
ENSMUSG00000042499	6.25420777848303	6.29821271344326	6.24246757194112	8.92697398017048	8.92081001243925	8.84547880928708
ENSMUSG00000099521	5.15846659596381	5.16555894058685	5.15868504805734	5.70158579714898	5.6567520275074	5.81474727904902
ENSMUSG00000050368	6.19042413716472	6.20419661413599	6.22856885235241	8.32239142865346	8.27551477982011	8.28970352601987
ENSMUSG00000043342	8.35182348820618	8.34820861152031	8.29403889957119	7.7395294757355	7.84330363757296	7.65492555532994
ENSMUSG00000052371	6.91730427063833	6.88802475142753	6.91377238979007	6.44049078863043	6.42165701504071	6.29339444534396
ENSMUSG00000027102	9.62235144099898	9.55058689665899	9.62482972266315	8.96050916636161	8.98413806000439	8.99989045434044
ENSMUSG00000101174	5.22415455098671	5.25570588089665	5.21081656677071	4.98534710571801	4.92420814061076	4.89937765099644
ENSMUSG00000027099	10.8196168343391	10.8218154068653	10.7830339698244	10.6891981226922	10.7447905307433	10.6650160188285
ENSMUSG00000081406	10.0565546122029	9.93008092295412	9.90346312837018	9.34177352312007	9.31270863824881	9.28324556938583
ENSMUSG00000059005	15.1392656839508	15.2398474873244	15.2017004513558	15.1430994399596	15.1351893243607	15.1347321256424
ENSMUSG00000015839	11.6383908391409	11.6612495533235	11.6611896741996	11.6812353782304	11.650742560818	11.6781082586638
ENSMUSG00000087222	4.00069184123269	4.03898293787039	4.02157943587368	3.93853314177568	3.93211329669094	3.9378468037356
ENSMUSG00000042410	12.2682195855433	12.3620509486794	12.3873657959438	12.2551415479685	12.2073955926461	12.2955931806773
ENSMUSG00000075273	9.05862245181584	9.13505393108175	9.12293360265036	8.53735185803493	8.57147085398772	8.57395617293833
ENSMUSG00000075271	8.50550723852738	8.41658385570043	8.54337932292243	8.19773368448435	8.23932912800239	8.14117997790898
ENSMUSG00000042369	11.1037106712338	11.0918738531333	11.1072824455611	10.9494910749276	11.0518978419655	10.9640309565708
ENSMUSG00000042359	8.92245297775096	8.98081896192269	9.0271839567514	8.78960523642405	8.73120797862195	8.80494494047408
ENSMUSG00000002731	10.8047164307251	10.7158202437016	10.7145029766318	10.479891860012	10.4731442263815	10.4802510565047
ENSMUSG00000002732	10.9784708015203	10.8675777872894	10.8597687756395	11.2466796429557	11.2538535185956	11.1902553537466
ENSMUSG00000002733	10.2654905286119	10.3233260676331	10.3080040862511	10.54692155193	10.5418372313787	10.4715231560281
ENSMUSG00000051747	3.80419365353366	3.84941409150406	3.86409451134903	3.78752696967057	3.85962257268834	3.85047446904582
ENSMUSG00000044033	8.62338062510065	8.84876454069977	8.80791753712406	8.24873160294789	8.22768163146494	8.28042643722002
ENSMUSG00000042272	10.8609541555836	10.9443960107211	10.9282639324746	10.6806921307707	10.6804095628864	10.7558269473185
ENSMUSG00000027016	4.08062743151142	4.03096647364921	4.06278574236548	3.89728003324685	3.92033696902039	3.94084514335876
ENSMUSG00000027014	10.9903095288687	10.9964754901306	10.9864631689696	11.158434776419	11.1469333809953	11.1709680975733
ENSMUSG00000027011	11.8665128264749	11.8803493018968	11.8415047200686	11.9051847499899	11.8528875501414	11.8306309821133
ENSMUSG00000027007	10.8248532012155	10.8606523112865	10.8598468664317	11.0959311770112	11.0974881553436	11.1050057886009
ENSMUSG00000059173	9.10245750081337	9.06521946869338	9.15066973449406	8.83514319505987	8.87514235296386	8.91829252891021
ENSMUSG00000027006	13.3394522385998	13.3265347542265	13.3376940797063	13.3707043400589	13.3681390410198	13.4014433429109
ENSMUSG00000027004	6.29817506133178	6.40764510825577	6.33598425570098	5.65880962174366	5.6513997308302	5.64967742144709
ENSMUSG00000027002	13.3203756000124	13.4284588438017	13.4135104589536	13.5993720008071	13.6041392829157	13.6734491628267
ENSMUSG00000027001	9.24644525052926	9.26694092558966	9.28994836590791	9.1845291112903	9.24044350150249	9.14271044053573
ENSMUSG00000026999	9.766675515519	9.70460839233947	9.73390254082599	9.63712208550239	9.64737488129268	9.63538153768315
ENSMUSG00000064193	13.1358066848665	13.0019503351295	13.0113454553945	12.7538203090891	12.8223475632083	12.6923255235528
ENSMUSG00000081400	5.54070809862759	5.55277638376974	5.55378924270769	5.55051085278329	5.54576351255385	5.55121154453124
ENSMUSG00000027091	12.4860985012632	12.5337896978131	12.4587658963561	12.5604567011427	12.543212106384	12.5630674352945
ENSMUSG00000027087	12.7022107756446	12.8072002289703	12.8393474901169	13.043054809129	13.0413385841464	13.061255228869
ENSMUSG00000048388	9.73057072744011	9.91476993266425	9.84719784797461	10.077752271298	9.96870171957916	10.0816187843349
ENSMUSG00000059588	7.85555386576984	7.97552614543344	7.86132493041856	6.73157064377658	6.73720197279955	6.85309828364479
ENSMUSG00000027082	10.7966635017253	10.8373003021521	10.8406914312384	8.41462624230804	8.38999497533848	8.38297011662987
ENSMUSG00000034101	11.4780061596453	11.4825112407924	11.5060448742015	11.123283969565	11.1248221213046	11.1156767017838
ENSMUSG00000076437	11.0504303585602	10.9157878276301	10.8705353568952	11.0814560366373	11.0713572349885	11.0311875835023
ENSMUSG00000050043	11.1013232452216	11.1300247381786	11.0715967046934	11.1999124845158	11.2059269712687	11.1787567665353
ENSMUSG00000027080	10.5619386737037	10.5559281938925	10.5189083797096	10.5514469465785	10.545369071883	10.5100863899354
ENSMUSG00000034075	12.1877208623011	12.288408252253	12.3142885940165	12.4292376058434	12.3918129647308	12.4888986306768
ENSMUSG00000027079	9.06693936652869	9.11321852861825	8.99868402915251	8.80286288531833	8.84748711845766	8.90472042763874
ENSMUSG00000034059	6.29041297968203	6.25675975589115	6.26512619457489	6.12402294626374	6.1790395043891	6.12327931498218
ENSMUSG00000097187	7.24104531393684	7.14420788173945	7.08832354429728	7.30619405005752	7.19901968238079	7.17862768004068
ENSMUSG00000027078	9.34488010314756	9.3344122593121	9.30097986572844	8.27823961718706	8.28329757114859	8.2561560681133
ENSMUSG00000027076	8.93580869412488	8.93467196288134	8.84205519188199	9.23640956239391	9.25793002224519	9.2260432461546
ENSMUSG00000027075	9.52564390564973	9.54267041485845	9.55937661537426	8.60655467954479	8.65866575742272	8.61558402327147
ENSMUSG00000050896	8.18041313423916	8.18331103119225	8.12848924100208	6.3085029653981	6.33172300209746	6.30007330736069
ENSMUSG00000027074	9.73120079684979	9.76133091639411	9.80279663379814	7.08550262128451	7.04987754605202	7.12145959656655
ENSMUSG00000027071	5.16720840288995	5.1323454975106	5.1487732782705	5.3867902633074	5.37842331628468	5.46365414348468
ENSMUSG00000027067	13.3875332173661	13.3529503462336	13.3542273148702	13.5338493072622	13.5552107358259	13.5447980886124
ENSMUSG00000033955	13.7880896754726	13.8035676045844	13.7984396444041	13.2314124557796	13.2386231483123	13.2432114029397
ENSMUSG00000082908	3.65551643452306	3.61335690366845	3.64806189964667	3.61836971321701	3.60799405657024	3.62703146847409
ENSMUSG00000025314	7.5154323748764	7.4902329538024	7.52316771236366	8.04102242236465	7.93419438375526	8.0160211708416
ENSMUSG00000051329	10.9463633284025	11.0054623867968	10.9885299999262	11.219279490922	11.2212286229409	11.2574443370713
ENSMUSG00000008200	10.9526989460332	11.0245865693473	11.0461039621941	11.0860572162163	11.1312440123861	11.0890874380267
ENSMUSG00000027282	12.4472340244102	12.41364766753	12.4074333409572	12.3440656829117	12.3541635088488	12.3082264612672
ENSMUSG00000005510	11.2705089065712	11.2749926504525	11.1819866728931	11.1572462983077	11.2484134148942	11.1225660783498
ENSMUSG00000005505	8.96340898564269	9.03712286061685	8.9878356972511	9.03366956449199	8.95567951792101	8.90546331545514
ENSMUSG00000063235	9.61601471745894	9.53111046824591	9.53573737576936	9.67073059190175	9.68926807846025	9.56981665738003
ENSMUSG00000005506	12.5379525459078	12.6397519929389	12.6266569353352	12.8442620175905	12.830328824406	12.8595611373355
ENSMUSG00000002104	5.0162535469888	5.01191804117964	4.97761251780271	5.28757525741139	5.33330658802873	5.35056908582025
ENSMUSG00000086495	3.36095138687939	3.36201069835697	3.38679596483942	3.35111685993064	3.33015558413057	3.37055024958548
ENSMUSG00000002102	12.9567139995223	12.8438233748328	12.8337145328148	13.0240583526552	12.9985509297439	12.9810634983495
ENSMUSG00000002105	11.1702261721356	11.1870832805792	11.1608410227615	11.092180958474	11.1273916749229	11.0482286579213
ENSMUSG00000040687	9.57493008477535	9.66005123341913	9.64600260971607	9.84310685535089	9.91785467798494	9.87093767964445
ENSMUSG00000002108	7.6606430240065	7.61513549145891	7.71452411245227	6.90693027870257	6.93815181412754	6.91683612669188
ENSMUSG00000002103	11.2996724486566	11.3098631352347	11.2975822506385	11.4452511647574	11.4289824619932	11.5208528031405
ENSMUSG00000002109	7.67973860755587	7.68194637219199	7.72763297453063	7.79983597623706	7.75895256926138	7.83902210182696
ENSMUSG00000097868	5.25440008782812	5.26612878012646	5.30648950942114	5.39222522703715	5.33432966013938	5.30564873420445
ENSMUSG00000097317	3.71457749518336	3.69666180025671	3.73081595833809	3.65350737730038	3.7041945297119	3.70216140509067
ENSMUSG00000027257	10.5639494654754	10.5264714664239	10.4457130204956	10.1439279463523	10.1719377733714	10.1787809985263
ENSMUSG00000027255	11.0758112988344	10.9982161590029	11.0570361139984	11.2227850794683	11.225684490017	11.2465358219869
ENSMUSG00000040591	10.188806676295	10.1482057711857	10.1768042979908	10.0554732318441	10.0475677096136	10.0295736403518
ENSMUSG00000027253	7.49430977141265	7.42950087688134	7.43736143077062	9.56369623783164	9.50882544882473	9.53419694531472
ENSMUSG00000040549	12.7808659296255	12.9261881128156	12.9471305675294	12.8295474025706	12.7592706079756	12.8494299927294
ENSMUSG00000075040	10.0076222715546	10.065841432447	10.0187384379442	10.2930844822898	10.3174769765049	10.3543342054462
ENSMUSG00000027247	11.8063148126013	11.8289691828172	11.8262082436965	12.031481659208	12.0049825963625	12.0252409774661
ENSMUSG00000027244	10.6760057206779	10.6967569963415	10.711775825211	10.7099395921774	10.729415979436	10.7667934270618
ENSMUSG00000027243	8.91952710645402	8.82366253618536	8.8641001809512	8.58241625193925	8.65889218212091	8.6818188398466
ENSMUSG00000040506	10.8752998446328	10.9474399938877	10.9334430799708	11.0264518516555	11.0574388462637	11.0213891329525
ENSMUSG00000040479	10.6159040960256	10.5805913427638	10.6432873689103	10.8167206474532	10.7835919739023	10.7539098862747
ENSMUSG00000027230	11.0914075695399	11.1014640706734	11.046508848705	12.3900402312744	12.3654095236793	12.3005187073246
ENSMUSG00000087018	3.46572440289058	3.50172924294928	3.48188932723328	3.5233922188477	3.52086563131801	3.5120657539566
ENSMUSG00000058318	10.8365358323797	10.8745910378923	10.8374727064641	11.2807233436742	11.223960916593	11.2418943067725
ENSMUSG00000040434	3.42980446831917	3.44575994639363	3.46620297548131	3.53316580098643	3.48999811848325	3.44723682305894
ENSMUSG00000027222	9.31845008372503	9.26045961447361	9.14869822389978	8.93927911456364	9.04382015667478	8.97001585091574
ENSMUSG00000044916	5.00772052540489	5.05013775016055	5.04224091711457	5.04733971084758	5.02535680828707	5.0271956214901
ENSMUSG00000027223	11.9196463302583	11.8114243416614	11.8373234314804	11.3817888715232	11.398434182281	11.4045592943734
ENSMUSG00000068742	9.86038122042052	9.91589419954163	9.87698806147267	9.7074899598101	9.68655951298917	9.83534854942135
ENSMUSG00000049922	9.42666375532206	9.51406671493616	9.4906987386057	9.71260008654392	9.60844561184835	9.62816227904088
ENSMUSG00000027221	7.36271959774877	7.34409445532268	7.3096239471286	7.27188337972355	7.29951774061456	7.22442929889867
ENSMUSG00000027220	6.46708119542801	6.45643974218165	6.46581695609	6.83272852810883	6.6339849161912	6.74916494078732
ENSMUSG00000075028	7.79856872497659	7.7659937892587	7.8186545912372	8.3045263319293	8.35544872493296	8.42376338932006
ENSMUSG00000068735	3.66388708341023	3.69686052013647	3.64824352348335	3.53896280672397	3.53374141054548	3.54094135874459
ENSMUSG00000027217	11.4201171871656	11.3998672142329	11.4578962132351	9.21463961679487	9.26081244232366	9.23139848563315
ENSMUSG00000085852	4.34229084624119	4.3717311317199	4.34238254227065	4.56223293666683	4.66176554422698	4.60397758665609
ENSMUSG00000027215	10.2071657062707	10.1296693050682	10.2171127909199	11.6703568238042	11.6649409240143	11.6284818171305
ENSMUSG00000027198	12.950533959004	12.9397259767128	12.9335035179456	13.1761293718382	13.172490550806	13.1489701055097
ENSMUSG00000040272	8.80440841658148	8.73875950050342	8.80073062453954	8.70220868093605	8.58448962810252	8.62335656082158
ENSMUSG00000027196	3.50448125668152	3.52513188626686	3.5398585221423	3.46749450123773	3.50424086377891	3.48891138239808
ENSMUSG00000040174	10.0045010323667	9.95556992162887	9.99301651957675	10.1213177643974	10.1586006959345	10.1429770587424
ENSMUSG00000027195	12.7766426159716	12.7717346666838	12.7718062345869	12.8679786355499	12.8749612918478	12.8654506449623
ENSMUSG00000027194	10.6800178488611	10.6838104118244	10.6796224829638	11.7532499977495	11.7674631471655	11.7994157378201
ENSMUSG00000081476	6.45646800710158	6.50487567142233	6.42702746294169	6.40662267274603	6.39753881583465	6.37388414278808
ENSMUSG00000045464	8.01736095244288	7.99994613227655	8.05993776835617	8.17566714704457	8.16497766531082	8.13995746583793
ENSMUSG00000027193	12.7972684177324	12.903500743998	12.8865179278499	12.8973243170997	12.896364737091	12.9564683656623
ENSMUSG00000050587	8.45765944363075	8.41388779675516	8.47605662503277	8.80748585461082	8.88522582305396	8.81589523450076
ENSMUSG00000075014	4.77893317522229	4.75421515603961	4.72156078883251	4.99343133888046	4.94384868101745	4.96075546316555
ENSMUSG00000027165	10.3745750105913	10.3218058151944	10.2309170105523	10.3613791034004	10.3026982677285	10.3647281915538
ENSMUSG00000027164	9.96335808034244	10.1033690018218	10.1633093863045	10.2856211388564	10.3119332105644	10.3793116136051
ENSMUSG00000032841	7.10350319903352	7.05428328147768	7.11769539922942	8.76284291555286	8.73546385492551	8.69512046574413
ENSMUSG00000027163	9.9054524020097	9.84977444816984	9.80088048646195	10.0982970759595	10.1172018142976	10.0295941643815
ENSMUSG00000048058	11.6664781423945	11.7886568211537	11.7775372762354	11.9056722192321	11.8290807403956	11.8931179964131
ENSMUSG00000027189	12.4176974227155	12.5300002964758	12.5245825964501	12.1687171612748	12.1753719408045	12.1701057161386
ENSMUSG00000075012	7.90923654835605	7.85875070785189	7.87577610614478	7.66024089501102	7.57360239640412	7.67050430162048
ENSMUSG00000005089	5.26190261771202	5.34465659282354	5.40019030806342	4.97467922798371	5.0160723849683	4.99082894855139
ENSMUSG00000005087	12.4963517842661	12.5928368406265	12.5846737108018	12.6767862129781	12.6102630547427	12.6624783528918
ENSMUSG00000010914	10.4219742992804	10.3719842233564	10.3650651090224	10.3159803913794	10.2625910558404	10.2238554198759
ENSMUSG00000010911	10.3206600916557	10.3310886888106	10.2076861130857	9.94237026461952	9.93864963215279	9.99393695595711
ENSMUSG00000012350	7.06450135565561	7.05643817336145	7.03674894633329	5.85039505240151	5.85891871384443	5.85792448690885
ENSMUSG00000027187	12.8702595584695	12.8654939384028	12.9177933741704	11.9715722964095	11.9655133740853	11.9950683625097
ENSMUSG00000032724	10.355249574188	10.3207768455383	10.3148850713961	9.79823024670317	9.79847757965019	9.83389013472508
ENSMUSG00000027185	11.1673351748939	11.223227171947	11.1125552388354	11.2555442729221	11.2286715330475	11.2446325838411
ENSMUSG00000027184	14.60987179741	14.6784798101562	14.7011385733697	14.4827250596846	14.4748626326842	14.5216604312861
ENSMUSG00000027180	11.8301098920909	11.8836243243416	11.8842495928623	11.833017605628	11.8125194623256	11.8053272523226
ENSMUSG00000068686	3.49324227685815	3.4933677803036	3.49340013327186	3.61297056231425	3.6636361604403	3.58551141871545
ENSMUSG00000032679	10.0747605485339	10.0222379934429	9.9313529175216	9.75659399979661	9.75908853965641	9.76732233202424
ENSMUSG00000081721	3.87066834530518	3.87692073142993	3.86255995930638	3.8631574321835	3.89678631872348	3.88109214770305
ENSMUSG00000027177	12.0240885150037	12.1489728972611	12.1583465694908	12.0017326162024	11.9585539912785	12.0678168548329
ENSMUSG00000027176	11.1621748350963	11.1888407824497	11.1947445632135	11.0095016643705	10.9961303521201	11.0181550768073
ENSMUSG00000027175	9.17598370296478	9.44995667764883	9.36624179779781	7.24916390571821	7.22703109629442	7.36077858374033
ENSMUSG00000027173	8.42413154778987	8.41864797768351	8.54261501695198	7.89050679989434	7.91158172093539	7.99712533355482
ENSMUSG00000074994	11.2653098351629	11.4451883612742	11.4722777603291	11.6493407269472	11.5788176330471	11.7370518110977
ENSMUSG00000045106	6.04055483921853	6.07318416867538	6.04197902518016	6.11767044976135	6.18066530600225	6.25842415845434
ENSMUSG00000027170	12.5397929796149	12.4984859811139	12.4784622018495	12.6316168337664	12.6384289913077	12.6017387953532
ENSMUSG00000055312	4.0980842223056	4.142014408173	4.04391789620719	3.92468649238286	3.94191205951564	3.91954259960379
ENSMUSG00000005973	14.4931861393429	14.4726569820123	14.4321073237832	14.7284053327472	14.7231522664454	14.6912482857636
ENSMUSG00000027168	4.20387871398328	4.18844992898077	4.2331738679313	4.08441059165891	4.08763123595376	4.11429441563606
ENSMUSG00000027167	9.98296691189727	9.99954990425637	9.89265344407986	10.0103586906839	10.1440340399434	10.1077742467662
ENSMUSG00000042670	9.72503928725126	9.74143439252112	9.67561160721669	9.85112651056818	9.8605783791608	9.84617778353766
ENSMUSG00000027166	9.10794548361613	9.01581174905875	8.96858955505708	9.08480276960347	9.04773792252173	9.14499628959579
ENSMUSG00000085218	4.350521813181	4.40177244029436	4.40275007683629	4.14874185166424	4.14983999874524	4.14971081623646
ENSMUSG00000016386	5.98806075278885	6.0179473411946	6.01979314077846	5.58122937570556	5.52998489856569	5.55941186544259
ENSMUSG00000027122	11.3327073681436	11.3506805102265	11.3823354570876	12.1542513812341	12.0822081603288	12.1205161214729
ENSMUSG00000042604	5.23804338186627	5.25880955213853	5.24514278731026	4.84234436696459	4.83750767789479	4.83726198861513
ENSMUSG00000083424	3.86860782599035	3.9419948279029	3.89479159796783	3.94731168064216	3.89032055158047	3.88166832590702
ENSMUSG00000063684	3.98906328838467	3.9817028702127	3.99153851660389	3.96004576242079	3.90873043058777	3.93534699114142
ENSMUSG00000057234	7.62108933055123	7.48345940733348	7.58730202307189	7.88754117521863	7.91622381910374	7.89387297510948
ENSMUSG00000027115	9.65937857440117	9.63967275105402	9.66970167706425	9.71435097254244	9.72379610585413	9.73047691318876
ENSMUSG00000048482	9.10997901776951	9.11771697594903	9.14621327539503	10.5578615283062	10.563608552903	10.5290252859184
ENSMUSG00000027162	11.4758378728915	11.5445328400269	11.5559613413329	11.979663815488	11.9271809806348	11.9825369611713
ENSMUSG00000050199	10.1814840330674	10.3010076307294	10.3176793628574	10.9670376895238	10.9046413160229	10.9611129379422
ENSMUSG00000027160	11.0688780154636	10.9544408256604	10.9325645345786	10.9034202107014	10.8993723347638	10.8953471573852
ENSMUSG00000074971	7.84462368431869	7.88352449680317	7.94207850438293	7.60239572613388	7.60766467199215	7.55189235289999
ENSMUSG00000074968	4.5132813278773	4.54689261405858	4.56047141268202	4.27891200830452	4.28013820716109	4.27999398192357
ENSMUSG00000049758	5.41988472947043	5.45851907665154	5.40908242050356	4.96396914437847	4.96637826275669	4.96609534287041
ENSMUSG00000027134	9.909256371479	9.84450976592871	9.84360960199069	9.77223269700369	9.71754287625581	9.73088473565793
ENSMUSG00000027133	10.8542292684313	10.7698789206043	10.776228660537	10.5198580812381	10.5786162169615	10.4920201387524
ENSMUSG00000027130	9.41003890344715	9.5577521968952	9.5659830217587	9.37249313034589	9.39537086606916	9.49360479656186
ENSMUSG00000027131	10.6300824166032	10.6080575661002	10.536955331245	10.8425961992424	10.8959972232416	10.8105179983748
ENSMUSG00000027132	10.1637541101571	10.1809405554323	10.2148006132904	10.3896821067648	10.3967458632103	10.3396801508779
ENSMUSG00000055943	11.5973168602895	11.4650041885199	11.5246109727675	12.0678602699485	12.0725778860867	12.0380467615616
ENSMUSG00000003604	9.56641511825342	9.49116587299403	9.49272907038019	9.69433153287467	9.65323198422553	9.63444052164207
ENSMUSG00000044042	11.1281342504472	11.2816755895739	11.3108604462405	11.7196150022762	11.7023472649402	11.7886953467895
ENSMUSG00000087545	4.73552479849328	4.75159299165408	4.80586390001179	4.73809497249131	4.7064743310107	4.84974182293219
ENSMUSG00000074934	7.12685813499802	7.23597688755241	7.17052126266506	8.82412073101195	8.69720339922915	8.82142681218946
ENSMUSG00000023236	3.41877973650481	3.42418901556258	3.43492115377026	3.54362649390475	3.57607873112037	3.50967150519141
ENSMUSG00000041219	11.5637506382106	11.6875178566693	11.6901361952803	11.4975599324875	11.5028676492533	11.503234400652
ENSMUSG00000096006	5.73915888968512	5.72025531852715	5.72930395867758	5.69418264556364	5.71928987921824	5.68490886129989
ENSMUSG00000040383	11.7879224594284	11.8395636135224	11.8808386164857	11.8867747754198	11.8706674935675	11.9515743399563
ENSMUSG00000040321	9.77078544368169	9.87210481077743	9.80422668632493	9.78302652063812	9.74882515913617	9.75959423399819
ENSMUSG00000057147	10.0808908165389	10.0890536156444	10.0971574797046	10.2271105526118	10.2165296791204	10.1777687235849
ENSMUSG00000085582	3.93529557664549	3.91334833068048	3.91909297855912	4.08546811083664	4.13014234015035	4.05076164899998
ENSMUSG00000040282	9.38931452005803	9.28281196534785	9.33312184605514	9.57985880446401	9.60182705826605	9.62711553483286
ENSMUSG00000027210	11.2743965144065	11.3363936814024	11.3552353320462	11.476412742005	11.4508271074442	11.5212624773583
ENSMUSG00000086328	6.44012650621768	6.47064672190674	6.42921383655397	6.54356972140787	6.55160064998539	6.48702527501805
ENSMUSG00000086308	4.3663954066247	4.42446359632312	4.39718954539579	4.42150910094087	4.36801707055243	4.42987504092918
ENSMUSG00000099470	3.48379331660993	3.52013262593581	3.48954777014168	3.56220474031601	3.54249378853908	3.58566137272733
ENSMUSG00000027351	11.4598921269579	11.5599127265958	11.5867372960715	11.928578729037	11.8772982100115	11.9872605961429
ENSMUSG00000027349	11.3788903344889	11.4242210502355	11.4194015858601	11.4853142294366	11.548713294762	11.4898409270507
ENSMUSG00000087203	4.66725682504241	4.69627868045602	4.68828117424059	4.61752927343937	4.60655093764535	4.64936470708481
ENSMUSG00000040152	15.8799794923911	15.9872100520719	15.9871697611255	15.5821167230678	15.5629737575224	15.5893590952224
ENSMUSG00000101859	3.82982246838715	3.85017201340839	3.85069342309525	3.77150809897675	3.77764962925099	3.76236531770308
ENSMUSG00000027344	3.90073414926897	3.9753094813335	4.0258536327548	3.96409084713247	3.93064543695717	3.92892228636995
ENSMUSG00000040133	9.51889819263181	9.55777049566966	9.60437568625681	9.93938714732178	9.91017291905548	9.89983842557541
ENSMUSG00000005102	10.8441053267786	10.904822182583	10.879228356731	10.8589178986328	10.7849608863333	10.7643810993644
ENSMUSG00000009549	11.7740992550847	11.6638112992793	11.6705851398916	11.4474465790168	11.4789037412298	11.4271734830363
ENSMUSG00000040093	12.0320025701361	12.0369792469889	12.1239927182648	10.0217858683442	10.0289583531832	10.1086453588009
ENSMUSG00000040084	12.6714026304448	12.6887285157267	12.7109327801434	11.8021421046263	11.810839015486	11.8112892365275
ENSMUSG00000074923	3.45637255439292	3.46738087920852	3.46316755995408	3.38062329706936	3.38031074471829	3.37254019677782
ENSMUSG00000074918	9.10371462606224	9.12209600771887	9.17672662883562	9.22973301562016	9.2061847982898	9.09469495855921
ENSMUSG00000045838	10.1388005894679	10.1835956273196	10.1613873211468	9.28110864331488	9.33737677641943	9.41667382167083
ENSMUSG00000027331	11.2893667934326	11.2137751174191	11.2180058577347	10.9571427591634	10.9915366742223	10.9711050278295
ENSMUSG00000086421	4.91998479757931	4.9479339658425	4.88563996949095	4.8308714447817	4.78555350663834	4.83592073672397
ENSMUSG00000027332	10.4375988197402	10.3907477816955	10.4382885524567	10.7995152659408	10.7516697422533	10.7865646429054
ENSMUSG00000040007	10.4498241350323	10.4688841511245	10.4859108771246	10.4417056457127	10.3970300888693	10.4656869046255
ENSMUSG00000074916	10.5755373485699	10.6426275362102	10.5590669064241	10.5526393022942	10.5760012229141	10.5416028228035
ENSMUSG00000039983	9.66743965557695	9.68988426284449	9.53790126811972	9.64746317798035	9.65103960177307	9.5970668673409
ENSMUSG00000027324	7.74768619323798	7.83221913078297	7.83920209969629	7.83705106742789	7.80566104420698	7.79025467390356
ENSMUSG00000027326	10.8298040068788	11.0389299159714	11.083904547815	10.4775750417971	10.4968079985291	10.6144497883751
ENSMUSG00000027323	10.4998110076089	10.5130346638775	10.5260352087019	10.4404860001088	10.4670483328636	10.4885899693961
ENSMUSG00000070730	9.97411766503033	9.92412377357008	9.93819952343496	10.1614376942598	10.1983793388963	10.1563915835644
ENSMUSG00000046814	6.67560530962037	6.54371066627182	6.51412213630161	7.52657317081079	7.61024205462455	7.43335232734619
ENSMUSG00000034278	8.68945198098992	8.67769462162719	8.60396202806696	8.4470700336728	8.35236443668927	8.38053927671042
ENSMUSG00000055926	4.97950629576216	5.01609405921438	4.96609742314363	5.16594117913866	5.15008168941632	5.19336866053835
ENSMUSG00000068580	9.70406593765091	9.63004539484345	9.69820407182332	9.55623305022897	9.64639035125619	9.6303662257855
ENSMUSG00000034226	4.74634644558505	4.73405746043029	4.73408528521921	5.13603176381902	5.11490248539825	5.09594810815375
ENSMUSG00000034216	11.1781314468623	11.1376210271229	11.1063176520627	11.3212716363827	11.33766143759	11.2992541907044
ENSMUSG00000027313	9.33873328643436	9.38011982461486	9.31275766177612	11.5766280341136	11.6207856118213	11.570182286567
ENSMUSG00000034154	10.7914003249754	10.867214275768	10.89793003529	11.0971597012452	11.1051601643692	11.1316641519748
ENSMUSG00000048647	5.11380016977483	5.05680909058643	5.04157656697753	4.79376806146646	4.80577123143217	4.81939013111168
ENSMUSG00000014077	14.1483627616486	14.1858715468825	14.1719321413955	12.4613411362247	12.4417941484697	12.4446879507356
ENSMUSG00000085438	12.8110145565122	13.0045609195796	12.9877185439136	12.6638792724282	12.6509140521136	12.7496428910114
ENSMUSG00000072980	8.25820589806223	8.28035996631287	8.27456611146463	8.21548505925757	8.12049505223905	8.1241170484055
ENSMUSG00000027306	10.8630322233992	10.8582709715474	10.8544602207045	10.6686163939476	10.6799081823908	10.7558429899575
ENSMUSG00000027305	9.63047638526674	9.66961257086785	9.58199276050852	9.58328450092758	9.59270469111865	9.61916828335251
ENSMUSG00000082029	4.22341237548006	4.20257778886223	4.20776439526612	4.16550148488947	4.16704043357624	4.18484055363237
ENSMUSG00000027304	11.9811330608625	11.9726845786848	11.9229670908172	11.8380230963421	11.7926474278692	11.8022596800566
ENSMUSG00000027296	3.44200803679531	3.42417407721902	3.42939333637553	3.38678307969621	3.42472078111157	3.38163977577615
ENSMUSG00000034032	10.5759620165633	10.579279708022	10.5428917834558	10.5817535513333	10.557565045179	10.5384325854853
ENSMUSG00000027298	10.8337802825365	10.8193296674637	10.789362572161	10.1618795989	10.1763297581813	10.0733097433898
ENSMUSG00000033943	11.518151823482	11.6808559223525	11.7232727346825	11.6426521657186	11.5930784323654	11.7309169151761
ENSMUSG00000033902	10.0560784148723	10.1064440853497	10.1003968757701	9.90446199266722	9.99485893173613	9.98725750864021
ENSMUSG00000098789	5.37050265323373	5.38660345386156	5.46658276617722	5.3359836659154	5.33615868800287	5.34957982550887
ENSMUSG00000098488	5.43367454281576	5.51304398077582	5.53664246918475	5.33093019990557	5.4214984052406	5.39249784941833
ENSMUSG00000027293	9.55844447071252	9.51067084742804	9.5107123044906	10.3294882493214	10.3078870646287	10.3060058606272
ENSMUSG00000027291	10.6572499744771	10.7028710793552	10.7717495182521	10.8560787906867	10.8193640385038	10.8670349599521
ENSMUSG00000033808	10.9169533901824	10.9222515930159	10.9194249580402	10.8871829988968	10.8922422662241	10.8775306523844
ENSMUSG00000062646	8.93664931471297	8.96940763088573	8.96219120521788	8.57561061725272	8.58673124360273	8.58308776158636
ENSMUSG00000027288	12.7527935070173	12.810585373212	12.8539710942317	13.1647135198331	13.1380002867689	13.2105991053459
ENSMUSG00000097799	4.01715991896114	3.97540897691022	3.99546584195319	3.97590932930078	4.04746364369559	3.99272165496708
ENSMUSG00000027287	11.4132338676823	11.4464464863535	11.4971759798509	11.4919852225067	11.536391593959	11.5781138834135
ENSMUSG00000027286	8.42189883136704	8.5429604829055	8.53684712469057	8.45033773898824	8.40916309262087	8.41817552225263
ENSMUSG00000027285	10.0990053430525	10.0967752016501	10.0777669664382	10.4169178865503	10.3913870012506	10.4335809577491
ENSMUSG00000033705	9.90736463862652	10.0440816018102	10.1575887751513	9.85505016071827	9.84049560480779	10.0574890165224
ENSMUSG00000027284	10.0386446586274	10.109390687925	10.0461251026363	9.91573200164883	9.95829792010004	9.85738316212148
ENSMUSG00000090100	9.94913927592596	10.1825967557892	10.1878439726394	9.86722606860583	9.80547807640755	9.93535575015711
ENSMUSG00000087519	5.11829436004075	5.07567364192108	5.10217193047845	5.01848978582135	5.04897145900047	5.0386775075806
ENSMUSG00000027272	10.97859102933	11.1521747204934	11.1242895529998	10.9373854550067	10.9118233202324	11.0353574464562
ENSMUSG00000054484	7.2429535917432	7.39999740099367	7.34409719768451	8.2122077708916	8.2609957385616	8.30490173512168
ENSMUSG00000023572	10.3029256364685	10.2286274065048	10.2947202955693	10.4920765607233	10.3845173664582	10.394385429019
ENSMUSG00000053675	7.61578157671895	7.54268789178973	7.59075612655658	6.91551841486263	6.87465738439576	6.97643223356913
ENSMUSG00000074890	9.20401677457169	9.12567688131703	9.03282689330706	8.64617346421152	8.70562341214714	8.64658927772145
ENSMUSG00000027259	8.75859135608813	8.72868493487612	8.74843083460989	8.37285559687176	8.40801905712018	8.55777246873449
ENSMUSG00000050619	9.9377057172976	9.97653125246659	9.97967216401648	9.90803783083939	9.92091303271744	10.0062091969059
ENSMUSG00000027263	10.4439970336242	10.5360468956627	10.5462218730009	10.3697769519547	10.3848117641845	10.4562000574947
ENSMUSG00000043909	11.6235883560902	11.7058163786267	11.7284779988534	11.4101541565218	11.3407823161503	11.4428992334857
ENSMUSG00000027254	8.94847521671944	9.04349248891494	9.02395747800786	11.147108656897	11.1135163843553	11.1874864553398
ENSMUSG00000033526	8.93278970821595	8.91796951883385	8.86371004842399	8.81068438318276	8.84627733839564	8.81078957941016
ENSMUSG00000033486	6.98873838802146	6.97568484787099	7.04431291646577	7.02578584593167	6.93784364652649	6.92688013688323
ENSMUSG00000027248	15.7780091998297	15.7957557242237	15.7585453233131	15.9148528509471	15.9192898407817	15.9230189002639
ENSMUSG00000027246	3.88223980912997	3.88801340636928	3.94825468082486	3.93508084738636	3.95813757494901	4.02924777805347
ENSMUSG00000074884	13.2027266717016	13.1198303610317	13.0898235013613	13.201388808911	13.2206879931496	13.1438950475986
ENSMUSG00000027245	9.31994869326385	9.28109441505632	9.28786250351265	9.03062859556366	9.14654256204266	8.96125657526797
ENSMUSG00000048222	10.1159737030858	10.083181284375	10.0625242908611	10.4022591053101	10.352277543322	10.3838205251012
ENSMUSG00000084407	6.09688384258148	6.15001165440411	6.14311377067128	6.33111922106791	6.2970664644212	6.39567036558719
ENSMUSG00000068479	10.2354103378894	10.2827027827364	10.2647948733054	10.5682762762944	10.4469047619818	10.5551225165136
ENSMUSG00000027242	8.78042727345677	8.78232510895901	8.77442326725457	8.66155804079396	8.63359218956956	8.73429556096509
ENSMUSG00000027238	7.40798807147329	7.58042069036698	7.42944615949946	6.31454905704071	6.25436508128523	6.25083775443981
ENSMUSG00000060227	11.2377663533535	11.3006682540749	11.3682311084648	11.1111639286375	10.9998905067759	11.0831432063459
ENSMUSG00000033411	10.8600876864367	10.9867338140299	11.0453263020241	11.0268833937389	11.0078563072475	11.0562102557712
ENSMUSG00000027236	12.0802604182699	12.0573296150829	12.039340068427	12.2508054110024	12.273498382969	12.2623827762358
ENSMUSG00000033396	11.5102312083019	11.5409956216822	11.6123314337455	11.4835115355966	11.4939755563413	11.553633971605
ENSMUSG00000060802	13.7171549199843	13.6727672949828	13.6711614689302	14.2938175580305	14.3181048183737	14.273400427419
ENSMUSG00000033368	3.81554984793073	3.83161015924835	3.84714435278797	3.89441711118384	3.92249754967556	3.93774133399272
ENSMUSG00000027227	12.2048657407576	12.176891440194	12.1395048743634	12.0964624484086	12.1031667686608	12.1013047642741
ENSMUSG00000027224	5.42351906151963	5.32011465551546	5.29942835510787	5.62087927497224	5.55599923705678	5.58497391349967
ENSMUSG00000033268	4.84615442463783	4.79094637621999	4.78632686039906	4.9222487466154	4.92985880902922	4.958199748082
ENSMUSG00000033256	9.32963051817571	9.29278793299751	9.26822126225195	9.60171139478546	9.56853033508516	9.49822225266909
ENSMUSG00000081219	4.60764188194459	4.61914152053475	4.57215725258111	4.49286121324296	4.51508010072959	4.47204905088507
ENSMUSG00000074876	7.62307713150056	7.6800930949846	7.72114644265898	7.73574679981337	7.58252931240597	7.6173848858111
ENSMUSG00000033213	5.8550910192164	5.81013382889345	5.80349838818241	6.61378083385509	6.58979835491353	6.58664276817625
ENSMUSG00000005802	12.1073818065993	12.2659207476657	12.231935100669	13.4137770388459	13.3484747410181	13.4586149249975
ENSMUSG00000085633	3.42757305919908	3.41862029393969	3.39833794809615	3.44470260274278	3.43217853860336	3.45705944253853
ENSMUSG00000005804	10.079258680902	10.0965126105054	10.1068563196393	10.3752858147153	10.3422935485461	10.3704783702014
ENSMUSG00000005803	9.46755694128875	9.44778279236979	9.40430943145871	10.7003823695749	10.6210821762274	10.6318309259537
ENSMUSG00000027200	9.11871382944921	9.26888426186849	9.23943251773824	8.98927997593646	9.05425953061091	8.93723339454876
ENSMUSG00000035183	4.61495161208912	4.57374198020671	4.61286482807645	4.65236949430254	4.69392657494737	4.64117213418675
ENSMUSG00000027201	11.383101680331	11.4165999718572	11.4022658200847	11.4518073473936	11.5399821641713	11.5006284670755
ENSMUSG00000086416	5.70280500829879	5.58877614604739	5.59747228547498	5.38447938530876	5.44256987504757	5.3611644134612
ENSMUSG00000027203	11.2318152922723	11.0971189308572	11.1223416466233	11.4905524065192	11.5507611783731	11.5174241784281
ENSMUSG00000027204	12.3737380518828	12.4992472343632	12.5030684501198	14.0111357844363	13.9767615774056	14.0512764297897
ENSMUSG00000053615	3.76596230521897	3.76695753677154	3.74154464180625	3.86403623747992	3.78263632472349	3.82013669973084
ENSMUSG00000068394	8.68273159960121	8.66768860182252	8.73853620580251	8.72390881231542	8.71153513904171	8.75663495610193
ENSMUSG00000035109	6.95571260583442	6.95956148089646	7.03571311162468	7.07524153780273	7.0890423044892	7.15386781711317
ENSMUSG00000091337	12.7790483229554	12.7452578854886	12.7225125796483	12.6957139653062	12.6815486244174	12.689220248068
ENSMUSG00000035093	11.3699753041024	11.5061471270998	11.5754121002645	11.4490546855443	11.4150679540857	11.471930828492
ENSMUSG00000027206	13.0009659451176	13.0184727878988	13.0069850802619	13.098024897556	13.0569795385631	13.0974706420468
ENSMUSG00000027207	10.9304640913449	10.8879539108906	10.9122178263007	11.1203437962539	11.0356409186903	11.0997365046629
ENSMUSG00000027208	10.5465009805881	10.5711827536094	10.5581137582206	12.1179635341929	12.1273093541313	12.1440352133256
ENSMUSG00000023330	9.01347343868806	9.01394296400738	8.97982940707803	9.46659665979106	9.45835048948839	9.37311023018386
ENSMUSG00000060131	4.25066521668403	4.25668790145335	4.24670262828704	4.38823129652542	4.35850485568247	4.37864359677936
ENSMUSG00000027361	10.5281921372795	10.5630215892555	10.5696748786406	10.8037600950417	10.7456172203081	10.7284252649664
ENSMUSG00000098024	4.34961898158702	4.32423765942266	4.3341201869419	4.30302550678298	4.27481069725529	4.35113657973141
ENSMUSG00000027363	12.0751708010153	12.1889853783721	12.2035568366501	12.1335655962885	12.0852578120379	12.1701854406591
ENSMUSG00000027364	3.56617303891072	3.64821867886783	3.59222142002347	3.57167258045926	3.57374952626977	3.5584536759083
ENSMUSG00000027365	12.6224367005138	12.8012520898072	12.8323514402503	12.9322486458189	12.9159188779672	13.0325282657244
ENSMUSG00000027366	11.7561121117465	11.7515127538597	11.7668312784996	12.3736399588778	12.2827729482549	12.3996446434771
ENSMUSG00000001998	9.7371204369576	9.91390914903556	9.88930436158888	9.64590349760775	9.63544168044042	9.66646974373512
ENSMUSG00000001999	9.63509678628993	9.61074419676996	9.64093302209461	9.61868786339415	9.66797501070475	9.62823507132132
ENSMUSG00000034906	11.0208290668718	11.0548677551171	11.074898765828	10.7702905665355	10.7676844600585	10.721232114057
ENSMUSG00000074825	9.37763958865795	9.34197497912935	9.31638635140542	9.20271833388319	9.14748883022877	9.20271045066701
ENSMUSG00000044145	5.34255793244536	5.29811330850914	5.27774831209249	5.24627607154735	5.28635827815761	5.2392827439562
ENSMUSG00000003660	13.1346209576534	13.1978677967162	13.2153720763354	13.1509218799716	13.1517031181935	13.2090234223378
ENSMUSG00000003662	10.3293214027938	10.2068120169061	10.2442122271722	10.4278264173414	10.3880528348105	10.3245106199464
ENSMUSG00000034850	11.9524935477948	12.0090531834768	12.003823598182	12.0417718344362	12.0239228162559	12.0420152007091
ENSMUSG00000027367	11.6492906392505	11.6398732491599	11.6374895728006	11.6104702383804	11.5465562998055	11.5574970563629
ENSMUSG00000027368	3.72261058692611	3.69753875603658	3.70291109760027	3.83068844848878	3.78300166759845	3.79313018459901
ENSMUSG00000027371	5.97635147253651	5.92664461779891	6.00784630695748	5.48872107526093	5.47667989077134	5.56086977687002
ENSMUSG00000079056	4.98152678915642	5.04198441899555	5.02337476808092	4.797923952227	4.79683952508995	4.76526815921595
ENSMUSG00000034800	7.63677857188824	7.75751111941421	7.73797390953775	7.42597785111928	7.46487559224329	7.52962420837169
ENSMUSG00000027374	10.8198401975265	10.768187819186	10.7803349367109	11.103951951239	11.068970911916	11.0686722476076
ENSMUSG00000027378	10.4788427138044	10.4597620858815	10.4184544570621	10.6557735372376	10.7197110880787	10.6824723856111
ENSMUSG00000051319	8.17784789172666	8.0033068889774	8.02648676642664	7.87915301429184	7.96893409904419	7.94388898431348
ENSMUSG00000027379	11.2947229135128	11.3486317497449	11.3356420969069	11.1241120625723	11.0994534065179	11.1480881507546
ENSMUSG00000027381	11.1321857786344	11.1764726236369	11.2185296038939	10.6265679886601	10.6053615210641	10.6297071011287
ENSMUSG00000074813	7.15322598410977	7.12068061622478	7.02826091951821	7.3696710122278	7.38104281452671	7.36974904914266
ENSMUSG00000014355	13.2448149516399	13.347036666402	13.3574376448601	13.406824725463	13.387710380263	13.4651329514731
ENSMUSG00000014361	9.26889899699876	9.29964639373173	9.33335694571544	9.48695232929887	9.47791334728634	9.49765526636875
ENSMUSG00000014353	10.570934987813	10.6832662219131	10.7263136090918	10.4581130954071	10.4744222526546	10.4236422517864
ENSMUSG00000027386	6.61260343705653	6.60542559849432	6.5886722430283	7.61444360576015	7.62345105200182	7.62038763941434
ENSMUSG00000027387	7.99238045207332	7.95316612668544	7.9884046481723	7.93067542544993	7.7803426853671	7.88585573770021
ENSMUSG00000074807	7.63997233021031	7.59946773995396	7.52338050162433	7.51390074482934	7.40217843839261	7.43164556700004
ENSMUSG00000042851	8.44758105277966	8.59879668669788	8.53709709685476	8.5767810072157	8.56652331458989	8.5782211366431
ENSMUSG00000027394	10.6764344086193	10.6023754639644	10.6771941646364	10.4071234477572	10.4359462447433	10.4147249549152
ENSMUSG00000027395	10.6696687145225	10.6398988518447	10.6187997208188	10.816461995513	10.8523665966898	10.8505284875661
ENSMUSG00000037938	9.41317377283821	9.28970687982629	9.26431845083361	9.05128751717228	9.16111614810361	9.09754477304322
ENSMUSG00000082274	6.41707666699691	6.41456886524675	6.40684816697324	6.22325871827499	6.19534211684126	6.21079689898371
ENSMUSG00000103532	4.18504126457602	4.19178176256956	4.13061590414445	4.16312714973402	4.10523952736388	4.15747922613097
ENSMUSG00000103009	7.84168718845206	7.79670421905101	7.81838676092821	7.6774777797193	7.66573489209209	7.49040269149098
ENSMUSG00000027397	11.1699288553271	11.2030554529225	11.262392153843	12.1013077298169	12.1069601312248	12.1220421063091
ENSMUSG00000087528	5.10709330943715	5.19216488696129	5.18060369328303	5.15608579456376	5.10400534006456	5.16689927269142
ENSMUSG00000048327	11.5304976573338	11.5729794675034	11.5992314186232	11.0718180200927	11.0343180649666	11.0366653689341
ENSMUSG00000085498	5.06232723094532	5.01995309098645	5.02514031370916	4.7968323455928	4.74098818673474	4.76371964666875
ENSMUSG00000037902	8.85444450712387	8.94760762458653	8.93278091930988	6.46174668622449	6.54040910558597	6.50435836655142
ENSMUSG00000037885	10.7114936425038	10.7491183363432	10.8692446560423	10.6304103852524	10.6315023376316	10.665617625805
ENSMUSG00000027404	12.5457791259368	12.4728476767246	12.4743363739012	12.7917638539336	12.8445670462056	12.792331134857
ENSMUSG00000027405	12.6149492787829	12.6133600976796	12.5624306887554	12.9297366332016	12.898563156578	12.8969067945065
ENSMUSG00000027406	12.2378650544382	12.165224886665	12.169675671808	12.3602723225863	12.3794401215343	12.3903231444255
ENSMUSG00000053552	4.7838032297191	4.84546119081843	4.8463942603509	4.66917124886154	4.71469503654047	4.69203459873755
ENSMUSG00000027408	7.40765118338526	7.47560551138571	7.38215379573947	7.6757291309348	7.72572868616929	7.7353612573108
ENSMUSG00000037773	10.1397490143131	10.1725112536377	10.2286968891525	10.2574547367847	10.2802685921186	10.2823681900097
ENSMUSG00000027411	10.7490080571915	10.6547994538764	10.624637897481	10.7467875956164	10.7267058670871	10.7253026051982
ENSMUSG00000027303	12.2006660646799	12.2101807499303	12.2166234347719	12.4680416985161	12.4094568930345	12.4376148058111
ENSMUSG00000060029	3.70816983184482	3.70891619577635	3.74927392166941	3.74000787971075	3.78662753209237	3.77730869075851
ENSMUSG00000037740	10.6335218754025	10.5451278414763	10.4554248830744	10.6190167194529	10.6779374126623	10.5503108838438
ENSMUSG00000027300	8.90803879773146	8.87547061565487	8.86908993807492	8.90048647019644	8.85804926474133	8.93721595623433
ENSMUSG00000079043	7.68609368352654	7.61454785111774	7.59152016976726	7.76809701538131	7.65888974399742	7.70522691548903
ENSMUSG00000037703	9.32745366346546	9.34897035995091	9.31069844832268	9.40752030964325	9.49273055230811	9.4278904134335
ENSMUSG00000068290	11.3592333741164	11.3012128571636	11.2481577948973	11.3791037382835	11.464152666178	11.3212495500342
ENSMUSG00000074797	10.7323408023506	10.6621339756401	10.6524081103828	10.6472592052424	10.7612758037356	10.6706884593827
ENSMUSG00000074796	6.45458129886177	6.4179815730522	6.44463665517095	6.43829430041049	6.51102198712365	6.54921495615473
ENSMUSG00000027309	11.1154829399621	11.2247616734941	11.2104077650774	10.6962585472584	10.5712641058536	10.5857856592748
ENSMUSG00000089662	3.94803457689071	3.92711360765747	3.90365211469591	3.85664606724616	3.88246112483325	3.90086475040563
ENSMUSG00000085566	8.23767640803114	8.39688798069152	8.37168058220438	8.46040812081242	8.46164371476598	8.47870937597513
ENSMUSG00000027312	11.6668784647982	11.7727075415057	11.8309500360233	11.69797972199	11.7331242171497	11.7642014702578
ENSMUSG00000027316	4.04744102343225	4.04302792421841	4.03271507797518	4.14181186113263	4.20115511930639	4.16712325859357
ENSMUSG00000027318	3.45670234849376	3.46217027983592	3.45685898897354	3.59108552458766	3.57101108976273	3.57436585055229
ENSMUSG00000027322	4.17548830621299	4.11806370264753	4.15349091525747	4.2356652836972	4.17149882754333	4.19470185666179
ENSMUSG00000074793	7.13251285201958	7.18909332319913	7.21492359818054	9.93553437025393	9.97225368307556	9.96335415693275
ENSMUSG00000027327	10.0557495480014	9.96805727542365	9.98677475089458	10.5299851940998	10.614048719173	10.5243199839468
ENSMUSG00000027329	7.38819620367502	7.48150575346695	7.42567847286366	7.43723334334534	7.44825252968089	7.4484248379861
ENSMUSG00000068267	12.8668992884023	12.8306352407771	12.8193848376938	12.9787382461868	12.9953418893069	12.9500011907526
ENSMUSG00000027330	10.9959122182646	11.0219045737993	10.9620895178513	11.2150357455024	11.1705098221437	11.167609927412
ENSMUSG00000068264	8.85759578193489	8.74319855278302	8.81797743474185	8.68045170683058	8.65299924163598	8.65633138494653
ENSMUSG00000037523	9.77184417646131	9.77113795288713	9.79281801231147	9.97717409939338	9.91112962231368	9.91823716621896
ENSMUSG00000037514	10.3825278823707	10.4449610693733	10.3890963337848	10.5210739455372	10.5607735881938	10.4925340067831
ENSMUSG00000048911	9.35189196888962	9.49228646830943	9.52077375725336	10.2095908935938	10.2214686345737	10.2716663037442
ENSMUSG00000082044	7.34304506658444	7.20212860793587	7.30840079205536	7.10974000904204	7.11195162944006	7.26278200918197
ENSMUSG00000027333	7.80349420095857	7.70794158608295	7.67536512632426	8.42725011743933	8.45000231209113	8.40808679571278
ENSMUSG00000027335	10.5105026285605	10.4943717842192	10.4401224643294	11.8054288954162	11.8225385010919	11.7293064396753
ENSMUSG00000087524	4.13948475844724	4.13447908020922	4.15115496215769	4.32783700835138	4.27142389211304	4.32287400563664
ENSMUSG00000079037	13.2914782050023	13.2717759994856	13.2934311476086	13.7162299439552	13.7004137182278	13.7089079195848
ENSMUSG00000027339	12.2723946948946	12.3250302397112	12.3532874180123	11.8502894081819	11.8530438250755	11.8849134320904
ENSMUSG00000027340	11.1917190049886	11.3521301469343	11.3238408801042	11.3797849106984	11.3682948810745	11.4410972601388
ENSMUSG00000027341	9.91080924428536	9.88730910936103	9.92962800344696	9.99517611339942	10.0334449529876	10.0002710897632
ENSMUSG00000027342	12.8204349423446	12.7563288503954	12.768485175451	12.8790302294625	12.9010775330729	12.8513248155381
ENSMUSG00000087377	4.9181658136893	4.9029361547956	4.8804106404009	4.95370456738904	4.9705659838723	4.88074844747076
ENSMUSG00000058793	11.4240421208601	11.4901879530798	11.4809057837551	11.8263450092813	11.7895773098566	11.8377959635593
ENSMUSG00000027346	10.2368362905948	10.2257796086232	10.2714820848408	10.0809894660391	9.97971963812913	10.0104776887323
ENSMUSG00000044991	6.07890580917404	6.20660777734601	6.15611348597305	6.08652034762997	6.07233235462592	6.15803497108935
ENSMUSG00000037376	10.6849381773032	10.6774434852318	10.6693140646832	10.7434169565034	10.7299097857156	10.731608177821
ENSMUSG00000027353	9.25018606889814	9.29582075147863	9.2115120590863	9.31720141049118	9.27155717416004	9.24412425941762
ENSMUSG00000027357	10.043372757024	9.95436848750682	10.0183842134342	10.7253345872116	10.7011406766017	10.7163951801148
ENSMUSG00000034723	10.6009014333139	10.7579144053963	10.7675622411819	10.8976380819085	10.9150899106205	10.9023358456341
ENSMUSG00000051177	9.94514513467751	10.0853056848781	10.095306960052	10.02476379829	9.96405235278154	10.048776368789
ENSMUSG00000039943	11.4406329191122	11.4938527615445	11.5762080051584	10.9671790295914	10.9801495789958	11.0570795765604
ENSMUSG00000074771	5.81880743039488	5.77694863712285	5.84728698028348	5.75929980131347	5.72218325115587	5.80053397115385
ENSMUSG00000027274	10.3938101315605	10.3434800289418	10.3093496151306	10.2294679561491	10.3002100142105	10.2773133742747
ENSMUSG00000027281	9.46004003395406	9.49552744371282	9.54194697474332	9.35862841871299	9.37127050241525	9.36789416646267
ENSMUSG00000027276	10.7460647256551	10.8128013928684	10.8537823861163	10.5352522823649	10.5350821317193	10.4952977715716
ENSMUSG00000062098	11.3230583358421	11.3910517701618	11.442360457475	10.2439722638275	10.2453525320332	10.265464684979
ENSMUSG00000085911	4.54584012137641	4.54968103187282	4.58013669732386	4.2942114868707	4.29545298890401	4.29530696586346
ENSMUSG00000085071	6.33526501038696	6.22213468271267	6.34710535889334	5.52006819360704	5.5165774701259	5.51602190262175
ENSMUSG00000074766	8.98851938556578	9.09856585527154	9.02569070364927	6.48130911024187	6.46914590077125	6.5436845424276
ENSMUSG00000039033	9.38527079797246	9.28140196298133	9.3342460452292	9.44889373402862	9.39594181216178	9.42890845218506
ENSMUSG00000045624	11.0935103890667	11.0866305773979	11.0528827234816	11.6215447633364	11.5564107504877	11.5869867296577
ENSMUSG00000027384	9.13758908286579	9.11361728633537	9.12177430645126	8.95259006358044	9.00041926186733	8.97293881228877
ENSMUSG00000068205	8.09804308913021	8.03558159767599	8.03838198730229	7.97961457783629	7.86404549956805	7.94309200140369
ENSMUSG00000051379	9.64829095251015	9.70612702004892	9.72271881586321	10.0809396223263	10.0207533038004	10.0113676347633
ENSMUSG00000038844	11.2401270988343	11.3596689253305	11.3816851953183	11.1543370938589	11.1653682753104	11.1635333135417
ENSMUSG00000008333	11.4864919820875	11.4046216039618	11.4036060404229	11.5058752066488	11.4964380780915	11.506721683706
ENSMUSG00000027416	4.05992282634159	4.06549107159713	4.06021668061202	4.33274371095296	4.23900156679664	4.15436611205242
ENSMUSG00000015932	12.7054107865765	12.7023657215065	12.6945365596733	13.3658753053285	13.3350006963504	13.36992419065
ENSMUSG00000027422	14.526776521402	14.5391498527647	14.5179636074932	14.5186114381685	14.5015007568516	14.4779484511258
ENSMUSG00000082480	3.85992512203096	3.84236850477827	3.83781887242462	3.84412769587776	3.84018470244485	3.83814076023621
ENSMUSG00000027423	13.2246701787978	13.2165001842581	13.2021159923407	13.1299011638895	13.1314384852288	13.1155845187323
ENSMUSG00000082436	3.54870502892519	3.52418763502586	3.53980173243199	3.59691335388442	3.6309926103186	3.52902041772408
ENSMUSG00000077714	4.42874221049069	4.4168609533304	4.43606974782994	4.40609151271089	4.35325726017713	4.49772786804166
ENSMUSG00000027424	9.08332097957995	9.11085931781274	9.08684988398823	9.3560611078857	9.40616470969642	9.39206790765676
ENSMUSG00000027425	10.9141390186967	10.8945588583498	10.9084532664714	11.02208440631	10.9974883319889	11.0604450059372
ENSMUSG00000083674	4.51650036789344	4.47492954603459	4.46280302049013	4.31193795885649	4.32098819443374	4.33392798048004
ENSMUSG00000037259	5.90586151816154	5.96819692645804	5.87394601986959	5.84021308815682	5.89063775710934	5.77101443427717
ENSMUSG00000027427	10.1897951755586	10.308600968167	10.3370980471971	10.4652471371707	10.4645327414424	10.5183521048873
ENSMUSG00000027428	10.7156560305734	10.6780845627891	10.7101239163345	10.4445120976862	10.4984268179355	10.4535357089388
ENSMUSG00000027429	11.376324862835	11.3798509413552	11.3821899424227	11.5063406095511	11.4795085631633	11.4880818875592
ENSMUSG00000074754	7.64052561683684	7.58803607001026	7.57594727254083	7.53846949344653	7.56816418027324	7.50842078898912
ENSMUSG00000027430	9.51498641528803	9.47199005260431	9.4094516432282	8.99346350708284	8.82798350142119	8.83701865461702
ENSMUSG00000063873	11.0195099594495	11.0302093617195	11.0681222934871	11.694972990183	11.6907892223776	11.6507198026553
ENSMUSG00000087594	5.43320900906085	5.44128689585638	5.43033424461799	5.36369790557281	5.33552555021556	5.36773816008525
ENSMUSG00000001768	12.5990349885562	12.611500443205	12.6028352455454	11.9832667468689	11.9755603602244	11.9672156456613
ENSMUSG00000002728	11.2250110406732	11.1070075558074	11.0893325180676	11.2057542302971	11.2106021432243	11.213534231065
ENSMUSG00000001767	11.2643185050115	11.2925828269696	11.232840805549	11.1256822392278	11.0948158124636	11.1112489519204
ENSMUSG00000037110	9.83392177005473	9.95355244487254	9.98532912731375	9.74940670186452	9.85647401946972	9.87333403276867
ENSMUSG00000074749	10.5389761584912	10.5609967182981	10.472853862498	10.7759129808858	10.7207635250061	10.7884228341897
ENSMUSG00000027433	12.5303886090732	12.5749026287824	12.576182997878	12.6720452289083	12.6361683708995	12.7028548361087
ENSMUSG00000074743	4.77328189154919	4.70938534590497	4.75929897755808	4.95375880381612	4.96129562565441	4.99379453890216
ENSMUSG00000027435	6.20496958755598	6.26248210315076	6.29502292699466	8.20157312482952	8.02656134428618	8.2929325274905
ENSMUSG00000036992	9.38010528196199	9.29500750178267	9.37904361143112	9.66518368362023	9.67727942997379	9.58162069034405
ENSMUSG00000027439	11.0167453594825	11.0659659678062	11.0796123965082	11.4638749179415	11.4945849313747	11.5095124838997
ENSMUSG00000027438	7.60773592443356	7.52721761291197	7.54803159472754	8.0704787071103	8.0306104485361	8.11569603612764
ENSMUSG00000027447	13.8644302307667	13.7823548501752	13.7847253046914	14.4135082148575	14.4304387376296	14.3950487242832
ENSMUSG00000074736	10.4936934794318	10.3913590665866	10.4881264460044	6.52309346163638	6.57762684010949	6.55013115819189
ENSMUSG00000074737	3.56514246672545	3.63878452384188	3.61324300160511	3.47094446693304	3.47151664215213	3.47144926230426
ENSMUSG00000068134	10.1889326521699	10.1652544174039	10.1351165899974	9.38638185437769	9.38026781922947	9.44845257030698
ENSMUSG00000079009	7.00255045258929	7.21118227422038	7.12577796228234	6.20262035578795	6.21741871512411	6.24765537298974
ENSMUSG00000060336	8.59079885680517	8.6836718633916	8.60693478281706	8.16213716347791	8.2497221095195	8.31909800374083
ENSMUSG00000079008	4.89897543143257	4.86419428941103	4.83051941207849	4.9190948606408	4.98653874280631	4.99760071793217
ENSMUSG00000063364	6.68307264611653	6.67797945878724	6.71945433202185	6.5913924933676	6.47483889989969	6.58883826404002
ENSMUSG00000095315	6.43026968776217	6.43295425212441	6.47167676513232	6.41870566990313	6.43265985678523	6.38445361464425
ENSMUSG00000083964	4.13139630825329	4.09994510727374	4.05956734251516	3.97824013704595	3.96684951575326	3.99430918552059
ENSMUSG00000068130	8.11017514043836	8.25797659243669	8.24588091517495	7.95664646922792	7.98714544779729	8.10506898957117
ENSMUSG00000082740	3.87885819034553	3.84464176999067	3.88687002167195	3.70487639660819	3.71353623684559	3.70554312755024
ENSMUSG00000074731	7.8232109019917	7.81042258778368	7.82576504350756	6.75803522588428	6.71063331515687	6.65362702072827
ENSMUSG00000033096	10.5945779755518	10.5623367997163	10.6221449512062	10.9281624433326	10.9104722422873	10.9300304569522
ENSMUSG00000033068	10.6650481929858	10.653166637914	10.6010622326568	10.1732850715968	10.1331302062081	10.1102788030755
ENSMUSG00000033059	13.3445150651843	13.3102021768885	13.3147336920722	12.7777717121866	12.8096650154029	12.7965310370952
ENSMUSG00000032046	11.2710129678587	11.2279248702359	11.2577292980608	11.3621291417691	11.406501869422	11.3580689714388
ENSMUSG00000027454	8.90042071777336	8.85633652659074	8.85137446947795	8.82748490475178	8.78541028975709	8.86242222196563
ENSMUSG00000068115	10.1007939409288	10.1136476055819	10.0861310574441	9.50818721046909	9.48926545779588	9.48060822447043
ENSMUSG00000053916	5.61083446682368	5.63101692699967	5.6558239925699	5.53352955386748	5.64343745555463	5.63140231446385
ENSMUSG00000082809	7.14350019677768	7.19289142366493	7.20755228805237	6.86100312309687	6.89447589821775	6.83978728771903
ENSMUSG00000027455	12.3480271043091	12.294019468749	12.2745034109316	12.4170309888373	12.4386269200112	12.3848046261542
ENSMUSG00000087433	4.41768680611972	4.48557696291395	4.42433809888168	4.49251685227273	4.48207997803131	4.50327552976082
ENSMUSG00000032966	13.3727995531849	13.331193201247	13.3089221194657	13.6322325663334	13.6665339528303	13.623160000522
ENSMUSG00000032869	10.3748612067141	10.4227761265674	10.3524569729452	10.5377348261266	10.524268358886	10.524348456463
ENSMUSG00000027460	8.44598419626194	8.36496557194323	8.33603323521198	7.24431534385891	7.33382921417101	7.2047942599115
ENSMUSG00000027459	8.7153907297757	8.67283038809025	8.71515553638391	9.00109263916407	9.0097901521227	8.96374965698865
ENSMUSG00000027463	3.74217212127683	3.7137890031478	3.71402378036862	3.78640629304704	3.72753972402915	3.75250374083377
ENSMUSG00000032802	10.5075207348905	10.4991249219481	10.434122497215	10.6800919951452	10.7203278536232	10.7302649535182
ENSMUSG00000081087	9.47248449831338	9.41247861570248	9.39657934808709	9.2527496782725	9.0843512939673	9.06427868959741
ENSMUSG00000074698	12.5198364366138	12.6163462618206	12.624637340703	12.7598188960866	12.7254318452005	12.7981262661197
ENSMUSG00000027465	12.0759365881033	12.0779235636846	12.0572163180543	12.4086814147953	12.3490793211805	12.379373641184
ENSMUSG00000027466	11.5958964503737	11.5482271333766	11.5211347898497	11.5588403607497	11.5989331808871	11.5916574949071
ENSMUSG00000032715	9.50646303085349	9.47785509441348	9.55183705803606	11.8952959588568	11.8842370906712	11.8579273574913
ENSMUSG00000081434	4.09753093189802	4.08029023031399	4.0660037045804	4.13355953792621	4.05467913779289	4.08630022145347
ENSMUSG00000051817	9.6177088288264	9.5899419608248	9.54526257702955	10.1750336680244	10.1905478591117	10.1260628173451
ENSMUSG00000074682	7.09548372236161	7.07790604282639	7.12246560280419	7.02160031194749	7.05200192000541	7.10417166393025
ENSMUSG00000074678	4.26785895710521	4.24603538953317	4.27968727045866	4.49407600454494	4.42781481406045	4.43549331806948
ENSMUSG00000019188	12.6526133833245	12.6199619688532	12.6356448649739	12.9173646581843	12.8983451653061	12.8640540992271
ENSMUSG00000042814	8.2162514934682	8.2100519211157	8.12341220291064	7.84953917129954	7.82307178353119	7.83630600247546
ENSMUSG00000097722	3.41351847115497	3.39508436994439	3.46697245130685	3.36693895332688	3.38963525441859	3.36741202030655
ENSMUSG00000042745	11.3672683816612	11.2509010008277	11.2574495405696	11.3551927733736	11.3297907343748	11.2848172328579
ENSMUSG00000007659	11.2153753086603	11.1722947063088	11.1492278588376	10.9528954580944	10.9277021922706	10.8968773731865
ENSMUSG00000027469	12.5654037525261	12.5918195197868	12.6106959053687	12.5093987286931	12.4999895220401	12.4979073796481
ENSMUSG00000027470	3.66913686563741	3.63381086513206	3.623191931146	3.81383713633536	3.73100994710612	3.68884317653543
ENSMUSG00000074676	4.01446290696546	3.99962417690353	4.02057348700778	4.1659578215029	4.15607038909284	4.064613648243
ENSMUSG00000042662	3.70461439089174	3.75324330853835	3.73039695977941	3.70190757993631	3.673694726094	3.66552600178026
ENSMUSG00000027472	10.8342507571024	10.7786492195101	10.7546945853625	11.2256608496611	11.198021163368	11.2008390228347
ENSMUSG00000003283	3.57072665053725	3.53225878777114	3.5869278584599	3.5415311069995	3.58328506941085	3.54069190002985
ENSMUSG00000068040	12.0225961464775	12.1102196437588	12.0694912647933	12.3593243939176	12.3721912540312	12.3523020117709
ENSMUSG00000051413	9.146162663668	9.22706183455095	9.22921535550858	9.79429631277136	9.7618124894537	9.74475199156494
ENSMUSG00000046020	11.255259145523	11.3380302135474	11.3189103325094	11.0366076828807	11.032190569491	11.0011385393137
ENSMUSG00000027475	11.2538871477115	11.3424504481055	11.3644580020251	11.1461956377711	11.1541805989136	11.1874831377583
ENSMUSG00000073236	6.99238071799334	7.0087875935509	6.96499546122463	6.9277607776023	6.8939928984881	6.85190649758401
ENSMUSG00000042548	11.7932119886774	11.9192747760317	11.904630461713	11.601105571901	11.5560143530325	11.651150249154
ENSMUSG00000061411	7.46676068380492	7.51041302730471	7.44375510095276	7.9354849626873	7.81510381828018	7.87819450386148
ENSMUSG00000056941	10.6211016711953	10.580146921155	10.5339975632153	10.7192608015528	10.7270789487396	10.7049635694036
ENSMUSG00000027478	7.13326037410942	7.0457831869385	7.2309424017364	6.97518413492417	6.95623425970762	7.03276112960993
ENSMUSG00000027479	13.124557129902	13.2310017917665	13.2270201704065	13.2961241567128	13.2802326825945	13.3295374559254
ENSMUSG00000044083	3.57460388176135	3.55083629846288	3.56118468558774	3.59778962074426	3.54844584391972	3.60740946611803
ENSMUSG00000083097	4.20666952864641	4.22249020949993	4.17598104085274	4.17296043123017	4.17748385958766	4.17509070780333
ENSMUSG00000027485	4.92988998913409	4.82790327059544	4.84586989546526	4.5501700081878	4.55172047525982	4.56786932349528
ENSMUSG00000027487	9.015028819313	9.04497168670672	8.96185819746798	8.81854190342735	8.77520462172522	8.85426509756416
ENSMUSG00000027488	10.5949403285337	10.4805424537079	10.4926153626964	10.8677877070616	10.8632624828849	10.8249003635455
ENSMUSG00000038533	10.7572583912699	10.865681278046	10.8892704391902	11.0285846548436	11.0409120251872	11.059065684671
ENSMUSG00000027489	5.25905910006914	5.22693910976454	5.23216715438039	5.27397814562965	5.31099553717738	5.31623087461613
ENSMUSG00000038523	6.02154586269746	6.02969036432659	6.08326115974196	6.44050826530181	6.51299689213541	6.38560275046429
ENSMUSG00000027490	10.6632763916618	10.7301291547905	10.6572376616946	11.1072121841084	11.0202367940712	10.953176522545
ENSMUSG00000000876	10.63034436898	10.5966359283509	10.5895334956962	10.0493525647223	10.1504693630581	10.057645743278
ENSMUSG00000097602	3.44480871495961	3.44110784693263	3.4414015503392	3.46270774329738	3.404315344282	3.43122880892421
ENSMUSG00000059842	7.36594165596389	7.28755446961612	7.25284704540826	7.12756691590131	7.15488142521321	7.18768001361333
ENSMUSG00000038467	12.6823569667566	12.6484418848689	12.6251421781117	12.8451186873355	12.8812538338171	12.8129418208847
ENSMUSG00000027593	13.4077778973667	13.3263010915291	13.3012857665165	13.5066240804985	13.5092649965763	13.4410170542729
ENSMUSG00000074656	13.3530071641947	13.284842744843	13.2711231980117	13.8316749707278	13.8039318443746	13.7581937790468
ENSMUSG00000027597	11.6630332392942	11.6075252677064	11.6006854913849	12.1712382366421	12.2210673121456	12.1986004604502
ENSMUSG00000027598	11.8341651875822	11.9429797161724	11.9738216763927	11.9191538578177	11.9011193679174	11.9408730794657
ENSMUSG00000047459	12.2528397528949	12.2042796068611	12.2153823137826	12.5274498528934	12.5537840597412	12.4870857721545
ENSMUSG00000027602	10.5929090027255	10.5832308477862	10.5083209824424	11.3245993901492	11.1883624079025	11.1682872649679
ENSMUSG00000038383	10.2051506475734	10.2776719916751	10.2764539163616	10.5278122518406	10.5447351162801	10.4996639369824
ENSMUSG00000038375	11.8985699007672	11.9995750146673	12.0038383814292	10.6170567351071	10.6610294747822	10.6557597452485
ENSMUSG00000038369	11.2070264741017	11.3729533162566	11.2894013161042	11.2895588680457	11.2731540485498	11.3646069593682
ENSMUSG00000027603	10.6822017567967	10.5798588284259	10.5839132321337	7.47742072295065	7.56200313372328	7.41097835379095
ENSMUSG00000027605	10.6035108288339	10.5239403844255	10.56994615632	7.86632234917521	7.96572002163193	7.98871569314605
ENSMUSG00000027610	10.3328374599144	10.2399683672754	10.252718677433	10.1800661191507	10.219704533512	10.2024351141011
ENSMUSG00000038324	12.7800951426265	12.7772301158448	12.7908427290404	12.9238699091606	12.8745576015	12.8771777219035
ENSMUSG00000038312	10.5514438071337	10.4595687536462	10.4620154567013	10.2457374725525	10.2625706895216	10.2625143003409
ENSMUSG00000027611	7.81787478277302	7.77700479939579	7.82220814233793	8.25778660107807	8.28175421627627	8.24279212435242
ENSMUSG00000074649	11.052162426958	10.9859176293659	10.972198846245	10.6492802453793	10.6646652397311	10.7130904271384
ENSMUSG00000027613	11.9270789605633	11.8239933223078	11.7399132140688	12.1599616998952	12.2047335489301	12.1195346079653
ENSMUSG00000005882	10.1220540801681	10.0856349888132	10.1059673813072	10.33811285012	10.3604198828397	10.3386796637517
ENSMUSG00000038259	3.382176160517	3.31186162732807	3.33706115601602	3.29377830041141	3.33725800582322	3.28000792188406
ENSMUSG00000038241	11.1231789373524	11.1865676917104	11.1428741721106	10.9160994113329	10.9205093935999	10.9209249795948
ENSMUSG00000074646	4.77798646494512	4.87101527216291	4.87599324586435	4.75715057542163	4.74421786776708	4.72154512504034
ENSMUSG00000005881	12.6657732008084	12.5636767603648	12.5685264813396	12.8411708622139	12.8553058994772	12.7508861605706
ENSMUSG00000038180	6.52572023483208	6.51096630332085	6.48696123828694	6.2560465638703	6.38076510456576	6.39736956172811
ENSMUSG00000074643	6.06656977921216	6.04675083568545	6.03695394200348	5.96973988514784	6.02773267677348	5.99375085394919
ENSMUSG00000089824	10.2823583039721	10.2332253270765	10.2174846678856	10.0207889030904	10.0089563663113	10.0649769082585
ENSMUSG00000027618	10.4740458063548	10.4760927313822	10.477044392987	10.2095183579302	10.2256686786348	10.1938961542065
ENSMUSG00000067847	9.68884996211192	9.60925643579383	9.59537755967752	9.54281046042857	9.67164331343708	9.55938382225289
ENSMUSG00000027620	13.4566606799579	13.4607536027349	13.4406843215324	13.5516736485898	13.5346123384279	13.5458940165013
ENSMUSG00000038116	11.5490767087683	11.6102307718781	11.5766199497091	11.7588089301707	11.7668200314029	11.7997658679108
ENSMUSG00000046229	10.2585096560231	10.3626256274362	10.2214062182202	10.5574742380914	10.3776516468437	10.094069995701
ENSMUSG00000038085	7.51119719223083	7.60125199129337	7.52482149135488	7.96461835723236	7.97820091870851	8.03974753524232
ENSMUSG00000082321	3.71514140298453	3.73604667284021	3.74620925707527	3.70965281995043	3.80899635286069	3.73487214071632
ENSMUSG00000102869	11.0389674383095	11.2762465249013	11.2785246600444	11.2565280040619	11.3189837385863	11.3109435493205
ENSMUSG00000027624	11.9008531897882	11.9195967581916	11.9057500509714	12.4481962524965	12.3970859867972	12.4243501340253
ENSMUSG00000027628	10.273810956057	10.2863294513026	10.2472027517554	10.3295807904772	10.2272703245212	10.3124310818862
ENSMUSG00000061689	11.2714455776595	11.266260159004	11.1700353561034	10.9914001242597	10.9501823819743	10.9446748266472
ENSMUSG00000086638	4.88289861433178	4.86717950286757	4.89517055638474	4.93166355925426	4.94263914206901	4.83940727921759
ENSMUSG00000067818	8.29110162258707	8.32342250107849	8.3212203159898	12.0557525686197	12.0597911118747	12.0074805405897
ENSMUSG00000087179	6.21191497978694	6.29612633630316	6.27734827462737	5.74670924483087	5.74810617050631	5.77560778699508
ENSMUSG00000062175	7.36278383900749	7.42706006396705	7.39574078119847	6.7399534309074	6.82156144808585	6.72183783006103
ENSMUSG00000085741	6.61443748554565	6.49568242943679	6.57084975736879	6.67412225540823	6.67934451262569	6.76206647310291
ENSMUSG00000074629	3.89442620160119	3.88694815988656	3.93766635906259	3.81000727747921	3.82588947997219	3.83849683971604
ENSMUSG00000027637	10.7910646890693	10.7674126525582	10.7676229387542	11.1324474697888	11.0930216279868	10.987806704744
ENSMUSG00000027634	11.3776206885659	11.3425206615014	11.3661692892655	11.7649437254162	11.7238250228151	11.7433854145097
ENSMUSG00000082163	7.3925470308778	7.37477824981164	7.35784229042083	7.46679046292883	7.4206721381336	7.46230517102612
ENSMUSG00000027635	10.1769235749233	10.1975341712077	10.2244663011308	10.1849802789142	10.1556310409268	10.1971554441136
ENSMUSG00000055485	11.2494186160636	11.5104166261442	11.5057957571969	11.0493884555851	11.1159095850623	11.1770374996776
ENSMUSG00000027639	11.1284714617627	11.158408980623	11.1613050819248	11.8047453297901	11.7791234064651	11.7904906856675
ENSMUSG00000027641	10.4403782897914	10.5463791665412	10.5499486022954	10.4009559882009	10.3515249809094	10.4429094608571
ENSMUSG00000027642	14.0620090940544	14.0234777383876	13.9905260430619	14.4762608460974	14.4567750370269	14.4319392818893
ENSMUSG00000063019	10.3442010896863	10.3073405931695	10.2896741734351	10.6850130547292	10.7220016511275	10.6109595177712
ENSMUSG00000027646	11.1573213404966	11.1021856438658	11.1093812014132	11.4786485869104	11.422777361676	11.4149969610788
ENSMUSG00000087445	4.90938119833775	4.89753704481131	4.86571664220256	4.72395462287295	4.74507053515567	4.70172682793399
ENSMUSG00000067787	10.9355478322741	10.8739108511592	10.9058108607349	10.8476575996546	10.8846784467315	10.8752551572633
ENSMUSG00000067786	5.22567091420022	5.28335000727173	5.36873122011615	5.11213068693292	5.14267577566856	5.1391368654662
ENSMUSG00000027649	10.9811852432038	10.9557463597352	10.8903398734135	11.0010687026641	11.0682219314999	10.9807487053005
ENSMUSG00000062846	5.11092810377614	5.12705163711362	5.14537371893013	5.19211052316618	5.1322241163935	5.13370698159156
ENSMUSG00000027650	10.3658965686113	10.4274759626252	10.3552305127768	10.2421460986545	10.2798284841251	10.2562222424548
ENSMUSG00000027651	10.7015083618656	10.7095591448981	10.7131020680537	10.8918154041815	10.884788072007	10.9992470908722
ENSMUSG00000037820	7.96429533422396	7.93817221128265	7.97941044059363	8.54449084871617	8.51787116781003	8.52557441875956
ENSMUSG00000016024	7.21771644218676	7.23433012168688	7.23126780667708	8.46882235426005	8.48406782438652	8.46409200779939
ENSMUSG00000085385	9.75340072954923	9.67155001721338	9.72431987743596	9.815919254487	9.80529422363672	9.75857191673678
ENSMUSG00000027652	11.8312469287349	11.9594305353798	11.9628493020658	11.5675673125241	11.5542842911576	11.6261947742367
ENSMUSG00000044405	4.86294193743735	4.75924624576384	4.81726786772319	4.86231773284788	4.84973553245409	4.86946058038146
ENSMUSG00000037761	8.75828084491389	8.67294115993482	8.66340259877526	8.41225319761605	8.41232202942851	8.41034556954176
ENSMUSG00000027654	10.4892825422044	10.4934940005371	10.4829485736381	10.0609668626686	10.0736219047224	10.0507631261219
ENSMUSG00000027655	9.58042586199321	9.54316418734868	9.63492288433677	9.7531616919064	9.74818939504254	9.76045553106481
ENSMUSG00000074622	10.6276630399869	10.6840263104658	10.7118216544876	6.76242179847396	6.76298228572202	6.73677448555384
ENSMUSG00000078956	3.74355635420436	3.70550668540238	3.70132266403166	3.60234900293338	3.64231223563636	3.59128668155094
ENSMUSG00000070544	13.0636867605796	13.0757299671435	12.9997490481108	12.772530643479	12.7336008470333	12.732077609366
ENSMUSG00000016933	12.7190689029725	12.7290892864685	12.7530979339369	12.4151799211575	12.4397998911041	12.4507975302685
ENSMUSG00000035877	10.4676786327872	10.5735142174442	10.5770830486713	10.5301028528576	10.5047776239319	10.5068898949776
ENSMUSG00000027412	8.15179344781214	8.0676505585384	8.1401406050477	9.21714732737469	9.26327436516623	9.20952906333574
ENSMUSG00000057133	11.3576661560269	11.5185587328252	11.5087933284491	11.0028553516683	11.0095294268103	11.1242474319288
ENSMUSG00000109780	4.54802321123754	4.55086259780272	4.5159166657418	4.47673680373023	4.48579816440004	4.42251735566988
ENSMUSG00000053141	7.19289929566957	7.21117633352666	7.30854944636214	7.86584052398846	7.84222562791395	7.7983687922955
ENSMUSG00000083567	4.98196830288665	4.89154299380684	4.96044161727604	4.93188436257021	4.93726486923931	4.94535417563697
ENSMUSG00000016921	13.3427497664423	13.3170269921284	13.3243747851423	13.4711205546155	13.4834920703264	13.4276188593454
ENSMUSG00000017858	10.8079432360369	10.8306146045267	10.8493378209381	10.824042047403	10.78359802929	10.7057122744804
ENSMUSG00000017861	9.94645859224192	9.85972999695077	9.80995338693136	10.0532820233556	10.0041370011641	9.98879673874885
ENSMUSG00000017817	4.68987335234039	4.69612872438851	4.72043281352547	5.05052323055848	4.98969996681501	5.08637802729547
ENSMUSG00000035399	9.61778710510273	9.56708091016059	9.6230796212101	9.73989621050612	9.72788773618105	9.72151097886028
ENSMUSG00000099632	5.74084555165117	5.76901308395464	5.73785018296565	5.75706919596121	5.75456859040639	5.82197488886266
ENSMUSG00000017943	5.1591049421939	5.16611930162068	5.15945891294445	5.6956727428181	5.67921589582647	5.72104283614583
ENSMUSG00000048486	10.8357395004722	10.8512316666135	10.7769071396989	10.2860851401877	10.2806992691168	10.2364523541214
ENSMUSG00000053353	3.88341598669994	3.92602455242757	3.85720064712087	3.78756939161235	3.81485791578609	3.85439153348026
ENSMUSG00000017679	11.0827333525497	11.0798677445444	11.1555405446369	11.0489440133661	11.0707169429927	11.1283344979016
ENSMUSG00000017707	12.8479418365313	12.9005169402169	12.8931346161045	13.0694566362152	13.0024706998879	13.0427408407377
ENSMUSG00000035268	10.6544295866734	10.6447824643652	10.62128176254	10.1615625559807	10.1861238741015	10.1719656600095
ENSMUSG00000017697	8.55333634659934	8.43611881131719	8.48703193971514	8.68736320977681	8.6105282846715	8.63320335806316
ENSMUSG00000027656	12.2832051539281	12.1690390276079	12.1953820265022	11.3960113848262	11.3737857083473	11.3880594876517
ENSMUSG00000018326	13.6879958163231	13.7022110017432	13.6821823143054	13.827435731893	13.8050864923365	13.8437120442616
ENSMUSG00000054582	3.90466306209512	3.93422105091226	3.847732241201	3.85174985951819	3.89382490548308	3.88486425981393
ENSMUSG00000018322	9.95305847082564	10.0188568706763	9.96638553581644	10.1147782717903	10.1625094252017	10.1388315836521
ENSMUSG00000018209	10.9430371740227	11.1090505768071	11.0260393269113	10.9660678657777	11.0497387585748	11.0092748283766
ENSMUSG00000042845	6.62822209048788	6.5354372672616	6.54906756897122	5.68882158311941	5.69902900310672	5.6978373315874
ENSMUSG00000017002	11.5496907444293	11.4824249879567	11.4583264199701	7.74640305412502	7.68697787913463	7.74318318329527
ENSMUSG00000016995	6.13816442717009	6.20261954086623	6.10968075045016	6.6501541616057	6.718163809391	6.7444088473148
ENSMUSG00000017009	13.0320589152099	13.0365752684752	12.9940840924891	12.8184287931391	12.7996171568561	12.7854948527757
ENSMUSG00000045503	9.8841188338162	9.95195443993022	9.90827425985323	10.0947744438112	10.1107516293144	10.0072089125557
ENSMUSG00000017734	6.74128536260524	6.7222858565889	6.72375709284652	7.09213616565828	7.04052202183233	6.91523498252868
ENSMUSG00000017721	12.6430668863558	12.5742060351906	12.5724167059304	12.9186280063329	12.9172587655753	12.8559574852976
ENSMUSG00000076434	5.78514533313862	5.80871706818705	5.76234443921531	5.34033181113743	5.30026793338745	5.39576302612643
ENSMUSG00000017299	10.4164317641248	10.4551733000663	10.3905722631939	10.5926954450519	10.5712293029088	10.5045289572236
ENSMUSG00000086453	4.59206890013295	4.60340393947486	4.68931134024411	4.6132614365939	4.6018027020307	4.66128062369098
ENSMUSG00000001403	11.5174204190933	11.4936086037645	11.4792855970235	11.7262611479106	11.6821917949076	11.678220966064
ENSMUSG00000050373	10.019085591184	9.88466943087774	9.98695952014388	10.0210383258899	10.0742845368265	9.99811528155967
ENSMUSG00000017307	8.67169393585817	8.65219971451865	8.63654304393885	8.70684801518074	8.75132225590387	8.66263761493952
ENSMUSG00000045822	8.07376984459288	8.02351917381501	8.0416879810664	7.85838532916747	7.81959529163856	7.86014289244575
ENSMUSG00000017764	9.36132598410647	9.3426324138925	9.35944380515116	9.1334652633922	9.08057154064443	9.15756337342204
ENSMUSG00000039873	7.50858570217308	7.55585033366017	7.50938697581479	7.69716635711086	7.59319945151677	7.59845397319033
ENSMUSG00000017760	13.8282465558243	13.7268572426713	13.7378728150596	14.3523844131934	14.3388902793641	14.3068195514076
ENSMUSG00000017754	8.20406124978783	8.16250204980713	8.29045338956237	11.5047837448194	11.4777873829751	11.4774172738218
ENSMUSG00000039849	11.5228083445996	11.4655526514137	11.5138517782577	11.1842557438073	11.2278371616919	11.1980393973891
ENSMUSG00000039834	10.0984258575292	10.0916695321105	10.0920713733307	10.1109683722751	10.1227162649792	10.2048121607829
ENSMUSG00000085436	5.97161829423721	5.93316154992901	5.90754279614204	6.26086604651396	6.18569821484613	6.11119409178975
ENSMUSG00000017737	6.48823724387632	6.50411755506926	6.41625986546316	9.19323328568598	9.06365809822542	9.09811405114154
ENSMUSG00000017740	4.00777673043666	4.0288208105868	4.01904106933368	4.13075537879464	4.06191639508926	4.09761831863821
ENSMUSG00000039804	11.4215849444696	11.4583551692967	11.4917403216217	11.4211607854858	11.4442845252599	11.4192920976039
ENSMUSG00000017664	10.8869553834276	10.8231744062506	10.7669666565457	11.0658984528995	11.0597603842256	10.9991647952611
ENSMUSG00000017670	11.4629561568355	11.4440846819812	11.4894094019497	11.1152235897077	11.1768810647105	11.1257509891094
ENSMUSG00000017667	10.1358348936267	10.1765087373867	10.1664686842596	10.2354198627049	10.2398700091438	10.2291189894683
ENSMUSG00000039725	9.44575320358568	9.35961329530663	9.40060138072221	9.42893455434148	9.51424083288268	9.45070562908268
ENSMUSG00000027661	8.03853877564624	7.98878380773269	7.90994274319644	8.64476487585356	8.65244583704608	8.56072945289076
ENSMUSG00000039671	12.6979853298333	12.7278802986258	12.7456759454578	12.6480558786576	12.6758805574893	12.6845652643177
ENSMUSG00000027678	10.1293886197093	10.2568003982649	10.2066798092151	10.5855107979475	10.601445269107	10.6118956854672
ENSMUSG00000006800	12.5821493192875	12.59193785517	12.6209346882157	12.4377627355361	12.4424929250338	12.4215874288162
ENSMUSG00000039621	4.25234267200019	4.21444397231637	4.25564654883688	4.12970005968014	4.13451657276674	4.18082492947801
ENSMUSG00000042854	7.08917983223417	7.10874902083347	7.13392660868132	7.17494112249568	7.17286276977707	7.11356720835234
ENSMUSG00000074582	11.6311803124931	11.7138499295045	11.7343989755402	11.6858940876039	11.6731859964612	11.7238186073428
ENSMUSG00000002718	12.6009561304908	12.6585714670918	12.6625993824706	12.4847146934617	12.4624491194287	12.5405714671445
ENSMUSG00000039536	12.2407002201163	12.2349360830485	12.2518362339989	12.1133053434073	12.0638558949785	12.0860661684109
ENSMUSG00000017999	11.5271733631685	11.5563720525082	11.5292922710352	12.1010972510457	12.112739648353	12.0209615168001
ENSMUSG00000039501	10.5170074673568	10.6908845445097	10.5685505154078	10.4652170320623	10.4798882225504	10.4713526487021
ENSMUSG00000074578	10.6561363400034	10.5518366403543	10.5602941073029	11.0144480217179	11.04043929251	10.9200586269053
ENSMUSG00000017929	10.6413563668895	10.6089167331863	10.6155649101131	10.972719343879	10.9377149563983	10.8987317198028
ENSMUSG00000039463	10.3152855720264	10.3470070245603	10.4145242311012	10.3584209987138	10.3998274131633	10.3852901726716
ENSMUSG00000047030	10.1722574704023	10.2172827038485	10.2542833206396	10.6171295811311	10.6007093996779	10.6126652595632
ENSMUSG00000006418	10.850706315143	10.823441679152	10.8553082661233	11.0856516732928	11.1006394285647	11.0423679176236
ENSMUSG00000042821	11.644197413431	11.5557222186516	11.5145595799705	10.1517123878796	10.184860626938	10.1651292251468
ENSMUSG00000085596	5.6667833448066	5.56476750960415	5.60386849499	5.31049916242692	5.38028318341306	5.27702441160949
ENSMUSG00000078923	8.59238821483717	8.58332767415242	8.62226992638058	8.63959002680201	8.74363495759903	8.80858929820316
ENSMUSG00000090213	10.0834774582013	10.014930702781	10.0180544876886	10.080535508554	10.0886516444226	10.0757496912973
ENSMUSG00000056501	10.2385035415326	10.3921411842858	10.1844502996551	10.3922370937762	10.1391630671398	9.94650073030221
ENSMUSG00000006462	4.01340804356091	4.00551278297009	4.02030359478632	3.99226464145159	3.95868246089206	4.04962190609914
ENSMUSG00000084797	3.77293244681168	3.76349512865124	3.75846026166744	3.85169041802409	3.83998357137764	3.86233353022192
ENSMUSG00000087624	3.9528266406342	3.97900197069526	3.93791671070489	4.05698500250005	4.04340116051114	4.08912862012617
[truncated: 13,292 more rows]
