# Supplementary material for: NEMF mutations in mice illustrate how Importin-β specific nuclear transport defects recapitulate neurodegenerative disease hallmarks
Source: PLoS Genet. 2024 Sep 23;20(9):e1011411. doi: 10.1371/journal.pgen.1011411 (PMC11449308; doi:10.1371/journal.pgen.1011411)
Supplement: S1 Data — (ZIP) [file pgen.1011411.s017.zip › S17 Data/Sequencing_Data/GO/P-vs-I/GO_analysis.csv]

Genes	Process_name	Significant_genes_count	Total_genes_group_count	Percent_significant_genes	P-value	Padj-value
Akt3; Mef2a; Slc25a33;	GO:0000002~mitochondrial genome maintenance	3	12	25	0.467667708408925	0.732449331651959
Aplf;	GO:0000012~single strand break repair	1	9	11.1111111111111	0.83848830230303	0.898949071566149
mt-Rnr2; Nop53; Rpf2; Samd15;	GO:0000027~ribosomal large subunit assembly	4	29	13.7931034482759	0.823621273427714	0.895111976228096
mt-Rnr1;	GO:0000028~ribosomal small subunit assembly	1	18	5.55555555555556	0.968717165289074	0.985735569506649
Abcd2; Acot2; Acsbg1;	GO:0000038~very long-chain fatty acid metabolic process	3	16	18.75	0.635602783427614	0.801373199910562
Gcc2; Pacs1; Sorl1;	GO:0000042~protein targeting to Golgi	3	12	25	0.467667708408925	0.732449331651959
Atg2a; Atg5; Gabarapl2; Irgm1; Map1lc3a; Synpo2; Trp53inp1;	GO:0000045~autophagosome assembly	7	48	14.5833333333333	0.832511189955775	0.898949071566149
Ass1; Cebpa;	GO:0000050~urea cycle	2	10	20	0.61861128315187	0.786218232603435
Ass1; Ddah1; Ddah2;	GO:0000052~citrulline metabolic process	3	4	75	0.0957044225199648	0.710715340297688
Ass1;	GO:0000053~argininosuccinate metabolic process	1	2	50	0.421243681653697	0.710715340297688
Nop53;	GO:0000055~ribosomal large subunit export from nucleus	1	9	11.1111111111111	0.83848830230303	0.898949071566149
Ltv1;	GO:0000056~ribosomal small subunit export from nucleus	1	6	16.6666666666667	0.720888749833762	0.830911916013616
Bcl3; Ipo5; Six3;	GO:0000060~protein import into nucleus, translocation	3	29	10.3448275862069	0.920368785071884	0.954214723696183
Plk1;	GO:0000070~mitotic sister chromatid segregation	1	22	4.54545454545455	0.984920846920889	0.99583451143595
Map3k20; Rad9b;	GO:0000075~cell cycle checkpoint	2	4	50	0.263140715813285	0.710715340297688
Rad9b;	GO:0000076~DNA replication checkpoint	1	6	16.6666666666667	0.720888749833762	0.830911916013616
Map3k20; Rad9b;	GO:0000077~DNA damage checkpoint	2	27	7.40740740740741	0.965661537305615	0.983828617313047
Cdkn2a; Cdkn2b; Sfn;	GO:0000079~regulation of cyclin-dependent protein serine/threonine kinase activity	3	18	16.6666666666667	0.70435445107886	0.830911916013616
Sycp2;	GO:0000080~mitotic G1 phase	1	1	100	0.30550820368273	0.710715340297688
Acvr1b; Cacul1; Camk2b; Ccnd1; Ccnd2; Cdk6; Cdkn2a; Cdkn3; Eif4ebp1; Id4; Inhba; Lats1; Lats2; Myb; Nfatc1; Plk3; Ranbp2; Ranbp3l; Rb1; Rgcc; Rhou; Rps6;	GO:0000082~G1/S transition of mitotic cell cycle	22	63	34.9206349206349	0.020296647730029	0.710715340297688
Klf11;	GO:0000083~regulation of transcription involved in G1/S transition of mitotic cell cycle	1	7	14.2857142857143	0.767410816728321	0.858536017841341
Abcb1a; Cdkn2b; Fbxl7; Lats1; Plk1; Tpd52l1; Wnt10b;	GO:0000086~G2/M transition of mitotic cell cycle	7	32	21.875	0.480398693568551	0.732449331651959
Ahr; Ahrr; Ankrd1; Ar; Atf3; Atxn1; Bmp4; Btg2; Cav1; Ccnd1; Ccnd3; Cd36; Cdk6; Cebpa; Cited2; Coq7; Cry1; Cux1; Dact1; Ddit3; Dlx2; Dnaja3; Dnmt3a; Dusp15; Dusp22; Edn1; Eid2; En1; Eng; Epas1; Esr1; Esr2; Ezr; Fgfr3; Fhl2; Fnip2; Foxc2; Foxg1; Foxj1; Foxs1; Frk; Fst; Fzd8; Gata2; Gata3; Gli2; Glis1; Glis2; Gsc; H2afy2; Hcls1; Hdac4; Hdac7; Hdac9; Hey1; Hey2; Hhex; Hic1; Hist1h1c; Hist1h1d; Hmga2…	GO:0000122~negative regulation of transcription from RNA polymerase II promoter	171	740	23.1081081081081	0.0469350808328434	0.710715340297688
Eya1; Insc; Pax6; Spry1; Spry2;	GO:0000132~establishment of mitotic spindle orientation	5	22	22.7272727272727	0.476310016274426	0.732449331651959
Tfb1m;	GO:0000154~rRNA modification	1	5	20	0.665063961733311	0.801373199910562
Kcnh2;	GO:0000160~phosphorelay signal transduction system	1	5	20	0.665063961733311	0.801373199910562
Cav1; Ccl5; Dok4; Fgf23; Fgfr3; Il18; Itpkb; Map2k6; Mapkapk3; Mef2a; Mef2c; Men1; Nphs1; Plvap; Ptk2b; Scg2; Shank3; Zfp36; Zfp36l1;	GO:0000165~MAPK cascade	19	70	27.1428571428571	0.148146014373513	0.710715340297688
Gspt2;	GO:0000184~nuclear-transcribed mRNA catabolic process, nonsense-mediated decay	1	32	3.125	0.997568785147095	1
Gadd45a;	GO:0000185~activation of MAPKKK activity	1	8	12.5	0.806180087207351	0.878019221858759
Bmp4; Egf; F2r; Fgf2; Grm1; Map3k20; Map3k6;	GO:0000186~activation of MAPKK activity	7	31	22.5806451612903	0.451529535031002	0.732449331651959
Arrb1; Cd74; Cspg4; Egf; Erp29; Frs2; Gpr39; Grm1; Igf1; Itga1; Map2k6; Met; Ntrk3; Pxn; Shc2; Syk; Tgfa; Wnt5a;	GO:0000187~activation of MAPK activity	18	77	23.3766233766234	0.314115097068146	0.710715340297688
Cav1; Dusp6; Dusp9; Spred2; Spred3;	GO:0000188~inactivation of MAPK activity	5	14	35.7142857142857	0.198721684770589	0.710715340297688
Cdkn2a; Klhl42; Lonrf2; Lonrf3; Peli2; Rnf122; Rnf125; Rnf144a; Rnf144b; Rnf145; Rnf165; Rnf180; Rnf217; Rnf24; Sash1; Ube2g2;	GO:0000209~protein polyubiquitination	16	110	14.5454545454545	0.909973890149556	0.94604902173969
Apc2; Camsap3; Ccdc8; Cgn; Cntn2; Cul9; Dclk2; Dync1li2; Map1a; Map1b; Map6; Map6d1; Map7d2; Map7d3; Mark1; Phldb2; Prkcz; Tacc1; Trim46;	GO:0000226~microtubule cytoskeleton organization	19	83	22.8915662650602	0.33557165444425	0.710715340297688
Xrcc5;	GO:0000237~leptotene	1	6	16.6666666666667	0.720888749833762	0.830911916013616
Dnm1; Dnm3; Gdap1; Ggnbp1; Lpin1; Mtfr2;	GO:0000266~mitochondrial fission	6	19	31.5789473684211	0.227828734160763	0.710715340297688
Glt8d2;	GO:0000271~polysaccharide biosynthetic process	1	3	33.3333333333333	0.51769575940811	0.732449331651959
Cenpw; Cntrl; Fbxl7; Lats1; Ofd1; Plk1; Rps6; Snx9; Ttyh1; Tubb3;	GO:0000278~mitotic cell cycle	10	86	11.6279069767442	0.969087499577954	0.98593743265973
Ank3; Myh10; Plk1; Snx9;	GO:0000281~mitotic cytokinesis	4	32	12.5	0.87236212837206	0.920742217887227
Zfp36; Zfp36l1;	GO:0000288~nuclear-transcribed mRNA catabolic process, deadenylation-dependent decay	2	13	15.3846153846154	0.74035746416818	0.845307005283553
Samd4; Zfp36;	GO:0000289~nuclear-transcribed mRNA poly(A) tail shortening	2	11	18.1818181818182	0.663485844770118	0.801373199910562
Dnajc28;	GO:0000301~retrograde transport, vesicle recycling within Golgi	1	3	33.3333333333333	0.51769575940811	0.732449331651959
Cat; Nme5; Plk3; Ptprn;	GO:0000302~response to reactive oxygen species	4	17	23.5294117647059	0.472975913943313	0.732449331651959
Ucp2; Ucp3;	GO:0000303~response to superoxide	2	5	40	0.330115233130617	0.710715340297688
Ccnd1;	GO:0000320~re-entry into mitotic cell cycle	1	4	25	0.598076754079972	0.770260877596035
Esrp2; Rsrc1;	GO:0000380~alternative mRNA splicing, via spliceosome	2	16	12.5	0.827227953973323	0.8963991217531
Celf4; Fmr1; Mbnl2; Rbfox1; Rbm11; Rbmx;	GO:0000381~regulation of alternative mRNA splicing, via spliceosome	6	37	16.2162162162162	0.744131297243579	0.849470192106166
Gemin8;	GO:0000387~spliceosomal snRNP assembly	1	23	4.34782608695652	0.987435754200044	0.996713071484542
Cdc40; Dqx1; Nova1; Raver1; Raver2; Rbmx2; Rsrc1; Sf3b5; Snrpn;	GO:0000398~mRNA splicing, via spliceosome	9	107	8.41121495327103	0.998406172998095	1
Fkbp1b; Ranbp2;	GO:0000413~protein peptidyl-prolyl isomerization	2	20	10	0.902216524467351	0.941068629733327
Nsd1;	GO:0000414~regulation of histone H3-K36 methylation	1	1	100	0.30550820368273	0.710715340297688
Atg2a; Atg5; Capn10; Cdkn2a; Gabarapl2; Map1lc3a;	GO:0000422~mitophagy	6	34	17.6470588235294	0.676103117984742	0.812470299277713
Mphosph6;	GO:0000460~maturation of 5.8S rRNA	1	14	7.14285714285714	0.935109288370049	0.96375722881524
Noc4l;	GO:0000462~maturation of SSU-rRNA from tricistronic rRNA transcript (SSU-rRNA, 5.8S rRNA, LSU-rRNA)	1	27	3.7037037037037	0.993944620612709	1
Rpf2;	GO:0000463~maturation of LSU-rRNA from tricistronic rRNA transcript (SSU-rRNA, 5.8S rRNA, LSU-rRNA)	1	9	11.1111111111111	0.83848830230303	0.898949071566149
Frat1;	GO:0000578~embryonic axis specification	1	9	11.1111111111111	0.83848830230303	0.898949071566149
Xpc;	GO:0000715~nucleotide-excision repair, DNA damage recognition	1	3	33.3333333333333	0.51769575940811	0.732449331651959
Acd; Prkdc; Xrcc5;	GO:0000723~telomere maintenance	3	35	8.57142857142857	0.964080179045091	0.982518064966241
Mcm9; Sfr1; Swsap1;	GO:0000724~double-strand break repair via homologous recombination	3	67	4.47761194029851	0.999683468972499	1
Swsap1;	GO:0000725~recombinational repair	1	1	100	0.30550820368273	0.710715340297688
Pold1;	GO:0000731~DNA synthesis involved in DNA repair	1	8	12.5	0.806180087207351	0.878019221858759
Dnase2a;	GO:0000737~DNA catabolic process, endonucleolytic	1	4	25	0.598076754079972	0.770260877596035
Lats1;	GO:0000819~sister chromatid segregation	1	3	33.3333333333333	0.51769575940811	0.732449331651959
Adam8; Ahr; Cap2; Clu; Col4a3bp; Gata3; Gp1ba; Grem1; Idua; Klf2; Lst1; Pdpn; Shroom2; Shroom3; Sox6; Tenm3; Tenm4; Tgfb2;	GO:0000902~cell morphogenesis	18	78	23.0769230769231	0.330964903289074	0.710715340297688
Dab2; Epb41l5;	GO:0000904~cell morphogenesis involved in differentiation	2	11	18.1818181818182	0.663485844770118	0.801373199910562
Klhl9; Plk1; Pstpip1;	GO:0000910~cytokinesis	3	35	8.57142857142857	0.964080179045091	0.982518064966241
Chmp4c; Chmp7;	GO:0000920~cell separation after cytokinesis	2	16	12.5	0.827227953973323	0.8963991217531
Rgcc;	GO:0001100~negative regulation of exit from mitosis	1	1	100	0.30550820368273	0.710715340297688
Tert;	GO:0001172~transcription, RNA-templated	1	1	100	0.30550820368273	0.710715340297688
Eng;	GO:0001300~chronological cell aging	1	1	100	0.30550820368273	0.710715340297688
Trp63;	GO:0001302~replicative cell aging	1	5	20	0.665063961733311	0.801373199910562
Coq7;	GO:0001306~age-dependent response to oxidative stress	1	3	33.3333333333333	0.51769575940811	0.732449331651959
Acd; Bmp4; Bmpr1b; Chrd; Clec3b; Col2a1; Col5a2; Dnm3os; Edn1; Epha2; Fam20c; Fgfr3; Fgfrl1; Foxc2; Fst; Gli2; Hapln3; Hapln4; Hdac4; Hexa; Hoxa10; Hoxa11; Hoxa5; Hoxd10; Hoxd11; Hoxd12; Hoxd13; Lgals3; Lncpint; Mmp9; Nkx3-2; Pitx1; Pkdcc; Pth1r; Pthlh; Runx1; Sox11; Sox4; Sox9; Tgfb2; Trp63; Vcan;	GO:0001501~skeletal system development	42	108	38.8888888888889	0.00033509296674572	0.173746542964108
Acan; Bmpr1b; Col11a1; Col2a1; Ctgf; Sox9; Tgfb2;	GO:0001502~cartilage condensation	7	19	36.8421052631579	0.128828416258487	0.710715340297688
Atp6v0a4; Bmp1; Bmp4; Clec11a; Csf1; Ctgf; Ecm1; Fgf18; Foxc2; Fzd9; Gpm6b; Igf2; Igsf10; Lrrc17; Men1; Mmp9; Msx2; Ostn; Pkdcc; Ppargc1b; Pth1r; Rsad2; Runx1; Runx3; Sort1; Spp1; Stc1; Tmem119; Tnfsf11; Twist1; Col2a1; Clec3b; Sox9;	GO:0001503~ossification	33	91	36.2637362637363	0.00337182549701187	0.431917877607617
Cacna1g; Cln3; Glra1; Grin2a; Kcnc2; Scn1a; Usp53;	GO:0001508~action potential	7	19	36.8421052631579	0.128828416258487	0.710715340297688
Henmt1;	GO:0001510~RNA methylation	1	8	12.5	0.806180087207351	0.878019221858759
Cd74; Edn1; Mif; Pnpla8; Ptges; Ptgs1; Ptgs2;	GO:0001516~prostaglandin biosynthetic process	7	16	43.75	0.0747667391666065	0.710715340297688
Rpusd3;	GO:0001522~pseudouridine synthesis	1	16	6.25	0.954944179130375	0.976344309622015
Adh1; Adh7; Aldh1a1; Dhrs3; Rdh1;	GO:0001523~retinoid metabolic process	5	12	41.6666666666667	0.139489753886665	0.710715340297688
Ackr3; Acvrl1; Adam8; Adgra2; Adm2; Ang; Angpt1; Angpt2; Angpt4; Angptl4; Angptl6; Anpep; Arhgap22; Arhgap24; Bmp4; Calcrl; Cav1; Ccbe1; Col18a1; Col8a1; Cspg4; Ctgf; Cyp1b1; Ecm1; Efnb2; Egf; Egfl7; Elk3; Eng; Enpep; Epas1; Epha1; Epha2; Fap; Fgf18; Fgf2; Flt1; Flt4; Fmnl3; Fn1; Fzd8; Grem1; Hbegf; Hmox1; Hs6st1; Htatip2; Il18; Itgav; Jun; Kdr; Meis1; Mfge8; Mmp2; Ndnf; Notch1; Nov; Nrp2; Nus1; …	GO:0001525~angiogenesis	90	225	40	7.83224247680181e-08	0.000260852835689884
Ahr; Angpt1; Bmp4; Ermp1; Esr2; Fgf7; Inhba; Kdr; Mmp2; Vegfa;	GO:0001541~ovarian follicle development	10	51	19.6078431372549	0.575910790813094	0.770260877596035
Adamts1; Afp;	GO:0001542~ovulation from ovarian follicle	2	11	18.1818181818182	0.663485844770118	0.801373199910562
Agt; Nrip1;	GO:0001543~ovarian follicle rupture	2	3	66.6666666666667	0.196171780720678	0.710715340297688
Gpr149;	GO:0001546~preantral ovarian follicle growth	1	3	33.3333333333333	0.51769575940811	0.732449331651959
Esr1; Gpr149;	GO:0001547~antral ovarian follicle growth	2	3	66.6666666666667	0.196171780720678	0.710715340297688
Bmpr1b;	GO:0001550~ovarian cumulus expansion	1	2	50	0.421243681653697	0.710715340297688
Fzd4; Pdgfra; Ptprn; Schip1;	GO:0001553~luteinization	4	9	44.4444444444444	0.157947753420383	0.710715340297688
Ptk2b;	GO:0001556~oocyte maturation	1	19	5.26315789473684	0.973933738067444	0.989079528779882
Clstn3; Ctgf; Ddr1; Epb41l3; Hsd3b7; Htra1; Htra3; Igfbp2; Igfbp3; Igfbp4; Igfbp5; Igfbp6; Igfbp7; Il3ra; Nov; Rb1; Sgk3; Socs2; Wisp2;	GO:0001558~regulation of cell growth	19	52	36.5384615384615	0.0211649566129545	0.710715340297688
Ier3; Spn; Vtcn1;	GO:0001562~response to protozoan	3	4	75	0.0957044225199648	0.710715340297688
Agt; Ahr; Bmp4; Cited2; Col3a1; Dhcr7; Epha2; Esx1; Foxc2; Foxo1; Foxs1; Fzd4; Gja4; Hey1; Hey2; Itgav; Lama4; Lox; Mef2c; Pax6; Tbx1; Tcf7l2; Tgfb2; Vegfa; Egfl7;	GO:0001568~blood vessel development	25	71	35.2112676056338	0.0129868737237103	0.710715340297688
Ahr; Angpt1; Cxcl12; Edn1; Eng; Flt1; Foxc2; Pitx2; Plxnd1; Sema3e; Sema5a; Sfrp2; Srf; Tbx1; Tbx20; Tek; Vangl2; Vegfa;	GO:0001569~branching involved in blood vessel morphogenesis	18	40	45	0.00498816075345943	0.535905464174084
Ackr3; Adm; Angpt1; Cav1; Cited2; Eng; Epha2; Fzd4; Has2; Hdac7; Hey1; Hey2; Hhex; Hoxa13; Kdr; Myo1e; Ntrk2; Pitx2; Ptprj; Ramp2; Tek; Tnni3; Zfp36l1; Egfl7;	GO:0001570~vasculogenesis	24	67	35.8208955223881	0.0125916533635123	0.710715340297688
Itgb8;	GO:0001573~ganglioside metabolic process	1	2	50	0.421243681653697	0.710715340297688
B4galnt1; St8sia4;	GO:0001574~ganglioside biosynthetic process	2	7	28.5714285714286	0.457256652896068	0.732449331651959
Cln3;	GO:0001575~globoside metabolic process	1	1	100	0.30550820368273	0.710715340297688
A4galt;	GO:0001576~globoside biosynthetic process	1	1	100	0.30550820368273	0.710715340297688
Capn6; Chp1; Fes; Katna1; Map1b; Plk1; Psrc1; Trim46;	GO:0001578~microtubule bundle formation	8	28	28.5714285714286	0.242222512322541	0.710715340297688
Slc27a1;	GO:0001579~medium-chain fatty acid transport	1	2	50	0.421243681653697	0.710715340297688
Car6; Gnat2; Rtp4;	GO:0001580~detection of chemical stimulus involved in sensory perception of bitter taste	3	48	6.25	0.994328561531253	1
Pkd1l3;	GO:0001581~detection of chemical stimulus involved in sensory perception of sour taste	1	2	50	0.421243681653697	0.710715340297688
Tas1r2;	GO:0001582~detection of chemical stimulus involved in sensory perception of sweet taste	1	2	50	0.421243681653697	0.710715340297688
Actn3; Alpl; Bmp4; Cat; Chrd; Col6a1; Epha2; Gja1; Gli1; Gli2; Lrrc17; Mef2c; Mef2d; Mrc2; Msx2; Rbmx; Rspo2; Shox2; Sox2; Sox8; Spp1; Tmem119; Twist1; Vcan; Wnt11; Fhl2; Igf1; Igf2; Igfbp3; Igfbp5;	GO:0001649~osteoblast differentiation	30	102	29.4117647058824	0.0434518467405768	0.710715340297688
Atf6; Bmp4; Bmpr1b; Hsf4; Inhbb; Rbp4; Six3; Slc39a5; Smoc1; Tgfb2;	GO:0001654~eye development	10	37	27.027027027027	0.248770668077059	0.710715340297688
Acd; Gata2; Pax2; Pax8;	GO:0001655~urogenital system development	4	15	26.6666666666667	0.392866526408869	0.710715340297688
Bmp4; Eya1; Foxc2; Hoxa11; Hoxd11; Itga8; Pax2; Pax8; Robo2; Slit2; Spry1; Irx3; Irx1; Osr2;	GO:0001656~metanephros development	14	36	38.8888888888889	0.0305490851231198	0.710715340297688
Bdnf; Bmp4; Cat; Eya1; Foxc2; Npnt; Pax2; Robo2; Six1; Slit2; Spry1; Smad7; Vcan; Sfrp1; Smad9; Crlf1;	GO:0001657~ureteric bud development	16	46	34.7826086956522	0.0444385011272624	0.710715340297688
Adamts16; Agt; Bmp4; Cited2; Dchs1; Eya1; Fat4; Fgf2; Grem1; Hoxa11; Hoxd11; Lama5; Npnt; Pax2; Pgf; Ptch1; Six1; Sox9;	GO:0001658~branching involved in ureteric bud morphogenesis	18	46	39.1304347826087	0.0148032420706512	0.710715340297688
Acadl; Fcor; Trpv1;	GO:0001659~temperature homeostasis	3	21	14.2857142857143	0.788179300321636	0.875156245948061
Il1rn; Trpv1;	GO:0001660~fever generation	2	6	33.3333333333333	0.39523428157182	0.710715340297688
Bdnf; Brinp1; Dbi; Esr2; Gabra5; Gng7; Lypd1; Pde8b; Spire1;	GO:0001662~behavioral fear response	9	41	21.9512195121951	0.45769779592397	0.732449331651959
Abat; Acot2; Ager; Aldh3a1; Ang; Arnt2; Atp1b1; Casp1; Cat; Cav1; Cd24a; Cd38; Cited2; Cryab; Ddit4; Ece1; Edn1; Eng; Epas1; Flt1; Hmox1; Il18; Itpr1; Kcnma1; Kdr; Loxl2; Mmp2; Nol3; Nr4a2; P2rx3; Pgf; Plau; Pld2; Ppara; Pygm; Ryr1; Sod3; Sox4; Tgfb2; Ucp2; Ucp3; Vegfa; Vegfc; Vegfd;	GO:0001666~response to hypoxia	44	113	38.9380530973451	0.000240178716108375	0.159983042799788
Cenpv; Cxcl12; Wnt5a;	GO:0001667~ameboidal-type cell migration	3	7	42.8571428571429	0.224658659095247	0.710715340297688
Pla2g3; Tbpl1;	GO:0001675~acrosome assembly	2	14	14.2857142857143	0.772821022492914	0.860973545881468
Acot1; Acot2; Acsbg1; Acsl5; Acsl6; Cd36; Cpt1a; Slc27a1; Slc27a3; Slc27a6;	GO:0001676~long-chain fatty acid metabolic process	10	19	52.6315789473684	0.0153153544945352	0.710715340297688
Alms1; Fcor; Pik3r1; Tcf7l2;	GO:0001678~cellular glucose homeostasis	4	19	21.0526315789474	0.548745231783334	0.770260877596035
Rpp40;	GO:0001682~tRNA 5'-leader removal	1	3	33.3333333333333	0.51769575940811	0.732449331651959
Slc26a7;	GO:0001696~gastric acid secretion	1	8	12.5	0.806180087207351	0.878019221858759
Acvr1b; Acvrl1; Angpt1; Apob; Ar; Cited2; Col4a3bp; Coq7; Dab2; Dll1; Edn1; Endog; Epb41l5; Gata3; Gata4; Gja1; Gli2; Hhex; Klf2; Ly6e; Maff; Man2a1; Mecom; Meg3; Mtss1; Myb; Myh10; Myo1e; Notch1; Ocrl; Pdgfra; Pitx2; Ptch1; Runx1; Rxra; Slit2; Sox5; Sox6; Sox8; Srf; Tanc2; Twist1; Vegfa; Arnt2;	GO:0001701~in utero embryonic development	44	288	15.2777777777778	0.963270266203638	0.982293821675204
Chrd; Dact1; Frs2; Gata4; Lrp5; Nat8; Nat8f1; Nat8f3; Nat8f5; Nsd1; Tenm4;	GO:0001702~gastrulation with mouth forming second	11	33	33.3333333333333	0.103509278722325	0.710715340297688
Atoh8;	GO:0001704~formation of primary germ layer	1	3	33.3333333333333	0.51769575940811	0.732449331651959
Dusp1; Dusp2; Dusp5; Gata4; Hnf1b;	GO:0001706~endoderm formation	5	16	31.25	0.264763648937837	0.710715340297688
Bmp4; Chrd; Inhba; Pofut2; Scx; Snai1; Srf;	GO:0001707~mesoderm formation	7	36	19.4444444444444	0.590384484013475	0.770260877596035
Notch1; Sox2; Sox9; Tbx1;	GO:0001708~cell fate specification	4	21	19.047619047619	0.618369191864537	0.786218232603435
Gata2; Gata3; Hoxa2; Pax2; Pax6; Ptch1; Ptch2;	GO:0001709~cell fate determination	7	18	38.8888888888889	0.109042765171463	0.710715340297688
Hnf1b; Sox2;	GO:0001714~endodermal cell fate specification	2	5	40	0.330115233130617	0.710715340297688
Eif3a;	GO:0001732~formation of cytoplasmic translation initiation complex	1	2	50	0.421243681653697	0.710715340297688
Alms1; Dchs1; Dlg3; Fat4; Fzd3; Fzd6; Ptk7; Trp63; Vangl2; Wnt5a;	GO:0001736~establishment of planar polarity	10	17	58.8235294117647	0.00885394839052822	0.710715340297688
Lama5; Trp63;	GO:0001738~morphogenesis of a polarized epithelium	2	5	40	0.330115233130617	0.710715340297688
Efnb1; Lama5; Nrp2; Nrtn; Pax6; Sema3c; Sox8; Tbx1;	GO:0001755~neural crest cell migration	8	32	25	0.346355178961171	0.710715340297688
Axin2; Dll1; Epb41l5; Foxc2; Prkdc; Sfrp1; Sfrp2; Tbx18; Wnt5a; Sema3c;	GO:0001756~somitogenesis	10	57	17.5438596491228	0.698366309686042	0.830911916013616
Dll1;	GO:0001757~somite specification	1	4	25	0.598076754079972	0.770260877596035
Bmp4; Fgf2; Frs2; Hoxa11; Hoxd11; Six1; Spry1;	GO:0001759~organ induction	7	15	46.6666666666667	0.0603700438797938	0.710715340297688
Ctnnd2;	GO:0001763~morphogenesis of a branching structure	1	11	9.09090909090909	0.887848449459412	0.928407931216506
Apbb2; Axl; Celsr2; Celsr3; Cntn2; Cxcl12; Dclk1; Ddit4; Dyx1c1; Esr2; Fyn; Fzd3; Gas6; Gata2; Gata3; Gja1; Itga3; Katna1; Kirrel3; Lmx1b; Mark1; Mdga1; Mef2c; Met; Mkl1; Myh10; Ndn; Ndnf; Neo1; Nkx6-1; Nr4a2; Nrp2; Ntn1; Ntrk2; Ntrk3; Pax6; Pitx2; Pomgnt2; Satb2; Sema3a; Srf; Tbx20; Trim46; Tubb2b; Twist1;	GO:0001764~neuron migration	45	126	35.7142857142857	0.000908319431920268	0.271984647359744
Emp2; Flot1; Rftn1;	GO:0001765~membrane raft assembly	3	7	42.8571428571429	0.224658659095247	0.710715340297688
Dock8; Msn;	GO:0001771~immunological synapse formation	2	11	18.1818181818182	0.663485844770118	0.801373199910562
Aif1; Casp1; Clu; Jun; Tlr1; Tlr8; Trpv1;	GO:0001774~microglial cell activation	7	18	38.8888888888889	0.109042765171463	0.710715340297688
Cd24a; Cd59b; Fn1; Gata3; Igf1; Lypd1; Tlr1;	GO:0001775~cell activation	7	15	46.6666666666667	0.0603700438797938	0.710715340297688
Men1;	GO:0001776~leukocyte homeostasis	1	8	12.5	0.806180087207351	0.878019221858759
Ahnak2; Cav3; Myh10;	GO:0001778~plasma membrane repair	3	9	33.3333333333333	0.322450400213573	0.710715340297688
Axl; Il11ra1; Il15; Tyro3;	GO:0001779~natural killer cell differentiation	4	17	23.5294117647059	0.472975913943313	0.732449331651959
Mecom;	GO:0001780~neutrophil homeostasis	1	7	14.2857142857143	0.767410816728321	0.858536017841341
Il6;	GO:0001781~neutrophil apoptotic process	1	3	33.3333333333333	0.51769575940811	0.732449331651959
Ahr; Dock10; Lyn; Mef2c; Spns2;	GO:0001782~B cell homeostasis	5	28	17.8571428571429	0.66392248844755	0.801373199910562
Tnfrsf21; Traf3ip2;	GO:0001783~B cell apoptotic process	2	13	15.3846153846154	0.74035746416818	0.845307005283553
Elf4;	GO:0001787~natural killer cell proliferation	1	3	33.3333333333333	0.51769575940811	0.732449331651959
C3;	GO:0001798~positive regulation of type IIa hypersensitivity	1	8	12.5	0.806180087207351	0.878019221858759
Ephb6;	GO:0001806~type IV hypersensitivity	1	1	100	0.30550820368273	0.710715340297688
Il20rb; Spn;	GO:0001808~negative regulation of type IV hypersensitivity	2	2	100	0.131887448390477	0.710715340297688
Fabp4; G6pdx; Itk; Nfat5; Nfatc2; Nfatc2ip; Pla2r1; Rel; S1pr3;	GO:0001816~cytokine production	9	26	34.6153846153846	0.115960625339103	0.710715340297688
F11r; Lyn; Zbtb32;	GO:0001817~regulation of cytokine production	3	14	21.4285714285714	0.556395659697889	0.770260877596035
Axl; Epha2; Gpnmb; Ndrg2; Pparg;	GO:0001818~negative regulation of cytokine production	5	13	38.4615384615385	0.168082573075101	0.710715340297688
Ccdc88b; Flot1; Gata3; Havcr2; Wnt5a;	GO:0001819~positive regulation of cytokine production	5	29	17.2413793103448	0.690542990608956	0.826987928882822
Syk;	GO:0001820~serotonin secretion	1	4	25	0.598076754079972	0.770260877596035
Edn1;	GO:0001821~histamine secretion	1	6	16.6666666666667	0.720888749833762	0.830911916013616
Adamts1; Agt; Amer1; Aqp11; Bmp4; Cat; Cited2; Cux1; Dchs1; Fat4; Fmn1; Foxc2; Gata3; Gli2; Glis2; Hnf1b; Irx3; Itga8; Lrp4; Mmp17; Myo1e; Pax2; Pcsk5; Pygo1; Robo2; Rrm2b; Schip1; Six1; Sulf1; Sulf2; Tfap2a; Tgfb2; Vegfa; Wnt11; Pcsk9;	GO:0001822~kidney development	35	113	30.9734513274336	0.0178356035112012	0.710715340297688
Gata3; Pax2; Pax8; Osr2;	GO:0001823~mesonephros development	4	10	40	0.193576485547042	0.710715340297688
Atp1b1; Nasp;	GO:0001824~blastocyst development	2	29	6.89655172413793	0.974758318550434	0.989464364502353
Skil;	GO:0001825~blastocyst formation	1	14	7.14285714285714	0.935109288370049	0.96375722881524
Hnf1b; Tet1;	GO:0001826~inner cell mass cell differentiation	2	4	50	0.263140715813285	0.710715340297688
Lats1; Lats2;	GO:0001827~inner cell mass cell fate commitment	2	3	66.6666666666667	0.196171780720678	0.710715340297688
Lats1; Lats2;	GO:0001828~inner cell mass cellular morphogenesis	2	3	66.6666666666667	0.196171780720678	0.710715340297688
Cited2; Srf;	GO:0001829~trophectodermal cell differentiation	2	20	10	0.902216524467351	0.941068629733327
Hbegf;	GO:0001832~blastocyst growth	1	10	10	0.865412018933784	0.916601917334701
Sbds;	GO:0001833~inner cell mass cell proliferation	1	16	6.25	0.954944179130375	0.976344309622015
Grn;	GO:0001835~blastocyst hatching	1	6	16.6666666666667	0.720888749833762	0.830911916013616
Bok; Ggct; Jun; Pmaip1; Sfn;	GO:0001836~release of cytochrome c from mitochondria	5	26	19.2307692307692	0.606375346652489	0.779893065080562
Epb41l5; Loxl2; Nfatc1; Notch1; Rflnb; Snai1; Sox9; Tgfb2; Wnt11;	GO:0001837~epithelial to mesenchymal transition	9	32	28.125	0.234681914392003	0.710715340297688
Shank3;	GO:0001838~embryonic epithelial tube formation	1	3	33.3333333333333	0.51769575940811	0.732449331651959
Epb41l5;	GO:0001839~neural plate morphogenesis	1	4	25	0.598076754079972	0.770260877596035
Cited2; Coq7; Ptch1; Sox11; Sox4; Stk3;	GO:0001841~neural tube formation	6	17	35.2941176470588	0.172240391517916	0.710715340297688
Adm; Bmp4; Cc2d2a; Cited2; Fzd3; Fzd6; Lhx2; Lmo4; Mthfd1l; Pax2; Prickle1; Ptch1; Ptk7; Rarg; Rock2; Sfrp1; Sfrp2; Shroom3; Tfap2a; Tgfb2; Twist1; Vangl2; Wnt5a; Zic5;	GO:0001843~neural tube closure	24	105	22.8571428571429	0.310432479350871	0.710715340297688
Myo7a; Srpx;	GO:0001845~phagolysosome assembly	2	4	50	0.263140715813285	0.710715340297688
Bmx; Cd1d1; Itk;	GO:0001865~NK T cell differentiation	3	4	75	0.0957044225199648	0.710715340297688
Elf4; Il15;	GO:0001866~NK T cell proliferation	2	2	100	0.131887448390477	0.710715340297688
C1s1;	GO:0001867~complement activation, lectin pathway	1	9	11.1111111111111	0.83848830230303	0.898949071566149
Ptx3;	GO:0001878~response to yeast	1	4	25	0.598076754079972	0.770260877596035
Smad9;	GO:0001880~Mullerian duct regression	1	4	25	0.598076754079972	0.770260877596035
Rep15;	GO:0001881~receptor recycling	1	10	10	0.865412018933784	0.916601917334701
Arhgef26; Cnmd; Col18a1; Hoxa13; Id1; Met; Stc1;	GO:0001886~endothelial cell morphogenesis	7	14	50	0.047808036508513	0.710715340297688
Selenop; Sephs2;	GO:0001887~selenium compound metabolic process	2	3	66.6666666666667	0.196171780720678	0.710715340297688
Acadm; Ahr; Cebpa; Cited2; Hhex; Hnf1b; Hp; Igf2r; Jun; Man2a1; Meg3; Met; Notch1; Runx1; Sec63; Vwf; Pcsk9;	GO:0001889~liver development	17	69	24.6376811594203	0.258494534060158	0.710715340297688
Gjb3; Htra1; Il11ra1; Met; Plac1; Pparg; Rps6; Rxra; Ttpa; Vwf;	GO:0001890~placenta development	10	47	21.2765957446809	0.48381990077728	0.732449331651959
Cebpa; Cited2; Epas1; Gata2; Ttpa;	GO:0001892~embryonic placenta development	5	27	18.5185185185185	0.635850384778902	0.801373199910562
Rxra;	GO:0001893~maternal placenta development	1	11	9.09090909090909	0.887848449459412	0.928407931216506
Col2a1; Col9a1; Ctgf; Hoxa13; Rb1; Scx; Sox9;	GO:0001894~tissue homeostasis	7	24	29.1666666666667	0.24989376472353	0.710715340297688
Aipl1; Cdh3;	GO:0001895~retina homeostasis	2	13	15.3846153846154	0.74035746416818	0.845307005283553
Stxbp2;	GO:0001909~leukocyte mediated cytotoxicity	1	2	50	0.421243681653697	0.710715340297688
Ctsc; Ctsh; Emp2; Raet1d; Raet1e; Serpinb9; Ulbp1;	GO:0001913~T cell mediated cytotoxicity	7	15	46.6666666666667	0.0603700438797938	0.710715340297688
Ager; Ripk3;	GO:0001914~regulation of T cell mediated cytotoxicity	2	2	100	0.131887448390477	0.710715340297688
B2m; Cd1d1; Stx7; Tap2;	GO:0001916~positive regulation of T cell mediated cytotoxicity	4	19	21.0526315789474	0.548745231783334	0.770260877596035
Gria1; Gria3;	GO:0001919~regulation of receptor recycling	2	8	25	0.515406151346287	0.732449331651959
Pcsk9;	GO:0001920~negative regulation of receptor recycling	1	4	25	0.598076754079972	0.770260877596035
Bves; Dab2; Ece1; Inpp5f; Rab29; Ramp3;	GO:0001921~positive regulation of receptor recycling	6	17	35.2941176470588	0.172240391517916	0.710715340297688
Ahr; Tnfaip3;	GO:0001922~B-1 B cell homeostasis	2	5	40	0.330115233130617	0.710715340297688
Agrn; Celsr3; Fn1; Fnip2; Igf1; Itpkb; Lrp4; Nop53; Phlpp1; Rictor; Socs3; Tlr8;	GO:0001932~regulation of protein phosphorylation	12	64	18.75	0.628604997184082	0.797854017957921
Ager; Angpt1; Arrb1; Bdkrb1; Chp1; Dusp6; Fam129a; Igfbp3; Lyn; Men1; Mical1; Ntrk3; Paqr3; Pax6; Pid1; Ppargc1a; Prkdc; Prr5l; Rgn; Slit2;	GO:0001933~negative regulation of protein phosphorylation	20	89	22.4719101123595	0.356026767297466	0.710715340297688
Ager; Agrn; Aif1; Akap6; Arrb1; Axin2; Bmp4; C3; Camkk2; Card14; Ccnd1; Ccnd2; Ccnd3; Cd74; Cln3; Ctgf; Dab2; Eif4g3; Eng; Epha7; Erp29; Fam129a; Fam20a; Fas; Fgf2; Flot1; Flt4; Fmr1; Fndc1; Fzd1; Fzd8; Gas6; Gata4; Gper1; Gpnmb; Gprc5b; Hspa2; Igf2; Il34; Kdr; Lrrn3; Map2k6; Mif; Mmp9; Musk; Ngf; P2ry1; Pde8a; Peli2; Pik3r1; Plaur; Prr5; Prr5l; Rapgef3; Rock2; Rspo1; Sox9; Spn; Tbx1; Tek; Thpo; …	GO:0001934~positive regulation of protein phosphorylation	64	191	33.5078534031414	0.000370381317015944	0.176222139474515
Loxl2; Tek;	GO:0001935~endothelial cell proliferation	2	13	15.3846153846154	0.74035746416818	0.845307005283553
Bmp4; Kdr; Tek;	GO:0001936~regulation of endothelial cell proliferation	3	6	50	0.178155981936941	0.710715340297688
Acvrl1; Ager; Apoe; Atoh8; Cav1; Cnmd; Eng; Gja1; Ptprm; Rgcc; Sulf1; Vash1;	GO:0001937~negative regulation of endothelial cell proliferation	12	31	38.7096774193548	0.0443414545409796	0.710715340297688
Acvrl1; Ang; Bmp4; Cav1; Cxcl12; Cyba; Ecm1; Egfl7; F3; Fgf2; Fgfr3; Flt4; Itgb3; Jun; Kdr; Lrg1; Nr4a1; Pgf; Prkd1; Prkd2; Rictor; Scg2; Sema5a; Vegfa; Vegfc; Vegfd; Wnt5a;	GO:0001938~positive regulation of endothelial cell proliferation	27	65	41.5384615384615	0.00171017453781475	0.355983518637001
Acvr1b; Dbi; Eda; Edar; Edaradd; Foxn1; Fzd6; Inhba; Lama5; Lhx2; Lncpint; Lrp4; Sox21; Sox9; Tgfb2; Tnfrsf19; Trp63; Vangl2; Wnt10a; Fzd3;	GO:0001942~hair follicle development	20	52	38.4615384615385	0.0121760563542263	0.710715340297688
Bmp4; Cited2; Flt4; Lrp5; Vegfa;	GO:0001944~vasculature development	5	25	20	0.575570112396783	0.770260877596035
Ccbe1; Efnb2; Flt4; Foxc2; Kdr; Syk; Tbx1;	GO:0001945~lymph vessel development	7	13	53.8461538461538	0.0370427238277443	0.710715340297688
Acvrl1; Ccbe1; Flt4; Foxc2; Nfatc1; Pdpn; Vegfa;	GO:0001946~lymphangiogenesis	7	14	50	0.047808036508513	0.710715340297688
Ccdc103; Ccdc40; Cited2; Dll1; Eng; Gata4; Gja1; Mef2c; Notch1; Srf; Tbx20; Vangl2; Wnt5a;	GO:0001947~heart looping	13	57	22.8070175438596	0.38166764703451	0.710715340297688
Ezr; Pls1;	GO:0001951~intestinal D-glucose absorption	2	4	50	0.263140715813285	0.710715340297688
Ddr1; Emp2;	GO:0001952~regulation of cell-matrix adhesion	2	13	15.3846153846154	0.74035746416818	0.845307005283553
Cdkn2a; Enpp2; Hoxa7; Pik3r1; Postn; Sema3e;	GO:0001953~negative regulation of cell-matrix adhesion	6	16	37.5	0.146812482208855	0.710715340297688
Cd36; Cdk6; Csf1; Emp2; Epb41l5; Epha1; Itgb3; Ninj1; Plekha2; Prkcz; Ptk2b; Ptprj; Utrn; Vegfc;	GO:0001954~positive regulation of cell-matrix adhesion	14	25	56	0.00293714093244946	0.399271341858078
Ddit3; Mmp2;	GO:0001955~blood vessel maturation	2	7	28.5714285714286	0.457256652896068	0.732449331651959
Cacna1b; Unc13a;	GO:0001956~positive regulation of neurotransmitter secretion	2	7	28.5714285714286	0.457256652896068	0.732449331651959
Axin2; Fgf18; Mmp2; Mn1;	GO:0001957~intramembranous ossification	4	5	80	0.0479622995470317	0.710715340297688
Alpl; Bmp4; Col2a1; Csgalnact1; Fgf18; Mef2c; Mef2d; Mmp13; Nab2; Pthlh; Scx;	GO:0001958~endochondral ossification	11	29	37.9310344827586	0.0581506975964344	0.710715340297688
Cd24a;	GO:0001959~regulation of cytokine-mediated signaling pathway	1	3	33.3333333333333	0.51769575940811	0.732449331651959
Cav1; Ecm1; Irak3; Sigirr;	GO:0001960~negative regulation of cytokine-mediated signaling pathway	4	8	50	0.125063681058814	0.710715340297688
Axl; Cd74; Gas6; Ripk2;	GO:0001961~positive regulation of cytokine-mediated signaling pathway	4	5	80	0.0479622995470317	0.710715340297688
Adora2a;	GO:0001963~synaptic transmission, dopaminergic	1	20	5	0.978280585417279	0.991404825337891
Glra1; Glrb; Grin2a; Npas3;	GO:0001964~startle response	4	22	18.1818181818182	0.65053263609582	0.801373199910562
Oxtr;	GO:0001967~suckling behavior	1	17	5.88235294117647	0.962456898257259	0.98161466839559
C3;	GO:0001970~positive regulation of activation of membrane attack complex	1	2	50	0.421243681653697	0.710715340297688
Cd59b;	GO:0001971~negative regulation of activation of membrane attack complex	1	2	50	0.421243681653697	0.710715340297688
Adora2a; Adora2b; P2ry1;	GO:0001973~adenosine receptor signaling pathway	3	8	37.5	0.273103720424886	0.710715340297688
Acvrl1; Adra1b; Ahr; Angpt2; Atg5; Axl; Epas1; Foxc2; Hoxa3; Igf1; Mef2c; Nol3; Rspo3; Sema3c; Tbx1; Tgfb2; Tgm2; Vegfa;	GO:0001974~blood vessel remodeling	18	42	42.8571428571429	0.00736086431665295	0.653742896176337
Adora2a; Adra1b; Grin2a; Nr4a2; Oxtr; Ppp1r1b; Slc18a2;	GO:0001975~response to amphetamine	7	18	38.8888888888889	0.109042765171463	0.710715340297688
Tnni3;	GO:0001980~regulation of systemic arterial blood pressure by ischemic conditions	1	1	100	0.30550820368273	0.710715340297688
Adra1d;	GO:0001986~negative regulation of the force of heart contraction involved in baroreceptor response to increased systemic arterial blood pressure	1	1	100	0.30550820368273	0.710715340297688
Adra1b;	GO:0001987~vasoconstriction of artery involved in baroreceptor response to lowering of systemic arterial blood pressure	1	1	100	0.30550820368273	0.710715340297688
Agt; Agtr2;	GO:0001991~regulation of systemic arterial blood pressure by circulatory renin-angiotensin	2	5	40	0.330115233130617	0.710715340297688
Avpr1a; Oxtr;	GO:0001992~regulation of systemic arterial blood pressure by vasopressin	2	5	40	0.330115233130617	0.710715340297688
Adrb2;	GO:0001993~regulation of systemic arterial blood pressure by norepinephrine-epinephrine	1	1	100	0.30550820368273	0.710715340297688
Adra1b; Adra1d;	GO:0001994~norepinephrine-epinephrine vasoconstriction involved in regulation of systemic arterial blood pressure	2	4	50	0.263140715813285	0.710715340297688
Adra1b; Adrb1;	GO:0001996~positive regulation of heart rate by epinephrine-norepinephrine	2	3	66.6666666666667	0.196171780720678	0.710715340297688
Adra1b; Adrb1;	GO:0001997~positive regulation of the force of heart contraction by epinephrine-norepinephrine	2	3	66.6666666666667	0.196171780720678	0.710715340297688
Agt; G6pdx;	GO:0001998~angiotensin-mediated vasoconstriction involved in regulation of systemic arterial blood pressure	2	4	50	0.263140715813285	0.710715340297688
Agt;	GO:0001999~renal response to blood flow involved in circulatory renin-angiotensin regulation of systemic arterial blood pressure	1	1	100	0.30550820368273	0.710715340297688
Atp6ap2; Enpep;	GO:0002003~angiotensin maturation	2	5	40	0.330115233130617	0.710715340297688
Car2; Car9; Cited2; Crygs; Fgfr3; Fras1; Gli2; Hhex; Hoxa5; Hoxb13; Vcl; Wnt5a;	GO:0002009~morphogenesis of an epithelium	12	25	48	0.0139386210357939	0.710715340297688
Arhgap12; Hoxb2; Hoxb4; Lama1; Lin7c; Srf;	GO:0002011~morphogenesis of an epithelial sheet	6	12	50	0.0651484239966286	0.710715340297688
Manf;	GO:0002014~vasoconstriction of artery involved in ischemic response to lowering of systemic arterial blood pressure	1	1	100	0.30550820368273	0.710715340297688
Hsd11b2;	GO:0002017~regulation of blood volume by renal aldosterone	1	3	33.3333333333333	0.51769575940811	0.732449331651959
Agt; Agtr2;	GO:0002018~renin-angiotensin regulation of aldosterone production	2	4	50	0.263140715813285	0.710715340297688
Agt;	GO:0002019~regulation of renal output by angiotensin	1	2	50	0.421243681653697	0.710715340297688
Apoe; Pparg; Ppargc1a; Sgip1; Tbl1xr1;	GO:0002021~response to dietary excess	5	14	35.7142857142857	0.198721684770589	0.710715340297688
Adrb1; Adrb2; Gpr39; Pparg; Trpv1; Trpv4;	GO:0002024~diet induced thermogenesis	6	13	46.1538461538462	0.0822930603277281	0.710715340297688
Adrb1; Adrb2;	GO:0002025~norepinephrine-epinephrine-mediated vasodilation involved in regulation of systemic arterial blood pressure	2	3	66.6666666666667	0.196171780720678	0.710715340297688
Adm; Apln; Cav1;	GO:0002026~regulation of the force of heart contraction	3	23	13.0434782608696	0.832309474824718	0.898949071566149
Agt; Ank2; Bves; Cacna1g; Cav3; Epas1; Fkbp1b; Pde4d; Sema3a; Snta1;	GO:0002027~regulation of heart rate	10	33	30.3030303030303	0.167897309623098	0.710715340297688
Adrb2; Dmpk; Scn1b; Sik1; Sptbn4;	GO:0002028~regulation of sodium ion transport	5	22	22.7272727272727	0.476310016274426	0.732449331651959
Camk2b;	GO:0002030~inhibitory G-protein coupled receptor phosphorylation	1	1	100	0.30550820368273	0.710715340297688
Adm; Arrb1; Dnm1; Pld2;	GO:0002031~G-protein coupled receptor internalization	4	12	33.3333333333333	0.270740035969124	0.710715340297688
Adrb2;	GO:0002032~desensitization of G-protein coupled receptor protein signaling pathway by arrestin	1	2	50	0.421243681653697	0.710715340297688
Agtr2; G6pdx;	GO:0002033~angiotensin-mediated vasodilation involved in regulation of systemic arterial blood pressure	2	2	100	0.131887448390477	0.710715340297688
Agt; Agtr2; Mif;	GO:0002035~brain renin-angiotensin system	3	7	42.8571428571429	0.224658659095247	0.710715340297688
Adgra2; Angpt1; Eng; Flt1; Flt4; Loxl2; Notch1; Parva; Pgf; Prl2c2; Ptk2b; Ramp2; Rspo3; Sema3e; Tek; Vegfa;	GO:0002040~sprouting angiogenesis	16	28	57.1428571428571	0.0012964210158144	0.299606397926987
Efnb2; Fgf2; Grem1; Kdr; Nr4a1; Slit2; Srf; Vegfa;	GO:0002042~cell migration involved in sprouting angiogenesis	8	17	47.0588235294118	0.0446088226364674	0.710715340297688
Bmp4; Epha2; Sema5a; Vegfa;	GO:0002043~blood vessel endothelial cell proliferation involved in sprouting angiogenesis	4	7	57.1428571428571	0.0954718288828785	0.710715340297688
Men1; Notch1;	GO:0002051~osteoblast fate commitment	2	6	33.3333333333333	0.39523428157182	0.710715340297688
Foxg1; Fzd3; Notch1; Pax6; Prl2c2; Sox2; Vegfa; Vegfc;	GO:0002052~positive regulation of neuroblast proliferation	8	26	30.7692307692308	0.194629427572515	0.710715340297688
Chrd; Gas1; Irs1; Irs2; Kdr; Lrp5; Prrx2; Shox2; Sox9; Tbx1; Tbx18; Trp63; Vegfa; Wnt5a;	GO:0002053~positive regulation of mesenchymal cell proliferation	14	35	40	0.0258413034139831	0.710715340297688
Bmp4; Bmpr1b; Col2a1; Gli2; Mef2c; Mef2d; Mustn1; Nfib; Nov; Osr2; Pth1r; Runx1; Runx3; Scx; Shox2; Sox9;	GO:0002062~chondrocyte differentiation	16	41	39.0243902439024	0.0212042673209881	0.710715340297688
Acan; Chsy1; Col11a1; Fgf18; Msx2; Rarg; Sfrp2; Shox2; Sox9; Sulf1; Sulf2;	GO:0002063~chondrocyte development	11	17	64.7058823529412	0.003634753534419	0.456813080995565
Adamtsl4; Esr1; Pax6; Shroom3; Slc4a5; Trp63;	GO:0002064~epithelial cell development	6	14	42.8571428571429	0.101686061684946	0.710715340297688
Shroom3;	GO:0002066~columnar/cuboidal epithelial cell development	1	2	50	0.421243681653697	0.710715340297688
Rarg;	GO:0002068~glandular epithelial cell development	1	3	33.3333333333333	0.51769575940811	0.732449331651959
Gja1; Six3;	GO:0002070~epithelial cell maturation	2	8	25	0.515406151346287	0.732449331651959
Aldh1a1; Pax2;	GO:0002072~optic cup morphogenesis involved in camera-type eye development	2	3	66.6666666666667	0.196171780720678	0.710715340297688
Pitx2;	GO:0002074~extraocular skeletal muscle development	1	3	33.3333333333333	0.51769575940811	0.732449331651959
Gli2; Hdac4; Hey1; Hoxa2; Lrp5; Men1; Msx2; Pth1r; Pthlh; Satb2; Tnn;	GO:0002076~osteoblast development	11	18	61.1111111111111	0.00498597961664293	0.535905464174084
Slc25a23; Slc25a33; Uqcc2;	GO:0002082~regulation of oxidative phosphorylation	3	7	42.8571428571429	0.224658659095247	0.710715340297688
Lyplal1;	GO:0002084~protein depalmitoylation	1	4	25	0.598076754079972	0.770260877596035
Adrb2;	GO:0002086~diaphragm contraction	1	3	33.3333333333333	0.51769575940811	0.732449331651959
Glra1;	GO:0002087~regulation of respiratory gaseous exchange by neurological system process	1	13	7.69230769230769	0.922125833423259	0.954214723696183
Cryab; Crygs; Frs2; Gata3; Gja1; Pax6; Six3; Six5;	GO:0002088~lens development in camera-type eye	8	36	22.2222222222222	0.454930584824169	0.732449331651959
Cited2; Fgfr3; Meis1; Shroom2; Sox11; Tfap2a;	GO:0002089~lens morphogenesis in camera-type eye	6	16	37.5	0.146812482208855	0.710715340297688
Flot1; Rspo1;	GO:0002090~regulation of receptor internalization	2	6	33.3333333333333	0.39523428157182	0.710715340297688
Fmr1;	GO:0002091~negative regulation of receptor internalization	1	7	14.2857142857143	0.767410816728321	0.858536017841341
Angpt1; Arrb1; Cd63; Dab2; Egf; Fmr1; Grem1; Magi2; Pcsk9; Plcg2; Syk; Vegfa;	GO:0002092~positive regulation of receptor internalization	12	27	44.4444444444444	0.0213620262481589	0.710715340297688
6430573F11Rik;	GO:0002098~tRNA wobble uridine modification	1	8	12.5	0.806180087207351	0.878019221858759
Adat2;	GO:0002100~tRNA wobble adenosine to inosine editing	1	1	100	0.30550820368273	0.710715340297688
Cracr2a; Cracr2b; Srl;	GO:0002115~store-operated calcium entry	3	8	37.5	0.273103720424886	0.710715340297688
Gcnt4; Kirrel3;	GO:0002121~inter-male aggressive behavior	2	3	66.6666666666667	0.196171780720678	0.710715340297688
Avpr1a;	GO:0002125~maternal aggressive behavior	1	3	33.3333333333333	0.51769575940811	0.732449331651959
Aldh1a1; Rbp1;	GO:0002138~retinoic acid biosynthetic process	2	5	40	0.330115233130617	0.710715340297688
Csf1; Tnfsf11;	GO:0002158~osteoclast proliferation	2	3	66.6666666666667	0.196171780720678	0.710715340297688
Jup; Pkp3;	GO:0002159~desmosome assembly	2	4	50	0.263140715813285	0.710715340297688
Epb41l3; Nfasc;	GO:0002175~protein localization to paranode region of axon	2	5	40	0.330115233130617	0.710715340297688
Rpl22l1; Rwdd1;	GO:0002181~cytoplasmic translation	2	28	7.14285714285714	0.970547068768795	0.986693227269374
Gspt2;	GO:0002184~cytoplasmic translational termination	1	2	50	0.421243681653697	0.710715340297688
Eif3a;	GO:0002188~translation reinitiation	1	4	25	0.598076754079972	0.770260877596035
Eif4ebp1;	GO:0002192~IRES-dependent translational initiation of linear mRNA	1	5	20	0.665063961733311	0.801373199910562
Aim2;	GO:0002218~activation of innate immune response	1	10	10	0.865412018933784	0.916601917334701
Mapkapk3; Tlr1; Tlr8;	GO:0002224~toll-like receptor signaling pathway	3	19	15.7894736842105	0.734799457104494	0.84489887515502
Bpifb1; Hist1h2bc; Hist1h2be; Hist1h2bg;	GO:0002227~innate immune response in mucosa	4	16	25	0.433316434894667	0.726666861237003
Aim2; Ccl5; Il12rb1; Ptpn22; Traf3ip2;	GO:0002230~positive regulation of defense response to virus by host	5	22	22.7272727272727	0.476310016274426	0.732449331651959
B2m; Cd14; Cd24a; Cxcl1; Tap2; Tnfaip3;	GO:0002237~response to molecule of bacterial origin	6	12	50	0.0651484239966286	0.710715340297688
Bmp4; Bves; Cdk6; Cebpd; Cited2; Col24a1; Dhtkd1; Fst; Herc6; Hoxb3; Inhba; Pdgfra; Ptprq; Pygo1; Rbm47; Sfrp1; Siglecg; Sirpa; Slc8a3; Tcaf2; Tmem143; Tmem190; Zbtb24;	GO:0002244~hematopoietic progenitor cell differentiation	23	94	24.468085106383	0.223906449027417	0.710715340297688
Hmox1;	GO:0002246~wound healing involved in inflammatory response	1	3	33.3333333333333	0.51769575940811	0.732449331651959
F2r;	GO:0002248~connective tissue replacement involved in inflammatory response wound healing	1	4	25	0.598076754079972	0.770260877596035
Alcam; Camk4; Cd7; Cd74; Cracr2a; Fga; Fyn; Havcr2; Itk; Lyn; Otud7b; Prkd2; Ptk2b; Ripk2; Rnf125; Sema4a; Serpina3g; Sh2d1b1; Sh2d1b2; Syk; Tap1; Tap2; Tec; Tnfrsf21; Vtcn1;	GO:0002250~adaptive immune response	25	139	17.9856115107914	0.718768689723768	0.830911916013616
Ahr; Foxn1; Skil; Spns2;	GO:0002260~lymphocyte homeostasis	4	12	33.3333333333333	0.270740035969124	0.710715340297688
Il6; Itpkb;	GO:0002262~myeloid cell homeostasis	2	11	18.1818181818182	0.663485844770118	0.801373199910562
Bcl3;	GO:0002268~follicular dendritic cell differentiation	1	2	50	0.421243681653697	0.710715340297688
Havcr2; Syk;	GO:0002281~macrophage activation involved in immune response	2	10	20	0.61861128315187	0.786218232603435
Syk;	GO:0002283~neutrophil activation involved in immune response	1	3	33.3333333333333	0.51769575940811	0.732449331651959
Lcp1;	GO:0002286~T cell activation involved in immune response	1	36	2.77777777777778	0.998828588303288	1
Sema4a;	GO:0002292~T cell differentiation involved in immune response	1	4	25	0.598076754079972	0.770260877596035
Rps6;	GO:0002309~T cell proliferation involved in immune response	1	4	25	0.598076754079972	0.770260877596035
Cdh17;	GO:0002314~germinal center B cell differentiation	1	3	33.3333333333333	0.51769575940811	0.732449331651959
Bcl3; Cdh17; Dll1; Dock10; Ptk2b; Tnfaip3;	GO:0002315~marginal zone B cell differentiation	6	10	60	0.0377106329049178	0.710715340297688
Plcg2;	GO:0002316~follicular B cell differentiation	1	1	100	0.30550820368273	0.710715340297688
Itm2a;	GO:0002317~plasma cell differentiation	1	4	25	0.598076754079972	0.770260877596035
Mlf1; Runx1;	GO:0002318~myeloid progenitor cell differentiation	2	8	25	0.515406151346287	0.732449331651959
Bmp4;	GO:0002320~lymphoid progenitor cell differentiation	1	7	14.2857142857143	0.767410816728321	0.858536017841341
Prkdc;	GO:0002326~B cell lineage commitment	1	5	20	0.665063961733311	0.801373199910562
Prkdc; Sox4;	GO:0002328~pro-B cell differentiation	2	5	40	0.330115233130617	0.710715340297688
Cd24a;	GO:0002329~pre-B cell differentiation	1	10	10	0.865412018933784	0.916601917334701
Nfatc1;	GO:0002337~B-1a B cell differentiation	1	3	33.3333333333333	0.51769575940811	0.732449331651959
F12;	GO:0002353~plasma kallikrein-kinin cascade	1	2	50	0.421243681653697	0.710715340297688
Foxn1; Il7; Prkdc;	GO:0002360~T cell lineage commitment	3	6	50	0.178155981936941	0.710715340297688
Sh2d1b1; Syk;	GO:0002366~leukocyte activation involved in immune response	2	3	66.6666666666667	0.196171780720678	0.710715340297688
Mr1;	GO:0002367~cytokine production involved in immune response	1	2	50	0.421243681653697	0.710715340297688
Ahr; Aim2; Alcam; Atg5; Axl; B2m; Bpifb1; C1s1; C3; C4bp; Camk4; Casp4; Cd14; Cd1d1; Cd7; Cd74; Cfb; Cfh; Cfi; Cr2; Cracr2a; Csf1; Ets1; Fga; Fyn; Gata3; Gbp2b; Gbp5; Gper1; Gsdmd; H2-DMb1; Havcr2; Herc6; Hmgb3; Hp; Ifit1; Ifit3; Iigp1; Il34; Irf3; Irgm1; Itk; Kcnn4; Lcn2; Lgals3; Lst1; Lyn; Map4k2; Mif; Mr1; Naip2; Nlrp3; Nlrx1; Oasl1; Oasl2; Otud7b; Prkd1; Prkd2; Psmb8; Psmb9; Pstpip1; Ptk2b; P…	GO:0002376~immune system process	88	384	22.9166666666667	0.135587764197483	0.710715340297688
Fas; Itm2a; Prkdc;	GO:0002377~immunoglobulin production	3	123	2.4390243902439	0.99999996558856	1
Galnt2;	GO:0002378~immunoglobulin biosynthetic process	1	2	50	0.421243681653697	0.710715340297688
Crlf2;	GO:0002380~immunoglobulin secretion involved in immune response	1	2	50	0.421243681653697	0.710715340297688
Il6;	GO:0002384~hepatic immune response	1	1	100	0.30550820368273	0.710715340297688
Otud7b;	GO:0002385~mucosal immune response	1	6	16.6666666666667	0.720888749833762	0.830911916013616
Lyn;	GO:0002431~Fc receptor mediated stimulatory signaling pathway	1	2	50	0.421243681653697	0.710715340297688
Il20rb; Notch1;	GO:0002437~inflammatory response to antigenic stimulus	2	16	12.5	0.827227953973323	0.8963991217531
Serpinb9;	GO:0002438~acute inflammatory response to antigenic stimulus	1	7	14.2857142857143	0.767410816728321	0.858536017841341
Spon2;	GO:0002448~mast cell mediated immunity	1	1	100	0.30550820368273	0.710715340297688
Bcl3;	GO:0002455~humoral immune response mediated by circulating immunoglobulin	1	12	8.33333333333333	0.906545333183522	0.942926056267246
Cdh17; Ephb6;	GO:0002456~T cell mediated immunity	2	8	25	0.515406151346287	0.732449331651959
Rftn1;	GO:0002457~T cell antigen processing and presentation	1	4	25	0.598076754079972	0.770260877596035
Bcl3; Mef2c;	GO:0002467~germinal center formation	2	7	28.5714285714286	0.457256652896068	0.732449331651959
B2m; Mr1;	GO:0002474~antigen processing and presentation of peptide antigen via MHC class I	2	33	6.06060606060606	0.986483494104671	0.996713071484542
B2m; Tap2;	GO:0002481~antigen processing and presentation of exogenous protein antigen via MHC class Ib, TAP-dependent	2	3	66.6666666666667	0.196171780720678	0.710715340297688
Tap2;	GO:0002485~antigen processing and presentation of endogenous peptide antigen via MHC class I via ER pathway, TAP-dependent	1	3	33.3333333333333	0.51769575940811	0.732449331651959
Tap2;	GO:0002489~antigen processing and presentation of endogenous peptide antigen via MHC class Ib via ER pathway, TAP-dependent	1	2	50	0.421243681653697	0.710715340297688
H2-DMb1;	GO:0002504~antigen processing and presentation of peptide or polysaccharide antigen via MHC class II	1	5	20	0.665063961733311	0.801373199910562
Foxj1;	GO:0002508~central tolerance induction	1	1	100	0.30550820368273	0.710715340297688
Lyn;	GO:0002513~tolerance induction to self antigen	1	3	33.3333333333333	0.51769575940811	0.732449331651959
Havcr2;	GO:0002519~natural killer cell tolerance induction	1	1	100	0.30550820368273	0.710715340297688
Cacna1c; Trove2;	GO:0002520~immune system development	2	5	40	0.330115233130617	0.710715340297688
Cited2; Srf;	GO:0002521~leukocyte differentiation	2	4	50	0.263140715813285	0.710715340297688
Adam8; Aoc3; Cd24a; Ppbp;	GO:0002523~leukocyte migration involved in inflammatory response	4	13	30.7692307692308	0.311124738148338	0.710715340297688
Cxcl1; Nupr1;	GO:0002526~acute inflammatory response	2	10	20	0.61861128315187	0.786218232603435
Mylk3;	GO:0002528~regulation of vascular permeability involved in acute inflammatory response	1	2	50	0.421243681653697	0.710715340297688
Slc7a2;	GO:0002537~nitric oxide production involved in inflammatory response	1	2	50	0.421243681653697	0.710715340297688
Ephx2;	GO:0002539~prostaglandin production involved in inflammatory response	1	1	100	0.30550820368273	0.710715340297688
F3;	GO:0002541~activation of plasma proteins involved in acute inflammatory response	1	1	100	0.30550820368273	0.710715340297688
F12;	GO:0002542~Factor XII activation	1	1	100	0.30550820368273	0.710715340297688
Gja1;	GO:0002544~chronic inflammatory response	1	2	50	0.421243681653697	0.710715340297688
Ccl6; Ccl7; Ccl9; Flt1; Lgals3; Tnfsf11;	GO:0002548~monocyte chemotaxis	6	31	19.3548387096774	0.597411359121185	0.770260877596035
Lyn;	GO:0002553~histamine secretion by mast cell	1	6	16.6666666666667	0.720888749833762	0.830911916013616
Syk;	GO:0002554~serotonin secretion by platelet	1	3	33.3333333333333	0.51769575940811	0.732449331651959
Gata3;	GO:0002572~pro-T cell differentiation	1	2	50	0.421243681653697	0.710715340297688
Hhex;	GO:0002573~myeloid leukocyte differentiation	1	5	20	0.665063961733311	0.801373199910562
Vegfa;	GO:0002575~basophil chemotaxis	1	1	100	0.30550820368273	0.710715340297688
Lyn;	GO:0002576~platelet degranulation	1	2	50	0.421243681653697	0.710715340297688
Ptpn22;	GO:0002577~regulation of antigen processing and presentation	1	1	100	0.30550820368273	0.710715340297688
Trem2;	GO:0002588~positive regulation of antigen processing and presentation of peptide antigen via MHC class II	1	2	50	0.421243681653697	0.710715340297688
Tapbpl;	GO:0002590~negative regulation of antigen processing and presentation of peptide antigen via MHC class I	1	1	100	0.30550820368273	0.710715340297688
Tap2;	GO:0002591~positive regulation of antigen processing and presentation of peptide antigen via MHC class I	1	1	100	0.30550820368273	0.710715340297688
Cd74;	GO:0002606~positive regulation of dendritic cell antigen processing and presentation	1	7	14.2857142857143	0.767410816728321	0.858536017841341
Tnfaip3;	GO:0002632~negative regulation of granuloma formation	1	1	100	0.30550820368273	0.710715340297688
Mef2c; Tnfaip3;	GO:0002634~regulation of germinal center formation	2	4	50	0.263140715813285	0.710715340297688
Foxj1;	GO:0002635~negative regulation of germinal center formation	1	2	50	0.421243681653697	0.710715340297688
Tnfaip3;	GO:0002637~regulation of immunoglobulin production	1	4	25	0.598076754079972	0.770260877596035
Prkdc;	GO:0002638~negative regulation of immunoglobulin production	1	3	33.3333333333333	0.51769575940811	0.732449331651959
Havcr2;	GO:0002652~regulation of tolerance induction dependent upon immune response	1	1	100	0.30550820368273	0.710715340297688
Phlpp1; Runx1;	GO:0002667~regulation of T cell anergy	2	3	66.6666666666667	0.196171780720678	0.710715340297688
Nlrp3; Pparg;	GO:0002674~negative regulation of acute inflammatory response	2	7	28.5714285714286	0.457256652896068	0.732449331651959
Adam8; Aoc3; Il6; Mif;	GO:0002675~positive regulation of acute inflammatory response	4	8	50	0.125063681058814	0.710715340297688
Tnfaip3;	GO:0002677~negative regulation of chronic inflammatory response	1	4	25	0.598076754079972	0.770260877596035
Ggt1; Orm1; Orm2;	GO:0002682~regulation of immune system process	3	5	60	0.134758087806975	0.710715340297688
Igf1; Sox9;	GO:0002683~negative regulation of immune system process	2	2	100	0.131887448390477	0.710715340297688
Aqp3; Prkdc;	GO:0002684~positive regulation of immune system process	2	2	100	0.131887448390477	0.710715340297688
Ptpn22;	GO:0002685~regulation of leukocyte migration	1	3	33.3333333333333	0.51769575940811	0.732449331651959
Hoxa7;	GO:0002686~negative regulation of leukocyte migration	1	5	20	0.665063961733311	0.801373199910562
Aoc3; Bdkrb1; Itga2; Itgb3; Mmp9;	GO:0002687~positive regulation of leukocyte migration	5	22	22.7272727272727	0.476310016274426	0.732449331651959
Ptk2b;	GO:0002688~regulation of leukocyte chemotaxis	1	1	100	0.30550820368273	0.710715340297688
Grem1; Slit2;	GO:0002689~negative regulation of leukocyte chemotaxis	2	3	66.6666666666667	0.196171780720678	0.710715340297688
Cxcl10; Gpsm3;	GO:0002690~positive regulation of leukocyte chemotaxis	2	12	16.6666666666667	0.703998830066951	0.830911916013616
Adam8; Plvap;	GO:0002693~positive regulation of cellular extravasation	2	7	28.5714285714286	0.457256652896068	0.732449331651959
Gper1;	GO:0002695~negative regulation of leukocyte activation	1	1	100	0.30550820368273	0.710715340297688
Dusp22;	GO:0002710~negative regulation of T cell mediated immunity	1	3	33.3333333333333	0.51769575940811	0.732449331651959
Sh2d1b1;	GO:0002717~positive regulation of natural killer cell mediated immunity	1	2	50	0.421243681653697	0.710715340297688
Tril;	GO:0002718~regulation of cytokine production involved in immune response	1	1	100	0.30550820368273	0.710715340297688
Smad7; Vsir;	GO:0002725~negative regulation of T cell cytokine production	2	6	33.3333333333333	0.39523428157182	0.710715340297688
B2m;	GO:0002726~positive regulation of T cell cytokine production	1	8	12.5	0.806180087207351	0.878019221858759
Atg5;	GO:0002739~regulation of cytokine secretion involved in immune response	1	1	100	0.30550820368273	0.710715340297688
Angpt1;	GO:0002740~negative regulation of cytokine secretion involved in immune response	1	5	20	0.665063961733311	0.801373199910562
Tek; Tnfrsf14; Wnt5a;	GO:0002741~positive regulation of cytokine secretion involved in immune response	3	8	37.5	0.273103720424886	0.710715340297688
Irak3; Tlr1; Tlr8;	GO:0002755~MyD88-dependent toll-like receptor signaling pathway	3	15	20	0.597276006003602	0.770260877596035
Lyn;	GO:0002762~negative regulation of myeloid leukocyte differentiation	1	3	33.3333333333333	0.51769575940811	0.732449331651959
Ctsh;	GO:0002764~immune response-regulating signaling pathway	1	2	50	0.421243681653697	0.710715340297688
Il20rb;	GO:0002765~immune response-inhibiting signal transduction	1	1	100	0.30550820368273	0.710715340297688
Lyn;	GO:0002768~immune response-regulating cell surface receptor signaling pathway	1	3	33.3333333333333	0.51769575940811	0.732449331651959
Sh2d1b1;	GO:0002769~natural killer cell inhibitory signaling pathway	1	1	100	0.30550820368273	0.710715340297688
Lyn;	GO:0002774~Fc receptor mediated inhibitory signaling pathway	1	1	100	0.30550820368273	0.710715340297688
Abca1; Trpv1;	GO:0002790~peptide secretion	2	2	100	0.131887448390477	0.710715340297688
Cd74;	GO:0002792~negative regulation of peptide secretion	1	2	50	0.421243681653697	0.710715340297688
Ripk3;	GO:0002819~regulation of adaptive immune response	1	6	16.6666666666667	0.720888749833762	0.830911916013616
Cd74; Mif;	GO:0002821~positive regulation of adaptive immune response	2	8	25	0.515406151346287	0.732449331651959
Havcr2;	GO:0002826~negative regulation of T-helper 1 type immune response	1	3	33.3333333333333	0.51769575940811	0.732449331651959
Il12rb1; Ripk2;	GO:0002827~positive regulation of T-helper 1 type immune response	2	10	20	0.61861128315187	0.786218232603435
Ecm1;	GO:0002828~regulation of type 2 immune response	1	1	100	0.30550820368273	0.710715340297688
Cd74; Nlrp3;	GO:0002830~positive regulation of type 2 immune response	2	7	28.5714285714286	0.457256652896068	0.732449331651959
Havcr2;	GO:0002838~negative regulation of immune response to tumor cell	1	1	100	0.30550820368273	0.710715340297688
Ulbp1;	GO:0002839~positive regulation of immune response to tumor cell	1	6	16.6666666666667	0.720888749833762	0.830911916013616
Cd24a;	GO:0002842~positive regulation of T cell mediated immune response to tumor cell	1	2	50	0.421243681653697	0.710715340297688
Havcr2;	GO:0002859~negative regulation of natural killer cell mediated cytotoxicity directed against tumor cell target	1	3	33.3333333333333	0.51769575940811	0.732449331651959
Cd24a;	GO:0002863~positive regulation of inflammatory response to antigenic stimulus	1	2	50	0.421243681653697	0.710715340297688
Cnr1;	GO:0002866~positive regulation of acute inflammatory response to antigenic stimulus	1	2	50	0.421243681653697	0.710715340297688
Adora2b;	GO:0002882~positive regulation of chronic inflammatory response to non-antigenic stimulus	1	1	100	0.30550820368273	0.710715340297688
Foxj1;	GO:0002897~positive regulation of central B cell tolerance induction	1	1	100	0.30550820368273	0.710715340297688
Lyn;	GO:0002902~regulation of B cell apoptotic process	1	2	50	0.421243681653697	0.710715340297688
Irs2; Slc39a10;	GO:0002903~negative regulation of B cell apoptotic process	2	18	11.1111111111111	0.869602282500078	0.918120273218105
Cd24a;	GO:0002904~positive regulation of B cell apoptotic process	1	5	20	0.665063961733311	0.801373199910562
Cd74; Mif;	GO:0002906~negative regulation of mature B cell apoptotic process	2	5	40	0.330115233130617	0.710715340297688
Spns2;	GO:0002920~regulation of humoral immune response	1	2	50	0.421243681653697	0.710715340297688
Foxj1;	GO:0002924~negative regulation of humoral immune response mediated by circulating immunoglobulin	1	3	33.3333333333333	0.51769575940811	0.732449331651959
Cyp1b1; Lmx1b;	GO:0002930~trabecular meshwork development	2	3	66.6666666666667	0.196171780720678	0.710715340297688
Bves; Cav1; Faim2; Ndnf; Nol3; Panx1; Rcan1; Uchl1;	GO:0002931~response to ischemia	8	24	33.3333333333333	0.151425688418203	0.710715340297688
Dsp; Perp;	GO:0002934~desmosome organization	2	5	40	0.330115233130617	0.710715340297688
Pax6;	GO:0003002~regionalization	1	2	50	0.421243681653697	0.710715340297688
Alpl; Csf1;	GO:0003006~developmental process involved in reproduction	2	4	50	0.263140715813285	0.710715340297688
Col11a1; Col2a1; Col4a3bp; Dchs1; Epor; Fat4; Flrt2; Foxc2; Gata4; Ptch1; Rxra; Tbx1; Tbx2; Tgfb2; Vegfa;	GO:0003007~heart morphogenesis	15	66	22.7272727272727	0.37100554940514	0.710715340297688
Myh14; Tnni1; Tnni3; Tnnt1;	GO:0003009~skeletal muscle contraction	4	20	20	0.584405624969873	0.770260877596035
Sgca;	GO:0003012~muscle system process	1	4	25	0.598076754079972	0.770260877596035
Agt; Bmp4; Fas; Lgmn; Rrm2b; Slc4a5;	GO:0003014~renal system process	6	11	54.5454545454545	0.0502923296025952	0.710715340297688
Ccbe1; Flt4; Hoxa5; Ndn; Stk40;	GO:0003016~respiratory system process	5	13	38.4615384615385	0.168082573075101	0.710715340297688
Nav2;	GO:0003025~regulation of systemic arterial blood pressure by baroreceptor feedback	1	1	100	0.30550820368273	0.710715340297688
Agt;	GO:0003051~angiotensin-mediated drinking behavior	1	3	33.3333333333333	0.51769575940811	0.732449331651959
Chrm1; Chrm3;	GO:0003056~regulation of vascular smooth muscle contraction	2	5	40	0.330115233130617	0.710715340297688
Cav1;	GO:0003057~regulation of the force of heart contraction by chemical signal	1	2	50	0.421243681653697	0.710715340297688
Adrb2;	GO:0003059~positive regulation of the force of heart contraction by epinephrine	1	1	100	0.30550820368273	0.710715340297688
Adrb1;	GO:0003061~positive regulation of the force of heart contraction by norepinephrine	1	1	100	0.30550820368273	0.710715340297688
Srebf1;	GO:0003062~regulation of heart rate by chemical signal	1	2	50	0.421243681653697	0.710715340297688
Adamts16; Ar; Ddah1; Ncald; Plcb3; Postn; Slc4a5;	GO:0003073~regulation of systemic arterial blood pressure	7	13	53.8461538461538	0.0370427238277443	0.710715340297688
Enpep;	GO:0003081~regulation of systemic arterial blood pressure by renin-angiotensin	1	4	25	0.598076754079972	0.770260877596035
Adrb1; Avpr1a; Eng;	GO:0003084~positive regulation of systemic arterial blood pressure	3	9	33.3333333333333	0.322450400213573	0.710715340297688
Ahr; Cd36; Ier3;	GO:0003085~negative regulation of systemic arterial blood pressure	3	13	23.0769230769231	0.513112555895029	0.732449331651959
Emp2;	GO:0003093~regulation of glomerular filtration	1	3	33.3333333333333	0.51769575940811	0.732449331651959
Aqp1; Myo1e; Sulf1; Sulf2;	GO:0003094~glomerular filtration	4	7	57.1428571428571	0.0954718288828785	0.710715340297688
Slc9a3r1;	GO:0003096~renal sodium ion transport	1	1	100	0.30550820368273	0.710715340297688
Aqp1; Aqp2;	GO:0003097~renal water transport	2	2	100	0.131887448390477	0.710715340297688
Edn1;	GO:0003100~regulation of systemic arterial blood pressure by endothelin	1	5	20	0.665063961733311	0.801373199910562
Gas6; Gja1;	GO:0003104~positive regulation of glomerular filtration	2	4	50	0.263140715813285	0.710715340297688
F2r;	GO:0003105~negative regulation of glomerular filtration	1	5	20	0.665063961733311	0.801373199910562
Cyba;	GO:0003106~negative regulation of glomerular filtration by angiotensin	1	1	100	0.30550820368273	0.710715340297688
Snta1;	GO:0003117~regulation of vasoconstriction by circulating norepinephrine	1	1	100	0.30550820368273	0.710715340297688
Bmp4;	GO:0003130~BMP signaling pathway involved in heart induction	1	3	33.3333333333333	0.51769575940811	0.732449331651959
Mef2c;	GO:0003138~primary heart field specification	1	1	100	0.30550820368273	0.710715340297688
Axin2; Bmp4; Mef2c;	GO:0003139~secondary heart field specification	3	8	37.5	0.273103720424886	0.710715340297688
Tbx20;	GO:0003143~embryonic heart tube morphogenesis	1	10	10	0.865412018933784	0.916601917334701
Bmp4; Eng; Msx2; Parva; Tbx1; Tbx2; Tbx20; Tgfb2; Vangl2;	GO:0003148~outflow tract septum morphogenesis	9	24	37.5	0.0858176494099385	0.710715340297688
Bmp4; Fzd1; Tgfb2; Vangl2;	GO:0003149~membranous septum morphogenesis	4	10	40	0.193576485547042	0.710715340297688
Bmp4; Fzd1; Hey2; Vangl2;	GO:0003150~muscular septum morphogenesis	4	6	66.6666666666667	0.0696497352342824	0.710715340297688
Bmp4; Cited2; Dhrs3; Eya1; Fzd1; Gata4; Hey1; Hey2; Jun; Mef2c; Msx2; Plxnd1; Ryr1; Sfrp2; Six1; Sox11; Tbx1; Tbx2; Tbx20; Tfap2a; Tgfb2; Vegfa; Wnt11; Sema3c;	GO:0003151~outflow tract morphogenesis	24	54	44.4444444444444	0.00148650261510597	0.330053130640695
Cited2;	GO:0003156~regulation of animal organ formation	1	2	50	0.421243681653697	0.710715340297688
Kdr; Notch1; Stk3;	GO:0003157~endocardium development	3	5	60	0.134758087806975	0.710715340297688
Kdr;	GO:0003158~endothelium development	1	2	50	0.421243681653697	0.710715340297688
Angpt1; Notch1;	GO:0003160~endocardium morphogenesis	2	3	66.6666666666667	0.196171780720678	0.710715340297688
Notch1;	GO:0003162~atrioventricular node development	1	2	50	0.421243681653697	0.710715340297688
Tbx18;	GO:0003163~sinoatrial node development	1	1	100	0.30550820368273	0.710715340297688
Notch1; Vegfa;	GO:0003169~coronary vein morphogenesis	2	2	100	0.131887448390477	0.710715340297688
Shox2; Sox9;	GO:0003170~heart valve development	2	10	20	0.61861128315187	0.786218232603435
Hey2; Pitx2;	GO:0003171~atrioventricular valve development	2	2	100	0.131887448390477	0.710715340297688
Tbx20;	GO:0003175~tricuspid valve development	1	1	100	0.30550820368273	0.710715340297688
Tbx20;	GO:0003176~aortic valve development	1	1	100	0.30550820368273	0.710715340297688
Fgfrl1; Nfatc1; Scx; Sox9; Tgfb2;	GO:0003179~heart valve morphogenesis	5	7	71.4285714285714	0.0362881245309987	0.710715340297688
Bmp4; Gata3; Nfatc1; Notch1; Tbx20; Twist1;	GO:0003180~aortic valve morphogenesis	6	7	85.7142857142857	0.0126298945881053	0.710715340297688
Gata4; Hey1; Notch1; Tgfb2;	GO:0003181~atrioventricular valve morphogenesis	4	15	26.6666666666667	0.392866526408869	0.710715340297688
Dchs1; Sox4; Twist1;	GO:0003183~mitral valve morphogenesis	3	8	37.5	0.273103720424886	0.710715340297688
Bmp4; Hey1; Hey2; Nfatc1; Notch1; Tgfb2;	GO:0003184~pulmonary valve morphogenesis	6	11	54.5454545454545	0.0502923296025952	0.710715340297688
Mef2c;	GO:0003185~sinoatrial valve morphogenesis	1	1	100	0.30550820368273	0.710715340297688
Hey2;	GO:0003186~tricuspid valve morphogenesis	1	4	25	0.598076754079972	0.770260877596035
Scx; Sox9;	GO:0003188~heart valve formation	2	2	100	0.131887448390477	0.710715340297688
Gata4; Hey1;	GO:0003190~atrioventricular valve formation	2	3	66.6666666666667	0.196171780720678	0.710715340297688
Dchs1; Gata4; Notch1;	GO:0003192~mitral valve formation	3	5	60	0.134758087806975	0.710715340297688
Tbx20;	GO:0003193~pulmonary valve formation	1	2	50	0.421243681653697	0.710715340297688
Gata4; Hey2;	GO:0003195~tricuspid valve formation	2	4	50	0.263140715813285	0.710715340297688
Bmp4; Cited2; Erg; Gata4; Notch1;	GO:0003197~endocardial cushion development	5	13	38.4615384615385	0.168082573075101	0.710715340297688
Bmp4; Eng; Hey1; Msx2; Notch1; Snai1;	GO:0003198~epithelial to mesenchymal transition involved in endocardial cushion formation	6	13	46.1538461538462	0.0822930603277281	0.710715340297688
Erg; Hey1; Hey2;	GO:0003199~endocardial cushion to mesenchymal transition involved in heart valve formation	3	4	75	0.0957044225199648	0.710715340297688
Acvrl1; Eng; Hey1; Notch1; Sox9; Tbx2; Tbx20; Tgfb2; Twist1;	GO:0003203~endocardial cushion morphogenesis	9	17	52.9411764705882	0.0204662496429229	0.710715340297688
Notch1; Tbx20;	GO:0003207~cardiac chamber formation	2	2	100	0.131887448390477	0.710715340297688
Eng; Hey1; Hey2; Notch1;	GO:0003208~cardiac ventricle morphogenesis	4	9	44.4444444444444	0.157947753420383	0.710715340297688
Eng; Notch1; Shox2;	GO:0003209~cardiac atrium morphogenesis	3	7	42.8571428571429	0.224658659095247	0.710715340297688
Mef2c; Sox11; Sox4;	GO:0003211~cardiac ventricle formation	3	5	60	0.134758087806975	0.710715340297688
Notch1;	GO:0003213~cardiac right atrium morphogenesis	1	1	100	0.30550820368273	0.710715340297688
Ahr; Hey2; Notch1; Sfrp2; Tgfb2;	GO:0003214~cardiac left ventricle morphogenesis	5	14	35.7142857142857	0.198721684770589	0.710715340297688
Bmp4; Gata3; Gata4; Hey2; Sox4; Tbx20; Tgfb2; Sema3c;	GO:0003215~cardiac right ventricle morphogenesis	8	13	61.5384615384615	0.0155120984661272	0.710715340297688
Notch1;	GO:0003219~cardiac right ventricle formation	1	4	25	0.598076754079972	0.770260877596035
Eng; Hey1; Hey2; Notch1; Tgfb2;	GO:0003222~ventricular trabecula myocardium morphogenesis	5	16	31.25	0.264763648937837	0.710715340297688
Dsp;	GO:0003223~ventricular compact myocardium morphogenesis	1	7	14.2857142857143	0.767410816728321	0.858536017841341
Col14a1; Gata4;	GO:0003229~ventricular cardiac muscle tissue development	2	4	50	0.263140715813285	0.710715340297688
Notch1;	GO:0003241~growth involved in heart morphogenesis	1	2	50	0.421243681653697	0.710715340297688
Ahr;	GO:0003243~circumferential growth involved in left ventricle morphogenesis	1	1	100	0.30550820368273	0.710715340297688
Pitx2; Twist1;	GO:0003253~cardiac neural crest cell migration involved in outflow tract morphogenesis	2	4	50	0.263140715813285	0.710715340297688
Cftr; Fhl1; Hcn1;	GO:0003254~regulation of membrane depolarization	3	10	30	0.371801194251546	0.710715340297688
Notch1; Tbx2;	GO:0003256~regulation of transcription from RNA polymerase II promoter involved in myocardial precursor cell differentiation	2	3	66.6666666666667	0.196171780720678	0.710715340297688
Grem1; Srf;	GO:0003257~positive regulation of transcription from RNA polymerase II promoter involved in myocardial precursor cell differentiation	2	4	50	0.263140715813285	0.710715340297688
Notch1;	GO:0003264~regulation of cardioblast proliferation	1	1	100	0.30550820368273	0.710715340297688
Notch1;	GO:0003270~Notch signaling pathway involved in regulation of secondary heart field cardioblast proliferation	1	1	100	0.30550820368273	0.710715340297688
Tbx20;	GO:0003272~endocardial cushion formation	1	4	25	0.598076754079972	0.770260877596035
Dchs1; Eng; Notch1;	GO:0003273~cell migration involved in endocardial cushion formation	3	4	75	0.0957044225199648	0.710715340297688
Tgfb2;	GO:0003274~endocardial cushion fusion	1	3	33.3333333333333	0.51769575940811	0.732449331651959
Bmp4;	GO:0003277~apoptotic process involved in endocardial cushion morphogenesis	1	1	100	0.30550820368273	0.710715340297688
Cntrl; Gata4; Myh10; Pcsk5; Plxnd1; Tbx20;	GO:0003279~cardiac septum development	6	19	31.5789473684211	0.227828734160763	0.710715340297688
Cited2; Cntrl; Frs2; Gata3; Gata4; Hoxa13; Lmo4; Ltbp1; Ptk7;	GO:0003281~ventricular septum development	9	38	23.6842105263158	0.381318424157136	0.710715340297688
Gata4; Sox4; Tgfb2;	GO:0003289~atrial septum primum morphogenesis	3	5	60	0.134758087806975	0.710715340297688
Gata4;	GO:0003290~atrial septum secundum morphogenesis	1	2	50	0.421243681653697	0.710715340297688
Gja1;	GO:0003294~atrial ventricular junction remodeling	1	2	50	0.421243681653697	0.710715340297688
Hey2; Tiam1;	GO:0003300~cardiac muscle hypertrophy	2	8	25	0.515406151346287	0.732449331651959
Men1; Nkx6-1; Pax6;	GO:0003309~type B pancreatic cell differentiation	3	9	33.3333333333333	0.322450400213573	0.710715340297688
Pax6;	GO:0003310~pancreatic A cell differentiation	1	5	20	0.665063961733311	0.801373199910562
Pax6;	GO:0003322~pancreatic A cell development	1	1	100	0.30550820368273	0.710715340297688
Bmp4; Cdk6; Dll1; Wnt5a;	GO:0003323~type B pancreatic cell development	4	15	26.6666666666667	0.392866526408869	0.710715340297688
Agt; Rgcc;	GO:0003331~positive regulation of extracellular matrix constituent secretion	2	3	66.6666666666667	0.196171780720678	0.710715340297688
Slc7a1; Slc7a11; Slc7a2; Slc7a3; Slc7a5; Slc7a8;	GO:0003333~amino acid transmembrane transport	6	22	27.2727272727273	0.31952154986226	0.710715340297688
Sfn; Tfap2a;	GO:0003334~keratinocyte development	2	13	15.3846153846154	0.74035746416818	0.845307005283553
Bmp4; Grem1; Pax2;	GO:0003337~mesenchymal to epithelial transition involved in metanephros morphogenesis	3	6	50	0.178155981936941	0.710715340297688
Fras1;	GO:0003338~metanephros morphogenesis	1	4	25	0.598076754079972	0.770260877596035
Ccdc103; Ccdc114; Ccdc40; Celsr2; Dnah10; Dnah7b; Dnaic2; Dyx1c1; Rsph9;	GO:0003341~cilium movement	9	38	23.6842105263158	0.381318424157136	0.710715340297688
Zfp36l1;	GO:0003342~proepicardium development	1	3	33.3333333333333	0.51769575940811	0.732449331651959
Notch1; Tbx20; Wnt5a;	GO:0003344~pericardium morphogenesis	3	8	37.5	0.273103720424886	0.710715340297688
Gja1; Vangl2;	GO:0003347~epicardial cell to mesenchymal cell transition	2	3	66.6666666666667	0.196171780720678	0.710715340297688
Pitx2; Sema3c;	GO:0003350~pulmonary myocardium development	2	3	66.6666666666667	0.196171780720678	0.710715340297688
Ccdc40; Dyx1c1; Kif27; Nme5; Stk36;	GO:0003351~epithelial cilium movement	5	16	31.25	0.264763648937837	0.710715340297688
Ccdc40;	GO:0003356~regulation of cilium beat frequency	1	5	20	0.665063961733311	0.801373199910562
Sox11; Sox4;	GO:0003357~noradrenergic neuron differentiation	2	4	50	0.263140715813285	0.710715340297688
Srgap2;	GO:0003363~lamellipodium assembly involved in ameboidal cell migration	1	1	100	0.30550820368273	0.710715340297688
Itgb7;	GO:0003366~cell-matrix adhesion involved in ameboidal cell migration	1	2	50	0.421243681653697	0.710715340297688
Dnm1; Dnm3;	GO:0003374~dynamin family protein polymerization involved in mitochondrial fission	2	6	33.3333333333333	0.39523428157182	0.710715340297688
Ezr; Spns2;	GO:0003376~sphingosine-1-phosphate signaling pathway	2	7	28.5714285714286	0.457256652896068	0.732449331651959
Ar; Cgn; Epb41l5; Rnase10;	GO:0003382~epithelial cell morphogenesis	4	24	16.6666666666667	0.709238514927948	0.830911916013616
Epb41l5;	GO:0003383~apical constriction	1	4	25	0.598076754079972	0.770260877596035
Nat8f3; Ptk7; Wnt5a;	GO:0003401~axis elongation	3	4	75	0.0957044225199648	0.710715340297688
Vangl2; Wnt11; Wnt5a;	GO:0003402~planar cell polarity pathway involved in axis elongation	3	3	100	0.0622339105354759	0.710715340297688
Six3; Tfap2a;	GO:0003404~optic vesicle morphogenesis	2	2	100	0.131887448390477	0.710715340297688
Pax2; Rarg;	GO:0003406~retinal pigment epithelium development	2	6	33.3333333333333	0.39523428157182	0.710715340297688
Tgfb2;	GO:0003407~neural retina development	1	6	16.6666666666667	0.720888749833762	0.830911916013616
Tfap2a;	GO:0003409~optic cup structural organization	1	1	100	0.30550820368273	0.710715340297688
Axin2; Sox9;	GO:0003413~chondrocyte differentiation involved in endochondral bone morphogenesis	2	5	40	0.330115233130617	0.710715340297688
Sox9;	GO:0003415~chondrocyte hypertrophy	1	2	50	0.421243681653697	0.710715340297688
Bnc2; Kdr; Msx2; Ostn;	GO:0003416~endochondral bone growth	4	6	66.6666666666667	0.0696497352342824	0.710715340297688
Col9a1; Comp; Mmp13; Rarg; Thbs3;	GO:0003417~growth plate cartilage development	5	9	55.5555555555556	0.0688759231037681	0.710715340297688
Por;	GO:0003420~regulation of growth plate cartilage chondrocyte proliferation	1	2	50	0.421243681653697	0.710715340297688
Stc1;	GO:0003421~growth plate cartilage axis specification	1	1	100	0.30550820368273	0.710715340297688
Rarg;	GO:0003430~growth plate cartilage chondrocyte growth	1	2	50	0.421243681653697	0.710715340297688
Col27a1;	GO:0003431~growth plate cartilage chondrocyte development	1	2	50	0.421243681653697	0.710715340297688
Serpinh1;	GO:0003433~chondrocyte development involved in endochondral bone morphogenesis	1	1	100	0.30550820368273	0.710715340297688
B4galt4; B4galt5; Chil1; Chst10; Chst2; Chst3; Chst7; Dcxr; Fuca2; G6pdx; Gale; Gbe1; Gbgt1; Ggta1; Gk; Glb1l; Glb1l2; Gnpda1; Gpd1; Hexa; Idua; Igf2; Khk; Lctl; Ldhb; Man2a1; Man2a2; Mgat4a; Npl; Pdha1; Pdk1; Pdk2; Pdk4; Pfkl; Pgk1; Pgm2l1; Pgm5; Phka2; Pofut2; Ppp1r3b; Pygm; Slc3a1; Stbd1; Taldo1; Uevld; Ydjc;	GO:0005975~carbohydrate metabolic process	46	184	25	0.103035784039346	0.710715340297688
Phka2; Ppp1r3b; Prkag2; Pygm; Stbd1; Stk40; Tcf7l2;	GO:0005977~glycogen metabolic process	7	36	19.4444444444444	0.590384484013475	0.770260877596035
Acadm; Gbe1;	GO:0005978~glycogen biosynthetic process	2	16	12.5	0.827227953973323	0.8963991217531
Ppp1r3b; Ppp1r3d;	GO:0005979~regulation of glycogen biosynthetic process	2	9	22.2222222222222	0.569251135995488	0.770260877596035
Adrb1; Pygm; Stbd1;	GO:0005980~glycogen catabolic process	3	9	33.3333333333333	0.322450400213573	0.710715340297688
Ppp1r3b; Ppp1r3d;	GO:0005981~regulation of glycogen catabolic process	2	5	40	0.330115233130617	0.710715340297688
Fuom;	GO:0005996~monosaccharide metabolic process	1	2	50	0.421243681653697	0.710715340297688
Dcxr;	GO:0005997~xylulose metabolic process	1	2	50	0.421243681653697	0.710715340297688
Khk; Pfkfb1;	GO:0006000~fructose metabolic process	2	7	28.5714285714286	0.457256652896068	0.732449331651959
Gfpt2; Gnpda1; Pfkl; Taldo1;	GO:0006002~fructose 6-phosphate metabolic process	4	9	44.4444444444444	0.157947753420383	0.710715340297688
Pfkfb1;	GO:0006003~fructose 2,6-bisphosphate metabolic process	1	5	20	0.665063961733311	0.801373199910562
Fuca2; Fuom; Pofut2;	GO:0006004~fucose metabolic process	3	6	50	0.178155981936941	0.710715340297688
Aldh5a1; Angptl8; Cpt1a; Dcxr; Fabp5; G6pdx; Gapdhs; Igf2; Igfbp5; Pdha1; Pdk1; Pdk2; Pdk4; Pgm2l1; Pgm5; Pik3r1; Ppara; Tcf7l2;	GO:0006006~glucose metabolic process	18	62	29.0322580645161	0.10784490603269	0.710715340297688
Lrp5;	GO:0006007~glucose catabolic process	1	3	33.3333333333333	0.51769575940811	0.732449331651959
Gale;	GO:0006012~galactose metabolic process	1	7	14.2857142857143	0.767410816728321	0.858536017841341
Man1c1; Man2a1; Man2a2; Pmm2;	GO:0006013~mannose metabolic process	4	8	50	0.125063681058814	0.710715340297688
Rpia;	GO:0006014~D-ribose metabolic process	1	2	50	0.421243681653697	0.710715340297688
Prps1;	GO:0006015~5-phosphoribose 1-diphosphate biosynthetic process	1	3	33.3333333333333	0.51769575940811	0.732449331651959
Impa2; Itpka; Slc5a3;	GO:0006020~inositol metabolic process	3	8	37.5	0.273103720424886	0.710715340297688
Glce; Hexa; Pxylp1; Xylt1;	GO:0006024~glycosaminoglycan biosynthetic process	4	13	30.7692307692308	0.311124738148338	0.710715340297688
Idua;	GO:0006027~glycosaminoglycan catabolic process	1	4	25	0.598076754079972	0.770260877596035
Col11a1; Col2a1;	GO:0006029~proteoglycan metabolic process	2	6	33.3333333333333	0.39523428157182	0.710715340297688
Gnpda1;	GO:0006041~glucosamine metabolic process	1	3	33.3333333333333	0.51769575940811	0.732449331651959
Gnpda1;	GO:0006043~glucosamine catabolic process	1	1	100	0.30550820368273	0.710715340297688
Chst2; Chst7; Gnpda1; Mgat3; Renbp;	GO:0006044~N-acetylglucosamine metabolic process	5	14	35.7142857142857	0.198721684770589	0.710715340297688
B4galnt2; Gfpt2; Uap1;	GO:0006047~UDP-N-acetylglucosamine metabolic process	3	6	50	0.178155981936941	0.710715340297688
Uap1;	GO:0006048~UDP-N-acetylglucosamine biosynthetic process	1	4	25	0.598076754079972	0.770260877596035
Renbp;	GO:0006051~N-acetylmannosamine metabolic process	1	1	100	0.30550820368273	0.710715340297688
Adh7;	GO:0006067~ethanol metabolic process	1	2	50	0.421243681653697	0.710715340297688
Adh1; Adh7;	GO:0006068~ethanol catabolic process	2	5	40	0.330115233130617	0.710715340297688
Adh1; Adh7;	GO:0006069~ethanol oxidation	2	4	50	0.263140715813285	0.710715340297688
Coq3; Gk; Mogat1; Mogat2;	GO:0006071~glycerol metabolic process	4	11	36.3636363636364	0.23136883130998	0.710715340297688
Gk; Gpd1; Gpd2; Slc37a2;	GO:0006072~glycerol-3-phosphate metabolic process	4	8	50	0.125063681058814	0.710715340297688
Aldh3a1; Aldh3b1; Aldh9a1;	GO:0006081~cellular aldehyde metabolic process	3	8	37.5	0.273103720424886	0.710715340297688
Acadm; Fmo1;	GO:0006082~organic acid metabolic process	2	3	66.6666666666667	0.196171780720678	0.710715340297688
Aldh5a1; Aspa;	GO:0006083~acetate metabolic process	2	2	100	0.131887448390477	0.710715340297688
Acacb;	GO:0006084~acetyl-CoA metabolic process	1	7	14.2857142857143	0.767410816728321	0.858536017841341
Acat1; Acss2;	GO:0006085~acetyl-CoA biosynthetic process	2	5	40	0.330115233130617	0.710715340297688
Pdha1;	GO:0006086~acetyl-CoA biosynthetic process from pyruvate	1	5	20	0.665063961733311	0.801373199910562
Ldhb;	GO:0006089~lactate metabolic process	1	6	16.6666666666667	0.720888749833762	0.830911916013616
Pcx;	GO:0006090~pyruvate metabolic process	1	9	11.1111111111111	0.83848830230303	0.898949071566149
Crot; Dhtkd1; Enpp1; Gnpda1;	GO:0006091~generation of precursor metabolites and energy	4	11	36.3636363636364	0.23136883130998	0.710715340297688
Atf3; Atf4; Cry1; G6pc3; Gpd1; Gpd2; Pcx; Pgam2; Pgk1; Rbp4; Sds;	GO:0006094~gluconeogenesis	11	25	44	0.0283594266164271	0.710715340297688
Aldoc; Dhtkd1; Eno3; Gapdhs; Pfkl; Pgam2; Pgk1;	GO:0006096~glycolytic process	7	30	23.3333333333333	0.422358482492085	0.712055138415535
Idh1; Idh2;	GO:0006097~glyoxylate cycle	2	2	100	0.131887448390477	0.710715340297688
G6pdx; Rpia; Taldo1;	GO:0006098~pentose-phosphate shunt	3	9	33.3333333333333	0.322450400213573	0.710715340297688
Aco1; Dhtkd1; Fh1; Idh1; Idh2; Idh3g; Ogdhl; Pdha1;	GO:0006099~tricarboxylic acid cycle	8	29	27.5862068965517	0.267346934940354	0.710715340297688
Aco1;	GO:0006101~citrate metabolic process	1	7	14.2857142857143	0.767410816728321	0.858536017841341
Idh1; Idh2; Idh3g;	GO:0006102~isocitrate metabolic process	3	6	50	0.178155981936941	0.710715340297688
Gpt2; Idh1; Idh3g; Kyat3;	GO:0006103~2-oxoglutarate metabolic process	4	15	26.6666666666667	0.392866526408869	0.710715340297688
Aldh5a1;	GO:0006105~succinate metabolic process	1	10	10	0.865412018933784	0.916601917334701
Fh1;	GO:0006106~fumarate metabolic process	1	1	100	0.30550820368273	0.710715340297688
Nit2; Pcx;	GO:0006107~oxaloacetate metabolic process	2	14	14.2857142857143	0.772821022492914	0.860973545881468
Fh1;	GO:0006108~malate metabolic process	1	7	14.2857142857143	0.767410816728321	0.858536017841341
Prkag2;	GO:0006110~regulation of glycolytic process	1	7	14.2857142857143	0.767410816728321	0.858536017841341
Acadm; Nln; Pdk2;	GO:0006111~regulation of gluconeogenesis	3	10	30	0.371801194251546	0.710715340297688
S100b;	GO:0006112~energy reserve metabolic process	1	11	9.09090909090909	0.887848449459412	0.928407931216506
Gpd1;	GO:0006116~NADH oxidation	1	4	25	0.598076754079972	0.770260877596035
Bdnf; mt-Nd2; mt-Nd4; Ndufc2;	GO:0006120~mitochondrial electron transport, NADH to ubiquinone	4	13	30.7692307692308	0.311124738148338	0.710715340297688
mt-Cytb; Uqcc3;	GO:0006122~mitochondrial electron transport, ubiquinol to cytochrome c	2	12	16.6666666666667	0.703998830066951	0.830911916013616
Cox6a2; mt-Co1;	GO:0006123~mitochondrial electron transport, cytochrome c to oxygen	2	13	15.3846153846154	0.74035746416818	0.845307005283553
Gpd1; Slc37a2;	GO:0006127~glycerophosphate shuttle	2	2	100	0.131887448390477	0.710715340297688
Ak4; Exd1;	GO:0006139~nucleobase-containing compound metabolic process	2	31	6.45161290322581	0.981503045591757	0.993838896091503
Prps1;	GO:0006144~purine nucleobase metabolic process	1	7	14.2857142857143	0.767410816728321	0.858536017841341
Dpyd;	GO:0006145~purine nucleobase catabolic process	1	1	100	0.30550820368273	0.710715340297688
Gda;	GO:0006147~guanine catabolic process	1	1	100	0.30550820368273	0.710715340297688
Adssl1;	GO:0006163~purine nucleotide metabolic process	1	4	25	0.598076754079972	0.770260877596035
Adssl1; Gart; Nt5e; Oas1a; Oasl2; Prps1;	GO:0006164~purine nucleotide biosynthetic process	6	18	33.3333333333333	0.199320101603299	0.710715340297688
Ak4; Nme3; Nme5;	GO:0006165~nucleoside diphosphate phosphorylation	3	15	20	0.597276006003602	0.770260877596035
Mtap;	GO:0006166~purine ribonucleoside salvage	1	4	25	0.598076754079972	0.770260877596035
Adssl1; Prps1;	GO:0006167~AMP biosynthetic process	2	5	40	0.330115233130617	0.710715340297688
Adcy1; Adm; Calcrl; Ramp2;	GO:0006171~cAMP biosynthetic process	4	16	25	0.433316434894667	0.726666861237003
Adcy1; Aqp1; Npr1;	GO:0006182~cGMP biosynthetic process	3	26	11.5384615384615	0.883577138016639	0.928407931216506
Nme3; Nme5;	GO:0006183~GTP biosynthetic process	2	11	18.1818181818182	0.663485844770118	0.801373199910562
Ampd3;	GO:0006188~IMP biosynthetic process	1	2	50	0.421243681653697	0.710715340297688
Gart;	GO:0006189~'de novo' IMP biosynthetic process	1	4	25	0.598076754079972	0.770260877596035
Nt5e;	GO:0006196~AMP catabolic process	1	1	100	0.30550820368273	0.710715340297688
Pde10a; Pde1a; Pde3b; Pde4d;	GO:0006198~cAMP catabolic process	4	12	33.3333333333333	0.270740035969124	0.710715340297688
Samhd1;	GO:0006203~dGTP catabolic process	1	3	33.3333333333333	0.51769575940811	0.732449331651959
Dpyd;	GO:0006208~pyrimidine nucleobase catabolic process	1	2	50	0.421243681653697	0.710715340297688
Aldh6a1; Dpyd;	GO:0006210~thymine catabolic process	2	3	66.6666666666667	0.196171780720678	0.710715340297688
Dpyd;	GO:0006212~uracil catabolic process	1	2	50	0.421243681653697	0.710715340297688
Dpyd;	GO:0006214~thymidine catabolic process	1	1	100	0.30550820368273	0.710715340297688
Ctps2;	GO:0006221~pyrimidine nucleotide biosynthetic process	1	7	14.2857142857143	0.767410816728321	0.858536017841341
Nme3; Nme5;	GO:0006228~UTP biosynthetic process	2	9	22.2222222222222	0.569251135995488	0.770260877596035
Tbpl1;	GO:0006235~dTTP biosynthetic process	1	3	33.3333333333333	0.51769575940811	0.732449331651959
Ctps2; Nme3; Nme5;	GO:0006241~CTP biosynthetic process	3	10	30	0.371801194251546	0.710715340297688
Dctpp1;	GO:0006253~dCTP catabolic process	1	1	100	0.30550820368273	0.710715340297688
Dnase2a;	GO:0006259~DNA metabolic process	1	20	5	0.978280585417279	0.991404825337891
Dtd1; Gins3; Mcm9; Nasp; Nfib; Pclaf; Pold1; Poln; Repin1; Rrm2b;	GO:0006260~DNA replication	10	119	8.40336134453782	0.999032946404348	1
Pold1; Poln;	GO:0006261~DNA-dependent DNA replication	2	17	11.7647058823529	0.849772091684583	0.908560498027449
Dnaja3; Rrm2b;	GO:0006264~mitochondrial DNA replication	2	9	22.2222222222222	0.569251135995488	0.770260877596035
Mcm9;	GO:0006270~DNA replication initiation	1	26	3.84615384615385	0.992732332171227	1
Smc3;	GO:0006275~regulation of DNA replication	1	15	6.66666666666667	0.945928506095191	0.970104661909171
Tert;	GO:0006278~RNA-dependent DNA biosynthetic process	1	1	100	0.30550820368273	0.710715340297688
Aplf; Ascc3; Eya1; Fancb; Herc2; Kif22; Mbd4; Mcm9; Mgmt; Nhej1; Pclaf; Pold1; Poln; Prkdc; Rad9b; Rrm2b; Sfr1; Smc3; Swsap1; Tex15; Xpc; Xrcc5;	GO:0006281~DNA repair	22	328	6.70731707317073	0.99999999861627	1
Ier3;	GO:0006282~regulation of DNA repair	1	3	33.3333333333333	0.51769575940811	0.732449331651959
Ccno; Hmga1; Hmga2;	GO:0006284~base-excision repair	3	33	9.09090909090909	0.952937789630647	0.976344309622015
Pold1;	GO:0006287~base-excision repair, gap-filling	1	5	20	0.665063961733311	0.801373199910562
Xpc;	GO:0006289~nucleotide-excision repair	1	38	2.63157894736842	0.999186920768203	1
Pold1;	GO:0006297~nucleotide-excision repair, DNA gap filling	1	5	20	0.665063961733311	0.801373199910562
Xpc;	GO:0006298~mismatch repair	1	18	5.55555555555556	0.968717165289074	0.985735569506649
Aplf; Eya1; Ggn; Nhej1; Prkdc; Xrcc5;	GO:0006302~double-strand break repair	6	61	9.83606557377049	0.976305391955402	0.990280221686453
Nhej1; Prkdc; Xrcc5;	GO:0006303~double-strand break repair via nonhomologous end joining	3	25	12	0.868284805386559	0.918120273218105
Cyp1b1;	GO:0006304~DNA modification	1	3	33.3333333333333	0.51769575940811	0.732449331651959
Dnmt3a; Mbd4; Meg3;	GO:0006306~DNA methylation	3	21	14.2857142857143	0.788179300321636	0.875156245948061
Ascc3; Mgmt;	GO:0006307~DNA dealkylation involved in DNA repair	2	6	33.3333333333333	0.39523428157182	0.710715340297688
Dnase2a; Endog;	GO:0006308~DNA catabolic process	2	9	22.2222222222222	0.569251135995488	0.770260877596035
Dnase2a; Endog;	GO:0006309~apoptotic DNA fragmentation	2	7	28.5714285714286	0.457256652896068	0.732449331651959
Swsap1; Xrcc5;	GO:0006310~DNA recombination	2	80	2.5	0.999994510865902	1
Prdm9;	GO:0006311~meiotic gene conversion	1	4	25	0.598076754079972	0.770260877596035
Hdac4; Hdac7; Hdac9; Smarca2;	GO:0006325~chromatin organization	4	42	9.52380952380952	0.96064826092074	0.981122058569925
Chd3;	GO:0006333~chromatin assembly or disassembly	1	8	12.5	0.806180087207351	0.878019221858759
H1f0; H2afy2; Hist1h1c; Hist1h1d; Hist1h2bc; Hist1h2be; Hist1h2bg; Hist1h2bj; Hist1h3d; Hist1h3g; Hist1h4h; Hist1h4k; Hist1h4n; Nap1l3; Nasp; Smarca2; Sox9; Tspyl1;	GO:0006334~nucleosome assembly	18	94	19.1489361702128	0.606184876571836	0.779893065080562
Hist1h3d; Hist1h3g; Hist1h4h; Hist1h4k; Hist1h4n; Nasp;	GO:0006335~DNA replication-dependent nucleosome assembly	6	31	19.3548387096774	0.597411359121185	0.770260877596035
Hist1h4h; Hist1h4k; Hist1h4n; Nasp;	GO:0006336~DNA replication-independent nucleosome assembly	4	23	17.3913043478261	0.680832222151736	0.816092033786704
Cebpg; Hist3h2a;	GO:0006337~nucleosome disassembly	2	14	14.2857142857143	0.772821022492914	0.860973545881468
Cebpg; Gata3; Hdac4; Men1; Msl3l2; Myb; Npm2; Riox2; Satb2; Smarca1; Smarca2; Sox9; Trp63;	GO:0006338~chromatin remodeling	13	78	16.6666666666667	0.769357860961458	0.860569724914235
H2afj; H2afy2; Hist1h2ae; Hist1h2af; Hist1h2ag; Hist1h2ai; Hist3h2a; Msl3l2;	GO:0006342~chromatin silencing	8	58	13.7931034482759	0.879743404339971	0.927650912823895
Dnmt3a;	GO:0006346~methylation-dependent chromatin silencing	1	9	11.1111111111111	0.83848830230303	0.898949071566149
Airn; Dnmt3a;	GO:0006349~regulation of gene expression by genetic imprinting	2	17	11.7647058823529	0.849772091684583	0.908560498027449
Aff3; Ahr; Ahrr; Akna; Ar; Arhgap22; Arid3a; Arid3b; Arnt2; Arrb1; Ascc3; Asxl3; Atf3; Atf4; Atf5; Atf6; Atf7ip2; Atoh8; Atxn1; Bcl3; Bend5; Bend6; Bhlhe22; Bnc1; Bnc2; Btg2; Carf; Casz1; Cavin4; Ccdc85b; Ccnd1; Cdkn2a; Cebpa; Cebpd; Cebpg; Churc1; Cited2; Commd6; Cry1; Csnk2a2; Csrnp1; Ctnnd2; Cux1; Dach2; Dbp; Ddit3; Dlx2; Dmrtb1; Dnmt3a; Ebf1; Ebf4; Ehf; Eid2; Elf4; Elk3; Epas1; Erg; Esf1; Esr…	GO:0006351~transcription, DNA-templated	328	1851	17.720151269584	0.984513180534342	0.99583451143595
Tbpl1;	GO:0006352~DNA-templated transcription, initiation	1	17	5.88235294117647	0.962456898257259	0.98161466839559
5430403G16Rik; 9130023H24Rik; Abcg1; Acvr1b; Acvrl1; Adora2a; Aff3; Ahr; Ahrr; Akna; Apbb2; Ar; Arhgap22; Arid3a; Arid3b; Arnt2; Arrb1; Ascc3; Asxl3; Atf3; Atf4; Atf5; Atf6; Atf7ip2; Atoh8; Atxn1; AW146154; Bcl3; Bend5; Bend6; Bhlhe22; Bmyc; Bnc1; Bnc2; Btg2; Carf; Carhsp1; Casz1; Cavin4; Ccdc85b; Ccnd1; Cdkn2a; Cebpa; Cebpd; Cebpg; Celsr2; Churc1; Cited2; Commd6; Creg1; Cry1; Csdc2; Csnk2a2; Csr…	GO:0006355~regulation of transcription, DNA-templated	388	2074	18.7078109932498	0.902512706758168	0.941230176877432
Bnc1;	GO:0006356~regulation of transcription from RNA polymerase I promoter	1	3	33.3333333333333	0.51769575940811	0.732449331651959
Ahr; Ankrd1; Ar; Atf3; Atf4; Atf5; Atp2b4; Bnc1; Cebpa; Cebpd; Cebpg; Cited2; Dbp; Dlx2; Ecm1; Ehf; Elk3; Epop; Erg; Esx1; Ets1; Etv1; Etv5; Fhl2; Foxo1; Foxo6; Fubp1; Gata3; Gata4; Glis1; Glis2; Gm20517; Hey2; Hhex; Hist1h1c; Hist1h1d; Hsf2; Hsf4; Inhba; Jdp2; Klf4; Lmx1b; Lpin1; Mafb; Mamld1; Med12l; Meis1; Mkl1; Nfatc1; Nfe2l3; Nkx6-1; Notch1; Npas3; Nrip1; Nupr1; Nupr1l; Otx1; Pax6; Pbx4; Pit…	GO:0006357~regulation of transcription from RNA polymerase II promoter	82	391	20.9718670076726	0.36479975254217	0.710715340297688
Cebpa;	GO:0006360~transcription from RNA polymerase I promoter	1	5	20	0.665063961733311	0.801373199910562
Lipe;	GO:0006361~transcription initiation from RNA polymerase I promoter	1	4	25	0.598076754079972	0.770260877596035
Lipe;	GO:0006363~termination of RNA polymerase I transcription	1	4	25	0.598076754079972	0.770260877596035
Cdkn2a; Ddx51; Dis3; Exosc5; Mphosph6; Rnasel; Rps6; Samd15; Sbds; Tfb1m; Utp14b; Utp4;	GO:0006364~rRNA processing	12	128	9.375	0.998139549470975	1
Ahr; Arrb1; Ehf; Esr1; Ets1; Etv1; Gata4; Hivep2; Hivep3; Jun; Klf4; Lmo4; Msx2; Nfat5; Nkx6-1; Pax6; Polr2c; Rbmx; Srf; Zfp217;	GO:0006366~transcription from RNA polymerase II promoter	20	135	14.8148148148148	0.918142948625803	0.953648866489393
Taf7l;	GO:0006367~transcription initiation from RNA polymerase II promoter	1	32	3.125	0.997568785147095	1
Cmtr2;	GO:0006370~7-methylguanosine mRNA capping	1	7	14.2857142857143	0.767410816728321	0.858536017841341
Celf2; Celf4; Nol3; Rbmx;	GO:0006376~mRNA splice site selection	4	15	26.6666666666667	0.392866526408869	0.710715340297688
Aplp1; Cpsf4l;	GO:0006378~mRNA polyadenylation	2	29	6.89655172413793	0.974758318550434	0.989464364502353
Adarb1;	GO:0006382~adenosine to inosine editing	1	4	25	0.598076754079972	0.770260877596035
Trpt1;	GO:0006388~tRNA splicing, via endonucleolytic cleavage and ligation	1	10	10	0.865412018933784	0.916601917334701
Ppargc1b; Slc25a33;	GO:0006390~transcription from mitochondrial promoter	2	10	20	0.61861128315187	0.786218232603435
Adarb1; Larp6; Tmtc1;	GO:0006396~RNA processing	3	71	4.22535211267606	0.999830890929151	1
Adarb1; Aff2; Alyref2; Apobec1; Cdc40; Celf2; Celf4; Cmtr2; Cpeb1; Csdc2; Esrp2; Fmr1; Gemin8; Lgals3; Mbnl2; Nol3; Rbfox1; Rbm11; Rbm38; Rbm4b; Rbmx; Rnasel; Rsrc1; Sf3b5; Smndc1; Usb1; Zfp36l1;	GO:0006397~mRNA processing	27	319	8.46394984326019	0.999999617801833	1
Zfp473;	GO:0006398~mRNA 3'-end processing by stem-loop binding and cleavage	1	5	20	0.665063961733311	0.801373199910562
Dtd1;	GO:0006399~tRNA metabolic process	1	2	50	0.421243681653697	0.710715340297688
Aars; Adat2;	GO:0006400~tRNA modification	2	15	13.3333333333333	0.80167773753225	0.878019221858759
Dis3; Exosc5;	GO:0006401~RNA catabolic process	2	15	13.3333333333333	0.80167773753225	0.878019221858759
Ago4; Zc3h12d; Zfp36; Zfp36l1;	GO:0006402~mRNA catabolic process	4	24	16.6666666666667	0.709238514927948	0.830911916013616
Ranbp2; Ranbp3l;	GO:0006405~RNA export from nucleus	2	17	11.7647058823529	0.849772091684583	0.908560498027449
Ddx25; Hhex; Nxf3; Rbmx2;	GO:0006406~mRNA export from nucleus	4	34	11.7647058823529	0.897981804214592	0.937973466814081
Aars; Dars2; Eif3a; Eif4g3; Gatb; Gspt2; Hbs1l; Mrpl33; Mrps6; Mtrf1l; mt-Rnr1; mt-Rnr2; mt-Ta; mt-Tc; mt-Te; mt-Th; mt-Ti; mt-Tl1; mt-Tl2; mt-Tm; mt-Tn; mt-Tp; mt-Tq; mt-Ts2; mt-Tt; mt-Tw; mt-Ty; Nars; Qrsl1; Rmnd1; Rpl22l1;	GO:0006412~translation	31	291	10.6529209621993	0.999898738750161	1
Eif3a; Eif4g3;	GO:0006413~translational initiation	2	54	3.7037037037037	0.99955437954452	1
Eef2k; Hbs1l; mt-Ta; mt-Tc; mt-Te; mt-Th; mt-Ti; mt-Tl1; mt-Tl2; mt-Tm; mt-Tn; mt-Tp; mt-Tq; mt-Ts2; mt-Tt; mt-Tw; mt-Ty;	GO:0006414~translational elongation	17	45	37.7777777777778	0.0224489214597446	0.710715340297688
Mtrf1l;	GO:0006415~translational termination	1	6	16.6666666666667	0.720888749833762	0.830911916013616
Aco1; Ago4; Aplp1; Cpeb1; Cpeb2; Dapk1; Ddx25; Dnajc3; Eif4ebp1; Eif4g3; Fam129a; Fmr1; Igf1; Igf2bp2; Igf2bp3; Kbtbd8; Klhl25; Larp6; Mif4gd; Mknk2; Neurl1a; Ppp1r15a; Rbm4b; Rgs2; Samd4; Tnrc6a; Zfp36l1;	GO:0006417~regulation of translation	27	126	21.4285714285714	0.404666898312937	0.710715340297688
Dars2; Nars;	GO:0006418~tRNA aminoacylation for protein translation	2	33	6.06060606060606	0.986483494104671	0.996713071484542
Aars;	GO:0006419~alanyl-tRNA aminoacylation	1	3	33.3333333333333	0.51769575940811	0.732449331651959
Nars;	GO:0006421~asparaginyl-tRNA aminoacylation	1	2	50	0.421243681653697	0.710715340297688
Eif4ebp1; Klhl25;	GO:0006446~regulation of translational initiation	2	18	11.1111111111111	0.869602282500078	0.918120273218105
Cct6b; Cryab; Dnaja3; Dnaja4; Ero1l; Erp29; Hspa4l; Hspa9; Pdia4; Pdia6; Ranbp2;	GO:0006457~protein folding	11	99	11.1111111111111	0.982931660215129	0.994729229518836
Cct6b;	GO:0006458~'de novo' protein folding	1	14	7.14285714285714	0.935109288370049	0.96375722881524
Add2; Cd74; Dlgap2; Dmtn; Epb41; Fga; Gch1; Gchfr; Ggn; Nupr1; Pard6b; Shank1; Slc2a1; Sox9; Tap2;	GO:0006461~protein complex assembly	15	74	20.2702702702703	0.524928346697719	0.742366818971021
Ero1l; Hlcs; Lipt2; Loxl2; Pcmt1; Ttll13; Uevld;	GO:0006464~cellular protein modification process	7	45	15.5555555555556	0.785734141347592	0.873606261979021
Arxes1; Cln5; Pcsk5;	GO:0006465~signal peptide processing	3	11	27.2727272727273	0.420407932989147	0.710715340297688
Aatk; Acvr1b; Acvrl1; Adck1; Adm2; Akt3; Axl; Bmpr1b; Bmx; Camk2b; Camk4; Camkk2; Ccnd1; Cdc42bpg; Cdk15; Cdk18; Cdk19; Cdk6; Cdkl3; Csnk2a2; Dapk1; Dclk1; Dclk2; Ddr1; Dmpk; Dyrk1b; Dyrk3; E030030I06Rik; Eef2k; Epha1; Epha2; Epha4; Epha7; Ephb6; Fam20c; Fes; Fgfr3; Flt1; Flt4; Fnip2; Frk; Fyn; Gas6; Hunk; Igfbp3; Ip6k3; Irak3; Itk; Kdr; Ksr1; Lama1; Lats1; Lats2; Lmtk3; Lyn; Map2k6; Map3k20; Map…	GO:0006468~protein phosphorylation	137	565	24.2477876106195	0.0241850996257919	0.710715340297688
Adora2a; Aspn; Cav3; Cdkn2a; Chp1; Cish; Dnaja3; Dnajc3; Epha1; Fabp4; Flrt2; Gadd45a; Gp1ba; Il6; Lrrc4c; Pkia; Podn; Ppm1e; Ppm1f; Ppp1r1b; Prex1; Prex2; Prkag2; Rb1; Rgn; Rtn4r; Rtn4rl1; Rtn4rl2; Socs2; Socs3; Trib3; Ubash3b;	GO:0006469~negative regulation of protein kinase activity	32	101	31.6831683168317	0.0179072903709121	0.710715340297688
Dusp1; Dusp15; Dusp18; Dusp2; Dusp22; Dusp23; Dusp27; Dusp6; Dusp9; Eya1; Mtm1; Phlpp1; Ppm1e; Ppm1f; Ppp6c; Ptp4a3; Ptpn18; Ptpn22; Ptpn3; Ptprd; Ptpre; Ptprj; Ptprk; Ptprm; Ptprn; Ptprq; Ptprv;	GO:0006470~protein dephosphorylation	27	135	20	0.532466678590249	0.752708095519874
Parp10;	GO:0006471~protein ADP-ribosylation	1	18	5.55555555555556	0.968717165289074	0.985735569506649
Fcor; Naa10; Nupr1;	GO:0006473~protein acetylation	3	9	33.3333333333333	0.322450400213573	0.710715340297688
Naa10;	GO:0006474~N-terminal protein amino acid acetylation	1	10	10	0.865412018933784	0.916601917334701
Ehhadh; Naa10;	GO:0006475~internal protein amino acid acetylation	2	7	28.5714285714286	0.457256652896068	0.732449331651959
Hdac4;	GO:0006476~protein deacetylation	1	12	8.33333333333333	0.906545333183522	0.942926056267246
Tpst2;	GO:0006478~peptidyl-tyrosine sulfation	1	2	50	0.421243681653697	0.710715340297688
Btg2; Irf4; Mtr; Pcmt1;	GO:0006479~protein methylation	4	27	14.8148148148148	0.783212162424487	0.871133835330699
B3galt1; B3galt2; B3galt4; B3gnt2; B3gnt4; B3gnt9; B4galnt2; Fut9; St6galnac2; St8sia4;	GO:0006486~protein glycosylation	10	70	14.2857142857143	0.878078102508436	0.926481584161048
Entpd5; Fut8; Gfpt2; Mgat4a; Mgat5; Pmm2;	GO:0006487~protein N-linked glycosylation	6	33	18.1818181818182	0.65101247524162	0.801373199910562
Fut8; Man1c1; Man2a1; Man2a2; St8sia4;	GO:0006491~N-glycan processing	5	16	31.25	0.264763648937837	0.710715340297688
C1galt1c1; Galnt2; Galnt7; Pomgnt2; Tet1; Tet3;	GO:0006493~protein O-linked glycosylation	6	27	22.2222222222222	0.478646604234491	0.732449331651959
Abca1; Porcn;	GO:0006497~protein lipidation	2	11	18.1818181818182	0.663485844770118	0.801373199910562
Mppe1; Pigc; Pigg; Pigl; Pigo;	GO:0006506~GPI anchor biosynthetic process	5	31	16.1290322580645	0.739339663565742	0.845307005283553
2010111I01Rik; 4930486L24Rik; Adam11; Adam12; Adam19; Adam22; Adam23; Adam5; Adam8; Adamts1; Adamts12; Adamts15; Adamts16; Adamts2; Adamts20; Adamts7; Adamts9; Aga; Anpep; Bace2; Bmp1; C1s1; Capn10; Capn6; Casp1; Casp12; Casp4; Cfb; Cfi; Clca4a; Cpa2; Cpa6; Cpm; Cpq; Cpxm1; Ctsa; Ctsb; Ctsc; Ctsf; Ctsh; Ctsl; Desi1; Dnpep; Dpep1; Dpep2; Dpp3; Dpp7; Ece1; Ece2; Enpep; Ermp1; F12; Fap; Ggt1; Ggt5; …	GO:0006508~proteolysis	105	582	18.0412371134021	0.849933689787335	0.908587435030242
Adam19; Bace2; Rbmx; Sppl2a;	GO:0006509~membrane protein ectodomain proteolysis	4	19	21.0526315789474	0.548745231783334	0.770260877596035
Cacul1; Cul9; Fbxo2; Lnx1; Ranbp2; Ranbp3l; Smurf2; Uchl1; Usp13; Usp18; Usp20;	GO:0006511~ubiquitin-dependent protein catabolic process	11	153	7.18954248366013	0.999956805345796	1
Kbtbd8; Neurl1a; Trim25;	GO:0006513~protein monoubiquitination	3	31	9.67741935483871	0.938625325762051	0.966035737778279
Lonp1;	GO:0006515~misfolded or incompletely synthesized protein catabolic process	1	10	10	0.865412018933784	0.916601917334701
Fbxo2;	GO:0006516~glycoprotein catabolic process	1	7	14.2857142857143	0.767410816728321	0.858536017841341
Aga; Engase; Man2a1; Man2a2;	GO:0006517~protein deglycosylation	4	9	44.4444444444444	0.157947753420383	0.710715340297688
Cpm; Dnpep; Mme; Nln;	GO:0006518~peptide metabolic process	4	12	33.3333333333333	0.270740035969124	0.710715340297688
Aspg; Cln3; Ddc; Gldc; Kyat3; Sds;	GO:0006520~cellular amino acid metabolic process	6	21	28.5714285714286	0.288175270791598	0.710715340297688
Ddah1; Ddah2;	GO:0006525~arginine metabolic process	2	4	50	0.263140715813285	0.710715340297688
Ass1;	GO:0006526~arginine biosynthetic process	1	6	16.6666666666667	0.720888749833762	0.830911916013616
Ddah1; Ddah2;	GO:0006527~arginine catabolic process	2	6	33.3333333333333	0.39523428157182	0.710715340297688
Aspg; Nit2;	GO:0006528~asparagine metabolic process	2	2	100	0.131887448390477	0.710715340297688
Asns;	GO:0006529~asparagine biosynthetic process	1	2	50	0.421243681653697	0.710715340297688
Aspg;	GO:0006530~asparagine catabolic process	1	1	100	0.30550820368273	0.710715340297688
Adssl1; Ass1;	GO:0006531~aspartate metabolic process	2	6	33.3333333333333	0.39523428157182	0.710715340297688
Aldh5a1; Ggt1; Slc1a3;	GO:0006536~glutamate metabolic process	3	11	27.2727272727273	0.420407932989147	0.710715340297688
Gls2; Slc1a3;	GO:0006537~glutamate biosynthetic process	2	5	40	0.330115233130617	0.710715340297688
Aldh5a1;	GO:0006540~glutamate decarboxylation to succinate	1	2	50	0.421243681653697	0.710715340297688
Aldh5a1; Asns; Ctps2; Gfpt2; Gls2; Nit2;	GO:0006541~glutamine metabolic process	6	19	31.5789473684211	0.227828734160763	0.710715340297688
Gls2;	GO:0006543~glutamine catabolic process	1	3	33.3333333333333	0.51769575940811	0.732449331651959
Gart; Gldc;	GO:0006544~glycine metabolic process	2	8	25	0.515406151346287	0.732449331651959
Gldc;	GO:0006546~glycine catabolic process	1	2	50	0.421243681653697	0.710715340297688
Bcat2;	GO:0006549~isoleucine metabolic process	1	4	25	0.598076754079972	0.770260877596035
Acat1; Bcat2;	GO:0006550~isoleucine catabolic process	2	2	100	0.131887448390477	0.710715340297688
Bcat2;	GO:0006551~leucine metabolic process	1	2	50	0.421243681653697	0.710715340297688
Mthfr; Mtr;	GO:0006555~methionine metabolic process	2	5	40	0.330115233130617	0.710715340297688
Psph;	GO:0006563~L-serine metabolic process	1	5	20	0.665063961733311	0.801373199910562
Psph;	GO:0006564~L-serine biosynthetic process	1	4	25	0.598076754079972	0.770260877596035
Sds;	GO:0006565~L-serine catabolic process	1	2	50	0.421243681653697	0.710715340297688
Aldh6a1; Bcat2;	GO:0006573~valine metabolic process	2	5	40	0.330115233130617	0.710715340297688
Aldh6a1;	GO:0006574~valine catabolic process	1	2	50	0.421243681653697	0.710715340297688
Tph2;	GO:0006587~serotonin biosynthetic process from tryptophan	1	2	50	0.421243681653697	0.710715340297688
Moxd1;	GO:0006589~octopamine biosynthetic process	1	3	33.3333333333333	0.51769575940811	0.732449331651959
Cpq; Dio2;	GO:0006590~thyroid hormone generation	2	7	28.5714285714286	0.457256652896068	0.732449331651959
Gamt;	GO:0006601~creatine biosynthetic process	1	2	50	0.421243681653697	0.710715340297688
Akap12; Ap1s3; Erbin; Rab27a; Sorl1;	GO:0006605~protein targeting	5	35	14.2857142857143	0.819452115577521	0.891162537446835
Prickle1; Pttg1ip; Ranbp2; Ranbp3l; Six3; Txnip;	GO:0006606~protein import into nucleus	6	66	9.09090909090909	0.986698045612699	0.996713071484542
Ipo5;	GO:0006607~NLS-bearing protein import into nucleus	1	16	6.25	0.954944179130375	0.976344309622015
Ipo5;	GO:0006610~ribosomal protein import into nucleus	1	8	12.5	0.806180087207351	0.878019221858759
Chp1; Frat1; Hspa9; Ranbp17;	GO:0006611~protein export from nucleus	4	29	13.7931034482759	0.823621273427714	0.895111976228096
Dusp18; Rab3ip; Rtp4;	GO:0006612~protein targeting to membrane	3	23	13.0434782608696	0.832309474824718	0.898949071566149
Sec63;	GO:0006614~SRP-dependent cotranslational protein targeting to membrane	1	10	10	0.865412018933784	0.916601917334701
Sec63;	GO:0006620~posttranslational protein targeting to endoplasmic reticulum membrane	1	7	14.2857142857143	0.767410816728321	0.858536017841341
Grik5; Kdelr3;	GO:0006621~protein retention in ER lumen	2	6	33.3333333333333	0.39523428157182	0.710715340297688
Gcc2; Snx16; Sorl1;	GO:0006622~protein targeting to lysosome	3	11	27.2727272727273	0.420407932989147	0.710715340297688
Vti1a;	GO:0006623~protein targeting to vacuole	1	5	20	0.665063961733311	0.801373199910562
Lgmn;	GO:0006624~vacuolar protein processing	1	3	33.3333333333333	0.51769575940811	0.732449331651959
Dusp18; Gdap1; Mgarp;	GO:0006626~protein targeting to mitochondrion	3	20	15	0.762707590902676	0.858536017841341
A4galt; Abhd3; Abhd5; Acaa1b; Acacb; Acadl; Acadm; Acadsb; Acsbg1; Acsl3; Acsl4; Acsl5; Acsl6; Alms1; Alox12; Angptl8; Apob; Apobr; Apoe; Aspg; B4galnt1; Bscl2; C3; Cds1; Cds2; Cers2; Cers4; Cers5; Cers6; Ces1d; Cpt1a; Cpt1b; Cpt2; Crot; Cyb5r1; Cyp4v3; Cyp7b1; Daglb; Degs2; Dhcr7; Disp3; Ech1; Echdc2; Ehhadh; Elovl7; Enpp2; Enpp6; Ephx2; Erlin1; Fabp5; Fdxr; Gal3st1; Gba; Gdpd1; Gdpd2; Gdpd5; Gp…	GO:0006629~lipid metabolic process	128	457	28.0087527352298	0.000556338466099149	0.224057495742898
Abhd5; Acaa1b; Acacb; Acadl; Acadm; Acadsb; Acot2; Acot6; Acsbg1; Acsl3; Acsl4; Acsl5; Acsl6; Alox12; C3; Cd36; Cpt1a; Cpt1b; Cpt2; Crot; Ech1; Echdc2; Ehhadh; Elovl7; Fabp4; Hacd2; Hadh; Hpgd; Lpin2; Lpin3; Mgll; Pnpla8; Ppara; Prkag2; Ptges; Ptgs1; Ptgs2; Scd1; Scd4; Slc27a1; Slc27a3; Ucp3;	GO:0006631~fatty acid metabolic process	42	155	27.0967741935484	0.0513255986992402	0.710715340297688
Acacb; Acsl3; Elovl7; Hacd2; Lpl; Mgll; Nr1h3; Prkag2; Ptges; Ptgs1; Ptgs2; Scd1; Scd4;	GO:0006633~fatty acid biosynthetic process	13	68	19.1176470588235	0.605222005025942	0.779312541171042
Abcd2; Acadm; Acat1; Bdh2; Crot; Echdc2; Ehhadh; Hadh;	GO:0006635~fatty acid beta-oxidation	8	39	20.5128205128205	0.534306905090022	0.754989031566533
Scd1;	GO:0006636~unsaturated fatty acid biosynthetic process	1	3	33.3333333333333	0.51769575940811	0.732449331651959
Acadsb; Acot1; Acot2; Acot6; Ces1d; Ehhadh; Slc27a3;	GO:0006637~acyl-CoA metabolic process	7	31	22.5806451612903	0.451529535031002	0.732449331651959
Acsl4; Acsl6; Apobec1; Apobr; Apoc1; Apoe; Cat; Cav1; Cav3; Cd36; Cpt1a; Dbi; Gk; Insig1; Pcsk9; Pla2g16; Scd1; Slc22a4;	GO:0006641~triglyceride metabolic process	18	41	43.9024390243902	0.00608101104661796	0.597797216342302
Apob; Lpin1;	GO:0006642~triglyceride mobilization	2	6	33.3333333333333	0.39523428157182	0.710715340297688
Aspg; Enpp2; Gdpd1; Napepld; Pcsk9; Pla2g16; Pla2g2e; Plb1; Plpp2; Plppr3;	GO:0006644~phospholipid metabolic process	10	43	23.2558139534884	0.387889862247187	0.710715340297688
Slc27a1;	GO:0006646~phosphatidylethanolamine biosynthetic process	1	7	14.2857142857143	0.767410816728321	0.858536017841341
Aldh5a1;	GO:0006650~glycerophospholipid metabolic process	1	5	20	0.665063961733311	0.801373199910562
Ang; Mogat1; Mogat2;	GO:0006651~diacylglycerol biosynthetic process	3	4	75	0.0957044225199648	0.710715340297688
Abhd5; Dgka; Slc27a1;	GO:0006654~phosphatidic acid biosynthetic process	3	8	37.5	0.273103720424886	0.710715340297688
Cds1; Cds2; Slc27a1;	GO:0006655~phosphatidylglycerol biosynthetic process	3	3	100	0.0622339105354759	0.710715340297688
Fabp5; Fgf7; Slc27a1;	GO:0006656~phosphatidylcholine biosynthetic process	3	13	23.0769230769231	0.513112555895029	0.732449331651959
Serinc1; Serinc2; Serinc5;	GO:0006658~phosphatidylserine metabolic process	3	5	60	0.134758087806975	0.710715340297688
Plscr1; Slc27a1;	GO:0006659~phosphatidylserine biosynthetic process	2	4	50	0.263140715813285	0.710715340297688
Cds1; Fgf2; Plcg2; Slc27a1;	GO:0006661~phosphatidylinositol biosynthetic process	4	12	33.3333333333333	0.270740035969124	0.710715340297688
Lpcat2;	GO:0006663~platelet activating factor biosynthetic process	1	3	33.3333333333333	0.51769575940811	0.732449331651959
Kdelc1;	GO:0006664~glycolipid metabolic process	1	4	25	0.598076754079972	0.770260877596035
B4galnt1; Cers5; Gal3st1; Gba; Psap; Samd8; Serinc1; Serinc2; Serinc5; Sgms2; Smpd2; Spns2; Sptlc1; Sptlc2;	GO:0006665~sphingolipid metabolic process	14	36	38.8888888888889	0.0305490851231198	0.710715340297688
Degs2;	GO:0006667~sphinganine metabolic process	1	1	100	0.30550820368273	0.710715340297688
Cln3; Col4a3bp;	GO:0006672~ceramide metabolic process	2	14	14.2857142857143	0.772821022492914	0.860973545881468
Aldh5a1; Cln3;	GO:0006678~glucosylceramide metabolic process	2	2	100	0.131887448390477	0.710715340297688
Gba;	GO:0006680~glucosylceramide catabolic process	1	2	50	0.421243681653697	0.710715340297688
Aldh5a1; Cln3;	GO:0006681~galactosylceramide metabolic process	2	2	100	0.131887448390477	0.710715340297688
Gal3st1;	GO:0006682~galactosylceramide biosynthetic process	1	1	100	0.30550820368273	0.710715340297688
Cln3;	GO:0006684~sphingomyelin metabolic process	1	3	33.3333333333333	0.51769575940811	0.732449331651959
Smpdl3a; Smpdl3b;	GO:0006685~sphingomyelin catabolic process	2	5	40	0.330115233130617	0.710715340297688
Samd8; Sgms2; Sptlc1; Sptlc2;	GO:0006686~sphingomyelin biosynthetic process	4	6	66.6666666666667	0.0696497352342824	0.710715340297688
B4galnt1;	GO:0006687~glycosphingolipid metabolic process	1	8	12.5	0.806180087207351	0.878019221858759
Hexa;	GO:0006689~ganglioside catabolic process	1	7	14.2857142857143	0.767410816728321	0.858536017841341
Cyp4f14;	GO:0006690~icosanoid metabolic process	1	1	100	0.30550820368273	0.710715340297688
Ltc4s;	GO:0006691~leukotriene metabolic process	1	8	12.5	0.806180087207351	0.878019221858759
Hpgd; Pdpn; Ptges; Ptgr2; Ptgs1; Ptgs2;	GO:0006693~prostaglandin metabolic process	6	15	40	0.123237271755485	0.710715340297688
Cyb5r1; Dhcr7; Hmgcs2; Hsd3b7; Sdr42e1; Srd5a2; Tm7sf2;	GO:0006694~steroid biosynthetic process	7	58	12.0689655172414	0.932686227209862	0.963645565293143
Apoe; Ces1d; Cftr; Dhcr7; G6pdx; Hmgcs2; Insig1; Npc1l1; Tm7sf2;	GO:0006695~cholesterol biosynthetic process	9	29	31.0344827586207	0.170501468428781	0.710715340297688
Cyp7b1;	GO:0006699~bile acid biosynthetic process	1	11	9.09090909090909	0.887848449459412	0.928407931216506
Srd5a2;	GO:0006702~androgen biosynthetic process	1	6	16.6666666666667	0.720888749833762	0.830911916013616
Bmpr1b;	GO:0006703~estrogen biosynthetic process	1	6	16.6666666666667	0.720888749833762	0.830911916013616
Hsd11b1;	GO:0006704~glucocorticoid biosynthetic process	1	5	20	0.665063961733311	0.801373199910562
Hsd17b14; Srd5a2;	GO:0006706~steroid catabolic process	2	3	66.6666666666667	0.196171780720678	0.710715340297688
Apoe; Hsd3b7;	GO:0006707~cholesterol catabolic process	2	9	22.2222222222222	0.569251135995488	0.770260877596035
Spp1;	GO:0006710~androgen catabolic process	1	3	33.3333333333333	0.51769575940811	0.732449331651959
Ugt1a7c;	GO:0006711~estrogen catabolic process	1	2	50	0.421243681653697	0.710715340297688
Hsd11b1;	GO:0006713~glucocorticoid catabolic process	1	2	50	0.421243681653697	0.710715340297688
Anpep; Cyp1b1; Enpep; Ephx1;	GO:0006725~cellular aromatic compound metabolic process	4	7	57.1428571428571	0.0954718288828785	0.710715340297688
Gch1;	GO:0006729~tetrahydrobiopterin biosynthetic process	1	7	14.2857142857143	0.767410816728321	0.858536017841341
Aldh1l2; Car12; Car13; Car2; Car6; Car7; Car9; Mthfd1l; Mthfd2; Mthfr;	GO:0006730~one-carbon metabolic process	10	29	34.4827586206897	0.102389734127763	0.710715340297688
Gpd1; Gpd2; Idh3g;	GO:0006734~NADH metabolic process	3	13	23.0769230769231	0.513112555895029	0.732449331651959
Dcxr; G6pdx;	GO:0006739~NADP metabolic process	2	8	25	0.515406151346287	0.732449331651959
G6pdx;	GO:0006740~NADPH regeneration	1	2	50	0.421243681653697	0.710715340297688
G6pdx; Idh2;	GO:0006741~NADP biosynthetic process	2	4	50	0.263140715813285	0.710715340297688
Coq3; Coq7; Coq8a; Coq8b; Fdxr; Pdss2;	GO:0006744~ubiquinone biosynthetic process	6	15	40	0.123237271755485	0.710715340297688
Aldh5a1; Cth; G6pdx; Gdap1; Gdap1l1; Ggt1; Gpx3; Gstm4; Gstm5; Gstm7; Gstt2; Idh1; Mgst1; Nat8;	GO:0006749~glutathione metabolic process	14	44	31.8181818181818	0.0920884185453752	0.710715340297688
Ggt1; Ggt5; Ggt7; Mgst2;	GO:0006750~glutathione biosynthetic process	4	9	44.4444444444444	0.157947753420383	0.710715340297688
Chac1; Ggt1; Ggt5; Ggt7;	GO:0006751~glutathione catabolic process	4	6	66.6666666666667	0.0696497352342824	0.710715340297688
Ldhd; mt-Atp6; mt-Atp8; Uqcc3;	GO:0006754~ATP biosynthetic process	4	23	17.3913043478261	0.680832222151736	0.816092033786704
Mthfd1l;	GO:0006760~folic acid-containing compound metabolic process	1	3	33.3333333333333	0.51769575940811	0.732449331651959
Rbp1;	GO:0006776~vitamin A metabolic process	1	4	25	0.598076754079972	0.770260877596035
Sptb; Uros;	GO:0006779~porphyrin-containing compound biosynthetic process	2	13	15.3846153846154	0.74035746416818	0.845307005283553
Uros;	GO:0006780~uroporphyrinogen III biosynthetic process	1	1	100	0.30550820368273	0.710715340297688
Snx3; Uros;	GO:0006783~heme biosynthetic process	2	18	11.1111111111111	0.869602282500078	0.918120273218105
Cox15;	GO:0006784~heme a biosynthetic process	1	2	50	0.421243681653697	0.710715340297688
Hmox1;	GO:0006788~heme oxidation	1	2	50	0.421243681653697	0.710715340297688
Chst2; Chst3; Chst7; Sulf1; Sulf2;	GO:0006790~sulfur compound metabolic process	5	13	38.4615384615385	0.168082573075101	0.710715340297688
Enpp1; Enpp3; G6pc3; Lhpp;	GO:0006796~phosphate-containing compound metabolic process	4	9	44.4444444444444	0.157947753420383	0.710715340297688
Cyba; Sod3;	GO:0006801~superoxide metabolic process	2	19	10.5263157894737	0.886996791070729	0.928407931216506
Ahr; Ahrr; Akr1c13; Cyp1b1; Rora;	GO:0006805~xenobiotic metabolic process	5	22	22.7272727272727	0.476310016274426	0.732449331651959
Myo1e; Nit2; Schip1; Sec63;	GO:0006807~nitrogen compound metabolic process	4	21	19.047619047619	0.618369191864537	0.786218232603435
Cyp1b1; Ddah1; Rora; Slc7a2;	GO:0006809~nitric oxide biosynthetic process	4	10	40	0.193576485547042	0.710715340297688
Abca1; Abca3; Abca8a; Abca8b; Abca9; Abcb11; Abcb1a; Abcb9; Abcc1; Abcc12; Abcc3; Abcd2; Abcg1; Abcg2; Afp; Alyref2; Ank; Ano1; Ano3; Ap1g2; Ap1s2; Ap1s3; Ap3m2; Ap5m1; Apob; Apobr; Apoc1; Apoe; Aqp1; Aqp11; Aqp2; Aqp3; Aqp5; Aqp7; Arf3; Arrb1; Astn2; Atp10a; Atp1b1; Atp1b2; Atp2a1; Atp2a3; Atp2b4; Atp6v0a4; Atp6v0c; Atp6v1c1; Atp6v1c2; Atp6v1g2; Atp8a1; Atp8b3; C330018D20Rik; Cacna1b; Cacna1c; C…	GO:0006810~transport	375	1810	20.7182320441989	0.265355273750809	0.710715340297688
Add2; Ano1; Atp1b1; Atp1b2; Atp2a1; Atp2a3; Atp2b4; Atp6v0a4; Atp6v0c; Atp6v1c1; Atp6v1c2; Atp6v1g2; Cacna1b; Cacna1c; Cacna1h; Cacna2d1; Cacna2d3; Cacnb2; Cacnb3; Cacnb4; Cacng8; Catsper3; Cftr; Clcn3; Clcn5; Clcn7; Clcnkb; Cp; Cracr2a; Fam26d; Fxyd5; Fxyd6; Gabra1; Gabra3; Gabra5; Gabrb2; Gabrb3; Glra1; Glrb; Gria1; Gria3; Gria4; Grik5; Grin2a; Hcn1; Hcn2; Hcn3; Heph; Hephl1; Itpr1; Itpr3; Kcna…	GO:0006811~ion transport	138	582	23.7113402061856	0.039583599949382	0.710715340297688
Ano1; Mmgt1; P2rx3; Panx1; Panx3; Piezo2; Pkd1l3; Slc30a3; Slc30a4; Slc30a6; Slc41a1; Trpm5; Trpv1;	GO:0006812~cation transport	13	73	17.8082191780822	0.693810107413554	0.830601927656664
Aqp1; Atp1b1; Atp1b2; Hcn1; Hcn2; Hcn3; Kcna4; Kcnab1; Kcnab3; Kcnc2; Kcnd1; Kcnf1; Kcnh2; Kcnh6; Kcnip3; Kcnip4; Kcnj14; Kcnj15; Kcnk4; Kcnma1; Kcnn4; Kcnq5; Kcnt2; Slc12a4; Slc12a5; Slc12a7; Slc12a8; Slc24a5;	GO:0006813~potassium ion transport	28	129	21.7054263565891	0.378675811092465	0.710715340297688
Atp1b1; Atp1b2; Catsper3; Hcn1; Hcn2; Hcn3; Scn1a; Scn1b; Scn2a; Scn8a; Slc22a4; Slc24a5; Slc38a3; Slc38a7; Slc4a4; Slc4a7; Slc5a3; Slc5a7; Slc6a15; Slc8a3;	GO:0006814~sodium ion transport	20	124	16.1290322580645	0.843598676846363	0.903700673282988
Atp2a1; Atp2a3; Atp2b4; Cacna1b; Cacna1c; Cacna1h; Cacna2d1; Cacna2d3; Cacnb2; Cacnb3; Cacnb4; Cacng8; Calcrl; Camk2b; Catsper3; Cav1; Ccl5; Cracr2a; Gja4; Grin2a; Itpr1; Itpr3; Kcnn4; Mcu; Mcub; Micu1; Myb; Nfatc1; Panx1; Pkd1l3; Ramp1; Ramp2; Ramp3; Ryr1; Slc24a5; Slc8a3; Tmem37; Tpcn1; Trpc1; Trpv1; Trpv2; Trpv4; Trpv6;	GO:0006816~calcium ion transport	43	140	30.7142857142857	0.0106163762156521	0.710715340297688
Ank;	GO:0006817~phosphate ion transport	1	9	11.1111111111111	0.83848830230303	0.898949071566149
Glra1; Kcnn4; Slc17a9; Slc26a6; Slc26a7; Slc4a4; Slc4a7;	GO:0006820~anion transport	7	22	31.8181818181818	0.197607334754622	0.710715340297688
Ano1; Cftr; Clca3a1; Clca3a2; Clca4a; Clcn3; Clcn5; Clcn7; Clcnkb; Gabra1; Gabra3; Gabra5; Gabrb2; Gabrb3; Glra1; Glrb; Slc12a5; Slc26a1; Slc26a6; Slc26a7; Ttyh1; Ttyh3; Wnk4;	GO:0006821~chloride transport	23	80	28.75	0.0822915431653838	0.710715340297688
Mmgt1;	GO:0006824~cobalt ion transport	1	6	16.6666666666667	0.720888749833762	0.830911916013616
Cp; Heph; Hephl1; Mmgt1;	GO:0006825~copper ion transport	4	14	28.5714285714286	0.351993928169233	0.710715340297688
B2m; Heph; Slc39a14;	GO:0006826~iron ion transport	3	13	23.0769230769231	0.513112555895029	0.732449331651959
Trpc1;	GO:0006828~manganese ion transport	1	15	6.66666666666667	0.945928506095191	0.970104661909171
Slc30a3; Slc30a4; Slc30a6; Slc39a10; Slc39a11; Slc39a14; Slc39a5; Slc39a8;	GO:0006829~zinc II ion transport	8	26	30.7692307692308	0.194629427572515	0.710715340297688
Aqp1; Aqp11; Aqp2; Aqp3; Aqp5; Aqp7; Cftr; Mylk2; Pdpn; Slc14a1;	GO:0006833~water transport	10	16	62.5	0.00653497452438612	0.604575907040777
Slc25a21;	GO:0006835~dicarboxylic acid transport	1	2	50	0.421243681653697	0.710715340297688
Ica1; Rims2; Slc18a2; Slc6a12; Slc6a15; Slc6a17; Slc6a2; Slc6a7; Slc6a9;	GO:0006836~neurotransmitter transport	9	45	20	0.556389991807315	0.770260877596035
Nptx1; Slc25a1; Slc25a14; Slc25a21; Slc25a23; Slc25a30; Slc25a33; Slc25a34; Slc25a35; Slc25a37; Slc25a43; Slc25a45; Slc25a48; Ucp2; Ucp3;	GO:0006839~mitochondrial transport	15	53	28.3018867924528	0.150950747817746	0.710715340297688
Slc25a1;	GO:0006843~mitochondrial citrate transport	1	1	100	0.30550820368273	0.710715340297688
Mcu; Mcub; Micu1; Micu2; Slc25a23; Slc8a3;	GO:0006851~mitochondrial calcium ion transmembrane transport	6	12	50	0.0651484239966286	0.710715340297688
Abcb1a; Abcc1; Abcc3; Abcc4; Abcg2;	GO:0006855~drug transmembrane transport	5	15	33.3333333333333	0.23106689246587	0.710715340297688
Cdh17; Slco3a1;	GO:0006857~oligopeptide transport	2	7	28.5714285714286	0.457256652896068	0.732449331651959
Slc25a33;	GO:0006864~pyrimidine nucleotide transport	1	2	50	0.421243681653697	0.710715340297688
Cln3; Pdpn; Slc38a3; Slc38a7; Slc3a1; Slc43a1; Slc6a15; Slc6a7; Slc6a9; Slc7a1; Slc7a11; Slc7a2; Slc7a3; Slc7a5; Slc7a8; Xk;	GO:0006865~amino acid transport	16	43	37.2093023255814	0.0290113566408111	0.710715340297688
Slc38a3;	GO:0006867~asparagine transport	1	1	100	0.30550820368273	0.710715340297688
Slc38a3;	GO:0006868~glutamine transport	1	2	50	0.421243681653697	0.710715340297688
Abca3; Abca8a; Abca8b; Abca9; Abcg1; Ano3; Apob; Apobr; Apoc1; Apoe; Atp10a; Atp8a1; Atp8b3; Col4a3bp; Esyt2; Lrp10; Osbp2; Pctp; Pitpnc1; Plekha8; Pltp; Prelid3a; Slc27a1; Sorl1; Spns2; Stard6; Vldlr;	GO:0006869~lipid transport	27	99	27.2727272727273	0.0963267418542854	0.710715340297688
Ank2; Apoe; Atp1b1; Atp2b4; Cacna1c; Cacnb4; Cav1; Ccl5; Dmpk; Inpp4b; Itgav; Itgb3; Pth1r; Pygm; Rgn; Ryr1; S100b; Slc24a5; Slc8a3; Stc1; Stc2; Tnni3; Trpv4; Xk;	GO:0006874~cellular calcium ion homeostasis	24	95	25.2631578947368	0.181277863146152	0.710715340297688
Mt1;	GO:0006875~cellular metal ion homeostasis	1	6	16.6666666666667	0.720888749833762	0.830911916013616
Aco1; Cp; Erfe; Heph; Hmox1; Meltf; Scara5;	GO:0006879~cellular iron ion homeostasis	7	38	18.4210526315789	0.640738701277467	0.801373199910562
Ftl1;	GO:0006880~intracellular sequestering of iron ion	1	10	10	0.865412018933784	0.916601917334701
Mt1; Mt2; Slc39a10; Slc39a14; Slc39a5; Slc39a8;	GO:0006882~cellular zinc ion homeostasis	6	17	35.2941176470588	0.172240391517916	0.710715340297688
Agt; Agtr2; Atp1b1; Atp1b2; Nr3c2;	GO:0006883~cellular sodium ion homeostasis	5	15	33.3333333333333	0.23106689246587	0.710715340297688
Aqp1; Aqp2; Kcnn4; Slc12a7;	GO:0006884~cell volume homeostasis	4	10	40	0.193576485547042	0.710715340297688
Atp6v0a4; Car12; Car2; Edn1; Pdk2; Pdk4; Slc4a4;	GO:0006885~regulation of pH	7	25	28	0.277464826088954	0.710715340297688
Acd; Ap1g2; Ap1s2; Ap1s3; Ap3m2; Cd74; Erp29; Grtp1; Hid1; Ipo5; Kcnip3; Myo7a; Ramp1; Ramp2; Ramp3; Ranbp17; Rims2; Scg5; Sgsm1; Snx9; Stx7; Syndig1; Sytl4; Sytl5; Tbc1d2; Tbc1d2b; Tbc1d8; Tbc1d9; Tom1l1; Vps26a; Vti1a;	GO:0006886~intracellular protein transport	31	219	14.1552511415525	0.974990378696399	0.989549125780393
Ccl5; Exoc3l; Exoc3l4; Exoc5; Lin7a; Lin7b; Lin7c; Myh10; Nkd2; Rab27a; Rapgef4; Rims2; Scamp5; Scrn1; Slc17a9; Stxbp2; Stxbp5; Stxbp6; Syt17; Syt3; Syt8; Sytl4; Sytl5; Unc13a; Unc13c; Vamp1;	GO:0006887~exocytosis	26	103	25.2427184466019	0.170612690065077	0.710715340297688
Ergic1; Erp29; Mppe1; Vti1a;	GO:0006888~ER to Golgi vesicle-mediated transport	4	68	5.88235294117647	0.998826811601708	1
Arf3; Dnajc28; Rab6b;	GO:0006890~retrograde vesicle-mediated transport, Golgi to ER	3	31	9.67741935483871	0.938625325762051	0.966035737778279
Cux1; Gabarapl2; Rab6b; Vti1a;	GO:0006891~intra-Golgi vesicle-mediated transport	4	22	18.1818181818182	0.65053263609582	0.801373199910562
Myo1b; Plcb3; Sorl1;	GO:0006892~post-Golgi vesicle-mediated transport	3	9	33.3333333333333	0.322450400213573	0.710715340297688
Exoc5; Steap2; Stxbp6;	GO:0006893~Golgi to plasma membrane transport	3	16	18.75	0.635602783427614	0.801373199910562
Slc30a6; Sort1; Tgoln1;	GO:0006895~Golgi to endosome transport	3	15	20	0.597276006003602	0.770260877596035
Vti1a;	GO:0006896~Golgi to vacuole transport	1	7	14.2857142857143	0.767410816728321	0.858536017841341
Aplp1; Arc; Arhgap27; Arrb1; Cav1; Cav3; Clcn5; Cln3; Dab2; Dnm1; Dnm3; Ehbp1; Esyt2; Flot1; Hip1r; Itsn1; Ldlrap1; Lrp11; Lrp4; Lrp5; March3; Mrc1; Mrc2; Myo1e; Necap1; Ophn1; Pla2r1; Pstpip1; Rin1; Rinl; Rufy1; Scara5; Sgip1; Sh3gl3; Sh3kbp1; Snx10; Snx3; Snx7; Snx9; Sorl1; Sort1; Steap2; Tnk2; Usp20; Vldlr;	GO:0006897~endocytosis	45	175	25.7142857142857	0.0797781492975728	0.710715340297688
Adrb2; Apoe; Arhgap27; Cd14; Cln3; Cxcl16; Dab2; Dnm1; Hip1r; Ldlrap1; Mrc1; Pla2r1; Pld2; Reps1; Scara5; Snx9; Vldlr; Wasf1;	GO:0006898~receptor-mediated endocytosis	18	51	35.2941176470588	0.0311616652393226	0.710715340297688
Map4k2;	GO:0006903~vesicle targeting	1	6	16.6666666666667	0.720888749833762	0.830911916013616
Cftr; Rab15; Rab37; Stxbp2;	GO:0006904~vesicle docking involved in exocytosis	4	27	14.8148148148148	0.783212162424487	0.871133835330699
Doc2b; Doc2g; Stx7; Syt17; Syt3; Syt8; Sytl4; Sytl5;	GO:0006906~vesicle fusion	8	47	17.0212765957447	0.717726049363108	0.830911916013616
Dab2; Ehd4;	GO:0006907~pinocytosis	2	4	50	0.263140715813285	0.710715340297688
Axl; Elmo3; Gas6; Gata2; Megf10; Myo7a; Prtn3;	GO:0006909~phagocytosis	7	52	13.4615384615385	0.881841573227929	0.928407931216506
Cd36; Colec12; Mfge8; Sirpa;	GO:0006910~phagocytosis, recognition	4	143	2.7972027972028	0.999999990030229	1
Abca1; Aif1; Clcn3; Mfge8; Sirpa; Trem2;	GO:0006911~phagocytosis, engulfment	6	151	3.97350993377483	0.999999900938226	1
Camk4; Ranbp17; Rsrc1;	GO:0006913~nucleocytoplasmic transport	3	30	10	0.930043536236302	0.961314560486531
1600014C10Rik; Atg2a; Atg5; Dap; Dram1; Eva1a; Foxo1; Gabarapl2; Gopc; Irgm1; Map1lc3a; Ptpn22; Srpx; Stbd1; Tm9sf1; Tmem74; Trp53inp1; Usp13; Vti1a;	GO:0006914~autophagy	19	148	12.8378378378378	0.978333814960131	0.991404825337891
1600014C10Rik; Aatk; Adamtsl4; Adrb1; Aen; Aim2; Aldoc; Aplp1; Aqp2; Atg5; Bmf; Bmx; Bok; Card14; Casp1; Casp12; Cd27; Cdip1; Cdkn2a; Chac1; Chil1; Ciapin1; Comp; Csnk2a2; Csrnp1; Cyfip2; Dab2; Dap; Dapk1; Ddias; Ddit3; Ddit4; Dnaja3; Dnase2a; Dram1; Ece1; Edar; Egln3; Elmo3; Epb41l3; Epha2; Epha7; Ero1l; Eva1a; Faim2; Fap; Fas; Fgfr3; Foxo1; G0s2; Gas2; Gdf6; Ghitm; Gja1; Gper1; Hip1r; Hmox1; Ht…	GO:0006915~apoptotic process	139	559	24.865831842576	0.012466278027662	0.710715340297688
Bok; Cdkn2a; Dap; Dnaja3; F2r; F3; Hip1r; Mtch1; Nlrp3; Pidd1; Pmaip1; Pparg; Tnfsf15;	GO:0006919~activation of cysteine-type endopeptidase activity involved in apoptotic process	13	66	19.6969696969697	0.56670341922685	0.770260877596035
Bok;	GO:0006921~cellular component disassembly involved in execution phase of apoptosis	1	1	100	0.30550820368273	0.710715340297688
Dnaja3; Fas; Rps6;	GO:0006924~activation-induced cell death of T cells	3	6	50	0.178155981936941	0.710715340297688
Fas;	GO:0006925~inflammatory cell apoptotic process	1	3	33.3333333333333	0.51769575940811	0.732449331651959
Alox12; Cd9; Pdpn; Pxn; Sirpa;	GO:0006928~movement of cell or subcellular component	5	21	23.8095238095238	0.441470248592391	0.732449331651959
Itga2;	GO:0006929~substrate-dependent cell migration	1	6	16.6666666666667	0.720888749833762	0.830911916013616
Myh10; Ntn1;	GO:0006930~substrate-dependent cell migration, cell extension	2	7	28.5714285714286	0.457256652896068	0.732449331651959
Epb41l5; Tnfrsf12a;	GO:0006931~substrate-dependent cell migration, cell attachment to substrate	2	2	100	0.131887448390477	0.710715340297688
Ackr3; Ccl5; Ccl6; Ccl7; Ccl9; Ccr10; Cmtm3; Cmtm4; Cxcl1; Cxcl10; Cxcl12; Cxcl16; Cxcr6; Ear2; Enpp2; Fes; Flt1; Il16; Lyn; Parva; Pdgfra; Robo2; Slit2; Styk1;	GO:0006935~chemotaxis	24	119	20.1680672268908	0.519603080656054	0.734991743523036
Acta2; Actn3; Col4a3bp; Glra1; Lmod1; Myl6b; Myom1; Myom2; Ryr1; Stac; Tbx20; Tmod2; Tnnt2; Trim63;	GO:0006936~muscle contraction	14	44	31.8181818181818	0.0920884185453752	0.710715340297688
Adra1b; Atp2a1; Mylk2; Ryr1; Tnni1; Tnni3; Tnnt1; Tnnt2;	GO:0006937~regulation of muscle contraction	8	22	36.3636363636364	0.113466778591939	0.710715340297688
Cacna1c; Chrm3; Fkbp1b; Hmcn2; Pde4d; Rock2;	GO:0006939~smooth muscle contraction	6	17	35.2941176470588	0.172240391517916	0.710715340297688
Adrb2; Cav1; Chrm2; Tnni3;	GO:0006940~regulation of smooth muscle contraction	4	12	33.3333333333333	0.270740035969124	0.710715340297688
Mylk2; Myom1; Myom2; Pgam2; Tnni3;	GO:0006941~striated muscle contraction	5	21	23.8095238095238	0.441470248592391	0.732449331651959
Atp2a1;	GO:0006942~regulation of striated muscle contraction	1	4	25	0.598076754079972	0.770260877596035
Ccng1;	GO:0006949~syncytium formation	1	3	33.3333333333333	0.51769575940811	0.732449331651959
Ahr; Bdkrb1; Gadd45a; Map4k1; Map4k4; Rcan1; Rcan2;	GO:0006950~response to stress	7	33	21.2121212121212	0.508832166364104	0.732449331651959
Cd74; Cxcl1; Cxcl10; Cxcl12; Defb25; Gm12185; Irgm1; Tap1; Tgtp2; Tlr1;	GO:0006952~defense response	10	116	8.62068965517241	0.998638049947616	1
Cd163; Fn1; Hp; Il1rn; Il6; Orm1; Orm2; Serpina3n; Sigirr; Plscr1;	GO:0006953~acute-phase response	10	29	34.4827586206897	0.102389734127763	0.710715340297688
Adam8; Ager; Agtr2; Aim2; Axl; Bdkrb1; C3; Camk4; Casp4; Ccl5; Ccl6; Ccl7; Ccl9; Cd14; Cd163; Cd27; Chil1; Chst2; Crlf2; Csf1; Cspg4; Cxcl1; Cxcl10; Cxcr6; Cyba; Ecm1; Epha2; Ephx2; F2r; Fas; Gbp5; Ggt5; Gper1; Gsdmd; Havcr2; Hdac7; Hdac9; Il17re; Il18; Il1rn; Il34; Il6; Itgav; Itgb6; Kng1; Lyn; Mecom; Mif; Naip2; Nlrp3; Pla2g7; Plp1; Pparg; Prkcz; Prkd1; Pstpip1; Ptgs1; Ptgs2; Rel; Ripk2; Rps6ka…	GO:0006954~inflammatory response	74	320	23.125	0.14297358950967	0.710715340297688
B2m; Ccl5; Ccl6; Ccl7; Ccl9; Ccr10; Cd27; Cd274; Cd36; Cd74; Cebpg; Colec12; Cxcl1; Cxcl10; Cxcl12; Eda; Enpp1; Enpp2; Enpp3; Fas; H2-DMb1; Il15; Il18; Il1rn; Il6; Il7; Lst1; Oasl1; Oasl2; Peli2; Plscr1; Ppbp; Prg4; Serpinb9; Sh2d6; Slpi; Susd2; Tinagl1; Tnfrsf1b; Tnfrsf23; Tnfsf11; Tnfsf12; Tnfsf15; Tnfsf9;	GO:0006955~immune response	44	307	14.3322475570033	0.987039574082898	0.996713071484542
C3; C4b; Cfb; Cfh; Rgcc;	GO:0006956~complement activation	5	8	62.5	0.0510745182453354	0.710715340297688
C3; Cfb; Cfh;	GO:0006957~complement activation, alternative pathway	3	10	30	0.371801194251546	0.710715340297688
C1s1; C3; C4bp; Cfi; Cr2;	GO:0006958~complement activation, classical pathway	5	160	3.125	0.999999995657274	1
Foxj1; Gata3; Mef2c; Notch1; Tnfrsf21; Traf3ip2;	GO:0006959~humoral immune response	6	51	11.7647058823529	0.930141471601214	0.961314560486531
B2m; Clec2d; Ptk2b;	GO:0006968~cellular defense response	3	17	17.6470588235294	0.671300374345219	0.807135702800272
Apobec1; Kcnma1; Plk3; Trpv4;	GO:0006970~response to osmotic stress	4	15	26.6666666666667	0.392866526408869	0.710715340297688
Itga2; Trpv4;	GO:0006971~hypotonic response	2	2	100	0.131887448390477	0.710715340297688
Aen; Aplf; Armt1; Ascc3; Bcl3; Btg2; Ccnd1; Cdkn3; D7Ertd443e; Ddias; Egln3; Eya1; Fancb; Fbxo31; Fmr1; Fnip2; Foxo1; Gadd45a; Herc2; Lyn; Mbd4; Mcm9; Men1; Mgmt; Nek6; Nfatc2; Nhej1; Npas2; Nupr1l; Pclaf; Pidd1; Plk3; Pmaip1; Pold1; Poln; Prkdc; Rnf169; Rrm2b; Sfr1; Smc3; Swsap1; Tex15; Trp63; Xpc; Xrcc5; Zfp791; Zmat3;	GO:0006974~cellular response to DNA damage stimulus	47	435	10.8045977011494	0.999995613083139	1
Cry1;	GO:0006975~DNA damage induced protein phosphorylation	1	6	16.6666666666667	0.720888749833762	0.830911916013616
Pidd1; Ptprv; Rbm38; Sox4;	GO:0006977~DNA damage response, signal transduction by p53 class mediator resulting in cell cycle arrest	4	11	36.3636363636364	0.23136883130998	0.710715340297688
Rbm38; Rps6ka6; Trp63;	GO:0006978~DNA damage response, signal transduction by p53 class mediator resulting in transcription of p21 class mediator	3	13	23.0769230769231	0.513112555895029	0.732449331651959
1600014C10Rik; Abcc1; Aldh1a1; Apoe; Cat; Coq7; Cygb; Epas1; G6pdx; Gpx3; Hmox1; Idh1; Mmp2; Mmp9; Msrb2; Msrb3; mt-Co1; Oxsr1; Prkcd; Ptgs1; Ptgs2; Pxdn; Rcan1; Rcan2; Rrm2b; Stc2; Txnip;	GO:0006979~response to oxidative stress	27	115	23.4782608695652	0.256130491739678	0.710715340297688
Ddit3;	GO:0006983~ER overload response	1	11	9.09090909090909	0.887848449459412	0.928407931216506
Atf6; Chac1; Ddit3; Dnajc3; Hspa4l; Hsph1; Manf;	GO:0006986~response to unfolded protein	7	49	14.2857142857143	0.846175257709301	0.906315065380553
Insig1;	GO:0006991~response to sterol depletion	1	2	50	0.421243681653697	0.710715340297688
Atg5; Gabarapl2; Map1lc3a;	GO:0006995~cellular response to nitrogen starvation	3	10	30	0.371801194251546	0.710715340297688
Hps3; Rab38;	GO:0006996~organelle organization	2	15	13.3333333333333	0.80167773753225	0.878019221858759
Chmp4c; Chmp7;	GO:0006997~nucleus organization	2	22	9.09090909090909	0.927077979500304	0.959041220911869
Dmpk; Lemd2; Reep3; Reep4; Syne2;	GO:0006998~nuclear envelope organization	5	21	23.8095238095238	0.441470248592391	0.732449331651959
Tert;	GO:0007004~telomere maintenance via telomerase	1	17	5.88235294117647	0.962456898257259	0.98161466839559
Adgrg6; Capn10; Cebpa; Cxadr; Dnaja3; Epas1; Lonp1; Man2a1; Mtfr2; Ppargc1a; Rab29; Rab38; Slc25a33; Tert;	GO:0007005~mitochondrion organization	14	71	19.7183098591549	0.564303344406672	0.770260877596035
A4galt; Agrn; Ank3; Cav3; Fat4; Mtss1; Mtss1l; Sptb;	GO:0007009~plasma membrane organization	8	16	50	0.0353400426499908	0.710715340297688
Ablim1; Arc; Avil; Cap2; Cnn2; Dmtn; Dst; Epb41l3; Fitm2; Fmnl3; Krt13; Map3k20; Mark1; Mast1; Mast2; Pdzd8; Pstpip2; Pxn; Rhou; Sh3kbp1; Sirpa; Sox9; Strip2; Tagln; Tnik; Vill; Wasf3; Znrf1;	GO:0007010~cytoskeleton organization	28	103	27.1844660194175	0.094066799728269	0.710715340297688
Actr3b; Akap2; Arhgap6; Avil; Bcar1; Casp4; Cav3; Coro7; Emp2; Kptn; Lmod1; Mtss1; Myo1b; Myom1; Myom2; Pdlim3; Ppargc1b; Ppp1r9a; Ptk2b; Rhof; Rnd1; Sirpa; Sorbs1; Sorbs2; Sorbs3; Srf; Tmod2; Trpv4;	GO:0007015~actin filament organization	28	90	31.1111111111111	0.0301825407846408	0.710715340297688
Epb41l3; Tln2;	GO:0007016~cytoskeletal anchoring at plasma membrane	2	6	33.3333333333333	0.39523428157182	0.710715340297688
Kif17; Map1b; Tuba1a; Tubb2a; Tubb2b; Tubb3; Tubb4a; Tubd1; Tube1; Tubg2;	GO:0007017~microtubule-based process	10	34	29.4117647058824	0.186834965770393	0.710715340297688
Casc1; Dnah10; Dnah2; Dync1li2; Kif17; Kif21a; Kif22; Kif26b; Kif27; Kif5c;	GO:0007018~microtubule-based movement	10	68	14.7058823529412	0.857938480118965	0.916262340239286
Stmn2; Stmn4;	GO:0007019~microtubule depolymerization	2	14	14.2857142857143	0.772821022492914	0.860973545881468
Tubg2;	GO:0007020~microtubule nucleation	1	15	6.66666666666667	0.945928506095191	0.970104661909171
Cryab;	GO:0007021~tubulin complex assembly	1	7	14.2857142857143	0.767410816728321	0.858536017841341
Map1a; Map1b; Map6d1; Mid1; Stmn2; Trim54;	GO:0007026~negative regulation of microtubule depolymerization	6	24	25	0.383352740161887	0.710715340297688
Atl1; Col4a3bp;	GO:0007029~endoplasmic reticulum organization	2	24	8.33333333333333	0.945878657925269	0.970104661909171
Atp8b3; Atp8b4; Coro7; Dnajc28; Hace1; Myo18a; Prkd1; Rab29;	GO:0007030~Golgi organization	8	75	10.6666666666667	0.975900055500979	0.990280221686453
Pex11a; Pex3; Pla2g16;	GO:0007031~peroxisome organization	3	21	14.2857142857143	0.788179300321636	0.875156245948061
Dnm1; Snx10;	GO:0007032~endosome organization	2	36	5.55555555555556	0.991596114212096	0.999672134066946
Fig4; Man2a1;	GO:0007033~vacuole organization	2	3	66.6666666666667	0.196171780720678	0.710715340297688
Chmp4c; Chmp7; Cln3; Ndfip2;	GO:0007034~vacuolar transport	4	16	25	0.433316434894667	0.726666861237003
Atp6v0a4; Atp6v0c; Dmxl2;	GO:0007035~vacuolar acidification	3	13	23.0769230769231	0.513112555895029	0.732449331651959
Abca1; Cln3; Cln5; Hexa; Idua; Myo7a; Tmem106b;	GO:0007040~lysosome organization	7	39	17.9487179487179	0.664515796682764	0.801373199910562
Pcsk9; Tmem106b;	GO:0007041~lysosomal transport	2	10	20	0.61861128315187	0.786218232603435
Atp6v0c; Cln3; Cln5;	GO:0007042~lysosomal lumen acidification	3	6	50	0.178155981936941	0.710715340297688
Hdac7; Trpv4;	GO:0007043~cell-cell junction assembly	2	9	22.2222222222222	0.569251135995488	0.770260877596035
Fn1; Itgb3; Tns1;	GO:0007044~cell-substrate junction assembly	3	5	60	0.134758087806975	0.710715340297688
Ahr; Anxa11; Brinp1; Brinp3; Cacul1; Ccnd1; Ccnd2; Ccnd3; Ccng1; Ccng2; Ccno; Cd2ap; Cdca3; Cdk6; Cdkn2a; Cdkn2b; Cdkn3; Cenpv; Cenpw; Cgref1; Cntrl; Csnk2a2; Ddias; Ddit3; Dusp1; Fbxl7; Fbxo31; Fign; Fsd1; Gadd45a; Gas1; Gas2; Gnai1; Gper1; Gspt2; Hace1; Haus7; Hmcn1; Hmga2; Katna1; Klhl42; Klhl9; Lats1; Lats2; Lmln; Map3k20; Mapk12; Mki67; Mlf1; Nasp; Nedd9; Nek3; Nek6; Nup43; Nupr1l; Pard6b; P…	GO:0007049~cell cycle	86	604	14.2384105960265	0.999198536612689	1
Apbb2; Brinp1; Brinp3; Cdkn2a; Cdkn2b; Cdkn3; Cgref1; Ddias; Ddit3; Gadd45a; Gas1; Gas2; Inhba; Irf6; Map3k20; Men1; Mlf1; Nupr1l; Rb1; Skil; Sox2; Tcf7l2; Tgfb2; Trp53inp1; Vash1; Wnt10b;	GO:0007050~cell cycle arrest	26	81	32.0987654320988	0.027162165111361	0.710715340297688
Chd3; Ranbp2; Ranbp3l;	GO:0007051~spindle organization	3	19	15.7894736842105	0.734799457104494	0.84489887515502
Cep126; Sbds; Wdr62;	GO:0007052~mitotic spindle organization	3	29	10.3448275862069	0.920368785071884	0.954214723696183
Cenpw; Nek6; Nup43; Stag3;	GO:0007059~chromosome segregation	4	86	4.65116279069767	0.999917741453083	1
Kif22; Smc3;	GO:0007062~sister chromatid cohesion	2	16	12.5	0.827227953973323	0.8963991217531
Smc3;	GO:0007064~mitotic sister chromatid cohesion	1	15	6.66666666666667	0.945928506095191	0.970104661909171
Stag3;	GO:0007065~male meiosis sister chromatid cohesion	1	1	100	0.30550820368273	0.710715340297688
Stag3;	GO:0007066~female meiosis sister chromatid cohesion	1	4	25	0.598076754079972	0.770260877596035
Chmp4c; Chmp7; Kif22; Pibf1; Psrc1;	GO:0007080~mitotic metaphase plate congression	5	33	15.1515151515152	0.782235924771128	0.870734207035509
Reep3; Reep4;	GO:0007084~mitotic nuclear envelope reassembly	2	3	66.6666666666667	0.196171780720678	0.710715340297688
Ccdc8; Cul9; Mki67;	GO:0007088~regulation of mitotic nuclear division	3	18	16.6666666666667	0.70435445107886	0.830911916013616
Cdkn2b; Rps6;	GO:0007093~mitotic cell cycle checkpoint	2	26	7.69230769230769	0.960000544251203	0.980894123154527
Plk1;	GO:0007094~mitotic spindle assembly checkpoint	1	20	5	0.978280585417279	0.991404825337891
Ccng1; D7Ertd443e; Ier3; Mbd4;	GO:0007095~mitotic G2 DNA damage checkpoint	4	16	25	0.433316434894667	0.726666861237003
Npm2;	GO:0007096~regulation of exit from mitosis	1	7	14.2857142857143	0.767410816728321	0.858536017841341
Myh10; Syne2;	GO:0007097~nuclear migration	2	9	22.2222222222222	0.569251135995488	0.770260877596035
Chd3; Fes; Gadd45a; Haus7; Pclaf; Plk1;	GO:0007098~centrosome cycle	6	36	16.6666666666667	0.722678253537021	0.832830423323546
Ofd1; Wdr62;	GO:0007099~centriole replication	2	16	12.5	0.827227953973323	0.8963991217531
Stag3; Tex15;	GO:0007129~synapsis	2	31	6.45161290322581	0.981503045591757	0.993838896091503
Ago4; Cpeb1; Syde1; Tex15;	GO:0007130~synaptonemal complex assembly	4	22	18.1818181818182	0.65053263609582	0.801373199910562
Cntd1; Gm960;	GO:0007131~reciprocal meiotic recombination	2	24	8.33333333333333	0.945878657925269	0.970104661909171
Ago4; Hspa2; Rspo1; Sycp2; Tdrkh; Tex15; Catsperz;	GO:0007140~male meiotic nuclear division	7	28	25	0.363707911600995	0.710715340297688
Hspa2;	GO:0007141~male meiosis I	1	19	5.26315789473684	0.973933738067444	0.989079528779882
Sycp2;	GO:0007143~female meiotic nuclear division	1	9	11.1111111111111	0.83848830230303	0.898949071566149
Ctsl; Dll1; Enpp5; Fras1; Gja1; Gja4; Gjb2; Gjb3; Gjb5; Slc8a3;	GO:0007154~cell communication	10	38	26.3157894736842	0.270851900969819	0.710715340297688
Acan; Ackr3; Adam12; Adam23; Adgre5; Afdn; Alcam; Amigo1; Amigo2; Aoc3; Aplp1; Atp1b1; Atp1b2; Bcam; Bcar1; Bmx; Boc; Bves; Cadm2; Cass4; Cd164; Cd24a; Cd36; Cd63; Cd9; Cd93; Cdh10; Cdh17; Cdh24; Cdh26; Cdh3; Cdh6; Celsr2; Celsr3; Cercam; Cgref1; Clstn3; Cntn2; Col12a1; Col14a1; Col15a1; Col16a1; Col18a1; Col28a1; Col6a1; Col6a2; Col7a1; Col8a1; Comp; Ctgf; Ctnnal1; Ctnnd2; Cxadr; Cyfip2; Cyp1b1;…	GO:0007155~cell adhesion	197	526	37.4524714828897	0	0
Amigo1; Amigo2; Cadm2; Cd200; Cdh10; Cdh17; Cdh24; Cdh26; Cdh3; Cdh6; Celsr2; Celsr3; Clstn3; Dchs1; Fat2; Fat4; Igsf9; Igsf9b; Kirrel3; L1cam; Nectin4; Pcdh1; Pcdh10; Pcdha9; Pcdhb18; Pcdhb6; Pcdhb8; Pcdhga4; Ptprm; Robo2; Tenm3; Tigit;	GO:0007156~homophilic cell adhesion via plasma membrane adhesion molecules	32	99	32.3232323232323	0.0144512038701348	0.710715340297688
Alcam; Amigo1; Amigo2; Cadm2; Cd164; Cd200; Cd24a; Cxadr; Dchs1; Fat4; Il1rapl1; L1cam; Nectin4; Ptprd; Tenm3; Tenm4; Tigit; Vcam1;	GO:0007157~heterophilic cell-cell adhesion via plasma membrane cell adhesion molecules	18	55	32.7272727272727	0.0517835261655054	0.710715340297688
Ccl5; Cd24a; L1cam; Nt5e; Syk; Vcam1;	GO:0007159~leukocyte cell-cell adhesion	6	22	27.2727272727273	0.31952154986226	0.710715340297688
Adam8; Adamts12; Agt; Bcam; Cd63; Cntn2; Col3a1; Col5a3; Ctgf; Eda; Emp2; Epdr1; Fga; Fn1; Gp5; Hpse; Itga1; Itga10; Itga2; Itga6; Itga8; Itgav; Itgb3; Itgb5; Itgb6; Itgb7; L1cam; Lims1; Mia; Msln; Nid2; Npnt; Pxn; Sirpa; Sned1; Srf; Tek; Tiam1; Tmem8b; Tnn; Vcam1;	GO:0007160~cell-matrix adhesion	41	80	51.25	2.92177384031422e-06	0.00486548388758326
Fn1;	GO:0007161~calcium-independent cell-matrix adhesion	1	3	33.3333333333333	0.51769575940811	0.732449331651959
Acvrl1; Ager; Angpt1; Jam2; Lpxn; Mmp2; Nat8; Nat8f1; Nat8f3; Nat8f5; Pde3b; Pik3r1; Plxnb1; Plxnd1; Podxl; Ripor2; Rnd1; Sema5a; Spn;	GO:0007162~negative regulation of cell adhesion	19	44	43.1818181818182	0.005629415341456	0.582047718179225
Cap2; Carmil2; Lims1; Parva; Snap91; Syne2;	GO:0007163~establishment or maintenance of cell polarity	6	26	23.0769230769231	0.447210140769682	0.732449331651959
Ackr3; Acvr1b; Acvrl1; Adcy1; Adgra2; Adgrb2; Adgre5; Adgrg2; Adgrg6; Adgrl2; Adora2a; Adora2b; Adra1b; Adra1d; Adrb1; Adrb2; Afdn; Agtr2; Akap12; Akt3; Ank2; Ank3; Ankdd1b; Anpep; Apln; Arap2; Arhgap12; Arhgap18; Arhgap20; Arhgap22; Arhgap24; Arhgap27; Arhgap29; Arhgap36; Arhgap6; Arnt2; Arrb1; Avpr1a; Bdkrb1; Bmx; Calcrl; Camk4; Cap2; Caskin1; Ccnd3; Ccr10; Cd274; Cd74; Celsr2; Celsr3; Chn2; Ch…	GO:0007165~signal transduction	241	1245	19.3574297188755	0.693196457207525	0.830016466197973
Acvr1b; Adgra2; Adgrb2; Adgre5; Adgrg2; Adgrg6; Adgrl2; Agt; Agtr2; Artn; Calcrl; Cd151; Cd24a; Cd274; Cd36; Cd59b; Cd82; Cd9; Celsr2; Celsr3; Edn1; Epha1; Fgfrl1; Fyn; Fzd1; Fzd3; Fzd4; Fzd6; Fzd8; Fzd9; Igsf3; Itpkb; L1cam; Lama1; Mapkapk3; Mif; Npr1; Ostn; Pdk1; Prkcz; Pth1r; Ptk2b; Rtn4r; Rtn4rl2; Spn; Syk; Tnfrsf1b; Tspan11; Tspan12; Tspan15; Tspan17; Tspan18; Tspan5; Tspan6; Tspan7; Vipr1; …	GO:0007166~cell surface receptor signaling pathway	57	179	31.8435754189944	0.00195583974245961	0.36692689413411
Axl; Gas6; Syk;	GO:0007167~enzyme linked receptor protein signaling pathway	3	8	37.5	0.273103720424886	0.710715340297688
Gng7; Npr1;	GO:0007168~receptor guanylyl cyclase signaling pathway	2	6	33.3333333333333	0.39523428157182	0.710715340297688
Angpt1; Angpt2; Bdnf; Bmx; Csf1; Cspg4; Ddr1; Dok4; Epha1; Epha2; Epha4; Epha7; Ephb6; Flt1; Flt4; Frk; Frs2; Fyn; Gfra1; Gfra2; Itk; Kdr; Lyn; Matk; Met; Nrtn; Ntf5; Ntrk2; Ntrk3; Pdgfra; Ror1; Shc2; Tec; Tek; Tnk2; Tom1l1;	GO:0007169~transmembrane receptor protein tyrosine kinase signaling pathway	36	100	36	0.00250770419090296	0.379632218536468
Angpt1; Pdgfc; Prlr;	GO:0007171~activation of transmembrane receptor protein tyrosine kinase activity	3	4	75	0.0957044225199648	0.710715340297688
Ptk2b;	GO:0007172~signal complex assembly	1	2	50	0.421243681653697	0.710715340297688
Bcar1; Btc; Egf; Erbin; Fam83a; Fes; Garem1; Hbegf; Ptk2b; Sox9; Styk1; Tgfa;	GO:0007173~epidermal growth factor receptor signaling pathway	12	46	26.0869565217391	0.251446506496831	0.710715340297688
Gprc5a; Zfyve28;	GO:0007175~negative regulation of epidermal growth factor-activated receptor activity	2	11	18.1818181818182	0.663485844770118	0.801373199910562
Acvr1b; Acvrl1; Akap2; Akap7; Bmpr1b;	GO:0007178~transmembrane receptor protein serine/threonine kinase signaling pathway	5	22	22.7272727272727	0.476310016274426	0.732449331651959
Acvrl1; Bambi; Bmpr1b; Cited2; Col3a1; Dusp15; Dusp22; Eng; Fut8; Hpgd; Itgb5; Jun; Ltbp1; Ltbp4; Ptprk; Pxn; Skil; Smad7; Smad9; Tgfb2;	GO:0007179~transforming growth factor beta receptor signaling pathway	20	71	28.169014084507	0.113146503291644	0.710715340297688
Eid2;	GO:0007181~transforming growth factor beta receptor complex assembly	1	3	33.3333333333333	0.51769575940811	0.732449331651959
Bmp4;	GO:0007182~common-partner SMAD protein phosphorylation	1	6	16.6666666666667	0.720888749833762	0.830911916013616
Eid2;	GO:0007183~SMAD protein complex assembly	1	8	12.5	0.806180087207351	0.878019221858759
Jun; Tgfb2;	GO:0007184~SMAD protein import into nucleus	2	8	25	0.515406151346287	0.732449331651959
Ptpre;	GO:0007185~transmembrane receptor protein tyrosine phosphatase signaling pathway	1	1	100	0.30550820368273	0.710715340297688
Abca1; Ackr3; Adgra2; Adgrb2; Adgre5; Adgrg2; Adgrg6; Adgrl2; Adora2a; Adora2b; Adra1b; Adra1d; Adrb1; Adrb2; Agt; Agtr2; Apln; Apoe; Arrb1; Atrnl1; Avpr1a; Bcar1; Bdkrb1; Calcrl; Ccl5; Ccl6; Ccl7; Ccl9; Ccr10; Celsr2; Celsr3; Chrm1; Chrm2; Chrm3; Cnr1; Cxcl1; Cxcl10; Cxcr6; Edn1; Entpd2; F2r; Fzd1; Fzd3; Fzd4; Fzd6; Fzd8; Fzd9; Galr2; Gnai1; Gnat2; Gnaz; Gnb4; Gng12; Gng2; Gng4; Gng7; Gper1; Gpr…	GO:0007186~G-protein coupled receptor signaling pathway	114	1687	6.75755779490219	1	1
Gpr149; Pth1r;	GO:0007187~G-protein coupled receptor signaling pathway, coupled to cyclic nucleotide second messenger	2	14	14.2857142857143	0.772821022492914	0.860973545881468
Cnr1; Galr2; Gnai1; Gnat2; Gnaz; Gpr84; Pth1r;	GO:0007188~adenylate cyclase-modulating G-protein coupled receptor signaling pathway	7	42	16.6666666666667	0.7298009308161	0.84060245550165
Adm2; Adora2a; Adora2b; Adrb1; Adrb2; Calcrl; Ptgir; Pth1r; Pthlh;	GO:0007189~adenylate cyclase-activating G-protein coupled receptor signaling pathway	9	43	20.9302325581395	0.507792139218495	0.732449331651959
Adcy1; Adrb2; Vipr2;	GO:0007190~activation of adenylate cyclase activity	3	17	17.6470588235294	0.671300374345219	0.807135702800272
Slc9a3r1;	GO:0007191~adenylate cyclase-activating dopamine receptor signaling pathway	1	10	10	0.865412018933784	0.916601917334701
Gnaz; P2ry1; Psap; S1pr3;	GO:0007193~adenylate cyclase-inhibiting G-protein coupled receptor signaling pathway	4	33	12.1212121212121	0.885798027431075	0.928407931216506
Galr2;	GO:0007194~negative regulation of adenylate cyclase activity	1	22	4.54545454545455	0.984920846920889	0.99583451143595
Grm1;	GO:0007196~adenylate cyclase-inhibiting G-protein coupled glutamate receptor signaling pathway	1	6	16.6666666666667	0.720888749833762	0.830911916013616
Chrm1; Chrm2; Chrm3;	GO:0007197~adenylate cyclase-inhibiting G-protein coupled acetylcholine receptor signaling pathway	3	5	60	0.134758087806975	0.710715340297688
Agtr2; Gnat2;	GO:0007199~G-protein coupled receptor signaling pathway coupled to cGMP nucleotide second messenger	2	5	40	0.330115233130617	0.710715340297688
Adra1b; Adra1d; Ano1; Esr1; F2r; Galr2; Gpr84; P2ry1; P2ry2; Pth1r; Tgm2;	GO:0007200~phospholipase C-activating G-protein coupled receptor signaling pathway	11	59	18.6440677966102	0.633919426306185	0.801373199910562
Agt; Ang; Arhgap6; Itk;	GO:0007202~activation of phospholipase C activity	4	17	23.5294117647059	0.472975913943313	0.732449331651959
Adm; Adra1b; Adra1d; Agt; Avpr1a; C1qtnf1; Cacna1c; Cacna1g; Cav3; Ccr10; Cd24a; Cd36; Cd38; Cib2; Cxcl1; Edn1; Epor; Esr1; F2r; Fkbp1b; Galr2; Gata2; Gja1; Gnat2; Gper1; Gpr3; Itgav; Itpr1; Itpr3; Jph2; Kdr; Kng1; Kng2; Nmb; Oxtr; P2ry1; P2ry2; Pdgfra; Plcg2; Pth1r; Ptk2b; Tbxa2r; Trpv1; Trpv4;	GO:0007204~positive regulation of cytosolic calcium ion concentration	44	144	30.5555555555556	0.0105629361865723	0.710715340297688
Adora2a; Bdkrb1; Cish; Dgka; Dgkg; Edn1; F2r;	GO:0007205~protein kinase C-activating G-protein coupled receptor signaling pathway	7	24	29.1666666666667	0.24989376472353	0.710715340297688
Chrm1; Chrm2; Chrm3;	GO:0007207~phospholipase C-activating G-protein coupled acetylcholine receptor signaling pathway	3	5	60	0.134758087806975	0.710715340297688
Chrm1; Chrm2; Chrm3;	GO:0007213~G-protein coupled acetylcholine receptor signaling pathway	3	8	37.5	0.273103720424886	0.710715340297688
Atf4; Bdnf; Cacnb4; Gabra1; Gabra3; Gabra5; Gabrb3; Plcl1;	GO:0007214~gamma-aminobutyric acid signaling pathway	8	25	32	0.172420260900855	0.710715340297688
Fmr1;	GO:0007215~glutamate receptor signaling pathway	1	7	14.2857142857143	0.767410816728321	0.858536017841341
Grm1;	GO:0007216~G-protein coupled glutamate receptor signaling pathway	1	10	10	0.865412018933784	0.916601917334701
Glra1; Glrb; Gpr149; Gpr88; Nmb; Prokr1; Scg5; Sort1;	GO:0007218~neuropeptide signaling pathway	8	77	10.3896103896104	0.980418118424507	0.993241838300478
Angpt4; Cdh6; Cdk6; Cebpa; Chac1; Dll1; Fat4; Foxc2; Galnt11; Hey1; Hey2; Hhex; Hnf1b; Hp; Krt19; Maml3; Neurl1a; Neurl1b; Notch1; Notch3; Nrip2; Perp; Pgam2; Ptp4a3; Rcan2; Ripply1; S1pr3; Sorbs2; Sox9; Susd5; Tbx2; Timp4; Trp63; Zfp423;	GO:0007219~Notch signaling pathway	34	112	30.3571428571429	0.0239903093323657	0.710715340297688
Maml3; Notch1;	GO:0007221~positive regulation of transcription of Notch receptor target	2	6	33.3333333333333	0.39523428157182	0.710715340297688
Fzd4; Wnt5a;	GO:0007223~Wnt signaling pathway, calcium modulating pathway	2	4	50	0.263140715813285	0.710715340297688
Boc; Cc2d2a; Dzip1; Gli1; Gli2; Gpc2; Hhip; Nkx6-1; Pax6; Ptch1; Tmem17; Trove2; Wnt10b;	GO:0007224~smoothened signaling pathway	13	70	18.5714285714286	0.642087127296055	0.801373199910562
Stk36;	GO:0007228~positive regulation of hh target transcription factor activity	1	3	33.3333333333333	0.51769575940811	0.732449331651959
Bcar1; Cdh17; Col3a1; Ctgf; Fut8; Itga1; Itga10; Itga2; Itga3; Itga6; Itga8; Itga9; Itgad; Itgav; Itgb3; Itgb5; Itgb6; Itgb7; Lama5; Plp1; Ptk2b; Pxn; Syk; Tec;	GO:0007229~integrin-mediated signaling pathway	24	68	35.2941176470588	0.0144107112143046	0.710715340297688
Trpv4;	GO:0007231~osmosensory signaling pathway	1	2	50	0.421243681653697	0.710715340297688
Bcl3; Edaradd; Rel; Ripk2; Ripk3; Rock2; Tifa; Tlr8;	GO:0007249~I-kappaB kinase/NF-kappaB signaling	8	36	22.2222222222222	0.454930584824169	0.732449331651959
Agt; Chil1; Tlr1; Tnfsf15; Traf4;	GO:0007250~activation of NF-kappaB-inducing kinase activity	5	17	29.4117647058824	0.299455168563997	0.710715340297688
Fgf14; Mapk10; Nphs1; Sh2d3c; Wnt5a;	GO:0007254~JNK cascade	5	33	15.1515151515152	0.782235924771128	0.870734207035509
Nrk; Tnik;	GO:0007256~activation of JNKK activity	2	5	40	0.330115233130617	0.710715340297688
Dab2; Fgd4; Map3k20; Map4k2; Syk; Tnfsf11; Wnt5a;	GO:0007257~activation of JUN kinase activity	7	37	18.9189189189189	0.616010897373618	0.786218232603435
Mapk10; Mapk8ip1;	GO:0007258~JUN phosphorylation	2	4	50	0.263140715813285	0.710715340297688
Ager; Cntf; Prlr; Socs3;	GO:0007259~JAK-STAT cascade	4	23	17.3913043478261	0.680832222151736	0.816092033786704
F2r; Il15;	GO:0007260~tyrosine phosphorylation of STAT protein	2	10	20	0.61861128315187	0.786218232603435
Egf; F2r;	GO:0007262~STAT protein import into nucleus	2	6	33.3333333333333	0.39523428157182	0.710715340297688
Apoe; Cd36; Mafa; Mt1; Mt2; Ndnf; Rasd1;	GO:0007263~nitric oxide mediated signal transduction	7	15	46.6666666666667	0.0603700438797938	0.710715340297688
Arf3; Arhgap18; Arl4a; Arl5a; Arl5c; Dnaja3; Dock10; Dock4; Dock5; Dock6; Dock8; Dock9; Hmox1; Itsn1; Rac3; Rapgef3; Rapgef4; Rhobtb1; Rhof; Rhou; Rhov; Rnd1; Sh2d3c; Tiam1;	GO:0007264~small GTPase mediated signal transduction	24	127	18.8976377952756	0.634060320355705	0.801373199910562
Dok3; Jun; Ksr1; Ntn1; Prkd1; Rit1; Shoc2;	GO:0007265~Ras protein signal transduction	7	43	16.2790697674419	0.749486983188643	0.855290867743627
Adrb1; Cavin4; Cdc42ep2; Cdc42ep3; Ctnnal1; Eps8l1; Eps8l2; Gm14137; Pak3; Pak6; Rock2; Vangl2;	GO:0007266~Rho protein signal transduction	12	53	22.6415094339623	0.398291100565478	0.710715340297688
Adra1b; Adra1d; Adrb1; Adrb2; Anpep; Ccl5; Ctgf; Dll1; Edn1; Fgfr3; Fjx1; Fzd1; Gata4; Gja1; Gja4; Gpnmb; Grem1; Lvrn; Ntf5; Panx1; Panx3; Pcdh10; Pcdha9; Pcdhga10; Pcdhga3; Pcdhga4; Pcdhga6; Pcdhga7; Pcdhgb2; Pcdhgb4; Pcdhgb5; Pcdhgc5; Tnfsf9; Wisp2; Wnt10a; Wnt10b; Wnt11; Wnt5a; Wnt5b;	GO:0007267~cell-cell signaling	39	135	28.8888888888889	0.0295509281168239	0.710715340297688
Agrn; Cacna1c; Cacna1g; Cacnb2; Cacnb3; Dlg2; Dlg3; Fgf14; Gabra1; Gabra3; Gabra5; Glra1; Glrb; Gpr149; Gpr88; Gria1; Gria4; Grik5; Grin2a; Grm1; Kcnma1; Met; Nrxn2; P2rx3; Pcdhb10; Pcdhb11; Pcdhb12; Pcdhb13; Pcdhb18; Pcdhb3; Pcdhb4; Pcdhb6; Pcdhb7; Pcdhb8; Pcdhb9; Plcb3; Prokr1; Rapsn; Slc12a4; Slc12a5; Slc12a7; Slitrk5; Snap91; Sncg; Unc13a; Unc13c;	GO:0007268~chemical synaptic transmission	46	157	29.2993630573248	0.0162236799584434	0.710715340297688
Cacna1b; Dgki; Lin7a; Lin7b; Lin7c; Nrxn2; Ppfia3; Rims2; Snap91; Syn1; Syn2; Syn3; Unc13a;	GO:0007269~neurotransmitter secretion	13	27	48.1481481481481	0.0105052585991882	0.710715340297688
Camk4; Dlgap2; Tmod2;	GO:0007270~neuron-neuron synaptic transmission	3	10	30	0.371801194251546	0.710715340297688
Adora2a; Chrm1; Chrm2; Chrm3; Lynx1; Lypd1; Rapsn; Slc5a7;	GO:0007271~synaptic transmission, cholinergic	8	26	30.7692307692308	0.194629427572515	0.710715340297688
Adarb1; Cd24a; Chrm1; Etv5; Mylk2; P2rx3; Slc5a7;	GO:0007274~neuromuscular synaptic transmission	7	28	25	0.363707911600995	0.710715340297688
Ackr3; Agrn; Amigo1; Ang; Angpt1; Angpt2; Angptl6; Ano1; Anpep; Arc; Arhgap22; Arhgap24; Arid3b; Atoh8; Bicc1; Bmp1; Bmp4; Bves; Casz1; Catsper3; Cavin4; Ccbe1; Cd27; Cebpa; Celsr2; Celsr3; Chrd; Churc1; Cited2; Cnmd; Cntf; Cspg4; Ctnnd2; Cux1; Dab2; Dach2; Dact1; Dbp; Dclk1; Ddx25; Dkk2; Dkk3; Dll1; Dlx2; Dnase2a; Dnd1; Draxin; Dzip1; Ebf1; Ebf4; Eda; Eda2r; Edar; Edaradd; Efnb1; Efnb2; Egfl7; E…	GO:0007275~multicellular organism development	287	1032	27.8100775193798	4.95252835963633e-07	0.00109962638011792
Fst; Ggn; Mcm9; Spin2c; Nr6a1;	GO:0007276~gamete generation	5	20	25	0.406096898772993	0.710715340297688
Bmp4; Cxcl12; Dnd1;	GO:0007281~germ cell development	3	37	8.10810810810811	0.97270077495065	0.98858099816086
Adamts2; Apob; Ar; Axl; B4galnt1; Bnc1; Catsper3; Catsperz; Cntd1; Ddx25; Dnmt3a; Dzip1; Eif4g3; Gal3st1; Gamt; Gata4; Ggn; Ggnbp1; Ggt1; Gli1; Herc2; Hmga1; Hmga2; Hoxa10; Hoxa11; Hoxa9; Hsf2; Hspa1l; Hspa2; Iqcg; Kdm2b; Krt9; Lamp1; Mif; Nkd1; Nme5; Notch1; Nr6a1; Prdm9; Rbp4; Rgn; Rhbdd1; Sept4; Sox8; Sox9; Spata24; Spata9; Taf7l; Tbpl1; Tdrkh; Tdrp; Tesmin; Tex15; Tmem119; Tsga10; Tubd1; Tyro…	GO:0007283~spermatogenesis	60	378	15.8730158730159	0.962078328157475	0.98161466839559
Alms1; Ddias; Ddx25; Hspa2; Iqcg; Klhl32; Nme5; Nup210l; Osbp2; Pygo1; Sept4; Six5; Taf7l;	GO:0007286~spermatid development	13	89	14.6067415730337	0.887477375933858	0.928407931216506
Cfap157; Iqcg; Neurl1a; Pla2g3;	GO:0007288~sperm axoneme assembly	4	14	28.5714285714286	0.351993928169233	0.710715340297688
Gopc; Pygo1; Tbpl1;	GO:0007289~spermatid nucleus differentiation	3	11	27.2727272727273	0.420407932989147	0.710715340297688
Mcm9;	GO:0007292~female gamete generation	1	9	11.1111111111111	0.83848830230303	0.898949071566149
Ar; Cd9; Hoxa10; Hoxa11; Hoxa9; Hoxd10; Hoxd11; Hoxd9; Kdm5b; Mfge8; Npm2; Rnase10;	GO:0007338~single fertilization	12	62	19.3548387096774	0.589568510611306	0.770260877596035
Atp8b3; Hspa1l; Spa17; Zan;	GO:0007339~binding of sperm to zona pellucida	4	35	11.4285714285714	0.90900446859587	0.945336263125229
Glra1; Glrb; Gnpda1; Syt8;	GO:0007340~acrosome reaction	4	15	26.6666666666667	0.392866526408869	0.710715340297688
Cd9; Itga3; Spaca6; Tpst2;	GO:0007342~fusion of sperm to egg plasma membrane	4	13	30.7692307692308	0.311124738148338	0.710715340297688
Cdk19; Foxg1; Map2k6; Map4k1; Map4k2; Map4k4; Nek6; Nrk; Oxsr1; Pak3; Pak6; Pim1; Plk1; Ptch1; Rb1; Sik1; Slk; Stk10; Stk24; Stk3; Tnik;	GO:0007346~regulation of mitotic cell cycle	21	84	25	0.212056394900563	0.710715340297688
Pcsk6;	GO:0007354~zygotic determination of anterior/posterior axis, embryo	1	2	50	0.421243681653697	0.710715340297688
Anks6; Bicc1; Cc2d2a; Cited2; Daam2; Dll1; Dnaaf3; Dnaic2; Dyx1c1; Foxj1; Nat8f5; Nkx3-2; Notch1; Pcsk5; Pcsk6; Pitx2; Pskh1; Tbx1; Wnt5a;	GO:0007368~determination of left/right symmetry	19	82	23.1707317073171	0.319148901920998	0.710715340297688
Nat8f1; Nat8f5; Rps6; Srf;	GO:0007369~gastrulation	4	37	10.8108108108108	0.92791818136513	0.959612328221259
Hoxa2; Mafb; Mllt3;	GO:0007379~segment specification	3	6	50	0.178155981936941	0.710715340297688
Dll1; Notch1;	GO:0007386~compartment pattern specification	2	4	50	0.263140715813285	0.710715340297688
Chrd; Dchs1; Eya1; Fst; Gli2; Hey2; Hoxa2; Hoxa5; Hoxd11; Hoxd12; Hoxd13; Ptch1; Shroom3; Six1; Tbx1; Trp63;	GO:0007389~pattern specification process	16	57	28.0701754385965	0.147358494949439	0.710715340297688
Epb41l5;	GO:0007398~ectoderm development	1	9	11.1111111111111	0.83848830230303	0.898949071566149
Amigo1; Apob; Atoh8; Avil; Bdnf; Bend6; Bhlhe22; Btbd3; Camk2b; Chac1; Chodl; Cntf; Cntn2; Dact1; Dclk1; Dlg2; Dlg3; Dll1; Dok4; Dpysl3; Dyx1c1; Efnb1; Efnb2; Enc1; Epha4; Epha7; Fgf14; Fgf18; Fmr1; Fut9; Fzd3; Fzd6; Gas7; Gata3; Gdpd5; Gfra1; Gfra2; Glis2; Glrb; Gper1; Hdac7; Hdac9; Hmx2; Igf1; Igsf9; Igsf9b; Insc; Itga8; Itm2a; Kdm7a; L1cam; Lhx2; Lhx6; Magi2; Map1b; Mdga1; Mef2a; Mef2c; Mef2d;…	GO:0007399~nervous system development	121	412	29.3689320388349	0.000170137569379114	0.12592070551492
Ntf5;	GO:0007402~ganglion mother cell fate determination	1	1	100	0.30550820368273	0.710715340297688
Acsl6; Daglb; Frs2; Fzd9; Hhip; Id4;	GO:0007405~neuroblast proliferation	6	19	31.5789473684211	0.227828734160763	0.710715340297688
Bdnf; Cd24a;	GO:0007406~negative regulation of neuroblast proliferation	2	8	25	0.515406151346287	0.732449331651959
Adcy1; Amigo1; Ank3; Atl1; Cntn2; Dclk1; Dst; Flot1; Gp5; Lrfn1; Lrfn3; Lrfn4; Map1b; Myh10; Ndn; Notch1; Ntn1; Ntng2; Pak3; Pax6; Rnf165; Rtn4r; Sema4a; Slit2; Slitrk2; Slitrk5; Snap91; Sptbn4; Stxbp5; Tnn; Trim46; Uchl1; Vax2; Wnt5a;	GO:0007409~axonogenesis	34	106	32.0754716981132	0.0130899389264589	0.710715340297688
Ablim1; Alcam; Ank3; Apbb2; Artn; B3gnt2; Bdnf; Boc; Cntn2; Draxin; Efna2; Efna3; Efna4; Efnb1; Efnb2; Epha4; Etv1; Flot1; Flrt2; Gas1; Gata3; Gli2; Kif5a; L1cam; Lama2; Lhx2; Myh10; Neo1; Nfasc; Nrcam; Nrp2; Ntn1; Pax6; Plxna4; Robo2; Runx3; Scn1b; Sema3a; Sema3c; Sema5a; Slit2; Slit3; Tgfb2; Tnfrsf23; Tubb3; Unc5b; Unc5c; Wnt5a;	GO:0007411~axon guidance	48	137	35.036496350365	0.00087563869651841	0.271984647359744
Bdnf; Uchl1;	GO:0007412~axon target recognition	2	4	50	0.263140715813285	0.710715340297688
Amigo1; Celsr3; Cnr1; Cntn2; L1cam; Ndn; Sema3a; Sema5a; Wnt5a;	GO:0007413~axonal fasciculation	9	19	47.3684210526316	0.0331497735653798	0.710715340297688
Agrn; Bdnf; Clstn3; Dnm3; Farp1; Kirrel3; Nrxn2; Pcdhb10; Pcdhb11; Pcdhb12; Pcdhb13; Pcdhb18; Pcdhb3; Pcdhb4; Pcdhb6; Pcdhb7; Pcdhb8; Pcdhb9; Plxnd1; Rab29; Shank2; Shank3;	GO:0007416~synapse assembly	22	62	35.4838709677419	0.0177635950409875	0.710715340297688
Acan; Adgra2; Aldh5a1; Ang; Arnt2; Chrd; Cited2; Fmr1; Hapln3; Hapln4; Lyn; Ndn; Nrcam; Runx1; Stk3; Vcan; Col2a1; Pax2; Pax8; Sox9;	GO:0007417~central nervous system development	20	78	25.6410256410256	0.192377211352064	0.710715340297688
Gli1; Gli2;	GO:0007418~ventral midline development	2	2	100	0.131887448390477	0.710715340297688
Aatk; Arnt2; Cers1; Cxcl12; Dclk1; Ddit4; Emx2; Epha7; Epor; Esr2; H2afy2; Hmx2; Id4; Irs2; Lhx2; Met; Myh10; Ndrg2; Nnat; Pax6; Prkdc; Ptch1; Rogdi; Selenop; Sept4; Shroom2; Six3; Slc6a17; Smarca1; Stk36; Unc5c; Foxj1;	GO:0007420~brain development	32	142	22.5352112676056	0.298836659965041	0.710715340297688
Adgrb2; Artn; Cited2; Nfasc; Ngf; Slc5a3; Sox8;	GO:0007422~peripheral nervous system development	7	20	35	0.150266285120927	0.710715340297688
Tfap2a;	GO:0007423~sensory organ development	1	4	25	0.598076754079972	0.770260877596035
Pax6;	GO:0007435~salivary gland morphogenesis	1	8	12.5	0.806180087207351	0.878019221858759
Notch1;	GO:0007440~foregut morphogenesis	1	1	100	0.30550820368273	0.710715340297688
Gli2; Wnt5a;	GO:0007442~hindgut morphogenesis	2	4	50	0.263140715813285	0.710715340297688
Angpt1; Angpt2; Angpt4; Arc; Bmp4; Dab2; Epb41l5; Hhex; Hnf1b; Notch1; Pax9; Pthlh;	GO:0007492~endoderm development	12	39	30.7692307692308	0.130966161689922	0.710715340297688
Wnt5a;	GO:0007494~midgut development	1	3	33.3333333333333	0.51769575940811	0.732449331651959
Foxl1;	GO:0007495~visceral mesoderm-endoderm interaction involved in midgut development	1	1	100	0.30550820368273	0.710715340297688
Acvr1b; Churc1; Epb41l5; Irx3; Lhx2; Snai1; Tbx1; Vegfa;	GO:0007498~mesoderm development	8	26	30.7692307692308	0.194629427572515	0.710715340297688
Trp63;	GO:0007499~ectoderm and mesoderm interaction	1	1	100	0.30550820368273	0.710715340297688
Bmp4;	GO:0007500~mesodermal cell fate determination	1	1	100	0.30550820368273	0.710715340297688
Eya1; Hoxa11; Pax2;	GO:0007501~mesodermal cell fate specification	3	4	75	0.0957044225199648	0.710715340297688
Acadm; Acan; Adam19; Adm; Anks6; Bicc1; Bmp4; Bves; Cacna1c; Calcrl; Cc2d2a; Cited2; Col3a1; Cxadr; Dnaaf3; Dyx1c1; Ece1; Edn1; Eng; Epor; Foxc2; Foxj1; Foxl1; Gata4; Gja1; Gli2; Hdac9; Id1; Lox; Mef2c; Mmp13; Mmp2; Mmp9; Myh10; Nat8f5; Nfatc1; Notch1; Nrp2; Ntrk3; Pcsk5; Pdlim3; Pitx2; Prkdc; Pskh1; Ptk7; Ptprj; Ramp2; Rbp4; Rxra; Sema3c; Sox4; Sox9; Srf; Tab2; Tbx1; Tek; Tgfb2; Tnni3; Tnnt2; Vc…	GO:0007507~heart development	62	233	26.6094420600858	0.028869687150702	0.710715340297688
Epb41l5;	GO:0007509~mesoderm migration involved in gastrulation	1	2	50	0.421243681653697	0.710715340297688
Adra1b; Gja1; Myh10;	GO:0007512~adult heart development	3	15	20	0.597276006003602	0.770260877596035
Cavin4; Cd164; Cryab; Des; Eid2; Etv1; Jph1; Lama5; Megf10; Met; Mtss1; Nphs1; Scn8a; Sgcd; Tbx1; Twist1;	GO:0007517~muscle organ development	16	64	25	0.251172485389093	0.710715340297688
Bves; Cav1; Eln; Hoxd10; Hoxd9; Mef2c; Meg3; Met; Myh14; Myl6b; Mylpf; Nphs1; Pdlim3; Pitx2; Six1; Skil;	GO:0007519~skeletal muscle tissue development	16	53	30.188679245283	0.100992081445324	0.710715340297688
Casp1; Cav3; Dyrk1b; Neo1; Nphs1; Pitx2;	GO:0007520~myoblast fusion	6	21	28.5714285714286	0.288175270791598	0.710715340297688
Mef2c; Tbx2;	GO:0007521~muscle cell fate determination	2	2	100	0.131887448390477	0.710715340297688
Hspb2;	GO:0007525~somatic muscle development	1	2	50	0.421243681653697	0.710715340297688
Lncpint; Utrn;	GO:0007527~adult somatic muscle development	2	2	100	0.131887448390477	0.710715340297688
Agrn; Cacnb2; Cacnb3; Cacnb4; Dnaja3; Musk; Ntrk2; Pdzrn3; Snta1; Unc13a; Utrn;	GO:0007528~neuromuscular junction development	11	35	31.4285714285714	0.132256491734321	0.710715340297688
F2r;	GO:0007529~establishment of synaptic specificity at neuromuscular junction	1	3	33.3333333333333	0.51769575940811	0.732449331651959
Cited2;	GO:0007530~sex determination	1	13	7.69230769230769	0.922125833423259	0.954214723696183
Srd5a2;	GO:0007548~sex differentiation	1	14	7.14285714285714	0.935109288370049	0.96375722881524
H2afy2;	GO:0007549~dosage compensation	1	2	50	0.421243681653697	0.710715340297688
Ddr1; Hpgd; Hsd11b2; Igfbp5; Oxtr; Pcsk5; Thbd;	GO:0007565~female pregnancy	7	28	25	0.363707911600995	0.710715340297688
Ddr1; Emp2; Ggn; Grn; Mmp2; Mmp9; Pcsk5; Ptgs2; Rxra;	GO:0007566~embryo implantation	9	52	17.3076923076923	0.707372105879812	0.830911916013616
Hpgd; Nrk;	GO:0007567~parturition	2	5	40	0.330115233130617	0.710715340297688
Abat; Adra1d; Aldoc; Apoe; Capn10; Cdkn2a; Cnr1; Ifi27l2a; Krt14; mt-Nd4; Pde4d; Slc18a2;	GO:0007568~aging	12	43	27.906976744186	0.195399568389336	0.710715340297688
Cdkn2a; Dnaja3; Mif; Mir199a-1; Mir31; Prelp; Rwdd1; Tbx2; Trp63; Zfp217;	GO:0007569~cell aging	10	82	12.1951219512195	0.95542863585773	0.976589671359683
Bche; Dpyd;	GO:0007584~response to nutrient	2	18	11.1111111111111	0.869602282500078	0.918120273218105
Ccbe1; Edn1; Flt4; Fut8; Hoxa5; Mafb; Man2a1; Ndn; Traf4;	GO:0007585~respiratory gaseous exchange	9	23	39.1304347826087	0.0727085804581066	0.710715340297688
Adm2; Chrm3; Cyp7b1;	GO:0007586~digestion	3	28	10.7142857142857	0.90948394693502	0.945687257342206
Agt; Atp6v0a4; Dab2; Nr3c2;	GO:0007588~excretion	4	17	23.5294117647059	0.472975913943313	0.732449331651959
Edn1;	GO:0007589~body fluid secretion	1	4	25	0.598076754079972	0.770260877596035
Cav1; Ccnd1; Ddr1; Neurl1a; Oxtr; Prlr; Socs2; Vegfa;	GO:0007595~lactation	8	32	25	0.346355178961171	0.710715340297688
Anxa8; C3; Enpp4; F12; F2r; F3; F5; Fga; Gas6; Gp1ba; Kng1; Pdgfc; Pdgfd; Procr; Ptprj; Rab27a; Serpine2; Tfpi; Thbd; Vkorc1; Vwf;	GO:0007596~blood coagulation	21	75	28	0.110670227497072	0.710715340297688
Anxa8; Enpp4; F12; F2r; F3; F5; Fga; Gp1ba; Kng1; Procr; Tfpi; Thbd; Vwf;	GO:0007599~hemostasis	13	46	28.2608695652174	0.173641082768422	0.710715340297688
Myo7a;	GO:0007600~sensory perception	1	4	25	0.598076754079972	0.770260877596035
Aipl1; Atf6; Cacnb2; Cln5; Col11a1; Col2a1; Epas1; Glra1; Glrb; Gnat2; Gpr179; Gprc5c; Hsf4; Impg2; Lum; Myo7a; Opa3; Opn1sw; Prcd; Rdh12; Rho; Rpgrip1; Slc4a7; Vax2;	GO:0007601~visual perception	24	129	18.6046511627907	0.660648778089628	0.801373199910562
Arrb1; Cds2; Gnat2; Opn1sw; Opn3; Rho;	GO:0007602~phototransduction	6	20	30	0.25752882953141	0.710715340297688
Aipl1;	GO:0007603~phototransduction, visible light	1	4	25	0.598076754079972	0.770260877596035
Alms1; Atp6v0a4; Cemip; Coch; Col11a1; Col2a1; Dnm1; Espn; Fam107b; Fzd4; Gabra5; Gabrb2; Gabrb3; Gjb2; Hexa; Kcnma1; Map1a; Myh14; Myo7a; Nav2; Ripor2; Scn8a; Six1; Slc1a3; Slc9a3r1; Slc9a3r2; Sobp; Sox2; Spry2; Sptbn4; Tbx1; Tbx18; Tfap2a; Thrb; Tmie; Tprn; Usp53;	GO:0007605~sensory perception of sound	37	147	25.1700680272109	0.124433008738506	0.710715340297688
Vmn1r4;	GO:0007606~sensory perception of chemical stimulus	1	235	0.425531914893617	1	1
B3gnt2; Igf1; Nav2; Olfr1318;	GO:0007608~sensory perception of smell	4	1135	0.352422907488987	1	1
Aff2; Bdnf; Cnr1; Dbi; Dyx1c1; Efnb2; Esr2; Fzd9; Grin2a; Kcnab1; Mef2c; S100b; Shank3; Tmod2;	GO:0007611~learning or memory	14	52	26.9230769230769	0.200535041835256	0.710715340297688
Atp8a1; Bche; Bdnf; Chst10; Cntn2; Ctnnd2; Grin2a; Jun; Npas4; Ntrk2; Pak6; Ptgs1; Ptgs2; Shank2; Shank3; Slc12a5; Slc8a3;	GO:0007612~learning	17	60	28.3333333333333	0.131859641107935	0.710715340297688
Adrb1; Casp1; Cnr1; Cyp7b1; Foxo6; Grin2a; Igf1; Igf2; Il1rn; Itga3; Itga8; Itpr3; Lmx1b; Musk; Ngf; Oxtr; Pak6; Ptgs1; Ptgs2; Rin1; S100b; Shank2; Shank3; Slc8a3;	GO:0007613~memory	24	81	29.6296296296296	0.0617991288603991	0.710715340297688
Brinp1; Npas4; Rcan1; Rcan2; Serpinf1;	GO:0007614~short-term memory	5	13	38.4615384615385	0.168082573075101	0.710715340297688
Adcy1; Camk4; Ccnd2; Chst10; Gria1; Npas4; Ntf5; Ntrk2; Prkcz; Shank1; Srf;	GO:0007616~long-term memory	11	32	34.375	0.0906445694937689	0.710715340297688
Abat; Ar;	GO:0007620~copulation	2	2	100	0.131887448390477	0.710715340297688
Avpr1a; Ppp1r1b; Thrb;	GO:0007621~negative regulation of female receptivity	3	4	75	0.0957044225199648	0.710715340297688
Cry1; Cyp7b1; Dbp; Dpyd; Kcnma1; Per3; Prkg2; Prokr1; Rbm4b; Atf5; Ngf; Igf1; Ntrk2; Id1; Bdnf; Fas; Id4; Npas2; Atf4; Ntrk3; Srebf1;	GO:0007623~circadian rhythm	21	73	28.7671232876712	0.0932123692789595	0.710715340297688
Enox2;	GO:0007624~ultradian rhythm	1	1	100	0.30550820368273	0.710715340297688
Avpr1a; Hoxb8; Slitrk5;	GO:0007625~grooming behavior	3	15	20	0.597276006003602	0.770260877596035
Abat; Adora2a; Adra1b; Cacna1b; Espn; Etv5; Fig4; Fign; Gng7; Gpr88; Gprc5b; Grin2a; Grm1; Hexa; Lmx1b; Meis1; Nav2; Negr1; Npas3; Pak6; Scn8a; Selenop; Shank3; Slc18a2; Sobp;	GO:0007626~locomotory behavior	25	109	22.9357798165138	0.30035433223335	0.710715340297688
Cacna1c; Cacnb4; Cntn2; Epha4; Glra1; Glrb; Hexa; Kcnma1; Oxr1; Scn1a; Scn8a; Sptbn4; Uchl1;	GO:0007628~adult walking behavior	13	43	30.2325581395349	0.129286406171593	0.710715340297688
Adm2; Apln; Bdnf; Gpr88; Negr1; Ntrk2; Prokr1;	GO:0007631~feeding behavior	7	38	18.4210526315789	0.640738701277467	0.801373199910562
Slc1a2;	GO:0007632~visual behavior	1	2	50	0.421243681653697	0.710715340297688
Etv1;	GO:0007638~mechanosensory behavior	1	3	33.3333333333333	0.51769575940811	0.732449331651959
Acvrl1; Ahr; F5; Prokr1; Tbx20;	GO:0008015~blood circulation	5	15	33.3333333333333	0.23106689246587	0.710715340297688
Cacna1b; Cav3; Chrm2; Dmpk; Gja1; Hbegf; Thrb; Tnnt2;	GO:0008016~regulation of heart contraction	8	25	32	0.172420260900855	0.710715340297688
6430573F11Rik; Adat2; Hsd17b10; Lage3; Rpp40; Tprkb; Trdmt1; Trmt11; Trpt1;	GO:0008033~tRNA processing	9	83	10.8433734939759	0.97845598585367	0.991404825337891
Cadm2; Cd200; Nectin4; Tigit;	GO:0008037~cell recognition	4	17	23.5294117647059	0.472975913943313	0.732449331651959
Bdnf;	GO:0008038~neuron recognition	1	2	50	0.421243681653697	0.710715340297688
Alcam; Cxcl12; Epha4; Etv4; Hoxa2; Kif5c; Plxna4; Rnf165; Sema3a; Slit2;	GO:0008045~motor neuron axon guidance	10	32	31.25	0.149931556104552	0.710715340297688
Ar;	GO:0008049~male courtship behavior	1	3	33.3333333333333	0.51769575940811	0.732449331651959
Thrb;	GO:0008050~female courtship behavior	1	3	33.3333333333333	0.51769575940811	0.732449331651959
Ntf5;	GO:0008052~sensory organ boundary specification	1	1	100	0.30550820368273	0.710715340297688
Gdap1; Miga1;	GO:0008053~mitochondrial fusion	2	18	11.1111111111111	0.869602282500078	0.918120273218105
Shroom2;	GO:0008057~eye pigment granule organization	1	1	100	0.30550820368273	0.710715340297688
Peli2; Peli3;	GO:0008063~Toll signaling pathway	2	6	33.3333333333333	0.39523428157182	0.710715340297688
Agt;	GO:0008065~establishment of blood-nerve barrier	1	5	20	0.665063961733311	0.801373199910562
Ap3m2; Fmr1; Mgarp;	GO:0008089~anterograde axonal transport	3	25	12	0.868284805386559	0.918120273218105
Dst; Mgarp;	GO:0008090~retrograde axonal transport	2	10	20	0.61861128315187	0.786218232603435
Akap2; Akap7; Ank2; Apoe; Cav1; Cav3; Doc2b; Ggn; Grin2a; Katna1; Kif5a; Kif5c; Lrp4; Nrcam; Tns4; Wnk4;	GO:0008104~protein localization	16	81	19.7530864197531	0.560187259719802	0.770260877596035
0610005C13Rik; 0610009L18Rik; 1110002E22Rik; 1110020A21Rik; 1110046J04Rik; 1190005I06Rik; 1500002C15Rik; 1500009L16Rik; 1520401A03Rik; 1700001O22Rik; 1700003F12Rik; 1700006J14Rik; 1700010I14Rik; 1700012D14Rik; 1700021F05Rik; 1700023F06Rik; 1700025G04Rik; 1700028E10Rik; 1700028J19Rik; 1700029J07Rik; 1700030C10Rik; 1700037H04Rik; 1700048O20Rik; 1700056E22Rik; 1700086P04Rik; 1810019D21Rik; 1810019N2…	GO:0008150~biological_process	707	6880	10.2761627906977	1	1
6430573F11Rik; Acaa1b; Acacb; Acad9; Acadl; Acadm; Acadsb; Acat1; Aco1; Acsbg1; Acsl3; Acsl4; Acsl5; Acsl6; Acss2; Acss3; Acy3; Aldh1a1; Aldh1a7; Aldh1l2; Aldh2; Aldh3a1; Aldh3b1; Aldh5a1; Aldh6a1; Aldh9a1; Alpl; Arsi; Arsj; Aspa; Bcat1; Bcat2; Bckdha; Bckdhb; Bdh1; Cdyl2; Cemip; Cenpv; Ciapin1; Dgka; Dgkg; Dhtkd1; Ece2; Ech1; Echdc2; Ehhadh; Engase; Enpp1; Enpp2; Enpp3; Enpp4; Enpp5; Enpp6; Ephx…	GO:0008152~metabolic process	107	438	24.4292237442922	0.0362864725136363	0.710715340297688
Cap2; Wipf1;	GO:0008154~actin polymerization or depolymerization	2	12	16.6666666666667	0.703998830066951	0.830911916013616
Apob; Apobr; Cyb5r1; Cyp1b1; Cyp7b1; Dhcr7; Disp3; Erlin1; Fdxr; Hmgcs2; Hsd11b1; Insig1; Ldlrap1; Lipe; Npc1l1; Pcsk9; Rdh1; Soat2; Sorl1; Srd5a2; Srebf1; Tm7sf2; Vldlr;	GO:0008202~steroid metabolic process	23	85	27.0588235294118	0.123549150636483	0.710715340297688
Abca1; Abcg1; Apob; Apobr; Apoc1; Apoe; Cat; Cebpa; Cyp27a1; Cyp7b1; Dhcr7; Disp3; Erlin1; Fdxr; Hmgcs2; Insig1; Ldlrap1; Lipe; Lrp5; Npc1l1; Pcsk9; Pctp; Soat2; Sorl1; Srebf1; Tm7sf2; Vldlr;	GO:0008203~cholesterol metabolic process	27	86	31.3953488372093	0.0302559190280787	0.710715340297688
Adm; Dhrs9; Esr1; Srd5a2;	GO:0008209~androgen metabolic process	4	13	30.7692307692308	0.311124738148338	0.710715340297688
Cyp1b1; Pdgfra; Schip1;	GO:0008210~estrogen metabolic process	3	11	27.2727272727273	0.420407932989147	0.710715340297688
Hsd11b2;	GO:0008211~glucocorticoid metabolic process	1	6	16.6666666666667	0.720888749833762	0.830911916013616
Acta2; Acvrl1; Agt; Ahr; Anpep; Aoc3; Cacna1b; Cacna1c; Cyba; Dll1; Ece1; Edn1; Enpep; Gch1; Hmox1; Lrp5; Lvrn; Npr1; Pparg; Ptgs1; Ptgs2; Ramp2;	GO:0008217~regulation of blood pressure	22	60	36.6666666666667	0.0134428937392547	0.710715340297688
Chmp4c;	GO:0008218~bioluminescence	1	1	100	0.30550820368273	0.710715340297688
Axin2; Brinp1; Emp1; Emp2; Emp3; Hmox1; Pnpla8; Prkd2; Rraga; Sncaip; Tgfb2;	GO:0008219~cell death	11	33	33.3333333333333	0.103509278722325	0.710715340297688
Ptx3; Spon2;	GO:0008228~opsonization	2	5	40	0.330115233130617	0.710715340297688
Slc13a4; Slc26a1; Slc26a6; Slc26a7;	GO:0008272~sulfate transport	4	15	26.6666666666667	0.392866526408869	0.710715340297688
Arrb1; Itgb3; Kctd12b; Ramp1; Ramp2; Ramp3; Rgs2; Usp20;	GO:0008277~regulation of G-protein coupled receptor protein signaling pathway	8	31	25.8064516129032	0.319556238859344	0.710715340297688
Ascc3; Axin2; Cd74; Cfb; Cited2; Col4a3bp; Csf1; Cspg4; Ddit4; Enpep; Entpd5; Fam83a; Fbxl7; Fgf18; Foxc2; Foxn1; Gli2; Gng2; Hhex; Hlcs; Hmga2; Hoxb4; Id4; Igf1; Irs2; Lhx9; Lipg; Lmx1b; Map4k1; Mif; Mki67; Myh10; Nasp; Nkx6-1; Pdk1; Pdpn; Pim1; Prkdc; Riox2; Sbds; Six1; Tacc1; Tbx1; Tbx20; Tcf7l2; Tgfbi; Thpo; Tnfrsf1b; Uchl1; Usp13; Vegfa; Vegfd; Xrcc5; Zfp36l1;	GO:0008283~cell proliferation	54	212	25.4716981132075	0.0672590699299231	0.710715340297688
Adm; Adora2b; Adrb2; Agt; Agtr2; Aldh3a1; Alox12; Apln; Ar; Arnt2; Atf3; Avpr1a; Bambi; Bmp4; Btc; Cacul1; Calcrl; Cav3; Ccnd1; Ccnd2; Ccnd3; Cd248; Cdk6; Clec11a; Clu; Cntf; Col18a1; Crlf1; Csf1; Ctgf; Ctsh; Cxcl10; Cxcl12; Dll1; Edn1; Efnb2; Egf; Emp2; Enpp2; Epha1; Epor; Ets1; F2r; Fabp4; Fgf18; Fgf2; Fgf21; Fgf7; Fgfr3; Flt4; Fn1; Garem1; Gas1; Gli1; Gli2; Gper1; Grem1; Has2; Hbegf; Hcls1; Hd…	GO:0008284~positive regulation of cell proliferation	127	474	26.7932489451477	0.00225852014104466	0.36692689413411
4930503L19Rik; Acvrl1; Adarb1; Adm; Adora2a; Adora2b; Agt; Ar; Atf5; Axin2; Bche; Bmp4; Btg2; Cav1; Cd9; Cdkn2a; Cdkn2b; Cebpa; Clmn; Cpeb1; Cth; Cyp1b1; Ddah1; Ddr1; Dlec1; Dll1; Dnaja3; Dpt; Esr2; F2r; Fbxo2; Fgf2; Fgfr3; Fgfrl1; Frzb; Gata3; Gja1; Gper1; H19; Hdac4; Hist1h2ag; Hist1h2ai; Hmox1; Igf1; Igfbp3; Il6; Inhba; Irf6; Itga1; Jun; Klf11; Klf4; Lyn; Magi2; Men1; Msx2; Ndn; Ndrg1; Neurl1a…	GO:0008285~negative regulation of cell proliferation	107	376	28.4574468085106	0.000968300698617974	0.271984647359744
Bcar1; Eif4ebp1; Foxc2; Foxo1; Grb10; Grb14; Irs1; Irs2; Pdk2; Pdk4; Pik3r1; Pik3r3; Prkcz; Sorbs1; Srebf1;	GO:0008286~insulin receptor signaling pathway	15	54	27.7777777777778	0.16482815514365	0.710715340297688
Slc5a7;	GO:0008292~acetylcholine biosynthetic process	1	3	33.3333333333333	0.51769575940811	0.732449331651959
Hmgcs2; Pdss2;	GO:0008299~isoprenoid biosynthetic process	2	15	13.3333333333333	0.80167773753225	0.878019221858759
Adrb2; Btg2; Cln3; Gabra5; Rin1; Shank1; Srf;	GO:0008306~associative learning	7	34	20.5882352941176	0.536709600654844	0.758223255559261
Dennd3; Mtm1; Pcdhga3; Snx16; Sort1; Trak1;	GO:0008333~endosome to lysosome transport	6	38	15.7894736842105	0.764360834065154	0.858536017841341
Coq7; Meg3;	GO:0008340~determination of adult lifespan	2	21	9.52380952380952	0.915503089568752	0.951203568806341
Gpr39;	GO:0008343~adult feeding behavior	1	9	11.1111111111111	0.83848830230303	0.898949071566149
Adam22; Atxn1; Ccnd2; Clcn3; Cxcl12; Dnm1; En1; Eps8; Fgf14; Hoxb8; Hoxd10; Hoxd9; Inpp5f; Ngf; Nr4a2; Ntf5; Prex2; Scn8a; Sncg;	GO:0008344~adult locomotory behavior	19	70	27.1428571428571	0.148146014373513	0.710715340297688
Cspg4; Epha4; Fn1; Ndn; P2ry1; Tgfb2; Vcan;	GO:0008347~glial cell migration	7	12	58.3333333333333	0.028001711945904	0.710715340297688
Cxcl12; Cxadr;	GO:0008354~germ cell migration	2	9	22.2222222222222	0.569251135995488	0.770260877596035
Arhgap18; Bambi; Bves; Cdc42ep2; Cdc42ep3; Coch; Dmtn; Epb41; Epb41l2; Epb41l3; Eps8; Ezr; Fblim1; Fes; Fgd4; Fmnl3; Fn1; Fyn; Gas2; Gas7; Gm14137; Il6; Kdr; Lst1; Msn; Myh10; Myh14; Palmd; Parva; Pdpn; Plxnb1; Plxnd1; Ptk2b; Pxn; Rhou; S100a13; S100b; Sema3e; Sema4a; Sh3kbp1; Shroom3; Slc9a3r1; Strip2; Vegfa; Wasf3;	GO:0008360~regulation of cell shape	45	133	33.8345864661654	0.00217142432438278	0.36692689413411
Rap1gap2; Slc9a3r1; Xk;	GO:0008361~regulation of cell size	3	22	13.6363636363636	0.81133522420216	0.882767711272555
Plp1;	GO:0008366~axon ensheathment	1	5	20	0.665063961733311	0.801373199910562
Aff2; Alyref2; Cdc40; Celf4; Ddx25; Esrp2; Fmr1; Gemin8; Lgals3; Mbnl2; Rbfox1; Rbm11; Rbm38; Rbm4b; Rbmx; Rsrc1; Sf3b5; Smndc1; Usb1; Wdr62;	GO:0008380~RNA splicing	20	243	8.23045267489712	0.999995331891256	1
Serpinb6b;	GO:0008406~gonad development	1	10	10	0.865412018933784	0.916601917334701
Cox15;	GO:0008535~respiratory chain complex IV assembly	1	4	25	0.598076754079972	0.770260877596035
Adra1b; Ap1s2; Atxn1; Cacna1c; Grin2a; Nts; Pde8b; Ppp1r1b; Synpo;	GO:0008542~visual learning	9	64	14.0625	0.878566719886746	0.926703550461697
Ctgf; Fat4; Fgf14; Fgf18; Fgf2; Fgf21; Fgf23; Fgf7; Fgfr3; Flrt2; Frs2;	GO:0008543~fibroblast growth factor receptor signaling pathway	11	43	25.5813953488372	0.282000304883801	0.710715340297688
Cdkn2a; Cst6; Evpl; Foxn1; Notch1; Ntf5; Ppara; Ptch1; Ptch2; Trp63;	GO:0008544~epidermis development	10	53	18.8679245283019	0.619183801005504	0.786795745611916
Agrn; Musk; Six1;	GO:0008582~regulation of synaptic growth at neuromuscular junction	3	5	60	0.134758087806975	0.710715340297688
Ago4; Ar; Cited2; Esr1; Gata3; Gata4; Hmga2; Hoxa10; Hoxa11; Hoxa9; Inhba; Kdr; Klhl32; Lhx9; Nupr1; Rbp4; Rnase10; Sfrp1; Sfrp2; Sox8; Sox9; Srd5a2; Tgfb2; Wnt5a; Col9a3;	GO:0008584~male gonad development	25	80	31.25	0.0374366643651788	0.710715340297688
Fst; Lhx9; Pdgfra; Schip1; Sfrp1; Col9a3;	GO:0008585~female gonad development	6	25	24	0.415382894267087	0.710715340297688
Gas1; Gli2; Ptch1; Rora;	GO:0008589~regulation of smoothened signaling pathway	4	22	18.1818181818182	0.65053263609582	0.801373199910562
Notch1; Postn;	GO:0008593~regulation of Notch signaling pathway	2	11	18.1818181818182	0.663485844770118	0.801373199910562
Frs2; Tcf7l1; Wnt5a;	GO:0008595~anterior/posterior axis specification, embryo	3	6	50	0.178155981936941	0.710715340297688
Acsl4; Acss2; Scd1; Srebf1;	GO:0008610~lipid biosynthetic process	4	23	17.3913043478261	0.680832222151736	0.816092033786704
Dohh;	GO:0008612~peptidyl-lysine modification to peptidyl-hypusine	1	2	50	0.421243681653697	0.710715340297688
Dapk1; Fas; Il18; Ngf; Pik3r1; Rock2; Sort1;	GO:0008625~extrinsic apoptotic signaling pathway via death domain receptors	7	28	25	0.363707911600995	0.710715340297688
Lamp1;	GO:0008626~granzyme-mediated apoptotic signaling pathway	1	5	20	0.665063961733311	0.801373199910562
Scn2a;	GO:0008627~intrinsic apoptotic signaling pathway in response to osmotic stress	1	2	50	0.421243681653697	0.710715340297688
Esr2;	GO:0008628~hormone-mediated apoptotic signaling pathway	1	2	50	0.421243681653697	0.710715340297688
Bok; Epha2; Fnip2; Gm20521; Hic1; Hmox1; Ier3; Mbd4; Pik3r1; Pmaip1; Prkdc; Sfn; Tnfrsf1b;	GO:0008630~intrinsic apoptotic signaling pathway in response to DNA damage	13	56	23.2142857142857	0.360950931017918	0.710715340297688
Cyp1b1; Pdk1; Stk24; Zfp622;	GO:0008631~intrinsic apoptotic signaling pathway in response to oxidative stress	4	16	25	0.433316434894667	0.726666861237003
Bok;	GO:0008635~activation of cysteine-type endopeptidase activity involved in apoptotic process by cytochrome c	1	6	16.6666666666667	0.720888749833762	0.830911916013616
Atp2a1; Cd24a; Cdkn2a;	GO:0008637~apoptotic mitochondrial changes	3	26	11.5384615384615	0.883577138016639	0.928407931216506
Slc2a1; Slc2a10; Slc2a3; Slc35d2; Slc37a2;	GO:0008643~carbohydrate transport	5	35	14.2857142857143	0.819452115577521	0.891162537446835
Asns; Ass1; Bcat1; Bcat2; Cth; Mri1; Mtr; Psph;	GO:0008652~cellular amino acid biosynthetic process	8	25	32	0.172420260900855	0.710715340297688
Abhd5; Acsl5; Acsl6; Cds1; Cds2; Fgf7; Fitm2; Gpat3; Lpcat1; Lpcat2; Lpcat3; Mboat1; Mboat2; Pla2g16; Serinc1; Serinc5;	GO:0008654~phospholipid biosynthetic process	16	57	28.0701754385965	0.147358494949439	0.710715340297688
Xist;	GO:0009048~dosage compensation by inactivation of X chromosome	1	11	9.09090909090909	0.887848449459412	0.928407931216506
G6pdx;	GO:0009051~pentose-phosphate shunt, oxidative branch	1	3	33.3333333333333	0.51769575940811	0.732449331651959
Rpia; Taldo1;	GO:0009052~pentose-phosphate shunt, non-oxidative branch	2	5	40	0.330115233130617	0.710715340297688
Aldh1l2; Gart; Gpt2; Kyat3; Nmnat2; Nmnat3; Sptlc1; Sptlc2;	GO:0009058~biosynthetic process	8	34	23.5294117647059	0.400634976594665	0.710715340297688
Cat; Cox6a2; mt-Co1; Mtfr2;	GO:0009060~aerobic respiration	4	26	15.3846153846154	0.76039450877649	0.858536017841341
Acadl; Faah; Lpin1; Lpin2; Lpin3; Pccb;	GO:0009062~fatty acid catabolic process	6	11	54.5454545454545	0.0502923296025952	0.710715340297688
Bckdhb;	GO:0009063~cellular amino acid catabolic process	1	2	50	0.421243681653697	0.710715340297688
Thnsl2;	GO:0009071~serine family amino acid catabolic process	1	1	100	0.30550820368273	0.710715340297688
Hpdl; Il4i1; Tph2;	GO:0009072~aromatic amino acid family metabolic process	3	10	30	0.371801194251546	0.710715340297688
Bcat1; Bcat2;	GO:0009081~branched-chain amino acid metabolic process	2	2	100	0.131887448390477	0.710715340297688
Bcat1; Bcat2;	GO:0009082~branched-chain amino acid biosynthetic process	2	2	100	0.131887448390477	0.710715340297688
Bcat1; Bcat2; Bckdha; Bckdhb;	GO:0009083~branched-chain amino acid catabolic process	4	9	44.4444444444444	0.157947753420383	0.710715340297688
Mri1; Mthfr; Mtr;	GO:0009086~methionine biosynthetic process	3	11	27.2727272727273	0.420407932989147	0.710715340297688
Thnsl2;	GO:0009088~threonine biosynthetic process	1	1	100	0.30550820368273	0.710715340297688
Bcat1; Bcat2;	GO:0009098~leucine biosynthetic process	2	2	100	0.131887448390477	0.710715340297688
Bcat1; Bcat2;	GO:0009099~valine biosynthetic process	2	2	100	0.131887448390477	0.710715340297688
Pcsk6; Porcn;	GO:0009100~glycoprotein metabolic process	2	10	20	0.61861128315187	0.786218232603435
Lipt2;	GO:0009107~lipoate biosynthetic process	1	2	50	0.421243681653697	0.710715340297688
Gart; Mthfd1l;	GO:0009113~purine nucleobase biosynthetic process	2	4	50	0.263140715813285	0.710715340297688
Aox1;	GO:0009115~xanthine catabolic process	1	5	20	0.665063961733311	0.801373199910562
Mtap; Prps1;	GO:0009116~nucleoside metabolic process	2	15	13.3333333333333	0.80167773753225	0.878019221858759
Ampd3; Nme3;	GO:0009117~nucleotide metabolic process	2	27	7.40740740740741	0.965661537305615	0.983828617313047
Entpd3;	GO:0009134~nucleoside diphosphate catabolic process	1	1	100	0.30550820368273	0.710715340297688
Ak4;	GO:0009142~nucleoside triphosphate biosynthetic process	1	8	12.5	0.806180087207351	0.878019221858759
Dctpp1; Enpp1; Enpp3; Entpd3; Smpdl3a;	GO:0009143~nucleoside triphosphate catabolic process	5	7	71.4285714285714	0.0362881245309987	0.710715340297688
Gart; Prps1;	GO:0009156~ribonucleoside monophosphate biosynthetic process	2	5	40	0.330115233130617	0.710715340297688
Prps1;	GO:0009165~nucleotide biosynthetic process	1	8	12.5	0.806180087207351	0.878019221858759
Enpp5; Nt5e;	GO:0009166~nucleotide catabolic process	2	4	50	0.263140715813285	0.710715340297688
Adssl1; Ampd3;	GO:0009168~purine ribonucleoside monophosphate biosynthetic process	2	6	33.3333333333333	0.39523428157182	0.710715340297688
Entpd2;	GO:0009181~purine ribonucleoside diphosphate catabolic process	1	2	50	0.421243681653697	0.710715340297688
Adcy1; Npr1;	GO:0009190~cyclic nucleotide biosynthetic process	2	19	10.5263157894737	0.886996791070729	0.928407931216506
Entpd7;	GO:0009191~ribonucleoside diphosphate catabolic process	1	3	33.3333333333333	0.51769575940811	0.732449331651959
Rrm2b;	GO:0009200~deoxyribonucleoside triphosphate metabolic process	1	1	100	0.30550820368273	0.710715340297688
Entpd7;	GO:0009203~ribonucleoside triphosphate catabolic process	1	1	100	0.30550820368273	0.710715340297688
Mtr;	GO:0009235~cobalamin metabolic process	1	6	16.6666666666667	0.720888749833762	0.830911916013616
Gal3st1; Gbgt1; Ggta1;	GO:0009247~glycolipid biosynthetic process	3	10	30	0.371801194251546	0.710715340297688
Lipt2;	GO:0009249~protein lipoylation	1	7	14.2857142857143	0.767410816728321	0.858536017841341
Mthfd1l;	GO:0009257~10-formyltetrahydrofolate biosynthetic process	1	2	50	0.421243681653697	0.710715340297688
Aldh1l2;	GO:0009258~10-formyltetrahydrofolate catabolic process	1	2	50	0.421243681653697	0.710715340297688
Rrm2b;	GO:0009263~deoxyribonucleotide biosynthetic process	1	3	33.3333333333333	0.51769575940811	0.732449331651959
Dera;	GO:0009264~deoxyribonucleotide catabolic process	1	3	33.3333333333333	0.51769575940811	0.732449331651959
P2rx3; Trpv2;	GO:0009266~response to temperature stimulus	2	6	33.3333333333333	0.39523428157182	0.710715340297688
Angptl4; Atg5; Bmf; Fcor; Foxo1; Gas6; Gba; Nupr1l; Pcsk9; Pdk4; Pik3c2b; Rnase4; Rraga; Srebf1; Stk24; Tcf7l2; Tnrc6a; Inhbb;	GO:0009267~cellular response to starvation	18	60	30	0.0890541353280042	0.710715340297688
Clcn7; Gba; Gja1; Kcnma1; Trpv1; Ttpa;	GO:0009268~response to pH	6	14	42.8571428571429	0.101686061684946	0.710715340297688
Pmm2;	GO:0009298~GDP-mannose biosynthetic process	1	3	33.3333333333333	0.51769575940811	0.732449331651959
Ang; Cdkn2a;	GO:0009303~rRNA transcription	2	13	15.3846153846154	0.74035746416818	0.845307005283553
Hlcs;	GO:0009305~protein biotinylation	1	1	100	0.30550820368273	0.710715340297688
Erp29; Rab15; Rab37; Sncg; Tvp23b;	GO:0009306~protein secretion	5	28	17.8571428571429	0.66392248844755	0.801373199910562
Aoc3; Vcam1;	GO:0009308~amine metabolic process	2	6	33.3333333333333	0.39523428157182	0.710715340297688
St6galnac2; St8sia4;	GO:0009311~oligosaccharide metabolic process	2	19	10.5263157894737	0.886996791070729	0.928407931216506
B3galt1; B3galt2;	GO:0009312~oligosaccharide biosynthetic process	2	9	22.2222222222222	0.569251135995488	0.770260877596035
Col3a1; Jun; Map3k20; Mbd4; Plk3;	GO:0009314~response to radiation	5	18	27.7777777777778	0.334792606632378	0.710715340297688
Enpp2; Napepld; Plcb3; Plcg2; Pld2;	GO:0009395~phospholipid catabolic process	5	17	29.4117647058824	0.299455168563997	0.710715340297688
Mthfs;	GO:0009396~folic acid-containing compound biosynthetic process	1	3	33.3333333333333	0.51769575940811	0.732449331651959
As3mt; Cyp1b1; Fmo1;	GO:0009404~toxin metabolic process	3	9	33.3333333333333	0.322450400213573	0.710715340297688
Dnaja3; Dnaja4; Hspb2; Hspb7; Igf1; Lrp11; P2rx3; Trp53inp1; Trpv1; Trpv2;	GO:0009408~response to heat	10	41	24.390243902439	0.340130995145521	0.710715340297688
Acadl; Acadm; Adrb1; Adrb2; Agt; Dio2; Lrp11; Metrnl; P2rx3; Slc27a1; Ucp2; Ucp3;	GO:0009409~response to cold	12	29	41.3793103448276	0.031364589510362	0.710715340297688
Ahr; Ahrr; Arnt2; Slitrk5;	GO:0009410~response to xenobiotic stimulus	4	8	50	0.125063681058814	0.710715340297688
D7Ertd443e; Men1; Pclaf; Pmaip1; Trove2;	GO:0009411~response to UV	5	46	10.8695652173913	0.942539387543054	0.969614650258577
Lrp11;	GO:0009414~response to water deprivation	1	2	50	0.421243681653697	0.710715340297688
Mapk10; Pparg; Rho; Slc1a2; Slc1a3;	GO:0009416~response to light stimulus	5	18	27.7777777777778	0.334792606632378	0.710715340297688
Nmnat3;	GO:0009435~NAD biosynthetic process	1	8	12.5	0.806180087207351	0.878019221858759
Hoga1;	GO:0009436~glyoxylate catabolic process	1	3	33.3333333333333	0.51769575940811	0.732449331651959
Acadm; Aldh9a1; Cpt1a; Crot; Slc22a21; Slc22a4;	GO:0009437~carnitine metabolic process	6	8	75	0.0190319895001858	0.710715340297688
Abat; Aldh5a1;	GO:0009448~gamma-aminobutyric acid metabolic process	2	3	66.6666666666667	0.196171780720678	0.710715340297688
Abat; Slc1a3;	GO:0009449~gamma-aminobutyric acid biosynthetic process	2	3	66.6666666666667	0.196171780720678	0.710715340297688
Aldh5a1;	GO:0009450~gamma-aminobutyric acid catabolic process	1	1	100	0.30550820368273	0.710715340297688
Rpusd3;	GO:0009451~RNA modification	1	14	7.14285714285714	0.935109288370049	0.96375722881524
Apob; Ar; Duox2; Itgav; Klhl32; Sptbn4; Sycp2; Tdrkh; Tex15;	GO:0009566~fertilization	9	55	16.3636363636364	0.760762313408208	0.858536017841341
Rho;	GO:0009583~detection of light stimulus	1	2	50	0.421243681653697	0.710715340297688
Rho;	GO:0009585~red, far-red light phototransduction	1	1	100	0.30550820368273	0.710715340297688
Serinc5;	GO:0009597~detection of virus	1	4	25	0.598076754079972	0.770260877596035
Ifitm10; Syndig1;	GO:0009607~response to biotic stimulus	2	12	16.6666666666667	0.703998830066951	0.830911916013616
Adm; F2r; Gfap; Gli1; Grin2a; Il6; Lcp1; Nmnat3; Serpine2; Slc1a2; Slc1a3; Sulf2; Tnfaip3; Vash1; Zfp36; Zfp36l1;	GO:0009611~response to wounding	16	45	35.5555555555556	0.0387637708906403	0.710715340297688
Bdkrb1; Cav1; Cd36; Gata4; Inhbb; Lrp11; Mmp2; P2rx3; P2ry1; Piezo2; Smpd2;	GO:0009612~response to mechanical stimulus	11	23	47.8260869565217	0.0185433885302102	0.710715340297688
Bcl3; Ccl5; Duox2; Fv1; Ifi27l2a; Ifit1; Irak3; Lcn2; Oas1a; Oasl1; Oasl2; Rsad2; Tlr8; Zc3hav1;	GO:0009615~response to virus	14	54	25.9259259259259	0.234281651419499	0.710715340297688
Adh7; Casp1; Cav1; Cd14; Fuca2; Irf3; Mecom; Rab29; Serpinb9; Snx3;	GO:0009617~response to bacterium	10	35	28.5714285714286	0.20667757673278	0.710715340297688
Atg5;	GO:0009620~response to fungus	1	6	16.6666666666667	0.720888749833762	0.830911916013616
Lcn2;	GO:0009635~response to herbicide	1	1	100	0.30550820368273	0.710715340297688
Ahr; Arnt2; Ccl5; Ces1d; Cyp1b1; Cyp2f2; Ddc; Ephx1; Ephx2; Fas; Gria1; Nupr1; Pon2; Scn8a; Slc18a2; Slc30a4; Slc7a11; Ttpa;	GO:0009636~response to toxic substance	18	58	31.0344827586207	0.072512686954991	0.710715340297688
Gnat2;	GO:0009642~response to light intensity	1	2	50	0.421243681653697	0.710715340297688
Phlpp1;	GO:0009649~entrainment of circadian clock	1	6	16.6666666666667	0.720888749833762	0.830911916013616
Cat; Mfap4;	GO:0009650~UV protection	2	10	20	0.61861128315187	0.786218232603435
Agt;	GO:0009651~response to salt stress	1	8	12.5	0.806180087207351	0.878019221858759
Foxo1; Foxo6; Foxs1; Gfra1; Gsc; Hoxa13; Pdgfra; Pitx2;	GO:0009653~anatomical structure morphogenesis	8	39	20.5128205128205	0.534306905090022	0.754989031566533
Adra1b; Ang; Cd38; Fhl2; Foxc2; Hcls1; Lox; Lyn; Msi1; Rerg; Srf; Steap2; Timp2; Timp4;	GO:0009725~response to hormone	14	33	42.4242424242424	0.0180625434697123	0.710715340297688
Apob; P2rx3;	GO:0009743~response to carbohydrate	2	4	50	0.263140715813285	0.710715340297688
Khk;	GO:0009744~response to sucrose	1	1	100	0.30550820368273	0.710715340297688
Fkbp1b; Hnf1b; Irs2; Khk; Mafa; Nnat; Pfkl; Sarm1; Srebf1; Tcf7l2;	GO:0009749~response to glucose	10	47	21.2765957446809	0.48381990077728	0.732449331651959
Lats1; Lats2;	GO:0009755~hormone-mediated signaling pathway	2	24	8.33333333333333	0.945878657925269	0.970104661909171
Pax6;	GO:0009786~regulation of asymmetric cell division	1	3	33.3333333333333	0.51769575940811	0.732449331651959
Acvr1b; Dlk1; Dnaja3; Epor; Men1; Npm2; Pdgfc; Rbp4; Rictor; Thbd; Wnt5a; Osr2;	GO:0009790~embryo development	12	74	16.2162162162162	0.791019982495151	0.878019221858759
Acadm; Aco1; Aldh5a1; Apob; Atf5; Bmp4; Csrnp1; Dhcr7; Dlk1; Gata3; Itpr1; Kdm5b; Mecom; Meg3; Ndn; Nr4a2; Plagl2; Pygo1; Schip1; Selenop; Sema3c; Slc18a2; Sox6; Stk36; Tcf7l2;	GO:0009791~post-embryonic development	25	113	22.1238938053097	0.356977954856819	0.710715340297688
Fgf2;	GO:0009792~embryo development ending in birth or egg hatching	1	8	12.5	0.806180087207351	0.878019221858759
Epb41l5;	GO:0009826~unidimensional cell growth	1	3	33.3333333333333	0.51769575940811	0.732449331651959
Chmp4c;	GO:0009838~abscission	1	4	25	0.598076754079972	0.770260877596035
Efnb1; Satb2; Tfap2a;	GO:0009880~embryonic pattern specification	3	23	13.0434782608696	0.832309474824718	0.898949071566149
Dll1; Efnb2; Eya1; Gamt; Grem1; Hhex; Hhip; Hoxa13; Hoxa3; Igf2; Lama5; Pax8; Pax9; Pdgfc; Pdgfra; Pitx2; Ptch1; Slit3; Sycp2; Thrb; Tnfsf11; Trp63; Vegfc; Wnt10a; Wnt10b; Wnt11; Wnt5a; Wnt5b;	GO:0009887~animal organ morphogenesis	28	105	26.6666666666667	0.108688821351081	0.710715340297688
Bmp4; Eda2r; Lama1; Postn;	GO:0009888~tissue development	4	17	23.5294117647059	0.472975913943313	0.732449331651959
Gchfr;	GO:0009890~negative regulation of biosynthetic process	1	2	50	0.421243681653697	0.710715340297688
Dll1; Notch1;	GO:0009912~auditory receptor cell fate commitment	2	4	50	0.263140715813285	0.710715340297688
Gli1; Gli2; Klf4;	GO:0009913~epidermal cell differentiation	3	8	37.5	0.273103720424886	0.710715340297688
Abcb1a; Slc16a2;	GO:0009914~hormone transport	2	2	100	0.131887448390477	0.710715340297688
Six3;	GO:0009946~proximal/distal axis specification	1	1	100	0.30550820368273	0.710715340297688
Bmp4; Hey1; Hey2; Tbx18;	GO:0009948~anterior/posterior axis specification	4	22	18.1818181818182	0.65053263609582	0.801373199910562
Pax6; Sfrp1; Vax2;	GO:0009950~dorsal/ventral axis specification	3	10	30	0.371801194251546	0.710715340297688
Arc; Btg2; Emx2; Gli2; Hhex; Hnf1b; Hoxa10; Hoxa11; Hoxa2; Hoxa3; Hoxa4; Hoxa5; Hoxa7; Hoxa9; Hoxb2; Hoxb3; Hoxb4; Hoxb5; Hoxb6; Hoxb7; Hoxb8; Hoxb9; Hoxd10; Hoxd11; Hoxd13; Hoxd9; Lrp5; Mllt3; Msx2; Otx1; Pax6; Pcsk5; Rarg; Sfrp1; Sfrp2; Tbx1; Vangl2; Wnt5a;	GO:0009952~anterior/posterior pattern specification	38	112	33.9285714285714	0.00439542772932688	0.522820430447257
Bmpr1b; Chrd; Dusp6; Edn1; En1; Foxg1; Gas1; Gli1; Gli2; Hhip; Hoxa11; Hoxa2; Hoxb2; Hoxd11; Lhx2; Lrp4; Pax6; Ptch1; Sp8; Tbx20; Lmx1b;	GO:0009953~dorsal/ventral pattern formation	21	48	43.75	0.00329913421001693	0.430892803390642
Chsy1; Dll1; Dlx2; En1; Gli1; Gli2; Grem1; Hoxa10; Hoxa11; Hoxa9; Hoxd10; Hoxd11; Hoxd9; Lrp4; Sp8; Trp63;	GO:0009954~proximal/distal pattern formation	16	26	61.5384615384615	0.000722202088636159	0.240529405620273
Ptch1; Ptch2;	GO:0009957~epidermal cell fate specification	2	4	50	0.263140715813285	0.710715340297688
Acvr1b; Mgll; Runx1; Spred2; Spred3; Spry1; Spry2; Spry4;	GO:0009966~regulation of signal transduction	8	34	23.5294117647059	0.400634976594665	0.710715340297688
Adamts20; Cav1; Gata3; Sh2d1b1; Vegfa;	GO:0009967~positive regulation of signal transduction	5	13	38.4615384615385	0.168082573075101	0.710715340297688
Arrb1; Cav1; Cish; Ddit4; Ddit4l; Hhip; Ldlrad4; Pmepa1; Prr5l; Rgs16; Rgs17; Rgs2; Rgs20; Rgs3; Socs2; Socs3; Ubash3b;	GO:0009968~negative regulation of signal transduction	17	56	30.3571428571429	0.0901177612677625	0.710715340297688
Cda;	GO:0009972~cytidine deamination	1	3	33.3333333333333	0.51769575940811	0.732449331651959
Ar; Jun; Map1b; Ngef; Pdgfd; Psrc1;	GO:0009987~cellular process	6	24	25	0.383352740161887	0.710715340297688
Pcdhb6;	GO:0009988~cell-cell recognition	1	3	33.3333333333333	0.51769575940811	0.732449331651959
Slc6a12;	GO:0009992~cellular water homeostasis	1	3	33.3333333333333	0.51769575940811	0.732449331651959
Fgf2; Igf1; Klf15; Nfib; Notch1; Pax2; Plp1;	GO:0010001~glial cell differentiation	7	21	33.3333333333333	0.173238914199162	0.710715340297688
Tgfb2;	GO:0010002~cardioblast differentiation	1	2	50	0.421243681653697	0.710715340297688
Abcg1; Avpr1a; Ctsc; Gart; Klf4; P2rx3; Pygm; Sox2; Spp1; Srd5a2;	GO:0010033~response to organic substance	10	59	16.9491525423729	0.733837404100395	0.84489887515502
Avpr1a; Gart; Nr4a1; Nr4a2; Pgam2; Slc1a3;	GO:0010035~response to inorganic substance	6	9	66.6666666666667	0.027332699913438	0.710715340297688
Abat;	GO:0010039~response to iron ion	1	7	14.2857142857143	0.767410816728321	0.858536017841341
Aco1;	GO:0010040~response to iron(II) ion	1	3	33.3333333333333	0.51769575940811	0.732449331651959
Ass1; Khk; Slc30a4; Slc30a6;	GO:0010043~response to zinc ion	4	21	19.047619047619	0.618369191864537	0.786218232603435
Cacna1g;	GO:0010045~response to nickel cation	1	2	50	0.421243681653697	0.710715340297688
Ass1;	GO:0010046~response to mycotoxin	1	2	50	0.421243681653697	0.710715340297688
Atp1b1; Atp1b2; Kcnj14; Kcnj15;	GO:0010107~potassium ion import	4	24	16.6666666666667	0.709238514927948	0.830911916013616
Ptch1;	GO:0010157~response to chlorate	1	1	100	0.30550820368273	0.710715340297688
Bmp4; Hoxa3;	GO:0010159~specification of animal organ position	2	3	66.6666666666667	0.196171780720678	0.710715340297688
Pmaip1; Trp63; Xrra1;	GO:0010165~response to X-ray	3	16	18.75	0.635602783427614	0.801373199910562
Ofd1; Tfap2a;	GO:0010172~embryonic body morphogenesis	2	10	20	0.61861128315187	0.786218232603435
Pltp;	GO:0010189~vitamin E biosynthetic process	1	1	100	0.30550820368273	0.710715340297688
Aen; D7Ertd443e; Eya1; Nhej1; Prkdc;	GO:0010212~response to ionizing radiation	5	45	11.1111111111111	0.935792536135359	0.964163044578133
Dnmt3a;	GO:0010216~maintenance of DNA methylation	1	8	12.5	0.806180087207351	0.878019221858759
Xpc;	GO:0010224~response to UV-B	1	8	12.5	0.806180087207351	0.878019221858759
Bcl3;	GO:0010225~response to UV-C	1	9	11.1111111111111	0.83848830230303	0.898949071566149
Gja1;	GO:0010232~vascular transport	1	1	100	0.30550820368273	0.710715340297688
Ccnd1; Cdkn2a; Mgst1; Trpv1; Vkorc1;	GO:0010243~response to organonitrogen compound	5	12	41.6666666666667	0.139489753886665	0.710715340297688
Ager;	GO:0010255~glucose mediated signaling pathway	1	2	50	0.421243681653697	0.710715340297688
Lncpint; Rnf165; Sec63; Slc1a2; Trp63;	GO:0010259~multicellular organism aging	5	14	35.7142857142857	0.198721684770589	0.710715340297688
Mt1; Mt2;	GO:0010273~detoxification of copper ion	2	4	50	0.263140715813285	0.710715340297688
Slc30a3;	GO:0010312~detoxification of zinc ion	1	1	100	0.30550820368273	0.710715340297688
Snx3;	GO:0010324~membrane invagination	1	5	20	0.665063961733311	0.801373199910562
Apobec1; Men1; Prkdc; Trp63;	GO:0010332~response to gamma radiation	4	25	16	0.735751255925865	0.845307005283553
Gopc; Tcaf2;	GO:0010360~negative regulation of anion channel activity	2	4	50	0.263140715813285	0.710715340297688
Cdk6; Cdkn2a; Pkia;	GO:0010389~regulation of G2/M transition of mitotic cell cycle	3	16	18.75	0.635602783427614	0.801373199910562
Adh7; Cyp4v3;	GO:0010430~fatty acid omega-oxidation	2	2	100	0.131887448390477	0.710715340297688
Lgmn;	GO:0010447~response to acidic pH	1	9	11.1111111111111	0.83848830230303	0.898949071566149
Bmp4;	GO:0010453~regulation of cell fate commitment	1	5	20	0.665063961733311	0.801373199910562
Cntln;	GO:0010457~centriole-centriole cohesion	1	8	12.5	0.806180087207351	0.878019221858759
Chmp7; Eps8;	GO:0010458~exit from mitosis	2	11	18.1818181818182	0.663485844770118	0.801373199910562
Agtr2; Fkbp1b; Pik3r1; Sptbn4;	GO:0010459~negative regulation of heart rate	4	8	50	0.125063681058814	0.710715340297688
Adm; Adrb1; Avpr1a; Edn1; Gch1; Hey2;	GO:0010460~positive regulation of heart rate	6	21	28.5714285714286	0.288175270791598	0.710715340297688
Fgf7;	GO:0010463~mesenchymal cell proliferation	1	5	20	0.665063961733311	0.801373199910562
Col28a1; Col7a1; Ecm1; Itih2; Kng1; Ngf; Pi15; Serpina3f; Serpina3g; Serpina3n; Serpinb1a; Serpinb1b; Serpinb8; Serpine2; Slpi; Spink10; Tfpi; Timp2; Timp3; Timp4; Wfdc12; Wfdc18; Wfdc3;	GO:0010466~negative regulation of peptidase activity	23	116	19.8275862068966	0.550246713124525	0.770260877596035
Eda; Fas; Fmn1; Nr4a2;	GO:0010467~gene expression	4	11	36.3636363636364	0.23136883130998	0.710715340297688
Aco1; Aff2; Agt; Ahr; Apoe; Ar; Atf5; Atp1b1; Bmp4; Cavin4; Cdk6; Cdkn2a; Ces1g; Cln3; Col2a1; Dlk1; Dnmt3a; Eldr; Emx2; En1; Fas; Foxg1; Foxn1; Fut8; Gata4; H19; Hey2; Hoxa10; Hoxa11; Hoxa9; Hoxd10; Hoxd11; Hoxd9; Igf1; Il7; Irs1; Klf15; Lmx1b; Mapk10; Mapk12; Men1; Myb; Nol3; Notch1; Nov; Nr4a2; Pax6; Peg3; Plagl1; Plcg2; Pofut2; Ppara; Pparg; Ptgs2os2; Pthlh; Rarg; Rictor; Ripply1; Rspo1; Satb…	GO:0010468~regulation of gene expression	72	319	22.5705329153605	0.191767970339253	0.710715340297688
P2ry1; Pcsk9; Plau;	GO:0010469~regulation of receptor activity	3	10	30	0.371801194251546	0.710715340297688
Phldb2; Tgif2;	GO:0010470~regulation of gastrulation	2	11	18.1818181818182	0.663485844770118	0.801373199910562
Trp63;	GO:0010481~epidermal cell division	1	1	100	0.30550820368273	0.710715340297688
Sfn; Trp63;	GO:0010482~regulation of epidermal cell division	2	3	66.6666666666667	0.196171780720678	0.710715340297688
Fbxo44;	GO:0010498~proteasomal protein catabolic process	1	13	7.69230769230769	0.922125833423259	0.954214723696183
Enc1;	GO:0010499~proteasomal ubiquitin-independent protein catabolic process	1	4	25	0.598076754079972	0.770260877596035
Ago4; Ddx25; Ddx51;	GO:0010501~RNA secondary structure unwinding	3	46	6.52173913043478	0.9924018167554	1
Bok; Casp1; Dram1; Iigp1; Lmx1b; Pip4k2c; Rraga; Trp53inp1; Usp13;	GO:0010506~regulation of autophagy	9	46	19.5652173913043	0.579939959767246	0.770260877596035
Bmf; Dap; Gata4; Ptpn22; Rraga; Tnfaip3;	GO:0010507~negative regulation of autophagy	6	30	20	0.569024406154294	0.770260877596035
Ager; Dapk1; Foxo1; Prkd1; Svip; Tpcn1; Trp53inp1;	GO:0010508~positive regulation of autophagy	7	46	15.2173913043478	0.802318391504439	0.878019221858759
Pdk1; Pdk2; Pdk4;	GO:0010510~regulation of acetyl-CoA biosynthetic process from pyruvate	3	4	75	0.0957044225199648	0.710715340297688
Arhgap6; Fgfr3;	GO:0010518~positive regulation of phospholipase activity	2	8	25	0.515406151346287	0.732449331651959
Rgs2;	GO:0010519~negative regulation of phospholipase activity	1	2	50	0.421243681653697	0.710715340297688
Bmp4; Cav1;	GO:0010524~positive regulation of calcium ion transport into cytosol	2	14	14.2857142857143	0.772821022492914	0.860973545881468
Agt;	GO:0010536~positive regulation of activation of Janus kinase activity	1	4	25	0.598076754079972	0.770260877596035
Syk; Tec;	GO:0010543~regulation of platelet activation	2	5	40	0.330115233130617	0.710715340297688
Apoe; C1qtnf1; Gp5; Pdgfra; Serpine2;	GO:0010544~negative regulation of platelet activation	5	7	71.4285714285714	0.0362881245309987	0.710715340297688
Igf1;	GO:0010560~positive regulation of glycoprotein biosynthetic process	1	5	20	0.665063961733311	0.801373199910562
Hmga2; Sfrp1; Sox9;	GO:0010564~regulation of cell cycle process	3	6	50	0.178155981936941	0.710715340297688
Pdk2; Pdk4;	GO:0010565~regulation of cellular ketone metabolic process	2	2	100	0.131887448390477	0.710715340297688
Fign; Fignl2; Tex15;	GO:0010569~regulation of double-strand break repair via homologous recombination	3	15	20	0.597276006003602	0.770260877596035
Pdpn; Ptprj;	GO:0010572~positive regulation of platelet activation	2	5	40	0.330115233130617	0.710715340297688
Adamts3;	GO:0010573~vascular endothelial growth factor production	1	3	33.3333333333333	0.51769575940811	0.732449331651959
Il6; Ndrg2;	GO:0010574~regulation of vascular endothelial growth factor production	2	5	40	0.330115233130617	0.710715340297688
Adora2b; Atf4; C3; Ccbe1; Cyp1b1; Flt4; Gata4; Hpse; Ptgs2; Rora; Sulf1; Sulf2;	GO:0010575~positive regulation of vascular endothelial growth factor production	12	24	50	0.0110590535778452	0.710715340297688
Adgrg6; Adora2a; Gper1;	GO:0010579~positive regulation of adenylate cyclase activity involved in G-protein coupled receptor signaling pathway	3	9	33.3333333333333	0.322450400213573	0.710715340297688
Ago4;	GO:0010586~miRNA metabolic process	1	10	10	0.865412018933784	0.916601917334701
Lin28b;	GO:0010587~miRNA catabolic process	1	4	25	0.598076754079972	0.770260877596035
Dmtn; Epha2;	GO:0010591~regulation of lamellipodium assembly	2	10	20	0.61861128315187	0.786218232603435
Aqp1; Carmil2; Hdac4;	GO:0010592~positive regulation of lamellipodium assembly	3	20	15	0.762707590902676	0.858536017841341
Slit2;	GO:0010593~negative regulation of lamellipodium assembly	1	3	33.3333333333333	0.51769575940811	0.732449331651959
Emp2; Sema4a;	GO:0010594~regulation of endothelial cell migration	2	7	28.5714285714286	0.457256652896068	0.732449331651959
Adgra2; Agt; Alox12; Angpt1; Angpt4; Atoh8; Bcar1; Bmp4; Ccbe1; Ets1; Fgf2; Flt4; Foxc2; Gata3; Itgb3; Kdr; Prkd1; Prkd2; Ptk2b; Rock2; Sash1; Tek; Vegfa; Wnt5a;	GO:0010595~positive regulation of endothelial cell migration	24	41	58.5365853658537	6.80331991619321e-05	0.0755281899362716
Acvrl1; Ager; Ptprm; Serpinf1; Slit2; Stc1; Vash1;	GO:0010596~negative regulation of endothelial cell migration	7	18	38.8888888888889	0.109042765171463	0.710715340297688
Cav1; Epb41l5;	GO:0010608~posttranscriptional regulation of gene expression	2	24	8.33333333333333	0.945878657925269	0.970104661909171
Lmcd1;	GO:0010611~regulation of cardiac muscle hypertrophy	1	2	50	0.421243681653697	0.710715340297688
Agt; Ece1; Edn1; Igf1; Mef2a; Mef2c;	GO:0010613~positive regulation of cardiac muscle hypertrophy	6	20	30	0.25752882953141	0.710715340297688
Cav3; Mlip; Rgs2; Trim63;	GO:0010614~negative regulation of cardiac muscle hypertrophy	4	12	33.3333333333333	0.270740035969124	0.710715340297688
Gfap;	GO:0010625~positive regulation of Schwann cell proliferation	1	1	100	0.30550820368273	0.710715340297688
Acvr1b; Adm2; Ager; Agt; Alox12; Ank2; Ank3; Apob; Ar; Atf3; Atf4; Bmp4; C1qtnf1; Cav1; Ccl5; Cdh3; Cdk6; Cdkn2a; Cited2; Clu; Cnn2; Cntf; Csf1; Ctgf; Ctsh; Dll1; Eda; Edar; Efnb2; Eng; Ephx2; Erp29; Etv4; Ezr; Fgf2; Fmr1; Fn1; Fubp1; Gas6; Gata3; Gata4; Gja1; Gper1; Hmga2; Hnf1b; Id1; Id4; Il18; Il6; Inhba; Itga3; Itgb3; Itgb8; Kdm5b; Klf4; Lcn2; Lims1; Lrrc32; Med23; Mef2c; Men1; Met; Msn; Musk…	GO:0010628~positive regulation of gene expression	115	414	27.7777777777778	0.00130439656806525	0.299606397926987
Acacb; Acvr1b; Acvrl1; Aff2; Aif1; Bmp4; Cd36; Cited2; Cryab; Ctgf; Eng; Erp29; Esr1; Fgfr3; Fmr1; Fyn; Gata3; Gata4; Gja1; Gper1; H19; Havcr2; Hey1; Hey2; Id1; Igf1; Itgb8; Klf4; Mef2c; Met; Mif; Musk; Ndfip2; Parp10; Pawr; Pcx; Plag1; Ptpn22; Rb1; Rel; Rxra; Serpinf1; Sfrp1; Sfrp2; Slit2; Slit3; Sox11; Sox9; Stc2; Tert; Tgfb2; Trp53cor1; Trp53inp1; Vegfa; Zfp503;	GO:0010629~negative regulation of gene expression	55	279	19.7132616487455	0.561660179514337	0.770260877596035
Fat2;	GO:0010631~epithelial cell migration	1	6	16.6666666666667	0.720888749833762	0.830911916013616
Cd63; Mcc; Sema3a;	GO:0010633~negative regulation of epithelial cell migration	3	17	17.6470588235294	0.671300374345219	0.807135702800272
Aqp1; Ctsh; Dock5; Enpp2; Epb41l5; Itga2; Itga3; Jun; Ppm1f; Sox9; Tgfb2;	GO:0010634~positive regulation of epithelial cell migration	11	37	29.7297297297297	0.164861983084285	0.710715340297688
F3;	GO:0010641~positive regulation of platelet-derived growth factor receptor signaling pathway	1	2	50	0.421243681653697	0.710715340297688
Ptgir; Ptprj; Slc9a3r1;	GO:0010642~negative regulation of platelet-derived growth factor receptor signaling pathway	3	8	37.5	0.273103720424886	0.710715340297688
Gja1;	GO:0010643~cell communication by chemical coupling	1	3	33.3333333333333	0.51769575940811	0.732449331651959
Gja1;	GO:0010644~cell communication by electrical coupling	1	4	25	0.598076754079972	0.770260877596035
Zfp568;	GO:0010646~regulation of cell communication	1	2	50	0.421243681653697	0.710715340297688
Ank3;	GO:0010650~positive regulation of cell communication by electrical coupling	1	1	100	0.30550820368273	0.710715340297688
Gja1;	GO:0010652~positive regulation of cell communication by chemical coupling	1	2	50	0.421243681653697	0.710715340297688
Alox12; Cav1; Hmox1; Igf1; Lifr; Pik3r1; Ptk2b;	GO:0010656~negative regulation of muscle cell apoptotic process	7	11	63.6363636363636	0.0205801408144343	0.710715340297688
Dmpk;	GO:0010657~muscle cell apoptotic process	1	1	100	0.30550820368273	0.710715340297688
Nol3;	GO:0010659~cardiac muscle cell apoptotic process	1	6	16.6666666666667	0.720888749833762	0.830911916013616
Nol3;	GO:0010664~negative regulation of striated muscle cell apoptotic process	1	4	25	0.598076754079972	0.770260877596035
Eng;	GO:0010665~regulation of cardiac muscle cell apoptotic process	1	2	50	0.421243681653697	0.710715340297688
Agt; Fndc1; Igfbp3;	GO:0010666~positive regulation of cardiac muscle cell apoptotic process	3	19	15.7894736842105	0.734799457104494	0.84489887515502
Gata4; Hey2; Nol3; Pcmt1; Rapgef3; Sfrp2;	GO:0010667~negative regulation of cardiac muscle cell apoptotic process	6	27	22.2222222222222	0.478646604234491	0.732449331651959
Cxadr; Srf;	GO:0010669~epithelial structure maintenance	2	6	33.3333333333333	0.39523428157182	0.710715340297688
Tgfb2;	GO:0010693~negative regulation of alkaline phosphatase activity	1	4	25	0.598076754079972	0.770260877596035
Itga2; Mef2c; Npnt; Ppargc1b;	GO:0010694~positive regulation of alkaline phosphatase activity	4	5	80	0.0479622995470317	0.710715340297688
Agtr2; P2ry1; Ptgs1;	GO:0010700~negative regulation of norepinephrine secretion	3	7	42.8571428571429	0.224658659095247	0.710715340297688
Adora2b; Oxtr;	GO:0010701~positive regulation of norepinephrine secretion	2	6	33.3333333333333	0.39523428157182	0.710715340297688
Fap;	GO:0010710~regulation of collagen catabolic process	1	2	50	0.421243681653697	0.710715340297688
Fgfr3; Mfap4;	GO:0010712~regulation of collagen metabolic process	2	2	100	0.131887448390477	0.710715340297688
Ddr1; Ets1;	GO:0010715~regulation of extracellular matrix disassembly	2	3	66.6666666666667	0.196171780720678	0.710715340297688
Fap;	GO:0010716~negative regulation of extracellular matrix disassembly	1	2	50	0.421243681653697	0.710715340297688
Grem1; Phldb2; Pofut2; Smad7; Tbx20; Tiam1;	GO:0010717~regulation of epithelial to mesenchymal transition	6	13	46.1538461538462	0.0822930603277281	0.710715340297688
Ager; Axin2; Bambi; Dab2; Epb41l5; Notch1; Rgcc; Snai1; Tgfb2; Twist1;	GO:0010718~positive regulation of epithelial to mesenchymal transition	10	35	28.5714285714286	0.20667757673278	0.710715340297688
Ldlrad4; Pawr; Sfrp1; Sfrp2;	GO:0010719~negative regulation of epithelial to mesenchymal transition	4	23	17.3913043478261	0.680832222151736	0.816092033786704
Hoxa11; Hoxd11;	GO:0010720~positive regulation of cell development	2	2	100	0.131887448390477	0.710715340297688
Frzb;	GO:0010721~negative regulation of cell development	1	2	50	0.421243681653697	0.710715340297688
Gata2;	GO:0010725~regulation of primitive erythrocyte differentiation	1	3	33.3333333333333	0.51769575940811	0.732449331651959
Mmp3;	GO:0010727~negative regulation of hydrogen peroxide metabolic process	1	2	50	0.421243681653697	0.710715340297688
G6pdx;	GO:0010734~negative regulation of protein glutathionylation	1	1	100	0.30550820368273	0.710715340297688
Mkl1; Srf;	GO:0010735~positive regulation of transcription via serum response element binding	2	4	50	0.263140715813285	0.710715340297688
Ezr; Lcp1; Myom1;	GO:0010737~protein kinase A signaling	3	9	33.3333333333333	0.322450400213573	0.710715340297688
Akap6; Akap7; Pde10a;	GO:0010738~regulation of protein kinase A signaling	3	15	20	0.597276006003602	0.770260877596035
Akap12; Mif;	GO:0010739~positive regulation of protein kinase A signaling	2	8	25	0.515406151346287	0.732449331651959
Pparg;	GO:0010742~macrophage derived foam cell differentiation	1	5	20	0.665063961733311	0.801373199910562
Apob; Cd36; Csf1; Il18; Lpl;	GO:0010744~positive regulation of macrophage derived foam cell differentiation	5	11	45.4545454545455	0.113255217332531	0.710715340297688
Abcg1; Itgav; Itgb3; Ppara; Pparg;	GO:0010745~negative regulation of macrophage derived foam cell differentiation	5	10	50	0.0896475346989072	0.710715340297688
Acsl5; Acsl6;	GO:0010747~positive regulation of plasma membrane long-chain fatty acid transport	2	2	100	0.131887448390477	0.710715340297688
Irs2;	GO:0010748~negative regulation of plasma membrane long-chain fatty acid transport	1	4	25	0.598076754079972	0.770260877596035
Atp2b4;	GO:0010751~negative regulation of nitric oxide mediated signal transduction	1	3	33.3333333333333	0.51769575940811	0.732449331651959
Ptk2b;	GO:0010752~regulation of cGMP-mediated signaling	1	1	100	0.30550820368273	0.710715340297688
Clec3b; F12; Meltf;	GO:0010756~positive regulation of plasminogen activation	3	6	50	0.178155981936941	0.710715340297688
Serpine2;	GO:0010757~negative regulation of plasminogen activation	1	6	16.6666666666667	0.720888749833762	0.830911916013616
Ptk2b;	GO:0010758~regulation of macrophage chemotaxis	1	3	33.3333333333333	0.51769575940811	0.732449331651959
Ccl5; Csf1; Ptprj; Trpv4;	GO:0010759~positive regulation of macrophage chemotaxis	4	19	21.0526315789474	0.548745231783334	0.770260877596035
Nov; Schip1; Syne2; Tns1;	GO:0010761~fibroblast migration	4	12	33.3333333333333	0.270740035969124	0.710715340297688
Prr5l;	GO:0010762~regulation of fibroblast migration	1	10	10	0.865412018933784	0.916601917334701
Ager; Dmtn; Itgb3; Pak3;	GO:0010763~positive regulation of fibroblast migration	4	19	21.0526315789474	0.548745231783334	0.770260877596035
Cygb; Fgf2;	GO:0010764~negative regulation of fibroblast migration	2	8	25	0.515406151346287	0.732449331651959
Adrb2; Akt3; Ank3; Cxcl1; Fgf14; Scn1b; Wnk3;	GO:0010765~positive regulation of sodium ion transport	7	24	29.1666666666667	0.24989376472353	0.710715340297688
Serpine2; Slc9a3r1; Wnk4;	GO:0010766~negative regulation of sodium ion transport	3	6	50	0.178155981936941	0.710715340297688
Cntn2;	GO:0010769~regulation of cell morphogenesis involved in differentiation	1	1	100	0.30550820368273	0.710715340297688
Coq3;	GO:0010795~regulation of ubiquinone biosynthetic process	1	1	100	0.30550820368273	0.710715340297688
Cemip; Chil1; Egf; Met; Plk1; Prkag2; Ripk2; Wnk3; Wnt5a;	GO:0010800~positive regulation of peptidyl-threonine phosphorylation	9	28	32.1428571428571	0.151146480333053	0.710715340297688
Ddit4; Dmtn; Met; Smad7; Spred2; Spry2;	GO:0010801~negative regulation of peptidyl-threonine phosphorylation	6	14	42.8571428571429	0.101686061684946	0.710715340297688
Syk;	GO:0010803~regulation of tumor necrosis factor-mediated signaling pathway	1	7	14.2857142857143	0.767410816728321	0.858536017841341
Ccdc3; Gas6; Nol3; Peli3;	GO:0010804~negative regulation of tumor necrosis factor-mediated signaling pathway	4	13	30.7692307692308	0.311124738148338	0.710715340297688
Unc13a;	GO:0010807~regulation of synaptic vesicle priming	1	7	14.2857142857143	0.767410816728321	0.858536017841341
Abi3bp; Ccdc80; Col8a1; Ecm2; Itga3; Itga6; L1cam; Lims1; Ndnf; Npnt; Ppm1f; Smoc1; Smoc2; Spp1;	GO:0010811~positive regulation of cell-substrate adhesion	14	43	32.5581395348837	0.0818583847489516	0.710715340297688
Angpt2; Dmtn; Fzd4; Men1; Notch1;	GO:0010812~negative regulation of cell-substrate adhesion	5	14	35.7142857142857	0.198721684770589	0.710715340297688
Ctsh;	GO:0010813~neuropeptide catabolic process	1	1	100	0.30550820368273	0.710715340297688
Ece1;	GO:0010814~substance P catabolic process	1	1	100	0.30550820368273	0.710715340297688
Ctsh; Ece1;	GO:0010815~bradykinin catabolic process	2	6	33.3333333333333	0.39523428157182	0.710715340297688
Ece1;	GO:0010816~calcitonin catabolic process	1	1	100	0.30550820368273	0.710715340297688
Bcat2; Sox8;	GO:0010817~regulation of hormone levels	2	4	50	0.263140715813285	0.710715340297688
Cxcl10; Cxcl16;	GO:0010818~T cell chemotaxis	2	7	28.5714285714286	0.457256652896068	0.732449331651959
Cxcl10;	GO:0010819~regulation of T cell chemotaxis	1	2	50	0.421243681653697	0.710715340297688
Ccl27a; Ccl5; Tmem102; Wnt5a;	GO:0010820~positive regulation of T cell chemotaxis	4	11	36.3636363636364	0.23136883130998	0.710715340297688
Mgarp; Ppargc1a;	GO:0010822~positive regulation of mitochondrion organization	2	4	50	0.263140715813285	0.710715340297688
Chmp4c;	GO:0010824~regulation of centrosome duplication	1	18	5.55555555555556	0.968717165289074	0.985735569506649
Rock2;	GO:0010825~positive regulation of centrosome duplication	1	4	25	0.598076754079972	0.770260877596035
Trib3;	GO:0010827~regulation of glucose transport	1	2	50	0.421243681653697	0.710715340297688
Aoc3; C3; Met;	GO:0010828~positive regulation of glucose transport	3	8	37.5	0.273103720424886	0.710715340297688
Dmpk; Rbm38; Sik1;	GO:0010830~regulation of myotube differentiation	3	6	50	0.178155981936941	0.710715340297688
Cav3;	GO:0010831~positive regulation of myotube differentiation	1	11	9.09090909090909	0.887848449459412	0.928407931216506
Bdnf; Hdac4; Notch1; Nov;	GO:0010832~negative regulation of myotube differentiation	4	14	28.5714285714286	0.351993928169233	0.710715340297688
Prkd1; Zfp36; Zfp36l1;	GO:0010837~regulation of keratinocyte proliferation	3	7	42.8571428571429	0.224658659095247	0.710715340297688
Cdh3; Fgf7; Has2; Trp63;	GO:0010838~positive regulation of keratinocyte proliferation	4	10	40	0.193576485547042	0.710715340297688
Ctsl; Efnb2; Ptprk; Sfn;	GO:0010839~negative regulation of keratinocyte proliferation	4	14	28.5714285714286	0.351993928169233	0.710715340297688
Fjx1; Ptprm; Tspan12;	GO:0010842~retina layer formation	3	19	15.7894736842105	0.734799457104494	0.84489887515502
Prdm9;	GO:0010845~positive regulation of reciprocal meiotic recombination	1	2	50	0.421243681653697	0.710715340297688
Parp10;	GO:0010847~regulation of chromatin assembly	1	2	50	0.421243681653697	0.710715340297688
Acvr1b; Acvrl1; Bmp4; Dab2; Eng; Gdf6; Inhba; Inhbb; Tgfb2;	GO:0010862~positive regulation of pathway-restricted SMAD protein phosphorylation	9	48	18.75	0.625234704706796	0.793727533457589
Esr1; Fgf2; Flt1; Pdgfra;	GO:0010863~positive regulation of phospholipase C activity	4	8	50	0.125063681058814	0.710715340297688
C3; Fitm2;	GO:0010866~regulation of triglyceride biosynthetic process	2	3	66.6666666666667	0.196171780720678	0.710715340297688
Acsl5; Acsl6; Nr1h3; Rgn; Srebf1; Tcf7l2;	GO:0010867~positive regulation of triglyceride biosynthetic process	6	17	35.2941176470588	0.172240391517916	0.710715340297688
Sik1;	GO:0010868~negative regulation of triglyceride biosynthetic process	1	1	100	0.30550820368273	0.710715340297688
Edn1; Hoxa5; Nr1h3;	GO:0010870~positive regulation of receptor biosynthetic process	3	7	42.8571428571429	0.224658659095247	0.710715340297688
Ppara; Pparg;	GO:0010871~negative regulation of receptor biosynthetic process	2	3	66.6666666666667	0.196171780720678	0.710715340297688
Abcg1;	GO:0010872~regulation of cholesterol esterification	1	2	50	0.421243681653697	0.710715340297688
Agt; Apoe; Scd1;	GO:0010873~positive regulation of cholesterol esterification	3	9	33.3333333333333	0.322450400213573	0.710715340297688
Abca1; Abcg1; Apoe; Nr1h3; Pltp; Ptch1;	GO:0010875~positive regulation of cholesterol efflux	6	14	42.8571428571429	0.101686061684946	0.710715340297688
Apoe;	GO:0010877~lipid transport involved in lipid storage	1	1	100	0.30550820368273	0.710715340297688
Fkbp1b; Gstm7; Nol3; Pde4d;	GO:0010880~regulation of release of sequestered calcium ion into cytosol by sarcoplasmic reticulum	4	13	30.7692307692308	0.311124738148338	0.710715340297688
Ank2; Fkbp1b;	GO:0010881~regulation of cardiac muscle contraction by regulation of the release of sequestered calcium ion	2	8	25	0.515406151346287	0.732449331651959
Ank2; Atp1b1; Hdac4; Tnni3;	GO:0010882~regulation of cardiac muscle contraction by calcium ion signaling	4	7	57.1428571428571	0.0954718288828785	0.710715340297688
Mest;	GO:0010883~regulation of lipid storage	1	4	25	0.598076754079972	0.770260877596035
Acacb; Apob; C3; Vstm2a;	GO:0010884~positive regulation of lipid storage	4	11	36.3636363636364	0.23136883130998	0.710715340297688
Apob; Cd36; Lpl;	GO:0010886~positive regulation of cholesterol storage	3	7	42.8571428571429	0.224658659095247	0.710715340297688
Nr1h3; Ppara; Pparg;	GO:0010887~negative regulation of cholesterol storage	3	4	75	0.0957044225199648	0.710715340297688
Abcg1; Itgav; Itgb3;	GO:0010888~negative regulation of lipid storage	3	8	37.5	0.273103720424886	0.710715340297688
Fitm2; Lpl;	GO:0010890~positive regulation of sequestering of triglyceride	2	7	28.5714285714286	0.457256652896068	0.732449331651959
Abhd5; Ppara; Pparg;	GO:0010891~negative regulation of sequestering of triglyceride	3	5	60	0.134758087806975	0.710715340297688
Adora2b;	GO:0010893~positive regulation of steroid biosynthetic process	1	3	33.3333333333333	0.51769575940811	0.732449331651959
Insig1;	GO:0010894~negative regulation of steroid biosynthetic process	1	6	16.6666666666667	0.720888749833762	0.830911916013616
Abhd5; Fgf21;	GO:0010898~positive regulation of triglyceride catabolic process	2	9	22.2222222222222	0.569251135995488	0.770260877596035
Acacb; C1qtnf1; C1qtnf12; Igfbp3; Igfbp4; Igfbp5; Pdk1; Pdk2; Pdk4; Rora;	GO:0010906~regulation of glucose metabolic process	10	23	43.4782608695652	0.0377510632532456	0.710715340297688
Irs1; Irs2; Rgn; Slc45a3;	GO:0010907~positive regulation of glucose metabolic process	4	9	44.4444444444444	0.157947753420383	0.710715340297688
Pxylp1; Tcf7l2;	GO:0010909~positive regulation of heparan sulfate proteoglycan biosynthetic process	2	3	66.6666666666667	0.196171780720678	0.710715340297688
Pmaip1;	GO:0010917~negative regulation of mitochondrial membrane potential	1	10	10	0.865412018933784	0.916601917334701
Rgn; Ripk3;	GO:0010922~positive regulation of phosphatase activity	2	5	40	0.330115233130617	0.710715340297688
Camsap3; Ccdc8; Chp1; Dlg2; Dlg3; Elfn1; Farp1; Lmtk3; Pcdh11x; Ppp1r26; Ppp1r27; Ppp1r36; Sh3rf2;	GO:0010923~negative regulation of phosphatase activity	13	52	25	0.280521506151191	0.710715340297688
Irak3;	GO:0010933~positive regulation of macrophage tolerance induction	1	1	100	0.30550820368273	0.710715340297688
Gas6;	GO:0010934~macrophage cytokine production	1	2	50	0.421243681653697	0.710715340297688
Irak3; Tgfb2;	GO:0010936~negative regulation of macrophage cytokine production	2	5	40	0.330115233130617	0.710715340297688
Ripk3;	GO:0010940~positive regulation of necrotic cell death	1	6	16.6666666666667	0.720888749833762	0.830911916013616
Cryab;	GO:0010941~regulation of cell death	1	11	9.09090909090909	0.887848449459412	0.928407931216506
Alox12; Axin2; Bmp4; Ctgf; Dnmt3a; Dusp6; Fas; Grin2a; Hp; Msx2; Pax6; Ptgs2; Ucp2;	GO:0010942~positive regulation of cell death	13	52	25	0.280521506151191	0.710715340297688
Smad7; Tfap2a;	GO:0010944~negative regulation of transcription by competitive promoter binding	2	8	25	0.515406151346287	0.732449331651959
Gper1;	GO:0010948~negative regulation of cell cycle process	1	1	100	0.30550820368273	0.710715340297688
Sfrp2;	GO:0010950~positive regulation of endopeptidase activity	1	5	20	0.665063961733311	0.801373199910562
Renbp; Serpinb6b; Serpinb8; Serpinb9; Slpi; Timp2;	GO:0010951~negative regulation of endopeptidase activity	6	21	28.5714285714286	0.288175270791598	0.710715340297688
Ctsh;	GO:0010952~positive regulation of peptidase activity	1	1	100	0.30550820368273	0.710715340297688
Angptl8; Ccbe1; Cntn2; Nkd2; Rhbdd1;	GO:0010954~positive regulation of protein processing	5	11	45.4545454545455	0.113255217332531	0.710715340297688
Chac1; Fmr1; Gas1; Serpine2;	GO:0010955~negative regulation of protein processing	4	12	33.3333333333333	0.270740035969124	0.710715340297688
Snai1;	GO:0010957~negative regulation of vitamin D biosynthetic process	1	2	50	0.421243681653697	0.710715340297688
Ank3; Mtss1; Pthlh;	GO:0010960~magnesium ion homeostasis	3	10	30	0.371801194251546	0.710715340297688
Slc41a1; Xk;	GO:0010961~cellular magnesium ion homeostasis	2	5	40	0.330115233130617	0.710715340297688
Fgf23;	GO:0010966~regulation of phosphate transport	1	2	50	0.421243681653697	0.710715340297688
Ccnd1; Wnt10b;	GO:0010971~positive regulation of G2/M transition of mitotic cell cycle	2	18	11.1111111111111	0.869602282500078	0.918120273218105
Fhl1; Miip;	GO:0010972~negative regulation of G2/M transition of mitotic cell cycle	2	6	33.3333333333333	0.39523428157182	0.710715340297688
Avil; Chodl; Dpysl3; Gata3; Il1rapl1; Nrcam; Pak3; Pax6; Sfrp1; Sfrp2;	GO:0010975~regulation of neuron projection development	10	30	33.3333333333333	0.117136079638297	0.710715340297688
Acsl6; Adamts1; Alkal1; Ankrd1; Apoe; Avil; Bmp4; Camk2b; Cd24a; Cnr1; Cpeb1; Dpysl3; Enc1; Epor; Fes; Fig4; Fyn; Fzd1; Gprc5b; Grn; Il6; Itga3; Lyn; Magi2; Met; Ndnf; Negr1; Ngf; Ntrk2; P2ry2; Ppp1r9a; Prkd1; Ptk2b; Ptk7; Scn1b; Serpine2; Serpinf1; Snx3; Stmn2; Tenm3; Tiam1; Wnt5a;	GO:0010976~positive regulation of neuron projection development	42	145	28.9655172413793	0.0239498723050365	0.710715340297688
Apoe; B2m; Cspg4; Dab2; Dpysl3; Gfap; Inpp5j; Katna1; Map4k4; Paqr3; Rab29; Rap1gap2; Rtn4r; Rtn4rl1; Rtn4rl2; Sema3a; Stmn2; Tnfrsf23; Trpv4; Vim;	GO:0010977~negative regulation of neuron projection development	20	73	27.3972602739726	0.133369985963477	0.710715340297688
Fgf23;	GO:0010980~positive regulation of vitamin D 24-hydroxylase activity	1	3	33.3333333333333	0.51769575940811	0.732449331651959
Lipg;	GO:0010983~positive regulation of high-density lipoprotein particle clearance	1	2	50	0.421243681653697	0.710715340297688
Pcsk9;	GO:0010989~negative regulation of low-density lipoprotein particle clearance	1	5	20	0.665063961733311	0.801373199910562
Ldlrad4; Pmepa1; Tbx20;	GO:0010991~negative regulation of SMAD protein complex assembly	3	5	60	0.134758087806975	0.710715340297688
Usp53;	GO:0010996~response to auditory stimulus	1	5	20	0.665063961733311	0.801373199910562
Casp4; Eda2r; Gas1; Gsdmc4; Gsdmd; Ripk3; Rnf130;	GO:0012501~programmed cell death	7	31	22.5806451612903	0.451529535031002	0.732449331651959
Ager; Dll1; Gfap; Plp1; Ror1; Vim;	GO:0014002~astrocyte development	6	17	35.2941176470588	0.172240391517916	0.710715340297688
Fgfr3; Tcf7l2; Wasf3;	GO:0014003~oligodendrocyte development	3	20	15	0.762707590902676	0.858536017841341
Dbi; Sox11; Sox4;	GO:0014009~glial cell proliferation	3	5	60	0.134758087806975	0.710715340297688
Mmp2;	GO:0014012~peripheral nervous system axon regeneration	1	3	33.3333333333333	0.51769575940811	0.732449331651959
Sox8;	GO:0014015~positive regulation of gliogenesis	1	3	33.3333333333333	0.51769575940811	0.732449331651959
Bche; Six3;	GO:0014016~neuroblast differentiation	2	2	100	0.131887448390477	0.710715340297688
Epha2;	GO:0014028~notochord formation	1	5	20	0.665063961733311	0.801373199910562
Kbtbd8;	GO:0014029~neural crest formation	1	7	14.2857142857143	0.767410816728321	0.858536017841341
Hey1; Hey2; Notch1;	GO:0014031~mesenchymal cell development	3	7	42.8571428571429	0.224658659095247	0.710715340297688
Edn1; Foxc2; Kbtbd8; Sox11; Sox9; Tfap2a;	GO:0014032~neural crest cell development	6	21	28.5714285714286	0.288175270791598	0.710715340297688
Mef2c; Wnt10a; Frzb;	GO:0014033~neural crest cell differentiation	3	6	50	0.178155981936941	0.710715340297688
Sfrp1;	GO:0014034~neural crest cell fate commitment	1	1	100	0.30550820368273	0.710715340297688
Gsc;	GO:0014036~neural crest cell fate specification	1	1	100	0.30550820368273	0.710715340297688
Adam22; Adgrg6; Gpc1; Nab2;	GO:0014037~Schwann cell differentiation	4	7	57.1428571428571	0.0954718288828785	0.710715340297688
Rac3;	GO:0014041~regulation of neuron maturation	1	5	20	0.665063961733311	0.801373199910562
Ngf;	GO:0014042~positive regulation of neuron maturation	1	5	20	0.665063961733311	0.801373199910562
Bdnf; Ntrk2; Trpv1;	GO:0014047~glutamate secretion	3	7	42.8571428571429	0.224658659095247	0.710715340297688
Adora2a; Avpr1a;	GO:0014049~positive regulation of glutamate secretion	2	11	18.1818181818182	0.663485844770118	0.801373199910562
Il1rn;	GO:0014050~negative regulation of glutamate secretion	1	9	11.1111111111111	0.83848830230303	0.898949071566149
Cacnb4;	GO:0014051~gamma-aminobutyric acid secretion	1	4	25	0.598076754079972	0.770260877596035
Abat;	GO:0014053~negative regulation of gamma-aminobutyric acid secretion	1	4	25	0.598076754079972	0.770260877596035
Adora2a;	GO:0014057~positive regulation of acetylcholine secretion, neurotransmission	1	3	33.3333333333333	0.51769575940811	0.732449331651959
Sncg;	GO:0014059~regulation of dopamine secretion	1	21	4.76190476190476	0.981902683557752	0.993838896091503
Adora2a; Agt;	GO:0014061~regulation of norepinephrine secretion	2	5	40	0.330115233130617	0.710715340297688
Maob;	GO:0014063~negative regulation of serotonin secretion	1	5	20	0.665063961733311	0.801373199910562
Lgals3;	GO:0014064~positive regulation of serotonin secretion	1	3	33.3333333333333	0.51769575940811	0.732449331651959
Edn1; Gata3; Igf1; Irs1; Pik3c2b; Pik3r1; Pik3r5; Prex2; Zfp36l1;	GO:0014065~phosphatidylinositol 3-kinase signaling	9	32	28.125	0.234681914392003	0.710715340297688
1190002N15Rik; Entpd5;	GO:0014066~regulation of phosphatidylinositol 3-kinase signaling	2	8	25	0.515406151346287	0.732449331651959
Btn2a2; Klf4; Serpine2; Slc9a3r1; Slc9a3r2; Twist1;	GO:0014067~negative regulation of phosphatidylinositol 3-kinase signaling	6	13	46.1538461538462	0.0822930603277281	0.710715340297688
Agap2; Agt; Angpt1; Cat; Ccl5; Cntf; F2r; Flt1; Fyn; Gper1; Hcls1; Igf1; Il18; Kdr; Ntrk2; Pdgfc; Pdgfd; Pld2; Plxnb1; Prr5; Prr5l; Sox9; Tek; Tgfb2; Unc5b; Wnt16;	GO:0014068~positive regulation of phosphatidylinositol 3-kinase signaling	26	64	40.625	0.00262696653458827	0.388849424153166
Acacb; Ahr; Aldh3a1; Cacna1b; Casp1; Cdkn2a; Dpyd; Ephx1; Idh1; Igf2; Pld2; Sfrp1; Vkorc1;	GO:0014070~response to organic cyclic compound	13	36	36.1111111111111	0.0541244881002567	0.710715340297688
Eya1;	GO:0014706~striated muscle tissue development	1	4	25	0.598076754079972	0.770260877596035
Pitx1;	GO:0014707~branchiomeric skeletal muscle development	1	3	33.3333333333333	0.51769575940811	0.732449331651959
Megf10;	GO:0014719~skeletal muscle satellite cell activation	1	3	33.3333333333333	0.51769575940811	0.732449331651959
Dmpk;	GO:0014722~regulation of skeletal muscle contraction by calcium ion signaling	1	1	100	0.30550820368273	0.710715340297688
Actn3;	GO:0014728~regulation of the force of skeletal muscle contraction	1	2	50	0.421243681653697	0.710715340297688
Actn3;	GO:0014732~skeletal muscle atrophy	1	3	33.3333333333333	0.51769575940811	0.732449331651959
Ar;	GO:0014734~skeletal muscle hypertrophy	1	2	50	0.421243681653697	0.710715340297688
Nol3;	GO:0014736~negative regulation of muscle atrophy	1	2	50	0.421243681653697	0.710715340297688
Aif1;	GO:0014739~positive regulation of muscle hyperplasia	1	1	100	0.30550820368273	0.710715340297688
Klf4;	GO:0014740~negative regulation of muscle hyperplasia	1	2	50	0.421243681653697	0.710715340297688
Dll1; Notch1;	GO:0014807~regulation of somitogenesis	2	8	25	0.515406151346287	0.732449331651959
Fkbp1b; Nol3; Ryr1;	GO:0014808~release of sequestered calcium ion into cytosol by sarcoplasmic reticulum	3	6	50	0.178155981936941	0.710715340297688
Met;	GO:0014812~muscle cell migration	1	1	100	0.30550820368273	0.710715340297688
Megf10; Mylk2;	GO:0014816~skeletal muscle satellite cell differentiation	2	4	50	0.263140715813285	0.710715340297688
Cav3; Slc8a3;	GO:0014819~regulation of skeletal muscle contraction	2	3	66.6666666666667	0.196171780720678	0.710715340297688
Hadh; Ppargc1a;	GO:0014823~response to activity	2	13	15.3846153846154	0.74035746416818	0.845307005283553
Agt; Cacna1g; Edn1;	GO:0014824~artery smooth muscle contraction	3	10	30	0.371801194251546	0.710715340297688
Edn1;	GO:0014826~vein smooth muscle contraction	1	4	25	0.598076754079972	0.770260877596035
Acta2;	GO:0014829~vascular smooth muscle contraction	1	3	33.3333333333333	0.51769575940811	0.732449331651959
P2rx3; Trpv1;	GO:0014832~urinary bladder smooth muscle contraction	2	8	25	0.515406151346287	0.732449331651959
Igf1;	GO:0014834~skeletal muscle satellite cell maintenance involved in skeletal muscle regeneration	1	5	20	0.665063961733311	0.801373199910562
Wnt10b;	GO:0014835~myoblast differentiation involved in skeletal muscle regeneration	1	4	25	0.598076754079972	0.770260877596035
Megf10;	GO:0014841~skeletal muscle satellite cell proliferation	1	1	100	0.30550820368273	0.710715340297688
Angpt1; Six1;	GO:0014842~regulation of skeletal muscle satellite cell proliferation	2	6	33.3333333333333	0.39523428157182	0.710715340297688
Fgf2;	GO:0014843~growth factor dependent regulation of skeletal muscle satellite cell proliferation	1	1	100	0.30550820368273	0.710715340297688
Sulf1; Sulf2;	GO:0014846~esophagus smooth muscle contraction	2	2	100	0.131887448390477	0.710715340297688
Metrnl; Ppargc1a;	GO:0014850~response to muscle activity	2	17	11.7647058823529	0.849772091684583	0.908560498027449
Dmpk;	GO:0014853~regulation of excitatory postsynaptic membrane potential involved in skeletal muscle contraction	1	1	100	0.30550820368273	0.710715340297688
Agt; Srl;	GO:0014873~response to muscle activity involved in regulation of muscle adaptation	2	4	50	0.263140715813285	0.710715340297688
Nol3;	GO:0014876~response to injury involved in regulation of muscle adaptation	1	1	100	0.30550820368273	0.710715340297688
Trim63;	GO:0014878~response to electrical stimulus involved in regulation of muscle adaptation	1	3	33.3333333333333	0.51769575940811	0.732449331651959
Actn3; Nfatc1; Tnni1; Tnnt1;	GO:0014883~transition between fast and slow fiber	4	10	40	0.193576485547042	0.710715340297688
Actn3; Hdac4; Trim63;	GO:0014894~response to denervation involved in regulation of muscle adaptation	3	6	50	0.178155981936941	0.710715340297688
Cyba;	GO:0014895~smooth muscle hypertrophy	1	1	100	0.30550820368273	0.710715340297688
Igf1;	GO:0014896~muscle hypertrophy	1	1	100	0.30550820368273	0.710715340297688
Gata4; Hey2; Inpp5f; Klf15; Mef2c;	GO:0014898~cardiac muscle hypertrophy in response to stress	5	18	27.7777777777778	0.334792606632378	0.710715340297688
Cav3; Met; Sort1;	GO:0014902~myotube differentiation	3	15	20	0.597276006003602	0.770260877596035
Igf1; Nfatc2;	GO:0014904~myotube cell development	2	6	33.3333333333333	0.39523428157182	0.710715340297688
Ddr1; Itgb3; Nov; Plau;	GO:0014909~smooth muscle cell migration	4	8	50	0.125063681058814	0.710715340297688
Plau; Sorl1;	GO:0014910~regulation of smooth muscle cell migration	2	6	33.3333333333333	0.39523428157182	0.710715340297688
Ager; Ccl5; Cyp1b1; F3; Fga; Has2; Hdac4; Igf1; Il18; Itga2; Itgb3; Mif; P2ry2; Plau; Postn; Rapgef3; Rapgef4; Sema6d;	GO:0014911~positive regulation of smooth muscle cell migration	18	40	45	0.00498816075345943	0.535905464174084
Igfbp3; Igfbp5; Ppargc1a; Sema6d; Slit2;	GO:0014912~negative regulation of smooth muscle cell migration	5	16	31.25	0.264763648937837	0.710715340297688
Gch1;	GO:0014916~regulation of lung blood pressure	1	2	50	0.421243681653697	0.710715340297688
Glce; Hs6st1; Vangl2;	GO:0015012~heparan sulfate proteoglycan biosynthetic process	3	9	33.3333333333333	0.322450400213573	0.710715340297688
Hs6st1; Hs6st2;	GO:0015015~heparan sulfate proteoglycan biosynthetic process, enzymatic modification	2	4	50	0.263140715813285	0.710715340297688
Abcb9; Ap1g2; Ap1s2; Ap1s3; Ap3m2; Ap5m1; Arf3; Arrb1; Astn2; Calcrl; Cd63; Chmp4c; Chmp7; Chp1; Coro7; Dab2; Dennd2a; Duoxa1; Ehbp1; Exoc5; Fras1; Gabarapl2; Gcc2; Gopc; Gpm6b; Ipo5; Kdelr3; Kif17; Lin7a; Lin7b; Lin7c; Mtm1; Mvb12b; Nacad; Nasp; Necap1; Nup43; Pik3r1; Pkdcc; Rab11fip1; Rab15; Rab29; Rab37; Rab38; Rab3b; Rab3il1; Rab3ip; Rab6b; Rab7b; Ramp1; Ramp2; Ramp3; Ranbp17; Ranbp2; Rinl; R…	GO:0015031~protein transport	80	581	13.7693631669535	0.999613466948229	1
Gin1; Nynrin;	GO:0015074~DNA integration	2	4	50	0.263140715813285	0.710715340297688
Aqp1; Aqp5; Car12; Car2;	GO:0015670~carbon dioxide transport	4	8	50	0.125063681058814	0.710715340297688
Cygb;	GO:0015671~oxygen transport	1	8	12.5	0.806180087207351	0.878019221858759
Steap1; Steap2; Steap4;	GO:0015677~copper ion import	3	7	42.8571428571429	0.224658659095247	0.710715340297688
Mmgt1;	GO:0015684~ferrous iron transport	1	2	50	0.421243681653697	0.710715340297688
Mmgt1; Nipal1; Slc41a1;	GO:0015693~magnesium ion transport	3	14	21.4285714285714	0.556395659697889	0.770260877596035
Aqp1; Slc12a5;	GO:0015696~ammonium transport	2	7	28.5714285714286	0.457256652896068	0.732449331651959
Slc22a4;	GO:0015697~quaternary ammonium group transport	1	6	16.6666666666667	0.720888749833762	0.830911916013616
Cftr; Slc26a1; Slc26a6; Slc26a7; Slc4a4;	GO:0015701~bicarbonate transport	5	17	29.4117647058824	0.299455168563997	0.710715340297688
Ano1; Cftr;	GO:0015705~iodide transport	2	4	50	0.263140715813285	0.710715340297688
Slco3a1; Slco4a1;	GO:0015711~organic anion transport	2	14	14.2857142857143	0.772821022492914	0.860973545881468
Slc16a11; Slc16a3; Slc16a4; Slc16a8; Slc16a9;	GO:0015718~monocarboxylic acid transport	5	12	41.6666666666667	0.139489753886665	0.710715340297688
Abcb11;	GO:0015721~bile acid and bile salt transport	1	12	8.33333333333333	0.906545333183522	0.942926056267246
Abcb11; Abcc3;	GO:0015722~canalicular bile acid transport	2	6	33.3333333333333	0.39523428157182	0.710715340297688
Slc26a6;	GO:0015724~formate transport	1	1	100	0.30550820368273	0.710715340297688
Slco2a1; Slco3a1;	GO:0015732~prostaglandin transport	2	3	66.6666666666667	0.196171780720678	0.710715340297688
Sfxn5;	GO:0015746~citrate transport	1	3	33.3333333333333	0.51769575940811	0.732449331651959
Abcg2; Slc22a29;	GO:0015747~urate transport	2	12	16.6666666666667	0.703998830066951	0.830911916013616
Edn1; Fabp5; Klf15; Slc2a1; Slc2a10; Slc2a3; Slc2a9; Sorbs1;	GO:0015758~glucose transport	8	27	29.6296296296296	0.217938702308384	0.710715340297688
G6pc3; Slc37a2;	GO:0015760~glucose-6-phosphate transport	2	5	40	0.330115233130617	0.710715340297688
Slc45a3;	GO:0015770~sucrose transport	1	3	33.3333333333333	0.51769575940811	0.732449331651959
Aqp1; Aqp2; Aqp3; Aqp7;	GO:0015793~glycerol transport	4	4	100	0.0306149803749201	0.710715340297688
Slc37a2;	GO:0015794~glycerol-3-phosphate transport	1	1	100	0.30550820368273	0.710715340297688
Slc26a6;	GO:0015797~mannitol transport	1	1	100	0.30550820368273	0.710715340297688
Slc5a3;	GO:0015798~myo-inositol transport	1	2	50	0.421243681653697	0.710715340297688
Slc43a1; Slc6a15; Slc6a17; Slc7a5; Slc7a8;	GO:0015804~neutral amino acid transport	5	11	45.4545454545455	0.113255217332531	0.710715340297688
Slc43a1; Slc43a2; Slc7a5; Slc7a8;	GO:0015807~L-amino acid transport	4	5	80	0.0479622995470317	0.710715340297688
Slc38a3;	GO:0015808~L-alanine transport	1	5	20	0.665063961733311	0.801373199910562
Cln3; Slc7a1; Slc7a2; Slc7a3;	GO:0015809~arginine transport	4	5	80	0.0479622995470317	0.710715340297688
Prkcd;	GO:0015810~aspartate transport	1	4	25	0.598076754079972	0.770260877596035
Slc1a2; Slc1a3; Slc1a6;	GO:0015813~L-glutamate transport	3	10	30	0.371801194251546	0.710715340297688
Slc6a17; Slc6a9;	GO:0015816~glycine transport	2	9	22.2222222222222	0.569251135995488	0.770260877596035
Slc38a3;	GO:0015817~histidine transport	1	2	50	0.421243681653697	0.710715340297688
Slc7a3;	GO:0015819~lysine transport	1	2	50	0.421243681653697	0.710715340297688
Slc6a15; Slc6a17;	GO:0015820~leucine transport	2	2	100	0.131887448390477	0.710715340297688
Slc7a3;	GO:0015822~ornithine transport	1	1	100	0.30550820368273	0.710715340297688
Slc6a15; Slc6a17;	GO:0015824~proline transport	2	7	28.5714285714286	0.457256652896068	0.732449331651959
Serinc1; Serinc2; Serinc5;	GO:0015825~L-serine transport	3	7	42.8571428571429	0.224658659095247	0.710715340297688
Abcb9; Tap1; Tap2;	GO:0015833~peptide transport	3	8	37.5	0.273103720424886	0.710715340297688
Aqp3; Aqp7; Slc14a1; Slc14a2;	GO:0015840~urea transport	4	5	80	0.0479622995470317	0.710715340297688
Ddc; Slc18a2;	GO:0015842~aminergic neurotransmitter loading into synaptic vesicle	2	4	50	0.263140715813285	0.710715340297688
Slc18a2; Slc6a2;	GO:0015844~monoamine transport	2	8	25	0.515406151346287	0.732449331651959
Slc29a2;	GO:0015858~nucleoside transport	1	4	25	0.598076754079972	0.770260877596035
Gja1;	GO:0015867~ATP transport	1	5	20	0.665063961733311	0.801373199910562
Slc5a7;	GO:0015871~choline transport	1	5	20	0.665063961733311	0.801373199910562
Slc6a2;	GO:0015874~norepinephrine transport	1	3	33.3333333333333	0.51769575940811	0.732449331651959
Slc22a21; Slc22a4;	GO:0015879~carnitine transport	2	6	33.3333333333333	0.39523428157182	0.710715340297688
Pdpn;	GO:0015884~folic acid transport	1	6	16.6666666666667	0.720888749833762	0.830911916013616
Slc48a1;	GO:0015886~heme transport	1	6	16.6666666666667	0.720888749833762	0.830911916013616
Lcn2; Slc22a17;	GO:0015891~siderophore transport	2	2	100	0.131887448390477	0.710715340297688
Abcb1a; Abcc3; Abcg2; Slc18a2;	GO:0015893~drug transport	4	10	40	0.193576485547042	0.710715340297688
Acsl4; Acsl5; Acsl6; Cd36; Crot; Slc27a1; Slc27a3;	GO:0015908~fatty acid transport	7	16	43.75	0.0747667391666065	0.710715340297688
Apoe; Cd36; Cpt1b; Fabp3; Plin2; Pparg; Slc27a1;	GO:0015909~long-chain fatty acid transport	7	10	70	0.0146441889591642	0.710715340297688
Abcc1;	GO:0015911~plasma membrane long-chain fatty acid transport	1	2	50	0.421243681653697	0.710715340297688
Abca1; Atp10a; Atp8a1; Atp8b3; Pctp; Prelid3a;	GO:0015914~phospholipid transport	6	32	18.75	0.624764201138071	0.793281422756517
Abca1;	GO:0015917~aminophospholipid transport	1	1	100	0.30550820368273	0.710715340297688
Acat1; Crot;	GO:0015936~coenzyme A metabolic process	2	4	50	0.263140715813285	0.710715340297688
Acat1;	GO:0015937~coenzyme A biosynthetic process	1	10	10	0.865412018933784	0.916601917334701
Mthfd1l;	GO:0015942~formate metabolic process	1	1	100	0.30550820368273	0.710715340297688
Atp6v0a4; mt-Atp6; mt-Atp8;	GO:0015986~ATP synthesis coupled proton transport	3	20	15	0.762707590902676	0.858536017841341
mt-Co1;	GO:0015990~electron transport coupled proton transport	1	1	100	0.30550820368273	0.710715340297688
Atp6v0a4; Atp6v0c; Atp6v1c1; Atp6v1c2;	GO:0015991~ATP hydrolysis coupled proton transport	4	24	16.6666666666667	0.709238514927948	0.830911916013616
Atp6v0a4; Atp6v0c; Atp6v1c1; Atp6v1c2; Atp6v1g2; mt-Atp6; mt-Atp8; mt-Cytb;	GO:0015992~proton transport	8	58	13.7931034482759	0.879743404339971	0.927650912823895
Adhfe1;	GO:0015993~molecular hydrogen transport	1	1	100	0.30550820368273	0.710715340297688
Cds1; Cds2;	GO:0016024~CDP-diacylglycerol biosynthetic process	2	2	100	0.131887448390477	0.710715340297688
Epor; Fv1; Nlrx1; Ripk3; Vcam1;	GO:0016032~viral process	5	26	19.2307692307692	0.606375346652489	0.779893065080562
Apob; Aspg; Bscl2; Ces1d; Daglb; Enpp2; Enpp6; Irs1; Lipe; Lipg; Lipn; Lpl; Mgll; Napepld; Pla2g16; Pla2g2e; Pla2g7; Plb1; Plbd2; Plcb3; Plcg2; Plch2; Plcxd2; Pld2; Pnpla8; Smpdl3b; Tbl1xr1;	GO:0016042~lipid catabolic process	27	103	26.2135922330097	0.128123126105692	0.710715340297688
Daam1; Daam2; Fmnl3;	GO:0016043~cellular component organization	3	9	33.3333333333333	0.322450400213573	0.710715340297688
Naip2;	GO:0016045~detection of bacterium	1	12	8.33333333333333	0.906545333183522	0.942926056267246
Ano3;	GO:0016048~detection of temperature stimulus	1	4	25	0.598076754079972	0.770260877596035
Adra1b; Edn1; Emp1; Emp3; Entpd5; Esr1; Fubp1; Il6; Itgav; Itgb3; Ndnf; Nupr1; Tgfb2; Tnn;	GO:0016049~cell growth	14	47	29.7872340425532	0.12733087319419	0.710715340297688
Cd2ap; Snx10; Snx3; Snx7; Sort1;	GO:0016050~vesicle organization	5	21	23.8095238095238	0.441470248592391	0.732449331651959
Chst10;	GO:0016051~carbohydrate biosynthetic process	1	9	11.1111111111111	0.83848830230303	0.898949071566149
Dera;	GO:0016052~carbohydrate catabolic process	1	3	33.3333333333333	0.51769575940811	0.732449331651959
Amer1; Axin2; Ccnd1; Celsr2; Csnk2a2; Cxxc4; Dab2; Dact1; Ddit3; Dkk2; Dkk3; Draxin; Frat1; Frat2; Frzb; Fzd1; Fzd3; Fzd4; Fzd6; Fzd8; Fzd9; Hhex; Hic1; Kremen1; Lgr6; Lrp4; Lrp5; Mark1; Ndrg2; Nkd1; Nkd2; Pitx2; Porcn; Ptk7; Pygo1; Rnf146; Rnf43; Ror1; Rspo1; Rspo2; Rspo3; Sfrp1; Sfrp2; Slc9a3r1; Tcf7; Tcf7l1; Tcf7l2; Tle4; Tnik; Vax2; Wnt10a; Wnt10b; Wnt11; Wnt16; Wnt5a; Wnt5b;	GO:0016055~Wnt signaling pathway	56	211	26.5402843601896	0.0374847767638244	0.710715340297688
Rho;	GO:0016056~rhodopsin mediated signaling pathway	1	4	25	0.598076754079972	0.770260877596035
C4b; Cd74; Prkcd;	GO:0016064~immunoglobulin mediated immune response	3	22	13.6363636363636	0.81133522420216	0.882767711272555
Cebpg;	GO:0016071~mRNA metabolic process	1	2	50	0.421243681653697	0.710715340297688
Dis3; Exosc5;	GO:0016075~rRNA catabolic process	2	10	20	0.61861128315187	0.786218232603435
Unc13c;	GO:0016079~synaptic vesicle exocytosis	1	16	6.25	0.954944179130375	0.976344309622015
Syde1; Unc13a;	GO:0016081~synaptic vesicle docking	2	6	33.3333333333333	0.39523428157182	0.710715340297688
Unc13a; Unc13c;	GO:0016082~synaptic vesicle priming	2	11	18.1818181818182	0.663485844770118	0.801373199910562
Cyb5r1; Dhcr7; Hmgcs2; Insig1; Tm7sf2;	GO:0016126~sterol biosynthetic process	5	27	18.5185185185185	0.635850384778902	0.801373199910562
Dhcr7;	GO:0016132~brassinosteroid biosynthetic process	1	1	100	0.30550820368273	0.710715340297688
Fuca2;	GO:0016139~glycoside catabolic process	1	5	20	0.665063961733311	0.801373199910562
Ints4;	GO:0016180~snRNA processing	1	13	7.69230769230769	0.922125833423259	0.954214723696183
Dnm1; Dnm3; Snap91;	GO:0016185~synaptic vesicle budding from presynaptic endocytic zone membrane	3	4	75	0.0957044225199648	0.710715340297688
Unc13a; Zdhhc15;	GO:0016188~synaptic vesicle maturation	2	7	28.5714285714286	0.457256652896068	0.732449331651959
Sh3gl3;	GO:0016191~synaptic vesicle uncoating	1	5	20	0.665063961733311	0.801373199910562
Ap1g2; Ap1s2; Ap1s3; Ap3m2; Arf3; Bves; Ergic1; Kdelr3; Kif17; Kif5a; Mapk8ip1; Mppe1; Rab27a; Rab29; Rab38; Rab6b; Rtn3; Sec31b; Sft2d2; Spire1; Stx7; Stxbp2; Stxbp5; Stxbp6; Tvp23b; Vamp1; Vti1a;	GO:0016192~vesicle-mediated transport	27	207	13.0434782608696	0.988990405185785	0.997979865011743
Abca1; Agap2; Alms1; Ap5m1; Snx9;	GO:0016197~endosomal transport	5	41	12.1951219512195	0.901183234042957	0.941068629733327
Foxg1; Robo2;	GO:0016199~axon midline choice point recognition	2	5	40	0.330115233130617	0.710715340297688
Boc;	GO:0016202~regulation of striated muscle tissue development	1	5	20	0.665063961733311	0.801373199910562
Ciapin1;	GO:0016226~iron-sulfur cluster assembly	1	15	6.66666666666667	0.945928506095191	0.970104661909171
Acd; Prkdc;	GO:0016233~telomere capping	2	11	18.1818181818182	0.663485844770118	0.801373199910562
Atg5; Cln3; Pik3c2b; Tmem74;	GO:0016236~macroautophagy	4	21	19.047619047619	0.618369191864537	0.786218232603435
Hmox1; Kdr;	GO:0016239~positive regulation of macroautophagy	2	24	8.33333333333333	0.945878657925269	0.970104661909171
Hmox1;	GO:0016242~negative regulation of macroautophagy	1	11	9.09090909090909	0.887848449459412	0.928407931216506
Sephs2;	GO:0016260~selenocysteine biosynthetic process	1	1	100	0.30550820368273	0.710715340297688
Gjb2;	GO:0016264~gap junction assembly	1	6	16.6666666666667	0.720888749833762	0.830911916013616
Galnt2; Xxylt1;	GO:0016266~O-glycan processing	2	6	33.3333333333333	0.39523428157182	0.710715340297688
C1galt1c1;	GO:0016267~O-glycan processing, core 1	1	2	50	0.421243681653697	0.710715340297688
Aatk; Acvr1b; Acvrl1; Adck1; Ak4; Akt3; Axl; Bmpr1b; Bmx; Camk2b; Camk4; Camkk2; Cdc42bpg; Cdk15; Cdk18; Cdk19; Cdk6; Cdkl3; Ckb; Coq8a; Coq8b; Csnk2a2; Dapk1; Dclk1; Dclk2; Ddr1; Dgka; Dgkg; Dmpk; Dyrk1b; Dyrk3; Eef2k; Epha1; Epha2; Epha4; Epha7; Fam20c; Fes; Fgfr3; Flt1; Flt4; Frk; Fyn; Gk; Hunk; Hykk; Ip6k3; Irak3; Itk; Itpka; Kdr; Khk; Lats1; Lats2; Lmtk3; Lyn; Map2k6; Map3k20; Map3k6; Map4k1…	GO:0016310~phosphorylation	131	611	21.4402618657938	0.244869345266308	0.710715340297688
Alpl; Cdkn3; Dusp1; Dusp15; Dusp18; Dusp2; Dusp22; Dusp23; Dusp27; Dusp5; Dusp6; Ephx2; Lhpp; Mtm1; Ptp4a3; Ptpn18; Ptpn22; Ptpn3; Ptprd; Ptpre; Ptprj; Ptprk; Ptprm; Ptprn; Ptprq; Ptprv; Synj2; Thnsl2;	GO:0016311~dephosphorylation	28	107	26.1682242990654	0.124684007332005	0.710715340297688
Plk1;	GO:0016321~female meiosis chromosome segregation	1	5	20	0.665063961733311	0.801373199910562
Cspg4; Rnd1;	GO:0016322~neuron remodeling	2	13	15.3846153846154	0.74035746416818	0.845307005283553
Lama5; Tbx18; Vegfc;	GO:0016331~morphogenesis of embryonic epithelium	3	13	23.0769230769231	0.513112555895029	0.732449331651959
Adam8; Anxa9; Boc; Cd2ap; Cd93; Cdh24; Cdh3; Cdsn; Ctnnd2; Cxadr; Cyfip2; Dsp; Fblim1; Itga6; Jup; Lama3; Lims1; Lims2; Lmo7; Nectin4; Negr1; Nrcam; Ntn1; Pdpn; Pkp3; Slit2; Sox9; Srf; Srpx2; Tek; Ttyh1; Vcam1;	GO:0016337~single organismal cell-cell adhesion	32	98	32.6530612244898	0.0129369341108145	0.710715340297688
Cldn2;	GO:0016338~calcium-independent cell-cell adhesion via plasma membrane cell-adhesion molecules	1	7	14.2857142857143	0.767410816728321	0.858536017841341
Cdh17; Pcdh1;	GO:0016339~calcium-dependent cell-cell adhesion via plasma membrane cell adhesion molecules	2	19	10.5263157894737	0.886996791070729	0.928407931216506
Bdnf; Igsf9; Lst1; Map1b; Pak3;	GO:0016358~dendrite development	5	36	13.8888888888889	0.83604280530676	0.898949071566149
Sox6;	GO:0016458~gene silencing	1	6	16.6666666666667	0.720888749833762	0.830911916013616
Adamts12; Ang; Arc; Bambi; Bcar1; Bdkrb1; Carmil2; Cd151; Cd248; Cd24a; Cd2ap; Cd63; Cln3; Coro7; Ctgf; Cthrc1; Dchs1; Efnb2; Elmo3; Emp2; Eng; Enpep; Epha2; Erg; Fes; Flt1; Fmnl3; Frk; Fut8; Gfra1; Gpc6; Hbegf; Hoxa5; Itgav; Itgb3; Jup; Kdr; L1cam; Lama5; Lcp1; Mmp2; Myo18a; Nfatc2; Pak3; Pak6; Pdgfra; Pik3c2b; Podxl; Prkcz; Pstpip2; Ptk7; Ptprk; Rasgef1a; Sdc2; Sh3kbp1; Shroom2; Sirpa; Snai1; S…	GO:0016477~cell migration	72	211	34.1232227488152	0.000106448151934058	0.10129302000468
Nab2;	GO:0016480~negative regulation of transcription from RNA polymerase III promoter	1	3	33.3333333333333	0.51769575940811	0.732449331651959
Adamts2; Adamts3; Casp1; Cln3; Cpm; Ctsl; Ece1; F12; F3; Pcsk5; Pcsk6; Pcsk9; Ptch1; Pthlh; Rhbdl1; Rhbdl2;	GO:0016485~protein processing	16	57	28.0701754385965	0.147358494949439	0.710715340297688
Ece1; Ece2; Pcsk5; Pcsk6; Scg5;	GO:0016486~peptide hormone processing	5	11	45.4545454545455	0.113255217332531	0.710715340297688
Akr1b8;	GO:0016488~farnesol catabolic process	1	2	50	0.421243681653697	0.710715340297688
Adamts1; Adgrb2; Adrb2; Agt; Angpt2; Angpt4; Cd36; Cnmd; Cxcl10; Epha2; Hhex; Hhip; Hoxa5; Ism1; Optc; Pde3b; Pgk1; Ptprm; Rgcc; Rock2; Sema3e; Sema4a; Serpinf1; Sulf1; Tek; Thbs2; Vash1;	GO:0016525~negative regulation of angiogenesis	27	73	36.986301369863	0.00610271891777159	0.597797216342302
Casp12; Ctsl; F12; Pcsk9;	GO:0016540~protein autoprocessing	4	12	33.3333333333333	0.270740035969124	0.710715340297688
Adarb1;	GO:0016553~base conversion or substitution editing	1	2	50	0.421243681653697	0.710715340297688
Apobec1; Rbm47;	GO:0016554~cytidine to uridine editing	2	4	50	0.263140715813285	0.710715340297688
Adarb1; Apobec1;	GO:0016556~mRNA modification	2	6	33.3333333333333	0.39523428157182	0.710715340297688
Pex11a; Pex3;	GO:0016557~peroxisome membrane biogenesis	2	4	50	0.263140715813285	0.710715340297688
Pex11a; Pex11g;	GO:0016559~peroxisome fission	2	9	22.2222222222222	0.569251135995488	0.770260877596035
Arrb1; Cul9; Enc1; Fbxl21; Fbxl22; Fbxl3; Fbxl7; Fbxo2; Hace1; Hecw1; Herc2; Herc3; Herc6; Klhl2; Klhl24; Klhl25; Klhl9; Lonrf2; Lonrf3; Med23; Pdzrn3; Peli2; Plk1; Rnf122; Rnf125; Rnf144a; Rnf144b; Rnf145; Rnf165; Rnf182; Rnf217; Rnf24; Rnf43; Rnf44; Tnfaip3; Trim25; Ube2ql1;	GO:0016567~protein ubiquitination	37	250	14.8	0.967729061598614	0.985633528946234
Dnmt3a; Epop; Eya1; H2afy2; Hdac4; Hdac7; Hdac9; Kdm2b; Kdm5b; Kdm5c; Kdm7a; Kmt5c; Loxl2; Men1; Npm2; Nsd1; Phf19; Prdm6; Prdm9; Rb1; Satb2; Setmar; Smarca1; Tbl1xr1; Tet1; Tet3;	GO:0016569~covalent chromatin modification	26	266	9.77443609022556	0.999958519439477	1
Hlcs; Loxl2;	GO:0016570~histone modification	2	7	28.5714285714286	0.457256652896068	0.732449331651959
Kmt5c; Men1; Nsd1; Prdm9;	GO:0016571~histone methylation	4	27	14.8148148148148	0.783212162424487	0.871133835330699
Prkcd;	GO:0016572~histone phosphorylation	1	10	10	0.865412018933784	0.916601917334701
Nat8f3; Nat8f7;	GO:0016573~histone acetylation	2	28	7.14285714285714	0.970547068768795	0.986693227269374
Hdac4; Hdac9; Msl3l2; Tbl1xr1;	GO:0016575~histone deacetylation	4	28	14.2857142857143	0.804263844945268	0.878019221858759
Eya1; Ppm1f;	GO:0016576~histone dephosphorylation	2	6	33.3333333333333	0.39523428157182	0.710715340297688
Usp51;	GO:0016578~histone deubiquitination	1	12	8.33333333333333	0.906545333183522	0.942926056267246
Josd2; Otub2; Otud7b; Tnfaip3; Uchl1; Usp13; Usp18; Usp20; Usp51; Usp53;	GO:0016579~protein deubiquitination	10	75	13.3333333333333	0.918396508913815	0.953763508867309
Hist1h1c; Hist1h1d;	GO:0016584~nucleosome positioning	2	8	25	0.515406151346287	0.732449331651959
Aif1; Eps8; Eps8l1; Eps8l2; Rhou; Tiam1; Wasf1;	GO:0016601~Rac protein signal transduction	7	20	35	0.150266285120927	0.710715340297688
Eya1; Nfatc2ip;	GO:0016925~protein sumoylation	2	21	9.52380952380952	0.915503089568752	0.951203568806341
Hhex; Nxf3;	GO:0016973~poly(A)+ mRNA export from nucleus	2	14	14.2857142857143	0.772821022492914	0.860973545881468
Dpep1;	GO:0016999~antibiotic metabolic process	1	2	50	0.421243681653697	0.710715340297688
Cyba;	GO:0017004~cytochrome complex assembly	1	2	50	0.421243681653697	0.710715340297688
Ddah1;	GO:0017014~protein nitrosylation	1	1	100	0.30550820368273	0.710715340297688
Cav3; Eid2; Eng; Itga3; Nrep; Smad7;	GO:0017015~regulation of transforming growth factor beta receptor signaling pathway	6	18	33.3333333333333	0.199320101603299	0.710715340297688
Apoe; Clu;	GO:0017038~protein import	2	4	50	0.263140715813285	0.710715340297688
Nr4a2;	GO:0017085~response to insecticide	1	1	100	0.30550820368273	0.710715340297688
Plscr1;	GO:0017121~phospholipid scrambling	1	5	20	0.665063961733311	0.801373199910562
Cbr1; Fmo1; Vkorc1;	GO:0017144~drug metabolic process	3	14	21.4285714285714	0.556395659697889	0.770260877596035
Fubp1; Myb;	GO:0017145~stem cell division	2	12	16.6666666666667	0.703998830066951	0.830911916013616
Ang; Btg2; Caprin2; Cpeb1; Dapk1; Eif4ebp1; Enc1; Fmr1; Igfbp5; Samd4;	GO:0017148~negative regulation of translation	10	77	12.987012987013	0.931010928772919	0.962063884045363
Cacna1c; Chp1; Rapgef4; Rims2; Syt3;	GO:0017156~calcium ion regulated exocytosis	5	15	33.3333333333333	0.23106689246587	0.710715340297688
Rab15; Rab27b; Rab37; Rab3b; Rapgef4; Rims2; Stxbp5;	GO:0017157~regulation of exocytosis	7	31	22.5806451612903	0.451529535031002	0.732449331651959
Doc2b; Doc2g; Syt17; Syt3; Syt8; Sytl4; Sytl5;	GO:0017158~regulation of calcium ion-dependent exocytosis	7	25	28	0.277464826088954	0.710715340297688
Qpct; Qpctl;	GO:0017186~peptidyl-pyroglutamic acid biosynthetic process, using glutaminyl-peptide cyclotransferase	2	2	100	0.131887448390477	0.710715340297688
Vkorc1;	GO:0017187~peptidyl-glutamic acid carboxylation	1	3	33.3333333333333	0.51769575940811	0.732449331651959
Naa10;	GO:0017198~N-terminal peptidyl-serine acetylation	1	3	33.3333333333333	0.51769575940811	0.732449331651959
Naa10;	GO:0018002~N-terminal peptidyl-glutamic acid acetylation	1	3	33.3333333333333	0.51769575940811	0.732449331651959
Nat8; Nat8f1;	GO:0018003~peptidyl-lysine N6-acetylation	2	2	100	0.131887448390477	0.710715340297688
Map6d1;	GO:0018009~N-terminal peptidyl-L-cysteine N-palmitoylation	1	1	100	0.30550820368273	0.710715340297688
Etfbkmt;	GO:0018022~peptidyl-lysine methylation	1	8	12.5	0.806180087207351	0.878019221858759
Etfbkmt;	GO:0018023~peptidyl-lysine trimethylation	1	7	14.2857142857143	0.767410816728321	0.858536017841341
Hccs;	GO:0018063~cytochrome c-heme linkage	1	1	100	0.30550820368273	0.710715340297688
Akt3; Camk2b; Camk4; Camkk2; Dclk1; Dclk2; Dmpk; Gas6; Lats1; Lats2; Map4k1; Mapk12; Mapkapk3; Mast1; Mast2; Mknk2; Mylk2; Mylk3; Nek6; Pdk1; Pdk2; Plk1; Prkcd; Prkcz; Prkd1; Prkd2; Prkdc; Pskh1; Rictor; Sbk1; Sgk3; Stk32b; Syk;	GO:0018105~peptidyl-serine phosphorylation	33	155	21.2903225806452	0.401065004400347	0.710715340297688
Acvr1b; Akt3; Camk2b; Camkk2; Dclk1; Dclk2; Mylk2; Mylk3; Oxsr1; Prkcd; Prkd1; Pskh1; Sbk1;	GO:0018107~peptidyl-threonine phosphorylation	13	71	18.3098591549296	0.659827453887326	0.801373199910562
Ddr1; Dyrk3; Efnb2; Egf; Epha1; Epha4; Fes; Fgfr3; Flt1; Flt4; Fyn; Il12rb1; Kdr; Lyn; Pdgfra; Pkdcc; Ptk2b; Pxn; Sh2d1b1; Sh2d1b2; Syk; Tec; Tek;	GO:0018108~peptidyl-tyrosine phosphorylation	23	67	34.3283582089552	0.0207635817332827	0.710715340297688
Rab3b;	GO:0018125~peptidyl-cysteine methylation	1	3	33.3333333333333	0.51769575940811	0.732449331651959
Egln3;	GO:0018126~protein hydroxylation	1	4	25	0.598076754079972	0.770260877596035
Col3a1; Dsp; Evpl; Fn1; Tgm2; Tgm5;	GO:0018149~peptide cross-linking	6	51	11.7647058823529	0.930141471601214	0.961314560486531
Tgm2;	GO:0018153~isopeptide cross-linking via N6-(L-isoglutamyl)-L-lysine	1	1	100	0.30550820368273	0.710715340297688
Asphd2;	GO:0018193~peptidyl-amino acid modification	1	3	33.3333333333333	0.51769575940811	0.732449331651959
Ptprv;	GO:0018214~protein carboxylation	1	1	100	0.30550820368273	0.710715340297688
Galnt2;	GO:0018242~protein O-linked glycosylation via serine	1	4	25	0.598076754079972	0.770260877596035
Galnt11; Galnt2;	GO:0018243~protein O-linked glycosylation via threonine	2	4	50	0.263140715813285	0.710715340297688
Cth;	GO:0018272~protein-pyridoxal-5-phosphate linkage via peptidyl-N6-pyridoxal phosphate-L-lysine	1	1	100	0.30550820368273	0.710715340297688
Loxl2;	GO:0018277~protein deamination	1	1	100	0.30550820368273	0.710715340297688
Fut8; St6galnac2; Ube2g2; Uggt2;	GO:0018279~protein N-linked glycosylation via asparagine	4	31	12.9032258064516	0.85758185450469	0.916028340740177
Cry1; Opn1sw; Opn3; Rho;	GO:0018298~protein-chromophore linkage	4	11	36.3636363636364	0.23136883130998	0.710715340297688
Aipl1;	GO:0018343~protein farnesylation	1	4	25	0.598076754079972	0.770260877596035
Zdhhc14; Zdhhc15; Zdhhc2; Zdhhc20;	GO:0018345~protein palmitoylation	4	20	20	0.584405624969873	0.770260877596035
Por;	GO:0018393~internal peptidyl-lysine acetylation	1	4	25	0.598076754079972	0.770260877596035
Egln3; P4ha1;	GO:0018401~peptidyl-proline hydroxylation to 4-hydroxy-L-proline	2	6	33.3333333333333	0.39523428157182	0.710715340297688
As3mt;	GO:0018872~arsonoacetate metabolic process	1	1	100	0.30550820368273	0.710715340297688
Cyp1b1;	GO:0018894~dibenzo-p-dioxin metabolic process	1	3	33.3333333333333	0.51769575940811	0.732449331651959
Gstm4; Gstm5; Gstm7;	GO:0018916~nitrobenzene metabolic process	3	4	75	0.0957044225199648	0.710715340297688
Cyp2f2;	GO:0018931~naphthalene metabolic process	1	2	50	0.421243681653697	0.710715340297688
Cyp2f2;	GO:0018979~trichloroethylene metabolic process	1	1	100	0.30550820368273	0.710715340297688
Tmem184a;	GO:0018992~germ-line sex determination	1	1	100	0.30550820368273	0.710715340297688
Rraga; Rxra;	GO:0019048~modulation by virus of host morphology or physiology	2	4	50	0.263140715813285	0.710715340297688
Pcsk5;	GO:0019058~viral life cycle	1	1	100	0.30550820368273	0.710715340297688
Tap1; Tap2;	GO:0019060~intracellular transport of viral protein in host cell	2	2	100	0.131887448390477	0.710715340297688
Gas6;	GO:0019064~fusion of virus membrane with host plasma membrane	1	3	33.3333333333333	0.51769575940811	0.732449331651959
Cav1;	GO:0019065~receptor-mediated endocytosis of virus by host cell	1	3	33.3333333333333	0.51769575940811	0.732449331651959
Apoe;	GO:0019068~virion assembly	1	5	20	0.665063961733311	0.801373199910562
Pcx;	GO:0019074~viral RNA genome packaging	1	2	50	0.421243681653697	0.710715340297688
Mvb12b;	GO:0019075~virus maturation	1	2	50	0.421243681653697	0.710715340297688
Gas6;	GO:0019079~viral genome replication	1	4	25	0.598076754079972	0.770260877596035
Mmp9;	GO:0019087~transformation of host cell by virus	1	4	25	0.598076754079972	0.770260877596035
Sox9;	GO:0019100~male germ-line sex determination	1	2	50	0.421243681653697	0.710715340297688
Ar;	GO:0019102~male somatic sex determination	1	1	100	0.30550820368273	0.710715340297688
Angptl8; Cnr1; Gpr39; Irs2; Opa3; Pparg; Psap; Thrb;	GO:0019216~regulation of lipid metabolic process	8	34	23.5294117647059	0.400634976594665	0.710715340297688
Acsl4; Cav1; Erfe; Gk; Ppara; Prkag2; Srebf1;	GO:0019217~regulation of fatty acid metabolic process	7	11	63.6363636363636	0.0205801408144343	0.710715340297688
Rora;	GO:0019218~regulation of steroid metabolic process	1	5	20	0.665063961733311	0.801373199910562
Aspn; Cebpa; Cish; Duox2; F3; Flrt2; Gp1ba; Ifngr1; Iigp1; Il11ra1; Il17rd; Il17re; Il1rn; Il20ra; Il2rb; Il3ra; Il6; Irak3; Lifr; Lrrc4c; Podn; Ptprn; Rtn4r; Rtn4rl1; Rtn4rl2; Socs2; Socs3; Tnfsf11;	GO:0019221~cytokine-mediated signaling pathway	28	143	19.5804195804196	0.572532737840177	0.770260877596035
Bdnf; Ntrk2;	GO:0019222~regulation of metabolic process	2	7	28.5714285714286	0.457256652896068	0.732449331651959
Cacng8; Nfasc; Sptbn4;	GO:0019226~transmission of nerve impulse	3	21	14.2857142857143	0.788179300321636	0.875156245948061
Cacnb4; Cldn19; Fkbp1b; Nrcam; Scn1a; Scn1b;	GO:0019227~neuronal action potential propagation	6	8	75	0.0190319895001858	0.710715340297688
Ank3; Cacna1g; Cacna1h; Gpr88; Gria1; Kcnma1; Myh14; P2rx3; Scn1a; Scn2a; Scn3a; Scn8a;	GO:0019228~neuronal action potential	12	35	34.2857142857143	0.0804246473878324	0.710715340297688
Adra1b; Cacna1c; Chrm3; Edn1; Tbxa2r;	GO:0019229~regulation of vasoconstriction	5	18	27.7777777777778	0.334792606632378	0.710715340297688
Adrb1; Aqp1; Bdkrb1; Cacna1b; Cacna1h; Cnr1; Dlg2; Edn1; Ephx2; Grin2a; Grm1; Hoxb8; Il1rn; Kcnip3; Kcnk4; Mme; Ndn; Ngf; Nipsnap1; P2ry1; P2ry2; Ptgs1; Ptgs2; Scn3a; Trpv1; Uchl1;	GO:0019233~sensory perception of pain	26	77	33.7662337662338	0.017104825434101	0.710715340297688
Gpr180; Vmn1r4; Vmn2r26;	GO:0019236~response to pheromone	3	104	2.88461538461538	0.999999185338646	1
Ldhb;	GO:0019244~lactate biosynthetic process from pyruvate	1	4	25	0.598076754079972	0.770260877596035
Acadl; Acadm;	GO:0019254~carnitine metabolic process, CoA-linked	2	3	66.6666666666667	0.196171780720678	0.710715340297688
Npl; Renbp;	GO:0019262~N-acetylneuraminate catabolic process	2	4	50	0.263140715813285	0.710715340297688
B4galnt2; Csgalnact1;	GO:0019276~UDP-N-acetylgalactosamine metabolic process	2	4	50	0.263140715813285	0.710715340297688
Chdh;	GO:0019285~glycine betaine biosynthetic process from choline	1	1	100	0.30550820368273	0.710715340297688
Bdh2;	GO:0019290~siderophore biosynthetic process	1	1	100	0.30550820368273	0.710715340297688
Chst15;	GO:0019319~hexose biosynthetic process	1	1	100	0.30550820368273	0.710715340297688
G6pdx;	GO:0019322~pentose biosynthetic process	1	2	50	0.421243681653697	0.710715340297688
Cth;	GO:0019343~cysteine biosynthetic process via cystathionine	1	2	50	0.421243681653697	0.710715340297688
Cth; Ggt1;	GO:0019344~cysteine biosynthetic process	2	3	66.6666666666667	0.196171780720678	0.710715340297688
Cth;	GO:0019346~transsulfuration	1	4	25	0.598076754079972	0.770260877596035
Nmnat2; Nmnat3;	GO:0019363~pyridine nucleotide biosynthetic process	2	11	18.1818181818182	0.663485844770118	0.801373199910562
Elovl7;	GO:0019367~fatty acid elongation, saturated fatty acid	1	7	14.2857142857143	0.767410816728321	0.858536017841341
Alox12; Cyp1b1; Cyp4f14; Daglb; Mgll; Pnpla8;	GO:0019369~arachidonic acid metabolic process	6	29	20.6896551724138	0.539692334044542	0.762113766603921
Ggt1; Ggt5; Ltc4s; Mgst2; Syk;	GO:0019370~leukotriene biosynthetic process	5	12	41.6666666666667	0.139489753886665	0.710715340297688
Ptgs1; Ptgs2;	GO:0019371~cyclooxygenase pathway	2	3	66.6666666666667	0.196171780720678	0.710715340297688
Alox12; Pla2g3;	GO:0019372~lipoxygenase pathway	2	9	22.2222222222222	0.569251135995488	0.770260877596035
Cyp2f2;	GO:0019373~epoxygenase P450 pathway	1	32	3.125	0.997568785147095	1
Gale;	GO:0019388~galactose catabolic process	1	3	33.3333333333333	0.51769575940811	0.732449331651959
Abcg2;	GO:0019389~glucuronoside metabolic process	1	1	100	0.30550820368273	0.710715340297688
Alox12; Cd36; Cygb; Por; Pparg;	GO:0019395~fatty acid oxidation	5	16	31.25	0.264763648937837	0.710715340297688
Nus1;	GO:0019408~dolichol biosynthetic process	1	1	100	0.30550820368273	0.710715340297688
Acss2;	GO:0019413~acetate biosynthetic process	1	2	50	0.421243681653697	0.710715340297688
Mical1;	GO:0019417~sulfur oxidation	1	2	50	0.421243681653697	0.710715340297688
Acss2;	GO:0019427~acetyl-CoA biosynthetic process from acetate	1	2	50	0.421243681653697	0.710715340297688
Gpat3; Lpin1; Lpin2; Lpin3; Lpl; Mogat2;	GO:0019432~triglyceride biosynthetic process	6	12	50	0.0651484239966286	0.710715340297688
Apob; Apoe; Lipe; Lpl;	GO:0019433~triglyceride catabolic process	4	15	26.6666666666667	0.392866526408869	0.710715340297688
Ephx1; Ephx2; Pon2; Ugt1a7c;	GO:0019439~aromatic compound catabolic process	4	6	66.6666666666667	0.0696497352342824	0.710715340297688
Gldc;	GO:0019464~glycine decarboxylation via glycine cleavage system	1	3	33.3333333333333	0.51769575940811	0.732449331651959
Hoga1;	GO:0019470~4-hydroxyproline catabolic process	1	1	100	0.30550820368273	0.710715340297688
Ero1l;	GO:0019471~4-hydroxyproline metabolic process	1	3	33.3333333333333	0.51769575940811	0.732449331651959
Aldh6a1;	GO:0019484~beta-alanine catabolic process	1	1	100	0.30550820368273	0.710715340297688
Mri1;	GO:0019509~L-methionine salvage from methylthioadenosine	1	4	25	0.598076754079972	0.770260877596035
P3h2;	GO:0019511~peptidyl-proline hydroxylation	1	2	50	0.421243681653697	0.710715340297688
Slc26a1; Slc26a6; Slc26a7;	GO:0019532~oxalate transport	3	4	75	0.0957044225199648	0.710715340297688
Necab3; Npepl1; Prep;	GO:0019538~protein metabolic process	3	12	25	0.467667708408925	0.732449331651959
Acss2;	GO:0019542~propionate biosynthetic process	1	2	50	0.421243681653697	0.710715340297688
Ugt1a6a;	GO:0019585~glucuronate metabolic process	1	1	100	0.30550820368273	0.710715340297688
Ces1d; Ces1f;	GO:0019626~short-chain fatty acid catabolic process	2	2	100	0.131887448390477	0.710715340297688
mt-Co3;	GO:0019646~aerobic electron transport chain	1	1	100	0.30550820368273	0.710715340297688
Ldhb;	GO:0019674~NAD metabolic process	1	6	16.6666666666667	0.720888749833762	0.830911916013616
Taldo1;	GO:0019682~glyceraldehyde-3-phosphate metabolic process	1	2	50	0.421243681653697	0.710715340297688
Prps1; Rpia;	GO:0019693~ribose phosphate metabolic process	2	4	50	0.263140715813285	0.710715340297688
Bche; Enpp6;	GO:0019695~choline metabolic process	2	4	50	0.263140715813285	0.710715340297688
Alms1; Avpr1a; Edn1; Grm1; Mcu; Ncald; Ppp1r9a; Rcan1; Rcan2; Tnfsf11;	GO:0019722~calcium-mediated signaling	10	44	22.7272727272727	0.411955670738708	0.710715340297688
Fas;	GO:0019724~B cell mediated immunity	1	3	33.3333333333333	0.51769575940811	0.732449331651959
Aqp1; Atg5;	GO:0019725~cellular homeostasis	2	8	25	0.515406151346287	0.732449331651959
Bcl3;	GO:0019730~antimicrobial humoral response	1	2	50	0.421243681653697	0.710715340297688
Hist1h2bc; Hist1h2be; Hist1h2bg; Slpi;	GO:0019731~antibacterial humoral response	4	24	16.6666666666667	0.709238514927948	0.830911916013616
Ddc; Ldhb; Mif; Uevld;	GO:0019752~carboxylic acid metabolic process	4	16	25	0.433316434894667	0.726666861237003
Mamdc2; Ndnf;	GO:0019800~peptide cross-linking via chondroitin 4-sulfate glycosaminoglycan	2	8	25	0.515406151346287	0.732449331651959
Klf4; Med28; Phf19; Prdm16; Smc3; Sox2; Tet1; Tpt1;	GO:0019827~stem cell population maintenance	8	70	11.4285714285714	0.960130563424038	0.980894123154527
Gsdmd; Mmd; Serpinb9b;	GO:0019835~cytolysis	3	26	11.5384615384615	0.883577138016639	0.928407931216506
Rgn;	GO:0019853~L-ascorbic acid biosynthetic process	1	4	25	0.598076754079972	0.770260877596035
Aldh6a1;	GO:0019859~thymine metabolic process	1	1	100	0.30550820368273	0.710715340297688
Dpyd;	GO:0019860~uracil metabolic process	1	3	33.3333333333333	0.51769575940811	0.732449331651959
Cd1d1; Cd74; H2-DMb1; Psmb8; Psmb9; Rab27a; Rab3b;	GO:0019882~antigen processing and presentation	7	36	19.4444444444444	0.590384484013475	0.770260877596035
Atg5;	GO:0019883~antigen processing and presentation of endogenous antigen	1	1	100	0.30550820368273	0.710715340297688
B2m; Tap1; Tap2;	GO:0019885~antigen processing and presentation of endogenous peptide antigen via MHC class I	3	5	60	0.134758087806975	0.710715340297688
Cd74; H2-DMb1;	GO:0019886~antigen processing and presentation of exogenous peptide antigen via MHC class II	2	14	14.2857142857143	0.772821022492914	0.860973545881468
Mgarp; Uchl1;	GO:0019896~axonal transport of mitochondrion	2	5	40	0.330115233130617	0.710715340297688
B4galnt1; Bscl2; Cav1; Cd36; Cry1; Fitm2; Hexa; Nrip1; Plin2;	GO:0019915~lipid storage	9	26	34.6153846153846	0.115960625339103	0.710715340297688
Tbxa2r;	GO:0019932~second-messenger-mediated signaling	1	2	50	0.421243681653697	0.710715340297688
Adgrg6; Ksr1; Rapgef4; Rims2; Slc9a3r1; Sox9;	GO:0019933~cAMP-mediated signaling	6	23	26.0869565217391	0.351325258151211	0.710715340297688
Apoe; Cd36; Mrvi1;	GO:0019934~cGMP-mediated signaling	3	8	37.5	0.273103720424886	0.710715340297688
Afp; Hexa; Selenop;	GO:0019953~sexual reproduction	3	10	30	0.371801194251546	0.710715340297688
Pclaf;	GO:0019985~translesion synthesis	1	9	11.1111111111111	0.83848830230303	0.898949071566149
Cat;	GO:0020027~hemoglobin metabolic process	1	6	16.6666666666667	0.720888749833762	0.830911916013616
Tfap2a;	GO:0021506~anterior neuropore closure	1	2	50	0.421243681653697	0.710715340297688
Gli2;	GO:0021508~floor plate formation	1	2	50	0.421243681653697	0.710715340297688
Dll1; Sox11; Sox4;	GO:0021510~spinal cord development	3	20	15	0.762707590902676	0.858536017841341
Gli2;	GO:0021513~spinal cord dorsal/ventral patterning	1	8	12.5	0.806180087207351	0.878019221858759
Gata2; Lmo4;	GO:0021514~ventral spinal cord interneuron differentiation	2	2	100	0.131887448390477	0.710715340297688
Draxin; Hoxb8;	GO:0021516~dorsal spinal cord development	2	6	33.3333333333333	0.39523428157182	0.710715340297688
Gli2; Vldlr;	GO:0021517~ventral spinal cord development	2	7	28.5714285714286	0.457256652896068	0.732449331651959
Hoxd10; Isl2;	GO:0021520~spinal cord motor neuron cell fate specification	2	7	28.5714285714286	0.457256652896068	0.732449331651959
Gdpd5; Gli2; Lmo4; Ptch1; Sox4;	GO:0021522~spinal cord motor neuron differentiation	5	28	17.8571428571429	0.66392248844755	0.801373199910562
Isl2; Tbx20;	GO:0021524~visceral motor neuron differentiation	2	3	66.6666666666667	0.196171780720678	0.710715340297688
Lmo4;	GO:0021527~spinal cord association neuron differentiation	1	13	7.69230769230769	0.922125833423259	0.954214723696183
Draxin;	GO:0021528~commissural neuron differentiation in spinal cord	1	1	100	0.30550820368273	0.710715340297688
Ptch1;	GO:0021532~neural tube patterning	1	6	16.6666666666667	0.720888749833762	0.830911916013616
Gata2;	GO:0021533~cell differentiation in hindbrain	1	4	25	0.598076754079972	0.770260877596035
Sema5a; Six3;	GO:0021536~diencephalon development	2	3	66.6666666666667	0.196171780720678	0.710715340297688
Afdn; Bmp4; Lhx2; Six3; Slc1a2;	GO:0021537~telencephalon development	5	24	20.8333333333333	0.543533883690972	0.766401185280602
Bhlhe22;	GO:0021540~corpus callosum morphogenesis	1	7	14.2857142857143	0.767410816728321	0.858536017841341
Btg2; Emx2;	GO:0021542~dentate gyrus development	2	18	11.1111111111111	0.869602282500078	0.918120273218105
Pax6;	GO:0021543~pallium development	1	3	33.3333333333333	0.51769575940811	0.732449331651959
Dlx2;	GO:0021544~subpallium development	1	5	20	0.665063961733311	0.801373199910562
Slc1a3;	GO:0021545~cranial nerve development	1	4	25	0.598076754079972	0.770260877596035
Hoxb3;	GO:0021546~rhombomere development	1	2	50	0.421243681653697	0.710715340297688
En1; Faim2;	GO:0021549~cerebellum development	2	35	5.71428571428571	0.990147907098044	0.998694005024238
Nav2; Pax2;	GO:0021554~optic nerve development	2	5	40	0.330115233130617	0.710715340297688
Kdm2b;	GO:0021555~midbrain-hindbrain boundary morphogenesis	1	4	25	0.598076754079972	0.770260877596035
Tfap2a;	GO:0021559~trigeminal nerve development	1	6	16.6666666666667	0.720888749833762	0.830911916013616
Nav2;	GO:0021563~glossopharyngeal nerve development	1	1	100	0.30550820368273	0.710715340297688
Nav2;	GO:0021564~vagus nerve development	1	1	100	0.30550820368273	0.710715340297688
Hoxa2;	GO:0021568~rhombomere 2 development	1	2	50	0.421243681653697	0.710715340297688
Hoxa2; Hoxb2;	GO:0021569~rhombomere 3 development	2	4	50	0.263140715813285	0.710715340297688
Hoxb2;	GO:0021570~rhombomere 4 development	1	3	33.3333333333333	0.51769575940811	0.732449331651959
Mafb;	GO:0021571~rhombomere 5 development	1	3	33.3333333333333	0.51769575940811	0.732449331651959
Mafb;	GO:0021572~rhombomere 6 development	1	1	100	0.30550820368273	0.710715340297688
Gas1; Lmx1b;	GO:0021587~cerebellum morphogenesis	2	9	22.2222222222222	0.569251135995488	0.770260877596035
Celsr2; Kif27; Nme5; Sema6d;	GO:0021591~ventricular system development	4	20	20	0.584405624969873	0.770260877596035
Kdm2b; Myh10;	GO:0021592~fourth ventricle development	2	2	100	0.131887448390477	0.710715340297688
Pax6;	GO:0021593~rhombomere morphogenesis	1	1	100	0.30550820368273	0.710715340297688
Mafb;	GO:0021599~abducens nerve formation	1	2	50	0.421243681653697	0.710715340297688
Cited2; Plxna4;	GO:0021602~cranial nerve morphogenesis	2	2	100	0.131887448390477	0.710715340297688
Adarb1; Plxna4; Six1;	GO:0021610~facial nerve morphogenesis	3	3	100	0.0622339105354759	0.710715340297688
Hoxb2; Nrp2; Plxna4; Sema3a;	GO:0021612~facial nerve structural organization	4	10	40	0.193576485547042	0.710715340297688
Hoxa3; Hoxb3; Plxna4;	GO:0021615~glossopharyngeal nerve morphogenesis	3	4	75	0.0957044225199648	0.710715340297688
Adarb1;	GO:0021618~hypoglossal nerve morphogenesis	1	1	100	0.30550820368273	0.710715340297688
Tfap2a;	GO:0021623~oculomotor nerve formation	1	2	50	0.421243681653697	0.710715340297688
Pax2;	GO:0021631~optic nerve morphogenesis	1	5	20	0.665063961733311	0.801373199910562
Pax2;	GO:0021633~optic nerve structural organization	1	2	50	0.421243681653697	0.710715340297688
Plxna4;	GO:0021636~trigeminal nerve morphogenesis	1	2	50	0.421243681653697	0.710715340297688
Plxna4; Sema3a;	GO:0021637~trigeminal nerve structural organization	2	5	40	0.330115233130617	0.710715340297688
Plxna4; Tbx1;	GO:0021644~vagus nerve morphogenesis	2	2	100	0.131887448390477	0.710715340297688
Nrp2;	GO:0021649~vestibulocochlear nerve structural organization	1	2	50	0.421243681653697	0.710715340297688
Pax2;	GO:0021650~vestibulocochlear nerve formation	1	4	25	0.598076754079972	0.770260877596035
Hoxa2;	GO:0021658~rhombomere 3 morphogenesis	1	1	100	0.30550820368273	0.710715340297688
Dbi; Kdm2b; Myh10; Aqp1;	GO:0021670~lateral ventricle development	4	12	33.3333333333333	0.270740035969124	0.710715340297688
Bdnf; Nrp2; Nrtn; Sema3a;	GO:0021675~nerve development	4	12	33.3333333333333	0.270740035969124	0.710715340297688
Kdm2b; Myh10;	GO:0021678~third ventricle development	2	3	66.6666666666667	0.196171780720678	0.710715340297688
Aars; Faim2; Myh10;	GO:0021680~cerebellar Purkinje cell layer development	3	15	20	0.597276006003602	0.770260877596035
Faim2;	GO:0021681~cerebellar granular layer development	1	2	50	0.421243681653697	0.710715340297688
Serpine2;	GO:0021683~cerebellar granular layer morphogenesis	1	2	50	0.421243681653697	0.710715340297688
Dll1;	GO:0021688~cerebellar molecular layer formation	1	1	100	0.30550820368273	0.710715340297688
Coq8b;	GO:0021692~cerebellar Purkinje cell layer morphogenesis	1	3	33.3333333333333	0.51769575940811	0.732449331651959
Dll1;	GO:0021693~cerebellar Purkinje cell layer structural organization	1	2	50	0.421243681653697	0.710715340297688
Agtr2;	GO:0021695~cerebellar cortex development	1	8	12.5	0.806180087207351	0.878019221858759
Gli1; Gli2; Trnp1;	GO:0021696~cerebellar cortex morphogenesis	3	6	50	0.178155981936941	0.710715340297688
Faim2; Rora;	GO:0021702~cerebellar Purkinje cell differentiation	2	14	14.2857142857143	0.772821022492914	0.860973545881468
Kirrel3; Nfib;	GO:0021740~principal sensory nucleus of trigeminal nerve development	2	2	100	0.131887448390477	0.710715340297688
Slc4a7;	GO:0021747~cochlear nucleus development	1	4	25	0.598076754079972	0.770260877596035
Slitrk5;	GO:0021756~striatum development	1	11	9.09090909090909	0.887848449459412	0.928407931216506
[truncated: 4,662 more rows]
