# Supplementary material for: NEMF mutations in mice illustrate how Importin-β specific nuclear transport defects recapitulate neurodegenerative disease hallmarks
Source: PLoS Genet. 2024 Sep 23;20(9):e1011411. doi: 10.1371/journal.pgen.1011411 (PMC11449308; doi:10.1371/journal.pgen.1011411)
Supplement: S1 Data — (ZIP) [file pgen.1011411.s017.zip › S17 Data/Sequencing_Data/GO/WT-vs-I/GO_analysis.csv]

Genes	Process_name	Significant_genes_count	Total_genes_group_count	Percent_significant_genes	P-value	Padj-value
Irgm2; Synpo2; Trp53inp2;	GO:0000045~autophagosome assembly	3	48	6.25	0.562620252537125	0.669669957368414
Rad9b;	GO:0000075~cell cycle checkpoint	1	4	25	0.254521071211937	0.481796113603095
Rad9b;	GO:0000076~DNA replication checkpoint	1	6	16.6666666666667	0.33717079479546	0.529277043110454
Rad9b;	GO:0000077~DNA damage checkpoint	1	27	3.7037037037037	0.807125363493696	0.852721620348856
Cables1; Id4;	GO:0000082~G1/S transition of mitotic cell cycle	2	63	3.17460317460317	0.891972211806524	0.9183495223646
Tpd52l1;	GO:0000086~G2/M transition of mitotic cell cycle	1	32	3.125	0.856268285748559	0.890419306169971
Calr; Dact1; Epas1; Esr2; Foxp2; Foxq1; Gbp4; Hey1; Hey2; Hist1h1d; Id1; Id3; Id4; Jazf1; Lef1; Mir7-1; Mlip; Nfatc2; Notch1; Nr4a2; Nr4a3; Nrip2; Prdm16; Sema4d; Smad7; Srebf2; Tdg; Tfcp2l1; Trp63; Wwc1;	GO:0000122~negative regulation of transcription from RNA polymerase II promoter	30	740	4.05405405405405	0.991549278814242	0.999947494049823
Kcnh2; Kcnh5;	GO:0000160~phosphorelay signal transduction system	2	5	40	0.0563860487333201	0.448909242557997
Il18; Mbp;	GO:0000165~MAPK cascade	2	70	2.85714285714286	0.922316348288206	0.945069993139837
F2r; Fgf2;	GO:0000186~activation of MAPKK activity	2	31	6.45161290322581	0.568889913340234	0.676006244328449
Arrb1; Cd74; Gpr39; Hgf; Igf1; Itga1; Ntrk3; P2rx7; Shc2;	GO:0000187~activation of MAPK activity	9	77	11.6883116883117	0.0562375420346852	0.448909242557997
Rnf144a; Rnf145;	GO:0000209~protein polyubiquitination	2	110	1.81818181818182	0.989322922512446	0.998548030295128
Camsap3; Ccdc8; Cgn;	GO:0000226~microtubule cytoskeleton organization	3	83	3.6144578313253	0.875174479628409	0.907174475111049
Piwil2;	GO:0000239~pachytene	1	3	33.3333333333333	0.209411394260812	0.467758407584475
Mx1;	GO:0000266~mitochondrial fission	1	19	5.26315789473684	0.691274539880451	0.762344135984245
Glt8d2;	GO:0000271~polysaccharide biosynthetic process	1	3	33.3333333333333	0.209411394260812	0.467758407584475
Ttyh1; Tubb3;	GO:0000278~mitotic cell cycle	2	86	2.32558139534884	0.964257930615113	0.976837585977648
Apod; Ptprn;	GO:0000302~response to reactive oxygen species	2	17	11.7647058823529	0.295903604650155	0.50721493035589
Malat1; Rbfox1; Srsf12;	GO:0000381~regulation of alternative mRNA splicing, via spliceosome	3	37	8.10810810810811	0.401384331465721	0.57077422900393
Lime1;	GO:0000390~spliceosomal complex disassembly	1	2	50	0.161574260368055	0.458778424510885
Rbpms;	GO:0000398~mRNA splicing, via spliceosome	1	107	0.934579439252336	0.998268910110559	1
Cited1; Wnt7a; Cobl;	GO:0000578~embryonic axis specification	3	9	33.3333333333333	0.0276554402248523	0.438626898008693
Slc7a7;	GO:0000821~regulation of arginine metabolic process	1	1	100	0.110844891359505	0.448909242557997
Adam8; Clu; Grem1; Hgf; Klf2; P2rx7; Tenm4; Tfcp2l1; Tgfb2;	GO:0000902~cell morphogenesis	9	78	11.5384615384615	0.05970283925263	0.448909242557997
Klhl13;	GO:0000910~cytokinesis	1	35	2.85714285714286	0.879522611804098	0.909306734982414
Piwil2;	GO:0000966~RNA 5'-end processing	1	1	100	0.110844891359505	0.448909242557997
Trp63;	GO:0001302~replicative cell aging	1	5	20	0.297058688215152	0.50721493035589
Clec3b; Col1a1; Col1a2; Col2a1; Col5a2; Dnm3os; Fbn1; Hapln1; Hoxd12; Mmp9; Tgfb2; Trp63; Vcan;	GO:0001501~skeletal system development	13	108	12.037037037037	0.0206847167353418	0.438626898008693
Col11a1; Col2a1; Ctgf; Otor; Tgfb2; Wnt7a;	GO:0001502~cartilage condensation	6	19	31.5789473684211	0.00236218986738546	0.255689157766692
Atp6v0a4; Ctgf; Dmp1; Fzd9; Gpm6b; Lrrc17; Mmp9; Ostn; Ptn; Sort1; Stc1; Col2a1; Clec3b;	GO:0001503~ossification	13	91	14.2857142857143	0.00623175156923794	0.359029300085773
Atp1a2;	GO:0001504~neurotransmitter uptake	1	2	50	0.161574260368055	0.458778424510885
Cacna1a; Pde1b;	GO:0001505~regulation of neurotransmitter levels	2	8	25	0.107959424947799	0.448909242557997
Scn1a;	GO:0001508~action potential	1	19	5.26315789473684	0.691274539880451	0.762344135984245
Cd74;	GO:0001516~prostaglandin biosynthetic process	1	16	6.25	0.631730860437433	0.71681786324095
Adh1; Adh7; Aldh1a1; Rarres2;	GO:0001523~retinoid metabolic process	4	12	33.3333333333333	0.0110464097952305	0.40678119369653
Adam8; Adm2; Angpt2; Angptl6; Arhgap24; Col18a1; Col8a2; Ctgf; Cyp1b1; Ecscr; Efnb2; Enpep; Epas1; Epha1; Fap; Fgf2; Flt1; Grem1; Htatip2; Il18; Ndnf; Notch1; Nrp2; Plxdc1; Ramp2; Rnf213; Rspo3; Srpx2; Thsd7a; Wnt7a; Wnt7b;	GO:0001525~angiogenesis	31	225	13.7777777777778	6.44020178443006e-05	0.0255604453044268
Esr2; Vgf;	GO:0001541~ovarian follicle development	2	51	3.92156862745098	0.813325675315445	0.858510435055192
Agt;	GO:0001543~ovarian follicle rupture	1	3	33.3333333333333	0.209411394260812	0.467758407584475
Gpr149;	GO:0001546~preantral ovarian follicle growth	1	3	33.3333333333333	0.209411394260812	0.467758407584475
Gpr149;	GO:0001547~antral ovarian follicle growth	1	3	33.3333333333333	0.209411394260812	0.467758407584475
Ptprn;	GO:0001553~luteinization	1	9	11.1111111111111	0.444297207275348	0.588224471603982
Clstn3; Csf2rb; Ctgf; Htra1; Htra3; Igfbp2; Igfbp3; Igfbp4; Igfbp7;	GO:0001558~regulation of cell growth	9	52	17.3076923076923	0.00740980092519317	0.383591433402753
Vtcn1;	GO:0001562~response to protozoan	1	4	25	0.254521071211937	0.481796113603095
Agt; Col1a1; Col1a2; Col3a1; Col5a1; Hey1; Hey2; Lama4; Tgfb2;	GO:0001568~blood vessel development	9	71	12.6760563380282	0.0381866656784366	0.448909242557997
Flt1; Lef1; Sfrp2;	GO:0001569~branching involved in blood vessel morphogenesis	3	40	7.5	0.447623416847799	0.592189201844569
Adm; Cited1; Hey1; Hey2; Ramp2;	GO:0001570~vasculogenesis	5	67	7.46268656716418	0.392740257714634	0.57077422900393
St8sia2;	GO:0001574~ganglioside biosynthetic process	1	7	14.2857142857143	0.374995596378689	0.550548405369782
A4galt;	GO:0001576~globoside biosynthetic process	1	1	100	0.110844891359505	0.448909242557997
Tppp;	GO:0001578~microtubule bundle formation	1	28	3.57142857142857	0.818141805204626	0.861049654740991
Slc27a1;	GO:0001579~medium-chain fatty acid transport	1	2	50	0.161574260368055	0.458778424510885
Car6; Gnat2;	GO:0001580~detection of chemical stimulus involved in sensory perception of bitter taste	2	48	4.16666666666667	0.786902357008273	0.837798873094948
Tas1r2;	GO:0001582~detection of chemical stimulus involved in sensory perception of sweet taste	1	2	50	0.161574260368055	0.458778424510885
Actn3; Alpl; Creb3l1; Fasn; Lef1; Lrrc17; Rspo2; Sox8; Trp53inp2; Vcan; Igf1; Col1a1; Igfbp3;	GO:0001649~osteoblast differentiation	13	102	12.7450980392157	0.0140481496240297	0.433023699597203
Inhbb; Tgfb2;	GO:0001654~eye development	2	37	5.40540540540541	0.660335306710694	0.741735130682579
Fbn1; Itga8; Wnt4; Id3;	GO:0001656~metanephros development	4	36	11.1111111111111	0.192459718191542	0.467758407584475
Npnt; Smad7; Vcan; Sfrp1; Bmper; Smad9; Crlf1;	GO:0001657~ureteric bud development	7	46	15.2173913043478	0.0301193192570259	0.448909242557997
Adamts16; Agt; Cited1; Dchs1; Fat4; Fgf2; Gpc3; Grem1; Npnt; Wnt4; Wnt6;	GO:0001658~branching involved in ureteric bud morphogenesis	11	46	23.9130434782609	0.000325731425274478	0.0612375079516019
Brinp1; Esr2; Pde8b; Penk;	GO:0001662~behavioral fear response	4	41	9.75609756097561	0.253908390891316	0.481796113603095
Abat; Aldh3a1; Arnt2; Bnip3; Cd24a; Epas1; Flt1; Fosl2; Hsp90b1; Il18; Loxl2; Nr4a2; Pygm; Tgfb2;	GO:0001666~response to hypoxia	14	113	12.3893805309735	0.0136315209216901	0.433023699597203
Acsl6; Slc27a1; Slc27a3; Slc27a6;	GO:0001676~long-chain fatty acid metabolic process	4	19	21.0526315789474	0.0392013484481557	0.448909242557997
Hkdc1;	GO:0001678~cellular glucose homeostasis	1	19	5.26315789473684	0.691274539880451	0.762344135984245
Rpp40;	GO:0001682~tRNA 5'-leader removal	1	3	33.3333333333333	0.209411394260812	0.467758407584475
Slc26a7;	GO:0001696~gastric acid secretion	1	8	12.5	0.410663429042581	0.57077422900393
Acvr1c; Apob; Klf2; Mtss1; Notch1; Sox5; Sox8; Wnt7b; Arnt2;	GO:0001701~in utero embryonic development	9	288	3.125	0.98919878241094	0.998548030295128
Dact1; Nat8f3; Tenm4;	GO:0001702~gastrulation with mouth forming second	3	33	9.09090909090909	0.338225002123291	0.529277043110454
Nr4a3;	GO:0001707~mesoderm formation	1	36	2.77777777777778	0.886406295156265	0.913949497827862
Notch1;	GO:0001708~cell fate specification	1	21	4.76190476190476	0.725523677834003	0.788190564848863
Dchs1; Fat4; Trp63;	GO:0001736~establishment of planar polarity	3	17	17.6470588235294	0.102491521022368	0.448909242557997
Trp63;	GO:0001738~morphogenesis of a polarized epithelium	1	5	20	0.297058688215152	0.50721493035589
Lef1; Nrp2; Sox8;	GO:0001755~neural crest cell migration	3	32	9.375	0.322313021172456	0.529277043110454
Axin2; Lef1; Sfrp1; Sfrp2;	GO:0001756~somitogenesis	4	57	7.01754385964912	0.462198042905619	0.607421416210034
Meox1; Cobl;	GO:0001757~somite specification	2	4	50	0.0418329861958835	0.448909242557997
Fgf2;	GO:0001759~organ induction	1	15	6.66666666666667	0.609434361858574	0.701546742042806
Slc6a6;	GO:0001762~beta-alanine transport	1	1	100	0.110844891359505	0.448909242557997
Apbb2; Astn1; Esr2; Gas6; Ndnf; Nr4a2; Nrp2; Ntrk3;	GO:0001764~neuron migration	8	126	6.34920634920635	0.499413423442456	0.630766152310479
Clu; Tlr1; Tlr2;	GO:0001774~microglial cell activation	3	18	16.6666666666667	0.114743469751447	0.457948239052701
Cd24a; Igf1; Tlr1; Tlr2;	GO:0001775~cell activation	4	15	26.6666666666667	0.0205363781974155	0.438626898008693
Pde4b;	GO:0001780~neutrophil homeostasis	1	7	14.2857142857143	0.374995596378689	0.550548405369782
Spns2;	GO:0001782~B cell homeostasis	1	28	3.57142857142857	0.818141805204626	0.861049654740991
C3;	GO:0001798~positive regulation of type IIa hypersensitivity	1	8	12.5	0.410663429042581	0.57077422900393
Itk; Nfatc2;	GO:0001816~cytokine production	2	26	7.69230769230769	0.479994250158378	0.611462004837991
Ndrg2;	GO:0001818~negative regulation of cytokine production	1	13	7.69230769230769	0.560713297293931	0.668068011318853
Adra2a; Havcr2;	GO:0001819~positive regulation of cytokine production	2	29	6.89655172413793	0.534687207633985	0.650955250739126
Agt; Cited1; Cys1; Dchs1; Fat4; Fbn1; Gpc3; Itga8; Mmp17; Odc1; Pygo1; Sulf2; Tgfb2;	GO:0001822~kidney development	13	113	11.5044247787611	0.0278089724758182	0.438626898008693
Wnt4;	GO:0001823~mesonephros development	1	10	10	0.476012846275242	0.608996377827781
Tet1;	GO:0001826~inner cell mass cell differentiation	1	4	25	0.254521071211937	0.481796113603095
Acvr1c;	GO:0001834~trophectodermal cell proliferation	1	3	33.3333333333333	0.209411394260812	0.467758407584475
Ggct;	GO:0001836~release of cytochrome c from mitochondria	1	26	3.84615384615385	0.795442109446003	0.843622094697483
Lef1; Loxl2; Notch1; Tgfb2;	GO:0001837~epithelial to mesenchymal transition	4	32	12.5	0.147281230713388	0.458778424510885
Wnt4;	GO:0001838~embryonic epithelial tube formation	1	3	33.3333333333333	0.209411394260812	0.467758407584475
Adm; Cobl; Sfrp1; Sfrp2; Tgfb2;	GO:0001843~neural tube closure	5	105	4.76190476190476	0.758868454403513	0.814506646373001
P2rx7; Srpx;	GO:0001845~phagolysosome assembly	2	4	50	0.0418329861958835	0.448909242557997
Itk;	GO:0001865~NK T cell differentiation	1	4	25	0.254521071211937	0.481796113603095
C1s1; C1s2;	GO:0001867~complement activation, lectin pathway	2	9	22.2222222222222	0.127140817276416	0.458778424510885
Ptx3;	GO:0001878~response to yeast	1	4	25	0.254521071211937	0.481796113603095
Smad9;	GO:0001880~Mullerian duct regression	1	4	25	0.254521071211937	0.481796113603095
Fam109b;	GO:0001881~receptor recycling	1	10	10	0.476012846275242	0.608996377827781
Col18a1; Id1; Stc1;	GO:0001886~endothelial cell morphogenesis	3	14	21.4285714285714	0.0692475525318956	0.448909242557997
Selenop;	GO:0001887~selenium compound metabolic process	1	3	33.3333333333333	0.209411394260812	0.467758407584475
Hgf; Hp; Notch1; Upb1; Cobl;	GO:0001889~liver development	5	69	7.2463768115942	0.415650639689515	0.577481168794612
Cited1; Htra1; Plac1;	GO:0001890~placenta development	3	47	6.38297872340426	0.549041949109554	0.666840476783178
Epas1;	GO:0001892~embryonic placenta development	1	27	3.7037037037037	0.807125363493696	0.852721620348856
Col2a1; Ctgf; Trp53inp2;	GO:0001894~tissue homeostasis	3	24	12.5	0.197683755908062	0.467758407584475
Cdh3;	GO:0001895~retina homeostasis	1	13	7.69230769230769	0.560713297293931	0.668068011318853
P2rx7; Tap2;	GO:0001916~positive regulation of T cell mediated cytotoxicity	2	19	10.5263157894737	0.33872545368155	0.529277043110454
Nsg1;	GO:0001921~positive regulation of receptor recycling	1	17	5.88235294117647	0.652755404692297	0.734375529310515
Igf1;	GO:0001932~regulation of protein phosphorylation	1	64	1.5625	0.978149601554508	0.988667339205631
Arrb1; Cd109; Fbln1; Gbp4; Igfbp3; Ntrk3; Pid1;	GO:0001933~negative regulation of protein phosphorylation	7	89	7.86516853932584	0.307614155430288	0.522987988194664
Akap6; Arrb1; Axin2; C3; Cd74; Ctgf; Epha7; Fas; Fgf2; Fndc1; Gas6; Gper1; Irgm2; Lrrn3; Mmp9; Musk; P2rx7; P2ry1; Prr5; Ptger4; Rarres2; Sema4d; Thpo; Tnik;	GO:0001934~positive regulation of protein phosphorylation	24	191	12.565445026178	0.00131277411191744	0.173675152880336
Loxl2;	GO:0001935~endothelial cell proliferation	1	13	7.69230769230769	0.560713297293931	0.668068011318853
Cdh13; Egr3; F3; Fgf2; Thbs4;	GO:0001938~positive regulation of endothelial cell proliferation	5	65	7.69230769230769	0.369759422082798	0.550548405369782
Cd109; Dnase1l2; Edar; Nsdhl; Tgfb2; Trp63;	GO:0001942~hair follicle development	6	52	11.5384615384615	0.111846953889583	0.451942668884153
Lef1; Wnt7b;	GO:0001944~vasculature development	2	25	8	0.4609014289673	0.606163440453313
Efnb2;	GO:0001945~lymph vessel development	1	13	7.69230769230769	0.560713297293931	0.668068011318853
Notch1;	GO:0001947~heart looping	1	57	1.75438596491228	0.966999824600123	0.979337503110757
Fa2h;	GO:0001949~sebaceous gland cell differentiation	1	2	50	0.161574260368055	0.458778424510885
Postn;	GO:0001953~negative regulation of cell-matrix adhesion	1	16	6.25	0.631730860437433	0.71681786324095
Cdh13; Epha1;	GO:0001954~positive regulation of cell-matrix adhesion	2	25	8	0.4609014289673	0.606163440453313
Unc13a;	GO:0001956~positive regulation of neurotransmitter secretion	1	7	14.2857142857143	0.374995596378689	0.550548405369782
Axin2; Col1a1;	GO:0001957~intramembranous ossification	2	5	40	0.0563860487333201	0.448909242557997
Alpl; Cbs; Col1a1; Col2a1; Mmp13; Phospho1;	GO:0001958~endochondral ossification	6	29	20.6896551724138	0.0133258884473073	0.433023699597203
Cd24a;	GO:0001959~regulation of cytokine-mediated signaling pathway	1	3	33.3333333333333	0.209411394260812	0.467758407584475
Irak3; Sigirr;	GO:0001960~negative regulation of cytokine-mediated signaling pathway	2	8	25	0.107959424947799	0.448909242557997
Cd74; Gas6;	GO:0001961~positive regulation of cytokine-mediated signaling pathway	2	5	40	0.0563860487333201	0.448909242557997
Npas3; Penk;	GO:0001964~startle response	2	22	9.09090909090909	0.401281963689655	0.57077422900393
C3;	GO:0001970~positive regulation of activation of membrane attack complex	1	2	50	0.161574260368055	0.458778424510885
Adora2b; P2ry1;	GO:0001973~adenosine receptor signaling pathway	2	8	25	0.107959424947799	0.448909242557997
Angpt2; Cbs; Epas1; Hoxa3; Igf1; Lif; Rspo3; Tgfb2;	GO:0001974~blood vessel remodeling	8	42	19.047619047619	0.00694301178039725	0.381545201224292
Nr4a2; Pde1b; Ppp1r1b;	GO:0001975~response to amphetamine	3	18	16.6666666666667	0.114743469751447	0.457948239052701
Agt; Agtr2;	GO:0001991~regulation of systemic arterial blood pressure by circulatory renin-angiotensin	2	5	40	0.0563860487333201	0.448909242557997
Agt;	GO:0001998~angiotensin-mediated vasoconstriction involved in regulation of systemic arterial blood pressure	1	4	25	0.254521071211937	0.481796113603095
Agt;	GO:0001999~renal response to blood flow involved in circulatory renin-angiotensin regulation of systemic arterial blood pressure	1	1	100	0.110844891359505	0.448909242557997
Enpep;	GO:0002003~angiotensin maturation	1	5	20	0.297058688215152	0.50721493035589
Cited1; Fras1;	GO:0002009~morphogenesis of an epithelium	2	25	8	0.4609014289673	0.606163440453313
Lama1;	GO:0002011~morphogenesis of an epithelial sheet	1	12	8.33333333333333	0.534120737995172	0.650955250739126
Manf;	GO:0002014~vasoconstriction of artery involved in ischemic response to lowering of systemic arterial blood pressure	1	1	100	0.110844891359505	0.448909242557997
Hsd11b2;	GO:0002017~regulation of blood volume by renal aldosterone	1	3	33.3333333333333	0.209411394260812	0.467758407584475
Agt; Agtr2;	GO:0002018~renin-angiotensin regulation of aldosterone production	2	4	50	0.0418329861958835	0.448909242557997
Agt;	GO:0002019~regulation of renal output by angiotensin	1	2	50	0.161574260368055	0.458778424510885
Acvr1c; Vgf;	GO:0002021~response to dietary excess	2	14	14.2857142857143	0.23110887494205	0.481796113603095
Gpr39;	GO:0002024~diet induced thermogenesis	1	13	7.69230769230769	0.560713297293931	0.668068011318853
Adm; Atp1a2; Pde5a;	GO:0002026~regulation of the force of heart contraction	3	23	13.0434782608696	0.182944769290654	0.467758407584475
Agt; Ank2; Epas1;	GO:0002027~regulation of heart rate	3	33	9.09090909090909	0.338225002123291	0.529277043110454
Dmpk; Nos1; Scn1b;	GO:0002028~regulation of sodium ion transport	3	22	13.6363636363636	0.168517430928499	0.464821824924014
Adm; Arrb1;	GO:0002031~G-protein coupled receptor internalization	2	12	16.6666666666667	0.188417467111329	0.467758407584475
Agtr2;	GO:0002033~angiotensin-mediated vasodilation involved in regulation of systemic arterial blood pressure	1	2	50	0.161574260368055	0.458778424510885
Agt; Agtr2;	GO:0002035~brain renin-angiotensin system	2	7	28.5714285714286	0.089652935067549	0.448909242557997
Cdh13; Flt1; Lef1; Loxl2; Notch1; Prl2c2; Ramp2; Rnf213; Rspo3;	GO:0002040~sprouting angiogenesis	9	28	32.1428571428571	0.00018112851669283	0.0539159218022324
Efnb2; Egr3; Fgf2; Grem1;	GO:0002042~cell migration involved in sprouting angiogenesis	4	17	23.5294117647059	0.0289798286478308	0.438626898008693
Bmper;	GO:0002043~blood vessel endothelial cell proliferation involved in sprouting angiogenesis	1	7	14.2857142857143	0.374995596378689	0.550548405369782
Notch1;	GO:0002051~osteoblast fate commitment	1	6	16.6666666666667	0.33717079479546	0.529277043110454
Notch1; Prl2c2;	GO:0002052~positive regulation of neuroblast proliferation	2	26	7.69230769230769	0.479994250158378	0.611462004837991
Foxp2; Gas1; Trp63;	GO:0002053~positive regulation of mesenchymal cell proliferation	3	35	8.57142857142857	0.369950371747523	0.550548405369782
Col2a1; Wnt7a;	GO:0002062~chondrocyte differentiation	2	41	4.8780487804878	0.712189984731475	0.779155474873148
Chst11; Col11a1; Sfrp2; Sulf2;	GO:0002063~chondrocyte development	4	17	23.5294117647059	0.0289798286478308	0.438626898008693
Trp63;	GO:0002064~epithelial cell development	1	14	7.14285714285714	0.585789018926288	0.685820509867158
Tfcp2l1;	GO:0002070~epithelial cell maturation	1	8	12.5	0.410663429042581	0.57077422900393
Aldh1a1;	GO:0002072~optic cup morphogenesis involved in camera-type eye development	1	3	33.3333333333333	0.209411394260812	0.467758407584475
Hey1; Tnn;	GO:0002076~osteoblast development	2	18	11.1111111111111	0.317393836164404	0.529277043110454
Atp1a2;	GO:0002087~regulation of respiratory gaseous exchange by neurological system process	1	13	7.69230769230769	0.560713297293931	0.668068011318853
Arrb1; Grem1;	GO:0002092~positive regulation of receptor internalization	2	27	7.40740740740741	0.498664995587538	0.630766152310479
Penk;	GO:0002118~aggressive behavior	1	4	25	0.254521071211937	0.481796113603095
Aldh1a1;	GO:0002138~retinoic acid biosynthetic process	1	5	20	0.297058688215152	0.50721493035589
Pkp3;	GO:0002159~desmosome assembly	1	4	25	0.254521071211937	0.481796113603095
Tlr1; Tlr2;	GO:0002224~toll-like receptor signaling pathway	2	19	10.5263157894737	0.33872545368155	0.529277043110454
Hist1h2be;	GO:0002227~innate immune response in mucosa	1	16	6.25	0.631730860437433	0.71681786324095
Lbp;	GO:0002232~leukocyte chemotaxis involved in inflammatory response	1	4	25	0.254521071211937	0.481796113603095
Cd24a; Cxcl1; Tap2; Tlr2;	GO:0002237~response to molecule of bacterial origin	4	12	33.3333333333333	0.0110464097952305	0.40678119369653
Tlr2;	GO:0002238~response to molecule of fungal origin	1	3	33.3333333333333	0.209411394260812	0.467758407584475
3830403N18Rik; Ptprq; Pygo1; Rbm47; Sfrp1; Smpd3; Tmem190;	GO:0002244~hematopoietic progenitor cell differentiation	7	94	7.4468085106383	0.35422705645875	0.550548405369782
F2r;	GO:0002248~connective tissue replacement involved in inflammatory response wound healing	1	4	25	0.254521071211937	0.481796113603095
Alcam; Cd74; Havcr2; Itk; Jak3; Lime1; Mfsd6; Serpina3g; Sh2d1b1; Sh2d1b2; Tap1; Tap2; Tec; Vtcn1;	GO:0002250~adaptive immune response	14	139	10.0719424460432	0.0548812037225405	0.448909242557997
Spns2;	GO:0002260~lymphocyte homeostasis	1	12	8.33333333333333	0.534120737995172	0.650955250739126
Havcr2; Lbp; Prkce;	GO:0002281~macrophage activation involved in immune response	3	10	30	0.0344593031401533	0.448909242557997
F2rl1; Lcp1;	GO:0002286~T cell activation involved in immune response	2	36	5.55555555555556	0.646252213313742	0.732364500620776
Itm2a;	GO:0002317~plasma cell differentiation	1	4	25	0.254521071211937	0.481796113603095
Cd24a;	GO:0002329~pre-B cell differentiation	1	10	10	0.476012846275242	0.608996377827781
F12;	GO:0002353~plasma kallikrein-kinin cascade	1	2	50	0.161574260368055	0.458778424510885
Sh2d1b1;	GO:0002366~leukocyte activation involved in immune response	1	3	33.3333333333333	0.209411394260812	0.467758407584475
Tlr2; Trem3;	GO:0002374~cytokine secretion involved in immune response	2	4	50	0.0418329861958835	0.448909242557997
Alcam; Bst2; C1ra; C1rb; C1s1; C1s2; C3; Cd74; Cfh; Dhx58; F2rl1; Gper1; Havcr2; Hp; Ifih1; Iigp1; Il1rl2; Itk; Jak3; Lbp; Lcn2; Lime1; Map3k8; Mfsd6; Mst1r; Mx1; Oas2; Oasl2; Prkce; Psmb8; Psmb9; Serpina3g; Sh2d1b1; Sh2d1b2; Smpdl3b; Ssc5d; Tap1; Tap2; Tbkbp1; Tec; Tlr1; Tlr2; Vtcn1;	GO:0002376~immune system process	43	384	11.1979166666667	0.000224954119628307	0.0573954368080222
Fas; Itm2a;	GO:0002377~immunoglobulin production	2	123	1.6260162601626	0.994540218229031	1
Notch1;	GO:0002437~inflammatory response to antigenic stimulus	1	16	6.25	0.631730860437433	0.71681786324095
H2-Q2; H2-Q4; H2-T24;	GO:0002474~antigen processing and presentation of peptide antigen via MHC class I	3	33	9.09090909090909	0.338225002123291	0.529277043110454
Tap2;	GO:0002481~antigen processing and presentation of exogenous protein antigen via MHC class Ib, TAP-dependent	1	3	33.3333333333333	0.209411394260812	0.467758407584475
Tap2;	GO:0002485~antigen processing and presentation of endogenous peptide antigen via MHC class I via ER pathway, TAP-dependent	1	3	33.3333333333333	0.209411394260812	0.467758407584475
Tap2;	GO:0002489~antigen processing and presentation of endogenous peptide antigen via MHC class Ib via ER pathway, TAP-dependent	1	2	50	0.161574260368055	0.458778424510885
Calr;	GO:0002502~peptide antigen assembly with MHC class I protein complex	1	1	100	0.110844891359505	0.448909242557997
Havcr2;	GO:0002519~natural killer cell tolerance induction	1	1	100	0.110844891359505	0.448909242557997
Adam8; Aoc3; Cd24a; Itgb2;	GO:0002523~leukocyte migration involved in inflammatory response	4	13	30.7692307692308	0.0138041968023057	0.433023699597203
Adra2a; Cxcl1; Vnn1;	GO:0002526~acute inflammatory response	3	10	30	0.0344593031401533	0.448909242557997
Mylk3;	GO:0002528~regulation of vascular permeability involved in acute inflammatory response	1	2	50	0.161574260368055	0.458778424510885
F3;	GO:0002541~activation of plasma proteins involved in acute inflammatory response	1	1	100	0.110844891359505	0.448909242557997
F12;	GO:0002542~Factor XII activation	1	1	100	0.110844891359505	0.448909242557997
Vnn1;	GO:0002544~chronic inflammatory response	1	2	50	0.161574260368055	0.458778424510885
Flt1;	GO:0002548~monocyte chemotaxis	1	31	3.2258064516129	0.847559850221033	0.883238548417049
Trem2;	GO:0002588~positive regulation of antigen processing and presentation of peptide antigen via MHC class II	1	2	50	0.161574260368055	0.458778424510885
Tap2;	GO:0002591~positive regulation of antigen processing and presentation of peptide antigen via MHC class I	1	1	100	0.110844891359505	0.448909242557997
Cd74;	GO:0002606~positive regulation of dendritic cell antigen processing and presentation	1	7	14.2857142857143	0.374995596378689	0.550548405369782
Havcr2;	GO:0002652~regulation of tolerance induction dependent upon immune response	1	1	100	0.110844891359505	0.448909242557997
Adam8; Aoc3;	GO:0002675~positive regulation of acute inflammatory response	2	8	25	0.107959424947799	0.448909242557997
Pde5a;	GO:0002678~positive regulation of chronic inflammatory response	1	2	50	0.161574260368055	0.458778424510885
Igf1;	GO:0002683~negative regulation of immune system process	1	2	50	0.161574260368055	0.458778424510885
Aoc3; Mmp9; Selp; Tlr2;	GO:0002687~positive regulation of leukocyte migration	4	22	18.1818181818182	0.0579078368183575	0.448909242557997
Grem1;	GO:0002689~negative regulation of leukocyte chemotaxis	1	3	33.3333333333333	0.209411394260812	0.467758407584475
Cxcl10; Cxcl15; F2rl1;	GO:0002690~positive regulation of leukocyte chemotaxis	3	12	25	0.0503852394693129	0.448909242557997
Selp;	GO:0002691~regulation of cellular extravasation	1	1	100	0.110844891359505	0.448909242557997
Adam8;	GO:0002693~positive regulation of cellular extravasation	1	7	14.2857142857143	0.374995596378689	0.550548405369782
Gper1;	GO:0002695~negative regulation of leukocyte activation	1	1	100	0.110844891359505	0.448909242557997
Sh2d1b1;	GO:0002717~positive regulation of natural killer cell mediated immunity	1	2	50	0.161574260368055	0.458778424510885
Smad7;	GO:0002725~negative regulation of T cell cytokine production	1	6	16.6666666666667	0.33717079479546	0.529277043110454
Tlr2;	GO:0002730~regulation of dendritic cell cytokine production	1	4	25	0.254521071211937	0.481796113603095
Jak3;	GO:0002731~negative regulation of dendritic cell cytokine production	1	1	100	0.110844891359505	0.448909242557997
F2rl1;	GO:0002741~positive regulation of cytokine secretion involved in immune response	1	8	12.5	0.410663429042581	0.57077422900393
Tlr2;	GO:0002752~cell surface pattern recognition receptor signaling pathway	1	3	33.3333333333333	0.209411394260812	0.467758407584475
Irak3; Tlr1; Tlr2;	GO:0002755~MyD88-dependent toll-like receptor signaling pathway	3	15	20	0.079704596531831	0.448909242557997
Sh2d1b1;	GO:0002769~natural killer cell inhibitory signaling pathway	1	1	100	0.110844891359505	0.448909242557997
Abca1;	GO:0002790~peptide secretion	1	2	50	0.161574260368055	0.458778424510885
Cd74; Ptger4;	GO:0002792~negative regulation of peptide secretion	2	2	100	0.018062858689805	0.433023699597203
Cd74;	GO:0002821~positive regulation of adaptive immune response	1	8	12.5	0.410663429042581	0.57077422900393
Havcr2;	GO:0002826~negative regulation of T-helper 1 type immune response	1	3	33.3333333333333	0.209411394260812	0.467758407584475
Cd74;	GO:0002830~positive regulation of type 2 immune response	1	7	14.2857142857143	0.374995596378689	0.550548405369782
Havcr2;	GO:0002838~negative regulation of immune response to tumor cell	1	1	100	0.110844891359505	0.448909242557997
Cd24a;	GO:0002842~positive regulation of T cell mediated immune response to tumor cell	1	2	50	0.161574260368055	0.458778424510885
Havcr2;	GO:0002859~negative regulation of natural killer cell mediated cytotoxicity directed against tumor cell target	1	3	33.3333333333333	0.209411394260812	0.467758407584475
Cd24a;	GO:0002863~positive regulation of inflammatory response to antigenic stimulus	1	2	50	0.161574260368055	0.458778424510885
Cnr1;	GO:0002866~positive regulation of acute inflammatory response to antigenic stimulus	1	2	50	0.161574260368055	0.458778424510885
Adora2b;	GO:0002882~positive regulation of chronic inflammatory response to non-antigenic stimulus	1	1	100	0.110844891359505	0.448909242557997
Cd24a;	GO:0002904~positive regulation of B cell apoptotic process	1	5	20	0.297058688215152	0.50721493035589
Cd74;	GO:0002906~negative regulation of mature B cell apoptotic process	1	5	20	0.297058688215152	0.50721493035589
Spns2;	GO:0002920~regulation of humoral immune response	1	2	50	0.161574260368055	0.458778424510885
Cyp1b1;	GO:0002930~trabecular meshwork development	1	3	33.3333333333333	0.209411394260812	0.467758407584475
Faim2; Ndnf; Uchl1;	GO:0002931~response to ischemia	3	24	12.5	0.197683755908062	0.467758407584475
Cyp1a1;	GO:0002933~lipid hydroxylation	1	2	50	0.161574260368055	0.458778424510885
Perp;	GO:0002934~desmosome organization	1	5	20	0.297058688215152	0.50721493035589
Alpl;	GO:0003006~developmental process involved in reproduction	1	4	25	0.254521071211937	0.481796113603095
Col11a1; Col2a1; Col5a1; Dchs1; Fat4; Tgfb2;	GO:0003007~heart morphogenesis	6	66	9.09090909090909	0.227336975636943	0.481796113603095
Tnni1;	GO:0003009~skeletal muscle contraction	1	20	5	0.708901994190392	0.776509636077302
Agt; Fas;	GO:0003014~renal system process	2	11	18.1818181818182	0.167506727149731	0.464821824924014
Ecel1;	GO:0003016~respiratory system process	1	13	7.69230769230769	0.560713297293931	0.668068011318853
Agt;	GO:0003051~angiotensin-mediated drinking behavior	1	3	33.3333333333333	0.209411394260812	0.467758407584475
Adamts16; Ncald; Postn;	GO:0003073~regulation of systemic arterial blood pressure	3	13	23.0769230769231	0.0594634309325739	0.448909242557997
Enpep;	GO:0003081~regulation of systemic arterial blood pressure by renin-angiotensin	1	4	25	0.254521071211937	0.481796113603095
Sulf2;	GO:0003094~glomerular filtration	1	7	14.2857142857143	0.374995596378689	0.550548405369782
F2rl1; Gas6;	GO:0003104~positive regulation of glomerular filtration	2	4	50	0.0418329861958835	0.448909242557997
F2r;	GO:0003105~negative regulation of glomerular filtration	1	5	20	0.297058688215152	0.50721493035589
Axin2;	GO:0003139~secondary heart field specification	1	8	12.5	0.410663429042581	0.57077422900393
Tgfb2;	GO:0003148~outflow tract septum morphogenesis	1	24	4.16666666666667	0.769911410398978	0.823143836559459
Tgfb2;	GO:0003149~membranous septum morphogenesis	1	10	10	0.476012846275242	0.608996377827781
Hey2;	GO:0003150~muscular septum morphogenesis	1	6	16.6666666666667	0.33717079479546	0.529277043110454
Hey1; Hey2; Sfrp2; Tgfb2;	GO:0003151~outflow tract morphogenesis	4	54	7.40740740740741	0.423652562236348	0.584958234367311
Notch1;	GO:0003157~endocardium development	1	5	20	0.297058688215152	0.50721493035589
Notch1;	GO:0003160~endocardium morphogenesis	1	3	33.3333333333333	0.209411394260812	0.467758407584475
Notch1;	GO:0003162~atrioventricular node development	1	2	50	0.161574260368055	0.458778424510885
Notch1;	GO:0003169~coronary vein morphogenesis	1	2	50	0.161574260368055	0.458778424510885
Hey2;	GO:0003171~atrioventricular valve development	1	2	50	0.161574260368055	0.458778424510885
Tgfb2;	GO:0003179~heart valve morphogenesis	1	7	14.2857142857143	0.374995596378689	0.550548405369782
Notch1;	GO:0003180~aortic valve morphogenesis	1	7	14.2857142857143	0.374995596378689	0.550548405369782
Hey1; Notch1; Tgfb2;	GO:0003181~atrioventricular valve morphogenesis	3	15	20	0.079704596531831	0.448909242557997
Dchs1;	GO:0003183~mitral valve morphogenesis	1	8	12.5	0.410663429042581	0.57077422900393
Hey1; Hey2; Notch1; Tgfb2;	GO:0003184~pulmonary valve morphogenesis	4	11	36.3636363636364	0.0086704790235641	0.384277558643283
Hey2;	GO:0003186~tricuspid valve morphogenesis	1	4	25	0.254521071211937	0.481796113603095
Hey1;	GO:0003190~atrioventricular valve formation	1	3	33.3333333333333	0.209411394260812	0.467758407584475
Dchs1; Notch1;	GO:0003192~mitral valve formation	2	5	40	0.0563860487333201	0.448909242557997
Hey2;	GO:0003195~tricuspid valve formation	1	4	25	0.254521071211937	0.481796113603095
Notch1;	GO:0003197~endocardial cushion development	1	13	7.69230769230769	0.560713297293931	0.668068011318853
Hey1; Notch1;	GO:0003198~epithelial to mesenchymal transition involved in endocardial cushion formation	2	13	15.3846153846154	0.209653194440858	0.467758407584475
Hey1; Hey2;	GO:0003199~endocardial cushion to mesenchymal transition involved in heart valve formation	2	4	50	0.0418329861958835	0.448909242557997
Hey1; Notch1; Tgfb2;	GO:0003203~endocardial cushion morphogenesis	3	17	17.6470588235294	0.102491521022368	0.448909242557997
Notch1;	GO:0003207~cardiac chamber formation	1	2	50	0.161574260368055	0.458778424510885
Hey1; Hey2; Notch1;	GO:0003208~cardiac ventricle morphogenesis	3	9	33.3333333333333	0.0276554402248523	0.438626898008693
Notch1;	GO:0003209~cardiac atrium morphogenesis	1	7	14.2857142857143	0.374995596378689	0.550548405369782
Notch1;	GO:0003213~cardiac right atrium morphogenesis	1	1	100	0.110844891359505	0.448909242557997
Hey2; Notch1; Sfrp2; Tgfb2;	GO:0003214~cardiac left ventricle morphogenesis	4	14	28.5714285714286	0.0169623325323074	0.433023699597203
Hey2; Tgfb2;	GO:0003215~cardiac right ventricle morphogenesis	2	13	15.3846153846154	0.209653194440858	0.467758407584475
Notch1;	GO:0003219~cardiac right ventricle formation	1	4	25	0.254521071211937	0.481796113603095
Hey1; Hey2; Notch1; Tgfb2;	GO:0003222~ventricular trabecula myocardium morphogenesis	4	16	25	0.024538964003644	0.438626898008693
Col14a1;	GO:0003229~ventricular cardiac muscle tissue development	1	4	25	0.254521071211937	0.481796113603095
Notch1;	GO:0003241~growth involved in heart morphogenesis	1	2	50	0.161574260368055	0.458778424510885
Cftr; Hcn1;	GO:0003254~regulation of membrane depolarization	2	10	20	0.147037892686716	0.458778424510885
Notch1;	GO:0003256~regulation of transcription from RNA polymerase II promoter involved in myocardial precursor cell differentiation	1	3	33.3333333333333	0.209411394260812	0.467758407584475
Grem1;	GO:0003257~positive regulation of transcription from RNA polymerase II promoter involved in myocardial precursor cell differentiation	1	4	25	0.254521071211937	0.481796113603095
Notch1;	GO:0003264~regulation of cardioblast proliferation	1	1	100	0.110844891359505	0.448909242557997
Notch1;	GO:0003270~Notch signaling pathway involved in regulation of secondary heart field cardioblast proliferation	1	1	100	0.110844891359505	0.448909242557997
Dchs1; Notch1;	GO:0003273~cell migration involved in endocardial cushion formation	2	4	50	0.0418329861958835	0.448909242557997
Tgfb2;	GO:0003274~endocardial cushion fusion	1	3	33.3333333333333	0.209411394260812	0.467758407584475
Adamts6;	GO:0003279~cardiac septum development	1	19	5.26315789473684	0.691274539880451	0.762344135984245
Lrp2;	GO:0003281~ventricular septum development	1	38	2.63157894736842	0.899016989156506	0.923049349027606
Tgfb2;	GO:0003289~atrial septum primum morphogenesis	1	5	20	0.297058688215152	0.50721493035589
Hey2;	GO:0003300~cardiac muscle hypertrophy	1	8	12.5	0.410663429042581	0.57077422900393
Mir7-1;	GO:0003309~type B pancreatic cell differentiation	1	9	11.1111111111111	0.444297207275348	0.588224471603982
Agt;	GO:0003331~positive regulation of extracellular matrix constituent secretion	1	3	33.3333333333333	0.209411394260812	0.467758407584475
Slc7a11; Slc7a3; Slc7a5; Slc7a7; Slc7a8;	GO:0003333~amino acid transmembrane transport	5	22	22.7272727272727	0.0169388595020064	0.433023699597203
Fosl2;	GO:0003334~keratinocyte development	1	13	7.69230769230769	0.560713297293931	0.668068011318853
Dnase1l2;	GO:0003335~corneocyte development	1	1	100	0.110844891359505	0.448909242557997
Grem1;	GO:0003337~mesenchymal to epithelial transition involved in metanephros morphogenesis	1	6	16.6666666666667	0.33717079479546	0.529277043110454
Fras1; Wnt7b;	GO:0003338~metanephros morphogenesis	2	4	50	0.0418329861958835	0.448909242557997
Cited1;	GO:0003340~negative regulation of mesenchymal to epithelial transition involved in metanephros morphogenesis	1	3	33.3333333333333	0.209411394260812	0.467758407584475
Dnah6; Dnhd1;	GO:0003341~cilium movement	2	38	5.26315789473684	0.673964305407792	0.750202710787358
Notch1;	GO:0003344~pericardium morphogenesis	1	8	12.5	0.410663429042581	0.57077422900393
Mx1;	GO:0003374~dynamin family protein polymerization involved in mitochondrial fission	1	6	16.6666666666667	0.33717079479546	0.529277043110454
Spns2;	GO:0003376~sphingosine-1-phosphate signaling pathway	1	7	14.2857142857143	0.374995596378689	0.550548405369782
Cgn;	GO:0003382~epithelial cell morphogenesis	1	24	4.16666666666667	0.769911410398978	0.823143836559459
Nat8f3;	GO:0003401~axis elongation	1	4	25	0.254521071211937	0.481796113603095
Tgfb2;	GO:0003407~neural retina development	1	6	16.6666666666667	0.33717079479546	0.529277043110454
Axin2; Scube2;	GO:0003413~chondrocyte differentiation involved in endochondral bone morphogenesis	2	5	40	0.0563860487333201	0.448909242557997
Ostn;	GO:0003416~endochondral bone growth	1	6	16.6666666666667	0.33717079479546	0.529277043110454
Comp; Mmp13;	GO:0003417~growth plate cartilage development	2	9	22.2222222222222	0.127140817276416	0.458778424510885
Stc1;	GO:0003421~growth plate cartilage axis specification	1	1	100	0.110844891359505	0.448909242557997
Col27a1;	GO:0003431~growth plate cartilage chondrocyte development	1	2	50	0.161574260368055	0.458778424510885
Amy1; B4galt4; B4galt5; Chst1; Chst11; Hkdc1; Lctl; Ovgp1; Pgk1; Pygm;	GO:0005975~carbohydrate metabolic process	10	184	5.43478260869565	0.674218505841923	0.750251870052133
Pygm;	GO:0005977~glycogen metabolic process	1	36	2.77777777777778	0.886406295156265	0.913949497827862
Pygm;	GO:0005980~glycogen catabolic process	1	9	11.1111111111111	0.444297207275348	0.588224471603982
Apod; Fabp5;	GO:0006006~glucose metabolic process	2	62	3.2258064516129	0.886827816201391	0.913949497827862
Chst1;	GO:0006012~galactose metabolic process	1	7	14.2857142857143	0.374995596378689	0.550548405369782
Pxylp1;	GO:0006024~glycosaminoglycan biosynthetic process	1	13	7.69230769230769	0.560713297293931	0.668068011318853
Col11a1; Col2a1;	GO:0006029~proteoglycan metabolic process	2	6	33.3333333333333	0.0723971837128539	0.448909242557997
Ovgp1;	GO:0006032~chitin catabolic process	1	9	11.1111111111111	0.444297207275348	0.588224471603982
B4galnt2;	GO:0006047~UDP-N-acetylglucosamine metabolic process	1	6	16.6666666666667	0.33717079479546	0.529277043110454
St6gal1;	GO:0006054~N-acetylneuraminate metabolic process	1	4	25	0.254521071211937	0.481796113603095
Adh7;	GO:0006067~ethanol metabolic process	1	2	50	0.161574260368055	0.458778424510885
Adh1; Adh7;	GO:0006068~ethanol catabolic process	2	5	40	0.0563860487333201	0.448909242557997
Adh1; Adh7;	GO:0006069~ethanol oxidation	2	4	50	0.0418329861958835	0.448909242557997
Dgat2; Mogat2;	GO:0006071~glycerol metabolic process	2	11	18.1818181818182	0.167506727149731	0.464821824924014
Slc37a2;	GO:0006072~glycerol-3-phosphate metabolic process	1	8	12.5	0.410663429042581	0.57077422900393
Aldh3a1;	GO:0006081~cellular aldehyde metabolic process	1	8	12.5	0.410663429042581	0.57077422900393
Acacb; Fasn;	GO:0006084~acetyl-CoA metabolic process	2	7	28.5714285714286	0.089652935067549	0.448909242557997
Enpp1; Vgf;	GO:0006091~generation of precursor metabolites and energy	2	11	18.1818181818182	0.167506727149731	0.464821824924014
Pgk1;	GO:0006094~gluconeogenesis	1	25	4	0.783051713872709	0.834196457486823
Eno2; Hkdc1; Pgk1;	GO:0006096~glycolytic process	3	30	10	0.290524409000067	0.50721493035589
Kyat3;	GO:0006103~2-oxoglutarate metabolic process	1	15	6.66666666666667	0.609434361858574	0.701546742042806
S100b;	GO:0006112~energy reserve metabolic process	1	11	9.09090909090909	0.505919660237828	0.630766152310479
Cox6a2;	GO:0006123~mitochondrial electron transport, cytochrome c to oxygen	1	13	7.69230769230769	0.560713297293931	0.668068011318853
Slc37a2;	GO:0006127~glycerophosphate shuttle	1	2	50	0.161574260368055	0.458778424510885
Ak5;	GO:0006139~nucleobase-containing compound metabolic process	1	31	3.2258064516129	0.847559850221033	0.883238548417049
Adssl1;	GO:0006163~purine nucleotide metabolic process	1	4	25	0.254521071211937	0.481796113603095
Adssl1; Oas1a; Oas2; Oasl2;	GO:0006164~purine nucleotide biosynthetic process	4	18	22.2222222222222	0.0338658910839337	0.448909242557997
Ak5;	GO:0006165~nucleoside diphosphate phosphorylation	1	15	6.66666666666667	0.609434361858574	0.701546742042806
Adssl1;	GO:0006167~AMP biosynthetic process	1	5	20	0.297058688215152	0.50721493035589
Adcy8; Adm; Ramp2;	GO:0006171~cAMP biosynthetic process	3	16	18.75	0.0907986374695002	0.448909242557997
Adcy8;	GO:0006182~cGMP biosynthetic process	1	26	3.84615384615385	0.795442109446003	0.843622094697483
Pde1a; Pde1b; Pde4b;	GO:0006198~cAMP catabolic process	3	12	25	0.0503852394693129	0.448909242557997
Adra2a;	GO:0006260~DNA replication	1	119	0.840336134453782	0.999147587204662	1
Id3;	GO:0006275~regulation of DNA replication	1	15	6.66666666666667	0.609434361858574	0.701546742042806
Rad9b; Tdg; Tex15;	GO:0006281~DNA repair	3	328	0.914634146341463	0.999999291605755	1
Ccno; Tdg;	GO:0006284~base-excision repair	2	33	6.06060606060606	0.601233644370673	0.701546742042806
Tdg;	GO:0006285~base-excision repair, AP site formation	1	2	50	0.161574260368055	0.458778424510885
Tdg;	GO:0006298~mismatch repair	1	18	5.55555555555556	0.672580504694627	0.750050841742493
Cyp1b1; Gstt1;	GO:0006304~DNA modification	2	3	66.6666666666667	0.02897268645632	0.438626898008693
Dnase1l2;	GO:0006308~DNA catabolic process	1	9	11.1111111111111	0.444297207275348	0.588224471603982
Hist1h1d; Hist1h2be; Hist1h3f; Hist1h4i; Hist1h4k; Hist1h4n; Hist2h4;	GO:0006334~nucleosome assembly	7	94	7.4468085106383	0.35422705645875	0.550548405369782
Hist1h4i; Hist1h4k; Hist1h4n; Hist2h4;	GO:0006335~DNA replication-dependent nucleosome assembly	4	31	12.9032258064516	0.136700284895382	0.458778424510885
Hist1h4i; Hist1h4k; Hist1h4n; Hist2h4;	GO:0006336~DNA replication-independent nucleosome assembly	4	23	17.3913043478261	0.0650328763516791	0.448909242557997
Trp63;	GO:0006338~chromatin remodeling	1	78	1.28205128205128	0.990424112028621	0.999230353043117
Hist1h2ag; Hist1h2an;	GO:0006342~chromatin silencing	2	58	3.44827586206897	0.863899905950306	0.897390609439415
Aff3; Arnt2; Arrb1; Bhlhe22; Cavin4; Chd5; Cited1; Creb3l1; Dach2; Ebf1; Egr2; Egr3; Ell3; Epas1; Esr2; Etv1; Fosl2; Foxf2; Foxl1; Foxp2; Foxq1; Hey1; Hey2; Hivep3; Hoxa3; Hoxd12; Hoxd4; Id1; Id3; Id4; Jazf1; Klf15; Klf2; Lef1; Loxl2; Mafa; Mamstr; Map3k9; Meox1; Nfatc2; Nfe2; Notch1; Npas3; Npas4; Nr4a2; Nr4a3; Nrip2; Parp14; Perm1; Phf11d; Ppp1r1b; Prdm16; Prkaa2; Ptprn; Rasl11a; Rbpms; Smad7; …	GO:0006351~transcription, DNA-templated	72	1851	3.88978930307942	0.9999825595553	1
Ell3;	GO:0006354~DNA-templated transcription, elongation	1	2	50	0.161574260368055	0.458778424510885
Aff3; Apbb2; Arnt2; Arrb1; Bhlhe22; Cavin4; Chd5; Cited1; Creb3l1; Dach2; Ebf1; Egr2; Egr3; Ell3; Epas1; Esr2; Etv1; Fos; Fosl2; Foxf2; Foxl1; Foxp2; Foxq1; Hey1; Hey2; Hivep3; Hoxa3; Hoxd12; Hoxd4; Id1; Id3; Id4; Igsf1; Jazf1; Klf15; Klf2; Lef1; Loxl2; Mafa; Mamstr; Map3k9; Meox1; Musk; Mycl; Nfatc2; Nfe2; Notch1; Npas3; Npas4; Nr4a2; Nr4a3; Nrip2; Parp14; Perm1; Phf11d; Pknox2; Prdm16; Prkaa2; …	GO:0006355~regulation of transcription, DNA-templated	77	2074	3.71263259402122	0.999999145134922	1
Cited1; Etv1; Fos; Fosl2; Hey2; Hist1h1d; Lef1; Lime1; Nfe2; Notch1; Npas3; Pknox2; Taf7l;	GO:0006357~regulation of transcription from RNA polymerase II promoter	13	391	3.32480818414322	0.992877371037468	1
Arrb1; Chd5; Egr2; Ell3; Etv1; Fos; Fosl2; Hivep3; Lef1;	GO:0006366~transcription from RNA polymerase II promoter	9	135	6.66666666666667	0.438356924480747	0.588224471603982
Taf7l;	GO:0006367~transcription initiation from RNA polymerase II promoter	1	32	3.125	0.856268285748559	0.890419306169971
Ell3;	GO:0006368~transcription elongation from RNA polymerase II promoter	1	20	5	0.708901994190392	0.776509636077302
Apobec1; Cpeb1; Rbfox1; Srsf12;	GO:0006397~mRNA processing	4	319	1.25391849529781	0.999992458326549	1
Oas2;	GO:0006401~RNA catabolic process	1	15	6.66666666666667	0.609434361858574	0.701546742042806
mt-Th; mt-Ti; mt-Tl1; mt-Tl2; mt-Tm; mt-Tq; mt-Ts2; mt-Tt;	GO:0006412~translation	8	291	2.74914089347079	0.995831117652101	1
mt-Th; mt-Ti; mt-Tl1; mt-Tl2; mt-Tm; mt-Tq; mt-Ts2; mt-Tt;	GO:0006414~translational elongation	8	45	17.7777777777778	0.00986549580809304	0.40678119369653
Cpeb1; Igf1; Piwil2; Rgs2;	GO:0006417~regulation of translation	4	126	3.17460317460317	0.943154367190522	0.960635129627757
Calr; Calr3; Hsp90b1; Pdia4; Pdia6;	GO:0006457~protein folding	5	99	5.05050505050505	0.714238850225296	0.781157738213336
Cd74; Dlgap1; Gch1; Tap2;	GO:0006461~protein complex assembly	4	74	5.40540540540541	0.656887242402416	0.738791319225891
Loxl2;	GO:0006464~cellular protein modification process	1	45	2.22222222222222	0.933112972999522	0.953125404505088
Acvr1c; Adm2; Cdkl3; Dmpk; Dyrk4; Epha1; Epha7; Flt1; Gas6; Igfbp3; Irak3; Itk; Jak3; Lama1; Map3k8; Map3k9; Mst1r; Musk; Mylk2; Mylk3; Ntrk3; P2rx7; Prkaa2; Prkce; Prkg2; Ror1; Smad9; Tec; Tgfb2; Tnik; Wnk4;	GO:0006468~protein phosphorylation	31	565	5.48672566371681	0.729377277494699	0.792136100702665
Aspn; Dcn; Epha1; Flrt1; Lrrc15; Lrrtm3; Nyx; Podn; Ppp1r1b; Rtn4r;	GO:0006469~negative regulation of protein kinase activity	10	101	9.9009900990099	0.101872958668788	0.448909242557997
Dusp23; Pdp1; Ptpre; Ptprn; Ptprq; Ptpru; Ptprv;	GO:0006470~protein dephosphorylation	7	135	5.18518518518519	0.70691039985715	0.776509636077302
B3galt2; B4galnt2; Extl1; Oas2; St6gal1; St8sia2;	GO:0006486~protein glycosylation	6	70	8.57142857142857	0.265722838206562	0.501141487895375
Mgat5;	GO:0006487~protein N-linked glycosylation	1	33	3.03030303030303	0.864479587648663	0.897390609439415
Man1a; St8sia2;	GO:0006491~N-glycan processing	2	16	12.5	0.274313608104845	0.50721493035589
Galnt13; Galnt7; Tet1;	GO:0006493~protein O-linked glycosylation	3	27	11.1111111111111	0.243379689816783	0.481796113603095
Abca1;	GO:0006497~protein lipidation	1	11	9.09090909090909	0.505919660237828	0.630766152310479
Notum;	GO:0006507~GPI anchor release	1	2	50	0.161574260368055	0.458778424510885
Adam23; Adam33; Adam8; Adamts12; Adamts16; Adamts2; Adamts7; C1ra; C1rb; C1s1; C1s2; Capn5; Cpm; Cpxm1; Ctsf; Dpep2; Ecel1; Enpep; F12; Fap; Ggt5; Hgf; Hp; Htra1; Htra3; Lvrn; Mep1a; Mindy2; Mme; Mmp13; Mmp15; Mmp17; Mmp9; Nrip2; Pappa; Pappa2; Prss12; Prss23; Prss35; Psmb8; Psmb9; Rhbdl1; Rhbdl3; Tasp1; Try5; Uchl1; Usp18; Usp26;	GO:0006508~proteolysis	48	582	8.24742268041237	0.0256506326756497	0.438626898008693
P2rx7;	GO:0006509~membrane protein ectodomain proteolysis	1	19	5.26315789473684	0.691274539880451	0.762344135984245
Rnf213; Trp53inp2; Uchl1; Usp18; Usp26;	GO:0006511~ubiquitin-dependent protein catabolic process	5	153	3.26797385620915	0.950820503085758	0.965689746096766
Cpm; Mme;	GO:0006518~peptide metabolic process	2	12	16.6666666666667	0.188417467111329	0.467758407584475
Kyat3;	GO:0006520~cellular amino acid metabolic process	1	21	4.76190476190476	0.725523677834003	0.788190564848863
Nos1;	GO:0006527~arginine catabolic process	1	6	16.6666666666667	0.33717079479546	0.529277043110454
Adssl1;	GO:0006531~aspartate metabolic process	1	6	16.6666666666667	0.33717079479546	0.529277043110454
Cbs;	GO:0006535~cysteine biosynthetic process from serine	1	1	100	0.110844891359505	0.448909242557997
Slc1a3;	GO:0006536~glutamate metabolic process	1	11	9.09090909090909	0.505919660237828	0.630766152310479
Slc1a3;	GO:0006537~glutamate biosynthetic process	1	5	20	0.297058688215152	0.50721493035589
Amdhd1;	GO:0006547~histidine metabolic process	1	5	20	0.297058688215152	0.50721493035589
Bcat2;	GO:0006549~isoleucine metabolic process	1	4	25	0.254521071211937	0.481796113603095
Bcat2;	GO:0006550~isoleucine catabolic process	1	2	50	0.161574260368055	0.458778424510885
Bcat2;	GO:0006551~leucine metabolic process	1	2	50	0.161574260368055	0.458778424510885
Prodh;	GO:0006560~proline metabolic process	1	3	33.3333333333333	0.209411394260812	0.467758407584475
Pycr1;	GO:0006561~proline biosynthetic process	1	6	16.6666666666667	0.33717079479546	0.529277043110454
Prodh;	GO:0006562~proline catabolic process	1	3	33.3333333333333	0.209411394260812	0.467758407584475
Afmid;	GO:0006569~tryptophan catabolic process	1	6	16.6666666666667	0.33717079479546	0.529277043110454
Bcat2;	GO:0006573~valine metabolic process	1	5	20	0.297058688215152	0.50721493035589
Moxd1;	GO:0006589~octopamine biosynthetic process	1	3	33.3333333333333	0.209411394260812	0.467758407584475
Tg;	GO:0006590~thyroid hormone generation	1	7	14.2857142857143	0.374995596378689	0.550548405369782
Odc1;	GO:0006595~polyamine metabolic process	1	7	14.2857142857143	0.374995596378689	0.550548405369782
Odc1;	GO:0006596~polyamine biosynthetic process	1	9	11.1111111111111	0.444297207275348	0.588224471603982
Akap12;	GO:0006605~protein targeting	1	35	2.85714285714286	0.879522611804098	0.909306734982414
Calr; Egr2;	GO:0006611~protein export from nucleus	2	29	6.89655172413793	0.534687207633985	0.650955250739126
Timm8a1;	GO:0006626~protein targeting to mitochondrion	1	20	5	0.708901994190392	0.776509636077302
A4galt; Acacb; Acox2; Acsl6; Aloxe3; Apob; Apod; Awat2; C3; Cyp51; Dgat2; Dhcr24; Etnk1; Fa2h; Fabp5; Fasn; Fdft1; Fdps; Gdpd2; Gdpd3; Gdpd5; Hmgcr; Hmgcs1; Hpgd; Hsd17b1; Hsd17b7; Insig1; Jazf1; Ldlr; Lipg; Lpcat1; Lss; Mboat1; Mogat2; Msmo1; Mvd; Nsdhl; Pcyt2; Plb1; Plch1; Plch2; Prkaa2; Sc5d; Slc16a11; Slc27a1; Slc27a3; Smpd3; Smpdl3b; Srd5a2; Srebf2; Tm7sf2; Tnxb;	GO:0006629~lipid metabolic process	52	457	11.3785557986871	3.58484077043197e-05	0.0160063140399788
Acacb; Acox2; Acsl6; Aloxe3; C3; Fa2h; Fasn; Hpgd; Prkaa2; Slc27a1; Slc27a3; Tnxb;	GO:0006631~fatty acid metabolic process	12	155	7.74193548387097	0.245582186979076	0.481796113603095
Acacb; Fa2h; Fasn; Prkaa2;	GO:0006633~fatty acid biosynthetic process	4	68	5.88235294117647	0.5937570462364	0.694693799265123
Acat2; Acox2; Bdh2;	GO:0006635~fatty acid beta-oxidation	3	39	7.69230769230769	0.432356792840683	0.588224471603982
Slc27a3;	GO:0006637~acyl-CoA metabolic process	1	31	3.2258064516129	0.847559850221033	0.883238548417049
Acsl6; Apobec1; Insig1; Tnxb;	GO:0006641~triglyceride metabolic process	4	41	9.75609756097561	0.253908390891316	0.481796113603095
Apob;	GO:0006642~triglyceride mobilization	1	6	16.6666666666667	0.33717079479546	0.529277043110454
Plb1; Tnxb;	GO:0006644~phospholipid metabolic process	2	43	4.65116279069767	0.735531402518882	0.797123231127866
Etnk1; Slc27a1;	GO:0006646~phosphatidylethanolamine biosynthetic process	2	7	28.5714285714286	0.089652935067549	0.448909242557997
Abca4; P2rx7;	GO:0006649~phospholipid transfer to membrane	2	2	100	0.018062858689805	0.433023699597203
Mogat2;	GO:0006651~diacylglycerol biosynthetic process	1	4	25	0.254521071211937	0.481796113603095
Slc27a1;	GO:0006654~phosphatidic acid biosynthetic process	1	8	12.5	0.410663429042581	0.57077422900393
Slc27a1;	GO:0006655~phosphatidylglycerol biosynthetic process	1	3	33.3333333333333	0.209411394260812	0.467758407584475
Fabp5; Slc27a1;	GO:0006656~phosphatidylcholine biosynthetic process	2	13	15.3846153846154	0.209653194440858	0.467758407584475
Serinc2;	GO:0006658~phosphatidylserine metabolic process	1	5	20	0.297058688215152	0.50721493035589
Slc27a1;	GO:0006659~phosphatidylserine biosynthetic process	1	4	25	0.254521071211937	0.481796113603095
Fgf2; Slc27a1;	GO:0006661~phosphatidylinositol biosynthetic process	2	12	16.6666666666667	0.188417467111329	0.467758407584475
Aloxe3; Serinc2; Smpd3; Spns2;	GO:0006665~sphingolipid metabolic process	4	36	11.1111111111111	0.192459718191542	0.467758407584475
Smpd3;	GO:0006684~sphingomyelin metabolic process	1	3	33.3333333333333	0.209411394260812	0.467758407584475
Smpdl3b;	GO:0006685~sphingomyelin catabolic process	1	5	20	0.297058688215152	0.50721493035589
Cyp4f14;	GO:0006690~icosanoid metabolic process	1	1	100	0.110844891359505	0.448909242557997
Tlr2;	GO:0006691~leukotriene metabolic process	1	8	12.5	0.410663429042581	0.57077422900393
Hpgd;	GO:0006693~prostaglandin metabolic process	1	15	6.66666666666667	0.609434361858574	0.701546742042806
Cyp51; Dhcr24; Fdft1; Fdps; Hmgcr; Hmgcs1; Hsd17b1; Hsd17b7; Lss; Msmo1; Mvd; Nsdhl; Prkaa2; Sc5d; Srd5a2; Tm7sf2;	GO:0006694~steroid biosynthetic process	16	58	27.5862068965517	3.3405023243116e-06	0.00198871238374017
Cftr; Cyp51; Dhcr24; Fdft1; Fdps; Hmgcr; Hmgcs1; Hsd17b7; Insig1; Lss; Mvd; Nsdhl; Prkaa2; Tm7sf2;	GO:0006695~cholesterol biosynthetic process	14	29	48.2758620689655	5.9378627237372e-08	5.30251141229732e-05
Fdft1;	GO:0006696~ergosterol biosynthetic process	1	2	50	0.161574260368055	0.458778424510885
Srd5a2; Wnt4;	GO:0006702~androgen biosynthetic process	2	6	33.3333333333333	0.0723971837128539	0.448909242557997
Hsd17b1;	GO:0006703~estrogen biosynthetic process	1	6	16.6666666666667	0.33717079479546	0.529277043110454
Srd5a2;	GO:0006706~steroid catabolic process	1	3	33.3333333333333	0.209411394260812	0.467758407584475
Ugt1a7c;	GO:0006711~estrogen catabolic process	1	2	50	0.161574260368055	0.458778424510885
Cyp1b1; Enpep; Sqle;	GO:0006725~cellular aromatic compound metabolic process	3	7	42.8571428571429	0.0164269755466361	0.433023699597203
Gch1;	GO:0006729~tetrahydrobiopterin biosynthetic process	1	7	14.2857142857143	0.374995596378689	0.550548405369782
Car6;	GO:0006730~one-carbon metabolic process	1	29	3.44827586206897	0.828529465374253	0.869931584455271
Hmgcr;	GO:0006743~ubiquinone metabolic process	1	1	100	0.110844891359505	0.448909242557997
Coq8a;	GO:0006744~ubiquinone biosynthetic process	1	15	6.66666666666667	0.609434361858574	0.701546742042806
Cth; Gdap1l1; Gstt1;	GO:0006749~glutathione metabolic process	3	44	6.81818181818182	0.506865953538483	0.630845012557304
Ggt5; Ggt7;	GO:0006750~glutathione biosynthetic process	2	9	22.2222222222222	0.127140817276416	0.458778424510885
Ggt5; Ggt7;	GO:0006751~glutathione catabolic process	2	6	33.3333333333333	0.0723971837128539	0.448909242557997
Lrp2;	GO:0006766~vitamin metabolic process	1	1	100	0.110844891359505	0.448909242557997
Cyp1a1;	GO:0006778~porphyrin-containing compound metabolic process	1	5	20	0.297058688215152	0.50721493035589
Sptb;	GO:0006779~porphyrin-containing compound biosynthetic process	1	13	7.69230769230769	0.560713297293931	0.668068011318853
Chst1; Sulf2;	GO:0006790~sulfur compound metabolic process	2	13	15.3846153846154	0.209653194440858	0.467758407584475
Enpp1;	GO:0006796~phosphate-containing compound metabolic process	1	9	11.1111111111111	0.444297207275348	0.588224471603982
Cbs;	GO:0006801~superoxide metabolic process	1	19	5.26315789473684	0.691274539880451	0.762344135984245
Cyp1b1;	GO:0006805~xenobiotic metabolic process	1	22	4.54545454545455	0.741196936438103	0.800833471553812
Upb1; Vnn1;	GO:0006807~nitrogen compound metabolic process	2	21	9.52380952380952	0.380711988543828	0.556652977109518
Cyp1b1; Nos1;	GO:0006809~nitric oxide biosynthetic process	2	10	20	0.147037892686716	0.458778424510885
Abca1; Abca4; Abca7; Abca8b; Abca9; Abcb11; Abcc12; Ank; Apob; Apod; Arrb1; Atp1a2; Atp2a3; Atp6v0a4; Atp8b1; Cacna1a; Cacna1h; Cacnb2; Cacnb4; Cftr; Clvs1; Crabp1; Cygb; Enox1; Fa2h; Fabp5; Fam26e; Fxyd1; Fxyd5; Gpm6b; Hcn1; Hvcn1; Kcnab3; Kcnf1; Kcnh2; Kcnh5; Kcnj4; Kcnq4; Lbp; Lcn2; Ldlr; Lin7a; Mcub; Meltf; Nipal1; P2rx6; P2rx7; Pitpnc1; Rab3b; Rab3il1; Ramp2; Scamp5; Scara5; Scn1a; Scn1b; Se…	GO:0006810~transport	93	1810	5.13812154696133	0.953604723335988	0.967692065839815
Atp1a2; Atp2a3; Atp6v0a4; Cacna1a; Cacna1h; Cacnb2; Cacnb4; Cftr; Fam26e; Fxyd1; Fxyd5; Hcn1; Hvcn1; Kcnab3; Kcnf1; Kcnh2; Kcnh5; Kcnj4; Kcnq4; Lcn2; Mcub; Meltf; Nipal1; P2rx6; P2rx7; Scara5; Scn1a; Scn1b; Slc17a7; Slc17a8; Slc22a23; Slc26a7; Slc30a3; Slco4a1; Steap4; Tmem266; Trpm5; Trpv2; Ttyh1; Wnk4;	GO:0006811~ion transport	40	582	6.87285223367698	0.236949125815624	0.481796113603095
P2rx7; Slc30a3; Trpm5;	GO:0006812~cation transport	3	73	4.10958904109589	0.815910558408571	0.860222111757797
Atp1a2; Hcn1; Kcnab3; Kcnf1; Kcnh2; Kcnh5; Kcnj4; Kcnq4;	GO:0006813~potassium ion transport	8	129	6.2015503875969	0.524775990555995	0.650867999397922
Atp1a2; Hcn1; Scn1a; Scn1b; Slc17a7; Slc17a8; Slc9a5;	GO:0006814~sodium ion transport	7	124	5.64516129032258	0.624728953957983	0.71681786324095
Atp2a3; Cacna1a; Cacna1h; Cacnb2; Cacnb4; Cdh23; Mcub; P2rx7; Ramp2; Trpv2;	GO:0006816~calcium ion transport	10	140	7.14285714285714	0.352502890747375	0.550083147990224
Ank; Slc17a7;	GO:0006817~phosphate ion transport	2	9	22.2222222222222	0.127140817276416	0.458778424510885
Slc26a7;	GO:0006820~anion transport	1	22	4.54545454545455	0.741196936438103	0.800833471553812
Cftr; Fxyd1; Slc26a7; Ttyh1; Wnk4;	GO:0006821~chloride transport	5	80	6.25	0.537427521925741	0.653845745340172
Slc30a3;	GO:0006829~zinc II ion transport	1	26	3.84615384615385	0.795442109446003	0.843622094697483
Cftr; Mylk2;	GO:0006833~water transport	2	16	12.5	0.274313608104845	0.50721493035589
Slc17a7; Slc17a8; Slc6a12; Slc6a17; Slc6a2; Slc6a6; Slc6a9;	GO:0006836~neurotransmitter transport	7	45	15.5555555555556	0.027444285971266	0.438626898008693
Nptx1;	GO:0006839~mitochondrial transport	1	53	1.88679245283019	0.958235280859577	0.971562992685328
Mcub;	GO:0006851~mitochondrial calcium ion transmembrane transport	1	12	8.33333333333333	0.534120737995172	0.650955250739126
Atp8b1;	GO:0006855~drug transmembrane transport	1	15	6.66666666666667	0.609434361858574	0.701546742042806
Slc6a9; Slc7a11; Slc7a3; Slc7a5; Slc7a7; Slc7a8;	GO:0006865~amino acid transport	6	43	13.953488372093	0.0588834995145677	0.448909242557997
Abca8b; Abca9; Apob; Atp8b1; Lbp; Ldlr; Pitpnc1; Slc27a1; Spns2; Stard4; Stard5;	GO:0006869~lipid transport	11	99	11.1111111111111	0.0493332693913501	0.448909242557997
Ank2; Cacnb4; Dmpk; Inpp4b; Pygm; S100b; Stc1; Stc2;	GO:0006874~cellular calcium ion homeostasis	8	95	8.42105263157895	0.234226680657531	0.481796113603095
Mt1;	GO:0006875~cellular metal ion homeostasis	1	6	16.6666666666667	0.33717079479546	0.529277043110454
Meltf; Scara5;	GO:0006879~cellular iron ion homeostasis	2	38	5.26315789473684	0.673964305407792	0.750202710787358
Mt1;	GO:0006882~cellular zinc ion homeostasis	1	17	5.88235294117647	0.652755404692297	0.734375529310515
Agt; Agtr2; Atp1a2;	GO:0006883~cellular sodium ion homeostasis	3	15	20	0.079704596531831	0.448909242557997
P2rx7;	GO:0006884~cell volume homeostasis	1	10	10	0.476012846275242	0.608996377827781
Atp6v0a4;	GO:0006885~regulation of pH	1	25	4	0.783051713872709	0.834196457486823
Cd74; Ramp2; Tbc1d21;	GO:0006886~intracellular protein transport	3	219	1.36986301369863	0.999783926688094	1
Lin7a; Prss12; Scamp5; Unc13a;	GO:0006887~exocytosis	4	103	3.88349514563107	0.866066393932966	0.898776629613177
Sort1;	GO:0006895~Golgi to endosome transport	1	15	6.66666666666667	0.609434361858574	0.701546742042806
Arc; Arrb1; Ldlr; Lrp2; March3; Scara5; Siglec1; Sort1;	GO:0006897~endocytosis	8	175	4.57142857142857	0.82574894848601	0.868032738078878
Lrp2; Scara5;	GO:0006898~receptor-mediated endocytosis	2	51	3.92156862745098	0.813325675315445	0.858510435055192
P2rx7;	GO:0006900~membrane budding	1	6	16.6666666666667	0.33717079479546	0.529277043110454
Cftr;	GO:0006904~vesicle docking involved in exocytosis	1	27	3.7037037037037	0.807125363493696	0.852721620348856
Syt13;	GO:0006906~vesicle fusion	1	47	2.12765957446809	0.940541274313006	0.959067494103928
Abca7; Elmo3; Gas6; Icam5; Itgb2;	GO:0006909~phagocytosis	5	52	9.61538461538462	0.224404847618364	0.481796113603095
Abca1; Gsn; Trem2;	GO:0006911~phagocytosis, engulfment	3	151	1.98675496688742	0.99381948969684	1
Cited1;	GO:0006913~nucleocytoplasmic transport	1	30	3.33333333333333	0.83832420729893	0.87737886565244
Dap; Prkaa2; Srpx; Trp53inp2;	GO:0006914~autophagy	4	148	2.7027027027027	0.976558000897507	0.987338007134417
Acvr1c; Bnip3; Cited1; Comp; Dap; Ecscr; Edar; Elmo3; Epha7; Faim2; Fap; Fas; G0s2; Gper1; Gsn; Htatip2; Irak3; Lcn2; Map3k9; Perp; Plagl1; Serpina3g; Sfrp2; Tnfsf15; Trp63; Trpv2; Xaf1;	GO:0006915~apoptotic process	27	559	4.83005366726297	0.897440387440755	0.922756782941387
Dap; F2r; F3; Tnfsf15;	GO:0006919~activation of cysteine-type endopeptidase activity involved in apoptotic process	4	66	6.06060606060606	0.571246600215352	0.678580929820166
Fas;	GO:0006924~activation-induced cell death of T cells	1	6	16.6666666666667	0.33717079479546	0.529277043110454
Fas;	GO:0006925~inflammatory cell apoptotic process	1	3	33.3333333333333	0.209411394260812	0.467758407584475
Cxcl1; Cxcl10; Cxcl15; Ecscr; Flt1; Rarres2;	GO:0006935~chemotaxis	6	119	5.04201680672269	0.724112909050952	0.788190564848863
Acta2; Actn3; Myom1; Myom2; Tmod4;	GO:0006936~muscle contraction	5	44	11.3636363636364	0.145785626911312	0.458778424510885
Atp1a2; Mylk2; Tnni1;	GO:0006937~regulation of muscle contraction	3	22	13.6363636363636	0.168517430928499	0.464821824924014
Myh11; Pde4b;	GO:0006939~smooth muscle contraction	2	17	11.7647058823529	0.295903604650155	0.50721493035589
Atp1a2;	GO:0006940~regulation of smooth muscle contraction	1	12	8.33333333333333	0.534120737995172	0.650955250739126
Mylk2; Myom1; Myom2; Nos1;	GO:0006941~striated muscle contraction	4	21	19.047619047619	0.051224356020405	0.448909242557997
Atp1a2;	GO:0006942~regulation of striated muscle contraction	1	4	25	0.254521071211937	0.481796113603095
Hsp90b1; Prkaa2;	GO:0006950~response to stress	2	33	6.06060606060606	0.601233644370673	0.701546742042806
9930111J21Rik1; Cd74; Colec10; Cxcl1; Cxcl10; Cxcl15; Gm12185; Ifi47; Igtp; Ssc5d; Tap1; Tlr1;	GO:0006952~defense response	12	116	10.3448275862069	0.0619415821860126	0.448909242557997
F8; Hp; Lbp; Serpina3n; Sigirr;	GO:0006953~acute-phase response	5	29	17.2413793103448	0.0421377495253193	0.448909242557997
Adam8; Afap1l2; Agtr2; C3; Chst1; Cxcl1; Cxcl10; Cxcl15; F2r; F2rl1; Fas; Ggt5; Gper1; Havcr2; Il17re; Il18; Il1rl2; Jak3; P2rx7; Rarres2; S100a7a; Selp; Smpdl3b; Tbxa2r; Tlr1; Tlr2; Vnn1;	GO:0006954~inflammatory response	27	320	8.4375	0.0638432825746791	0.448909242557997
Cd74; Cxcl1; Cxcl10; Cxcl15; Enpp1; Fas; Gm43302; Il18; Lif; Oas2; Oasl2; Prg4; Susd2; Tnfsf15; Tnfsf9;	GO:0006955~immune response	15	307	4.88599348534202	0.8246366941306	0.867118713993083
C3; C4b; Cfh;	GO:0006956~complement activation	3	8	37.5	0.0216431594690317	0.438626898008693
C3; Cfh;	GO:0006957~complement activation, alternative pathway	2	10	20	0.147037892686716	0.458778424510885
C1ra; C1rb; C1s1; C1s2; C3;	GO:0006958~complement activation, classical pathway	5	160	3.125	0.962054079460061	0.974881467186195
Notch1;	GO:0006959~humoral immune response	1	51	1.96078431372549	0.95301605989413	0.967369527121862
Apobec1;	GO:0006970~response to osmotic stress	1	15	6.66666666666667	0.609434361858574	0.701546742042806
Nfatc2; Tdg; Tex15; Trp63;	GO:0006974~cellular response to DNA damage stimulus	4	435	0.919540229885057	0.99999998192762	1
Ptprv;	GO:0006977~DNA damage response, signal transduction by p53 class mediator resulting in cell cycle arrest	1	11	9.09090909090909	0.505919660237828	0.630766152310479
Trp63;	GO:0006978~DNA damage response, signal transduction by p53 class mediator resulting in transcription of p21 class mediator	1	13	7.69230769230769	0.560713297293931	0.668068011318853
Aldh1a1; Cygb; Epas1; Mmp9; Rbpms; Stc2;	GO:0006979~response to oxidative stress	6	115	5.21739130434783	0.694708212650659	0.765421880193755
Hspa5;	GO:0006983~ER overload response	1	11	9.09090909090909	0.505919660237828	0.630766152310479
Creb3l1; Manf; Thbs4;	GO:0006986~response to unfolded protein	3	49	6.12244897959184	0.575946587447463	0.683936572593863
Hspa5;	GO:0006987~activation of signaling protein activity involved in unfolded protein response	1	4	25	0.254521071211937	0.481796113603095
Insig1;	GO:0006991~response to sterol depletion	1	2	50	0.161574260368055	0.458778424510885
Dmpk;	GO:0006998~nuclear envelope organization	1	21	4.76190476190476	0.725523677834003	0.788190564848863
Cxadr; Epas1; P2rx7;	GO:0007005~mitochondrion organization	3	71	4.22535211267606	0.801526046513509	0.84982221375668
A4galt; Fat4; Mtss1; P2rx7; Sptb;	GO:0007009~plasma membrane organization	5	16	31.25	0.00566528926579879	0.355024793990057
Arc; Avil; Krt13; Strip2; Tagln; Tnik;	GO:0007010~cytoskeleton organization	6	103	5.8252427184466	0.594693272364314	0.69533367230289
Arhgap6; Avil; Mtss1; Myom1; Myom2; Ppp1r9a; Sorbs2; Tmod4;	GO:0007015~actin filament organization	8	90	8.88888888888889	0.196126120614686	0.467758407584475
Tubb3;	GO:0007017~microtubule-based process	1	34	2.94117647058824	0.872222115392134	0.904376602664936
Dnah6;	GO:0007018~microtubule-based movement	1	68	1.47058823529412	0.982737001848706	0.992742242817754
Stmn2;	GO:0007019~microtubule depolymerization	1	14	7.14285714285714	0.585789018926288	0.685820509867158
Stmn2; Trim54;	GO:0007026~negative regulation of microtubule depolymerization	2	24	8.33333333333333	0.441403823555483	0.588224471603982
Tfcp2l1;	GO:0007028~cytoplasm organization	1	5	20	0.297058688215152	0.50721493035589
Atp8b1;	GO:0007030~Golgi organization	1	75	1.33333333333333	0.988571950587426	0.998354257138333
Fam109b;	GO:0007032~endosome organization	1	36	2.77777777777778	0.886406295156265	0.913949497827862
Atp6v0a4;	GO:0007035~vacuolar acidification	1	13	7.69230769230769	0.560713297293931	0.668068011318853
Abca1; Clvs1; Tmem106b;	GO:0007040~lysosome organization	3	39	7.69230769230769	0.432356792840683	0.588224471603982
Tmem106b;	GO:0007041~lysosomal transport	1	10	10	0.476012846275242	0.608996377827781
Brinp1; Cables1; Ccno; Gas1; Gper1; Hmcn1; Klhl13; Map3k8; Pard3b; Prkce; Prr5; Rgs2; Sept1; Smpd3;	GO:0007049~cell cycle	14	604	2.31788079470199	0.999991634752585	1
Apbb2; Brinp1; Gas1; Tgfb2;	GO:0007050~cell cycle arrest	4	81	4.93827160493827	0.721729475199961	0.788190564848863
Cep72;	GO:0007051~spindle organization	1	19	5.26315789473684	0.691274539880451	0.762344135984245
Sept1;	GO:0007056~spindle assembly involved in female meiosis	1	1	100	0.110844891359505	0.448909242557997
Ccdc8;	GO:0007088~regulation of mitotic nuclear division	1	18	5.55555555555556	0.672580504694627	0.750050841742493
Cep72;	GO:0007099~centriole replication	1	16	6.25	0.631730860437433	0.71681786324095
Tex15;	GO:0007129~synapsis	1	31	3.2258064516129	0.847559850221033	0.883238548417049
Cpeb1; Tex15;	GO:0007130~synaptonemal complex assembly	2	22	9.09090909090909	0.401281963689655	0.57077422900393
Ddx4; Tex15;	GO:0007140~male meiotic nuclear division	2	28	7.14285714285714	0.51689966028545	0.641767669982492
Ddx4;	GO:0007141~male meiosis I	1	19	5.26315789473684	0.691274539880451	0.762344135984245
Fras1; Gjb2; Gjb4;	GO:0007154~cell communication	3	38	7.89473684210526	0.416937926647097	0.578145292695431
Adam23; Alcam; Amigo2; Aoc3; Astn1; Boc; Cass4; Cd24a; Cd93; Cdh11; Cdh12; Cdh13; Cdh23; Cdh3; Cercam; Clstn3; Col12a1; Col14a1; Col18a1; Col5a1; Col6a2; Col8a2; Comp; Ctgf; Ctnnal1; Cxadr; Cyp1b1; Dchs1; Dpt; Dscam; Efnb2; Epha1; Fap; Fat2; Fat4; Fbln5; Fbln7; Flrt1; Hapln1; Icam5; Igfals; Igfbp7; Islr; Itga1; Itga8; Itga9; Itgb2; L1cam; Lama1; Lama4; Lamc2; Mfap4; Nid2; Npnt; Omd; Parvg; Pcdhb1…	GO:0007155~cell adhesion	73	526	13.8783269961977	7.43941575009899e-10	2.65735930593536e-06
Amigo2; Cdh11; Cdh12; Cdh13; Cdh23; Cdh3; Clstn3; Dchs1; Fat2; Fat4; Igsf9; L1cam;	GO:0007156~homophilic cell adhesion via plasma membrane adhesion molecules	12	99	12.1212121212121	0.0244821121484329	0.438626898008693
Alcam; Amigo2; Cd24a; Colec10; Cxadr; Dchs1; Fat4; L1cam; Selp; Tenm4;	GO:0007157~heterophilic cell-cell adhesion via plasma membrane cell adhesion molecules	10	55	18.1818181818182	0.00359359228897793	0.299575931252008
Astn1;	GO:0007158~neuron cell-cell adhesion	1	9	11.1111111111111	0.444297207275348	0.588224471603982
Cd24a; Itgb2; L1cam; Selp;	GO:0007159~leukocyte cell-cell adhesion	4	22	18.1818181818182	0.0579078368183575	0.448909242557997
Adam8; Adamts12; Agt; Col3a1; Col5a3; Ctgf; Itga1; Itga8; Itgb2; L1cam; Nid2; Npnt; Sned1; Tnn; Tnxb;	GO:0007160~cell-matrix adhesion	15	80	18.75	0.00030340404422935	0.0602088469992909
Cdh13; Dscam; Fbln1; Jam2; Nat8f3; Plxnc1; Ripor2; Sema4d;	GO:0007162~negative regulation of cell adhesion	8	44	18.1818181818182	0.00880540388473783	0.384277558643283
Adcy8; Adgrb2; Adora2b; Agtr2; Akap12; Ank2; Arap3; Arhgap18; Arhgap20; Arhgap24; Arhgap36; Arhgap6; Arnt2; Arrb1; Cd74; Cnr1; Diras2; F2r; F2rl1; Fas; Fyb2; Fzd9; Gas6; Gnat2; Gnb4; Gper1; Gpr149; Gpr162; Gpr39; Gpr85; Gpr88; Grem1; Hcar1; Hivep3; Igsf1; Il1rl2; Irak3; Lancl3; Lgr6; Lpar4; Lvrn; Map3k8; Mc5r; Mrgpre; Ndrg2; Ndrg3; P2ry1; P2ry2; Pde1a; Pde1b; Pde5a; Pde8b; Plch1; Plch2; Plxnc1; P…	GO:0007165~signal transduction	82	1245	6.5863453815261	0.237468129902649	0.481796113603095
Adgrb2; Agt; Agtr2; Cd24a; Epha1; Fzd9; Igsf3; L1cam; Lama1; Ostn; Rtn4r; Tspan15; Tspan18;	GO:0007166~cell surface receptor signaling pathway	13	179	7.26256983240224	0.302266464555018	0.515860397224331
Gas6; Jak3;	GO:0007167~enzyme linked receptor protein signaling pathway	2	8	25	0.107959424947799	0.448909242557997
Angpt2; Epha1; Epha7; Flt1; Gfra1; Gfra4; Itk; Jak3; Ntrk3; Ror1; Shc2; Tec;	GO:0007169~transmembrane receptor protein tyrosine kinase signaling pathway	12	100	12	0.0260502394349784	0.438626898008693
Acvr1c;	GO:0007178~transmembrane receptor protein serine/threonine kinase signaling pathway	1	22	4.54545454545455	0.741196936438103	0.800833471553812
Cited1; Col1a2; Col3a1; Fos; Hpgd; Smad7; Smad9; Tgfb2;	GO:0007179~transforming growth factor beta receptor signaling pathway	8	71	11.2676056338028	0.0807334195651889	0.448909242557997
Acvr1c;	GO:0007181~transforming growth factor beta receptor complex assembly	1	3	33.3333333333333	0.209411394260812	0.467758407584475
Tgfb2;	GO:0007184~SMAD protein import into nucleus	1	8	12.5	0.410663429042581	0.57077422900393
Ptpre;	GO:0007185~transmembrane receptor protein tyrosine phosphatase signaling pathway	1	1	100	0.110844891359505	0.448909242557997
Abca1; Adgrb2; Adora2b; Adra2a; Agt; Agtr2; Arrb1; Cnr1; Cxcl1; Cxcl10; Cxcl15; Entpd2; F2r; F2rl1; Fzd9; Gnat2; Gnb4; Gper1; Gpr149; Gpr162; Gpr39; Gpr85; Gpr88; Hcar1; Lgr6; Lpar4; Mc5r; Mrgpre; P2ry1; P2ry2; Pik3r5; Prokr1; Ptger4; Ptgfr; Ptgir; Ramp2; Rgs2; Sort1; Tas1r2; Tbxa2r; Vmn2r26;	GO:0007186~G-protein coupled receptor signaling pathway	41	1687	2.4303497332543	0.999999999998574	1
Gpr149;	GO:0007187~G-protein coupled receptor signaling pathway, coupled to cyclic nucleotide second messenger	1	14	7.14285714285714	0.585789018926288	0.685820509867158
Cnr1; Gnat2; Ptger4;	GO:0007188~adenylate cyclase-modulating G-protein coupled receptor signaling pathway	3	42	7.14285714285714	0.477636943296844	0.610418304635538
Adcy8; Adm2; Adora2b; Ptger4; Ptgir;	GO:0007189~adenylate cyclase-activating G-protein coupled receptor signaling pathway	5	43	11.6279069767442	0.136918062891187	0.458778424510885
P2ry1;	GO:0007193~adenylate cyclase-inhibiting G-protein coupled receptor signaling pathway	1	33	3.03030303030303	0.864479587648663	0.897390609439415
Agtr2; Gnat2;	GO:0007199~G-protein coupled receptor signaling pathway coupled to cGMP nucleotide second messenger	2	5	40	0.0563860487333201	0.448909242557997
F2r; P2ry1; P2ry2; Trhr2;	GO:0007200~phospholipase C-activating G-protein coupled receptor signaling pathway	4	59	6.77966101694915	0.487386811574841	0.620436810743169
Agt; Arhgap6; Itk;	GO:0007202~activation of phospholipase C activity	3	17	17.6470588235294	0.102491521022368	0.448909242557997
Adm; Agt; Cacna1a; Cd24a; Cxcl1; F2r; F2rl1; Gnat2; Gper1; Jak3; Jph2; P2ry1; P2ry2; Tbxa2r;	GO:0007204~positive regulation of cytosolic calcium ion concentration	14	144	9.72222222222222	0.0679746202987346	0.448909242557997
F2r;	GO:0007205~protein kinase C-activating G-protein coupled receptor signaling pathway	1	24	4.16666666666667	0.769911410398978	0.823143836559459
Nsg1;	GO:0007212~dopamine receptor signaling pathway	1	16	6.25	0.631730860437433	0.71681786324095
Cacna1a; Cacnb4;	GO:0007214~gamma-aminobutyric acid signaling pathway	2	25	8	0.4609014289673	0.606163440453313
Ecel1; Gpr149; Gpr88; Penk; Prokr1; Sort1;	GO:0007218~neuropeptide signaling pathway	6	77	7.79220779220779	0.336125668297998	0.529277043110454
Fat4; Hey1; Hey2; Hp; Notch1; Nrip2; Perp; Sorbs2; Trp63; Zfp423;	GO:0007219~Notch signaling pathway	10	112	8.92857142857143	0.158824593001805	0.458778424510885
Notch1;	GO:0007221~positive regulation of transcription of Notch receptor target	1	6	16.6666666666667	0.33717079479546	0.529277043110454
Boc; Nsdhl; Ptchd1;	GO:0007224~smoothened signaling pathway	3	70	4.28571428571429	0.793986507706475	0.843622094697483
Col3a1; Ctgf; Itga1; Itga8; Itga9; Itgb2; Tec;	GO:0007229~integrin-mediated signaling pathway	7	68	10.2941176470588	0.135282742768258	0.458778424510885
Agt; Tlr1; Tnfsf15;	GO:0007250~activation of NF-kappaB-inducing kinase activity	3	17	17.6470588235294	0.102491521022368	0.448909242557997
Tlr2;	GO:0007252~I-kappaB phosphorylation	1	12	8.33333333333333	0.534120737995172	0.650955250739126
Ptger4;	GO:0007254~JNK cascade	1	33	3.03030303030303	0.864479587648663	0.897390609439415
Tnik;	GO:0007256~activation of JNKK activity	1	5	20	0.297058688215152	0.50721493035589
Map3k9; Wnt7b;	GO:0007257~activation of JUN kinase activity	2	37	5.40540540540541	0.660335306710694	0.741735130682579
F2r; Jak3; Lif;	GO:0007260~tyrosine phosphorylation of STAT protein	3	10	30	0.0344593031401533	0.448909242557997
F2r;	GO:0007262~STAT protein import into nucleus	1	6	16.6666666666667	0.33717079479546	0.529277043110454
Mafa; Mt1; Ndnf; Nos1; Rasd1;	GO:0007263~nitric oxide mediated signal transduction	5	15	33.3333333333333	0.00452603497281823	0.337681911800418
Arhgap18; Arl4d; Rasgef1b;	GO:0007264~small GTPase mediated signal transduction	3	127	2.36220472440945	0.981139561801846	0.991408915065401
Dhcr24; Rasgrp3;	GO:0007265~Ras protein signal transduction	2	43	4.65116279069767	0.735531402518882	0.797123231127866
Cavin4; Cdh13; Col1a2; Ctnnal1; Srgap1;	GO:0007266~Rho protein signal transduction	5	53	9.43396226415094	0.235023516838057	0.481796113603095
Adra2a; Ctgf; Fjx1; Grem1; Lvrn; Nfe2; Pcdhgc5; Tnfsf9; Wnt4; Wnt5b; Wnt6; Wnt7a;	GO:0007267~cell-cell signaling	12	135	8.88888888888889	0.134714204319678	0.458778424510885
Cacna1a; Cacnb2; Dlg2; Dlgap1; Gpr149; Gpr88; Pcdhb10; Penk; Prokr1; Slc17a7; Unc13a;	GO:0007268~chemical synaptic transmission	11	157	7.00636942675159	0.36329423577179	0.550548405369782
Dgki; Lin7a; Unc13a; Wnt7a;	GO:0007269~neurotransmitter secretion	4	27	14.8148148148148	0.097774706610347	0.448909242557997
Cacna1a;	GO:0007270~neuron-neuron synaptic transmission	1	10	10	0.476012846275242	0.608996377827781
Cacna1a; Cd24a; Egr3; Mylk2;	GO:0007274~neuromuscular synaptic transmission	4	28	14.2857142857143	0.106962729217063	0.448909242557997
Angpt2; Angptl6; Arc; Arhgap24; Cavin4; Cited1; Creb3l1; Dach2; Dact1; Ddx4; Dkk2; Draxin; Ebf1; Ecscr; Eda2r; Edar; Efnb2; Epas1; Epha7; Fgf2; Flrt1; Flt1; Fzd9; Hey1; Hey2; Hoxa3; Hoxd12; Hoxd4; Htatip2; Id1; Id3; Igsf9; Itga8; Jph2; L1cam; Meox1; Musk; Ndrg2; Nkd1; Notch1; Npnt; Nrp2; Ntrk3; Olfm1; Ostn; Piwil2; Plac1; Sema3d; Sema4d; Sema6d; Sfrp1; Sfrp2; Slc7a5; Slit3; Smpd3; Sort1; Spata20;…	GO:0007275~multicellular organism development	68	1032	6.58914728682171	0.260174697722469	0.491196628046861
Wnt4;	GO:0007276~gamete generation	1	20	5	0.708901994190392	0.776509636077302
Adamts2; Apob; Calr3; Chd5; Cnbd2; Ddx4; Nkd1; Notch1; Piwil2; Rnf151; Sox8; Spata20; Taf7l; Tbc1d21; Tex15; Rgs2;	GO:0007283~spermatogenesis	16	378	4.23280423280423	0.942888195885429	0.960635129627757
Pygo1; Taf7l;	GO:0007286~spermatid development	2	89	2.24719101123596	0.969189939362783	0.981277342234654
Pygo1;	GO:0007289~spermatid nucleus differentiation	1	11	9.09090909090909	0.505919660237828	0.630766152310479
Fetub; Ovgp1;	GO:0007338~single fertilization	2	62	3.2258064516129	0.886827816201391	0.913949497827862
Fetub;	GO:0007339~binding of sperm to zona pellucida	1	35	2.85714285714286	0.879522611804098	0.909306734982414
Spaca6;	GO:0007342~fusion of sperm to egg plasma membrane	1	13	7.69230769230769	0.560713297293931	0.668068011318853
Afap1l2; Map3k8; Tnik;	GO:0007346~regulation of mitotic cell cycle	3	84	3.57142857142857	0.880056114721109	0.909595035238368
Acvr1c; Notch1;	GO:0007368~determination of left/right symmetry	2	82	2.4390243902439	0.956490262683065	0.970069056872206
Nr4a3;	GO:0007369~gastrulation	1	37	2.7027027027027	0.892896946016869	0.9183495223646
Notch1;	GO:0007386~compartment pattern specification	1	4	25	0.254521071211937	0.481796113603095
Dchs1; Hey2; Hoxd12; Trp63;	GO:0007389~pattern specification process	4	57	7.01754385964912	0.462198042905619	0.607421416210034
Apob; Avil; Bhlhe22; Cables1; Chd5; Chodl; Dact1; Dlg2; Dscam; Efnb2; Epha7; Fos; Gdpd5; Gfra1; Gper1; Grip1; Igf1; Igsf9; Itga8; Itm2a; L1cam; Mtss1; Ndnf; Ndrg2; Npas4; Nr4a2; Nrn1; Nrp2; Ntrk3; Olfm1; Pcdhgc5; Rbfox1; Sema3d; Sema4d; Sema6d; Slc7a5; Slit3; Thbs4; Tnik; Zfp423;	GO:0007399~nervous system development	40	412	9.70873786407767	0.00406895342699576	0.330325037300656
Acsl6; Fzd9; Id4;	GO:0007405~neuroblast proliferation	3	19	15.7894736842105	0.127513613751578	0.458778424510885
Cd24a;	GO:0007406~negative regulation of neuroblast proliferation	1	8	12.5	0.410663429042581	0.57077422900393
Lingo4; Notch1; Nrn1; Ogn; Rtn4r; Tnn; Uchl1;	GO:0007409~axonogenesis	7	106	6.60377358490566	0.467246360360327	0.608996377827781
Alcam; Apbb2; Boc; Draxin; Efna2; Efnb2; Etv1; Gas1; Gdf7; L1cam; Nr4a3; Nrp2; Scn1b; Slit3; Tgfb2; Tubb3;	GO:0007411~axon guidance	16	137	11.6788321167883	0.0140972961084168	0.433023699597203
Uchl1;	GO:0007412~axon target recognition	1	4	25	0.254521071211937	0.481796113603095
Cnr1; L1cam;	GO:0007413~axonal fasciculation	2	19	10.5263157894737	0.33872545368155	0.529277043110454
Cacna1a; Clstn3; Pcdhb10;	GO:0007416~synapse assembly	3	62	4.83870967741935	0.724779354639446	0.788190564848863
Arnt2; Hapln1; Mbp; Vcan; Col2a1; Id3;	GO:0007417~central nervous system development	6	78	7.69230769230769	0.346388426489821	0.540777735761207
Arnt2; Epha7; Esr2; Id4; Ndrg2; Selenop; Slc6a17; Cited1;	GO:0007420~brain development	8	142	5.63380281690141	0.628300823856765	0.71681786324095
Adgrb2; Egr3; Sox8;	GO:0007422~peripheral nervous system development	3	20	15	0.140760453547093	0.458778424510885
Tfcp2l1;	GO:0007431~salivary gland development	1	3	33.3333333333333	0.209411394260812	0.467758407584475
Notch1;	GO:0007440~foregut morphogenesis	1	1	100	0.110844891359505	0.448909242557997
Angpt2; Arc; Notch1;	GO:0007492~endoderm development	3	39	7.69230769230769	0.432356792840683	0.588224471603982
Foxl1;	GO:0007495~visceral mesoderm-endoderm interaction involved in midgut development	1	1	100	0.110844891359505	0.448909242557997
Trp63;	GO:0007499~ectoderm and mesoderm interaction	1	1	100	0.110844891359505	0.448909242557997
Adamts6; Adm; Col3a1; Cxadr; Fbn1; Foxl1; Id1; Id3; Lrp2; Mmp13; Mmp9; Notch1; Nrp2; Ntrk3; Ramp2; Tgfb2; Vcan;	GO:0007507~heart development	17	233	7.29613733905579	0.261636514967797	0.493695526394596
Cavin4; Etv1; Id3; Mtss1;	GO:0007517~muscle organ development	4	64	6.25	0.548053832987059	0.666320044734437
Eln; Foxp2;	GO:0007519~skeletal muscle tissue development	2	53	3.77358490566038	0.82927547403317	0.870333803848027
Cacnb2; Cacnb4; Musk; Unc13a;	GO:0007528~neuromuscular junction development	4	35	11.4285714285714	0.180775007075821	0.467758407584475
F2r;	GO:0007529~establishment of synaptic specificity at neuromuscular junction	1	3	33.3333333333333	0.209411394260812	0.467758407584475
Srd5a2; Wnt4;	GO:0007548~sex differentiation	2	14	14.2857142857143	0.23110887494205	0.481796113603095
Adra2a; H2-Q2; Hpgd; Hsd11b2; Thbd;	GO:0007565~female pregnancy	5	28	17.8571428571429	0.0376449961931649	0.448909242557997
Lif; Mmp9;	GO:0007566~embryo implantation	2	52	3.84615384615385	0.821460440403079	0.864033184075323
Hpgd;	GO:0007567~parturition	1	5	20	0.297058688215152	0.50721493035589
Abat; Cnr1; Ifi27l2a;	GO:0007568~aging	3	43	6.97674418604651	0.492355732969006	0.625869992229641
Trp63;	GO:0007569~cell aging	1	82	1.21951219512195	0.992435635590938	1
Chst11;	GO:0007585~respiratory gaseous exchange	1	23	4.34782608695652	0.755975848296722	0.812134054170193
Adm2; Try5;	GO:0007586~digestion	2	28	7.14285714285714	0.51689966028545	0.641767669982492
Agt; Atp6v0a4;	GO:0007588~excretion	2	17	11.7647058823529	0.295903604650155	0.50721493035589
Anxa8; C3; F12; F13a1; F2r; F2rl1; F3; F5; F8; Gas6; Thbd;	GO:0007596~blood coagulation	11	75	14.6666666666667	0.00960883356951336	0.40678119369653
F8;	GO:0007597~blood coagulation, intrinsic pathway	1	2	50	0.161574260368055	0.458778424510885
Anxa8; F12; F13a1; F2r; F3; F5; F8; Thbd;	GO:0007599~hemostasis	8	46	17.3913043478261	0.0110174874844688	0.40678119369653
Abca4; Cacnb2; Col11a1; Col1a1; Col2a1; Epas1; Gnat2; Lum; Nyx; Prcd;	GO:0007601~visual perception	10	129	7.75193798449612	0.27031843089064	0.50721493035589
Arrb1; Gnat2;	GO:0007602~phototransduction	2	20	10	0.359846637674546	0.550548405369782
Atp6v0a4; Atp8b1; Cdh23; Cemip; Col11a1; Col1a1; Col2a1; Espn; Gjb2; Kcnq4; Mbp; Otog; Ripor2; Slc17a8; Slc1a3;	GO:0007605~sensory perception of sound	15	147	10.2040816326531	0.0441887884586348	0.448909242557997
Gjb4; Igf1;	GO:0007608~sensory perception of smell	2	1135	0.176211453744493	1	1
Cnr1; Efnb2; Esr2; Fzd9; S100b;	GO:0007611~learning or memory	5	52	9.61538461538462	0.224404847618364	0.481796113603095
Npas4; Ptn;	GO:0007612~learning	2	60	3.33333333333333	0.875851301394752	0.907349434043519
Abca7; Cnr1; Igf1; Itga8; Musk; S100b;	GO:0007613~memory	6	81	7.40740740740741	0.377311787447637	0.55372132488207
Brinp1; Npas4; Pde5a; Serpinf1;	GO:0007614~short-term memory	4	13	30.7692307692308	0.0138041968023057	0.433023699597203
Adcy8; Npas4; Slc17a7;	GO:0007616~long-term memory	3	32	9.375	0.322313021172456	0.529277043110454
Abat;	GO:0007620~copulation	1	2	50	0.161574260368055	0.458778424510885
Ppp1r1b;	GO:0007621~negative regulation of female receptivity	1	4	25	0.254521071211937	0.481796113603095
Egr2;	GO:0007622~rhythmic behavior	1	2	50	0.161574260368055	0.458778424510885
Prkg2; Prokr1; Igf1; Id1; Fas; Id3; Id4; Ntrk3;	GO:0007623~circadian rhythm	8	73	10.958904109589	0.0903467800998211	0.448909242557997
Abat; Astn1; Cdh23; Dscam; Espn; Gpr88; Npas3; Pde1b; Penk; Selenop;	GO:0007626~locomotory behavior	10	109	9.1743119266055	0.141952612983363	0.458778424510885
Cacna1a; Cacnb4; Scn1a; Uchl1;	GO:0007628~adult walking behavior	4	43	9.30232558139535	0.27953916461652	0.50721493035589
Adm2; Gpr88; Prokr1;	GO:0007631~feeding behavior	3	38	7.89473684210526	0.416937926647097	0.578145292695431
Prkce;	GO:0007635~chemosensory behavior	1	5	20	0.297058688215152	0.50721493035589
Etv1;	GO:0007638~mechanosensory behavior	1	3	33.3333333333333	0.209411394260812	0.467758407584475
F5; Prokr1;	GO:0008015~blood circulation	2	15	13.3333333333333	0.252690384596721	0.481796113603095
Dmpk; Nos1;	GO:0008016~regulation of heart contraction	2	25	8	0.4609014289673	0.606163440453313
Dus4l; Rpp40;	GO:0008033~tRNA processing	2	83	2.40963855421687	0.958571535023046	0.971628128008604
Alcam; Egr2;	GO:0008045~motor neuron axon guidance	2	32	6.25	0.585295323045058	0.685820509867158
Miga1;	GO:0008053~mitochondrial fusion	1	18	5.55555555555556	0.672580504694627	0.750050841742493
Agt; Cldn1;	GO:0008065~establishment of blood-nerve barrier	2	5	40	0.0563860487333201	0.448909242557997
Klc3;	GO:0008088~axo-dendritic transport	1	9	11.1111111111111	0.444297207275348	0.588224471603982
Ank2; Dhcr24; Grip1; Wnk4;	GO:0008104~protein localization	4	81	4.93827160493827	0.721729475199961	0.788190564848863
Wnt7a;	GO:0008105~asymmetric protein localization	1	3	33.3333333333333	0.209411394260812	0.467758407584475
1520401A03Rik; 1600027J07Rik; 1700006J14Rik; 1700086P04Rik; 2010016I18Rik; 2010300F17Rik; 2510009E07Rik; 2610203C20Rik; 2810468N07Rik; 2900052L18Rik; 4930402H24Rik; 4930511M06Rik; 4930518I15Rik; 4930597O21Rik; 4933428G20Rik; 4933433G15Rik; 6330403K07Rik; 9130024F11Rik; 9330159F19Rik; 9330160F10Rik; 9330179D12Rik; 9930111J21Rik2; A130051J06Rik; A230028O05Rik; A230065N10Rik; A330040F15Rik; A430105I…	GO:0008150~biological_process	192	6880	2.7906976744186	1	1
Acacb; Acat2; Acox2; Acsl6; Acss3; Afmid; Aldh1a1; Aldh1a7; Aldh3a1; Alpl; Amy1; Arsi; Bcat2; Cemip; Enpp1; Fasn; Fdft1; Gch1; Gsta4; Hmgcs1; Lpcat1; Lyz2; Man1a; Ndst4; Pde5a; Pygm; Slc27a1; Slc27a3; Smpdl3b; Sulf2; Ugt1a7c; Upb1;	GO:0008152~metabolic process	32	438	7.30593607305936	0.172114732629608	0.467758407584475
Gsn;	GO:0008154~actin polymerization or depolymerization	1	12	8.33333333333333	0.534120737995172	0.650955250739126
Apob; Cyp1a1; Cyp1b1; Cyp51; Dhcr24; Fdft1; Fdps; Hmgcr; Hmgcs1; Insig1; Ldlr; Msmo1; Mvd; Nsdhl; Prkaa2; Sc5d; Srd5a2; Srebf2; Tm7sf2;	GO:0008202~steroid metabolic process	19	85	22.3529411764706	5.97160751059089e-06	0.00304722600397581
Abca1; Apob; Cyp51; Dhcr24; Fdft1; Fdps; Hmgcr; Hmgcs1; Insig1; Ldlr; Mvd; Nsdhl; Prkaa2; Sqle; Srebf2; Tm7sf2;	GO:0008203~cholesterol metabolic process	16	86	18.6046511627907	0.000209235991637469	0.0573954368080222
Atp8b1;	GO:0008206~bile acid metabolic process	1	12	8.33333333333333	0.534120737995172	0.650955250739126
Adm; Srd5a2;	GO:0008209~androgen metabolic process	2	13	15.3846153846154	0.209653194440858	0.467758407584475
Cyp1b1;	GO:0008210~estrogen metabolic process	1	11	9.09090909090909	0.505919660237828	0.630766152310479
Hsd11b2;	GO:0008211~glucocorticoid metabolic process	1	6	16.6666666666667	0.33717079479546	0.529277043110454
Acta2; Agt; Aoc3; Atp1a2; Col1a2; Enpep; Gch1; Lvrn; Ramp2; Uts2b;	GO:0008217~regulation of blood pressure	10	60	16.6666666666667	0.00616394626031302	0.359029300085773
Axin2; Bnip3; Brinp1; Cacna1a; Map3k9; Sncaip; Tgfb2;	GO:0008219~cell death	7	33	21.2121212121212	0.00688831353571862	0.381545201224292
Ptx3;	GO:0008228~opsonization	1	5	20	0.297058688215152	0.50721493035589
Slc26a10; Slc26a7;	GO:0008272~sulfate transport	2	15	13.3333333333333	0.252690384596721	0.481796113603095
Arrb1; Ramp2; Rgs2;	GO:0008277~regulation of G-protein coupled receptor protein signaling pathway	3	31	9.67741935483871	0.306403358062988	0.5214258194383
Axin2; Cd74; Enpep; Hgf; Id4; Igf1; Lipg; Lrp2; Thpo; Uchl1;	GO:0008283~cell proliferation	10	212	4.71698113207547	0.819977012739418	0.862726918852784
Adm; Adora2b; Agt; Agtr2; Aldh3a1; Arnt2; Calr; Cd248; Clu; Col18a1; Crlf1; Ctgf; Cxcl10; Efnb2; Epha1; F2r; Fgf2; Fgf21; Gas1; Gper1; Grem1; Hgf; Hmgcr; Hoxa3; Id4; Igf1; Lamc2; Lef1; Lif; Mvd; Notch1; Ntrk3; Odc1; Ptger4; Ptgfr; Ptn; S100b; Sfrp1; Sfrp2; Tet1; Tgfb2; Wnt7a; Wnt7b;	GO:0008284~positive regulation of cell proliferation	43	474	9.07172995780591	0.00874214506405813	0.384277558643283
Adm; Adora2b; Agt; Axin2; Cdh13; Chd5; Clmn; Cpeb1; Cth; Cyp1b1; Dhcr24; Dpt; Esr2; F2r; Fgf2; Gpc3; Gper1; Hist1h2ag; Igf1; Igfbp3; Itga1; Lif; Nfe2; Nos1; Notch1; P3h2; Podn; Ptpru; Ptprv; Sfrp1; Sfrp2; Slit3; Tes; Tgfb2; Tlr2; Trpv2; Zbtb7c;	GO:0008285~negative regulation of cell proliferation	37	376	9.84042553191489	0.00458076269995356	0.337681911800418
Fdft1; Fdps; Hmgcr; Hmgcs1; Idi1; Mvd;	GO:0008299~isoprenoid biosynthetic process	6	15	40	0.000880421235237905	0.136733245750861
Sort1;	GO:0008333~endosome to lysosome transport	1	38	2.63157894736842	0.899016989156506	0.923049349027606
Tfcp2l1;	GO:0008340~determination of adult lifespan	1	21	4.76190476190476	0.725523677834003	0.788190564848863
Gpr39;	GO:0008343~adult feeding behavior	1	9	11.1111111111111	0.444297207275348	0.588224471603982
Atp1a2; Cdh23; Nr4a2; Otog;	GO:0008344~adult locomotory behavior	4	70	5.71428571428571	0.615550755940563	0.708131175594103
P2ry1; Tgfb2; Vcan;	GO:0008347~glial cell migration	3	12	25	0.0503852394693129	0.448909242557997
Cxadr;	GO:0008354~germ cell migration	1	9	11.1111111111111	0.444297207275348	0.588224471603982
Arap3; Arhgap18; Plxnc1; Ptn; S100b; Sema4d; Strip2;	GO:0008360~regulation of cell shape	7	133	5.26315789473684	0.692906443953839	0.763907968457751
Rbfox1; Srsf12;	GO:0008380~RNA splicing	2	243	0.823045267489712	0.9999916863127	1
Atp1a2; Hmgcr; Nts; Pde1b; Pde8b; Ppp1r1b;	GO:0008542~visual learning	6	64	9.375	0.208859946038072	0.467758407584475
Ctgf; Fat4; Fgf2; Fgf21; Flrt1;	GO:0008543~fibroblast growth factor receptor signaling pathway	5	43	11.6279069767442	0.136918062891187	0.458778424510885
Aloxe3; Notch1; Trp63;	GO:0008544~epidermis development	3	53	5.66037735849057	0.626633055461447	0.71681786324095
Musk;	GO:0008582~regulation of synaptic growth at neuromuscular junction	1	5	20	0.297058688215152	0.50721493035589
Sfrp1; Sfrp2; Sox8; Srd5a2; Tgfb2; Wnt4;	GO:0008584~male gonad development	6	80	7.5	0.36698904604532	0.550548405369782
Sfrp1; Wnt4;	GO:0008585~female gonad development	2	25	8	0.4609014289673	0.606163440453313
Gas1;	GO:0008589~regulation of smoothened signaling pathway	1	22	4.54545454545455	0.741196936438103	0.800833471553812
Notch1; Postn;	GO:0008593~regulation of Notch signaling pathway	2	11	18.1818181818182	0.167506727149731	0.464821824924014
Fa2h; Fdft1; Msmo1; Prkaa2; Sc5d;	GO:0008610~lipid biosynthetic process	5	23	21.7391304347826	0.019677477780409	0.438626898008693
Fasn;	GO:0008611~ether lipid biosynthetic process	1	5	20	0.297058688215152	0.50721493035589
Fas; Il18; Sort1;	GO:0008625~extrinsic apoptotic signaling pathway via death domain receptors	3	28	10.7142857142857	0.258980223731766	0.489200084172326
Bnip3;	GO:0008626~granzyme-mediated apoptotic signaling pathway	1	5	20	0.297058688215152	0.50721493035589
Esr2;	GO:0008628~hormone-mediated apoptotic signaling pathway	1	2	50	0.161574260368055	0.458778424510885
Cyp1b1;	GO:0008631~intrinsic apoptotic signaling pathway in response to oxidative stress	1	16	6.25	0.631730860437433	0.71681786324095
Cd24a;	GO:0008637~apoptotic mitochondrial changes	1	26	3.84615384615385	0.795442109446003	0.843622094697483
Slc37a2;	GO:0008643~carbohydrate transport	1	35	2.85714285714286	0.879522611804098	0.909306734982414
Bcat2; Cbs; Cth; Pycr1;	GO:0008652~cellular amino acid biosynthetic process	4	25	16	0.0805763308467278	0.448909242557997
Acsl6; Etnk1; Lpcat1; Mboat1; Pcyt2;	GO:0008654~phospholipid biosynthetic process	5	57	8.7719298245614	0.278746511149606	0.50721493035589
Fasn; Fdft1; Kyat3; Pcyt2;	GO:0009058~biosynthetic process	4	34	11.7647058823529	0.169337498116834	0.466363564590078
Cox6a2;	GO:0009060~aerobic respiration	1	26	3.84615384615385	0.795442109446003	0.843622094697483
Thnsl2;	GO:0009071~serine family amino acid catabolic process	1	1	100	0.110844891359505	0.448909242557997
Tph1;	GO:0009072~aromatic amino acid family metabolic process	1	10	10	0.476012846275242	0.608996377827781
Bcat2;	GO:0009081~branched-chain amino acid metabolic process	1	2	50	0.161574260368055	0.458778424510885
Bcat2;	GO:0009082~branched-chain amino acid biosynthetic process	1	2	50	0.161574260368055	0.458778424510885
Bcat2;	GO:0009083~branched-chain amino acid catabolic process	1	9	11.1111111111111	0.444297207275348	0.588224471603982
Thnsl2;	GO:0009088~threonine biosynthetic process	1	1	100	0.110844891359505	0.448909242557997
Bcat2;	GO:0009098~leucine biosynthetic process	1	2	50	0.161574260368055	0.458778424510885
Bcat2;	GO:0009099~valine biosynthetic process	1	2	50	0.161574260368055	0.458778424510885
Entpd3;	GO:0009134~nucleoside diphosphate catabolic process	1	1	100	0.110844891359505	0.448909242557997
Ak5;	GO:0009142~nucleoside triphosphate biosynthetic process	1	8	12.5	0.410663429042581	0.57077422900393
Enpp1; Entpd3;	GO:0009143~nucleoside triphosphate catabolic process	2	7	28.5714285714286	0.089652935067549	0.448909242557997
Adssl1;	GO:0009168~purine ribonucleoside monophosphate biosynthetic process	1	6	16.6666666666667	0.33717079479546	0.529277043110454
Entpd2;	GO:0009181~purine ribonucleoside diphosphate catabolic process	1	2	50	0.161574260368055	0.458778424510885
Adcy8;	GO:0009190~cyclic nucleotide biosynthetic process	1	19	5.26315789473684	0.691274539880451	0.762344135984245
Idi1;	GO:0009240~isopentenyl diphosphate biosynthetic process	1	3	33.3333333333333	0.209411394260812	0.467758407584475
Trpv2;	GO:0009266~response to temperature stimulus	1	6	16.6666666666667	0.33717079479546	0.529277043110454
Gas6; Pik3c2b; Rragd; Srebf2; Wnt4; Inhbb;	GO:0009267~cellular response to starvation	6	60	10	0.173655438366186	0.467758407584475
Hvcn1; Tg;	GO:0009268~response to pH	2	14	14.2857142857143	0.23110887494205	0.481796113603095
Aoc3; Cyp1a1;	GO:0009308~amine metabolic process	2	6	33.3333333333333	0.0723971837128539	0.448909242557997
6430550D23Rik; St6gal1; St8sia2;	GO:0009311~oligosaccharide metabolic process	3	19	15.7894736842105	0.127513613751578	0.458778424510885
B3galt2;	GO:0009312~oligosaccharide biosynthetic process	1	9	11.1111111111111	0.444297207275348	0.588224471603982
Col3a1;	GO:0009314~response to radiation	1	18	5.55555555555556	0.672580504694627	0.750050841742493
Cyp1a1; Cyp1b1;	GO:0009404~toxin metabolic process	2	9	22.2222222222222	0.127140817276416	0.458778424510885
Hspb7; Igf1; Nos1; Trpv2;	GO:0009408~response to heat	4	41	9.75609756097561	0.253908390891316	0.481796113603095
Agt; Slc27a1; Vgf;	GO:0009409~response to cold	3	29	10.3448275862069	0.274706171440154	0.50721493035589
Arnt2;	GO:0009410~response to xenobiotic stimulus	1	8	12.5	0.410663429042581	0.57077422900393
Slc1a3;	GO:0009416~response to light stimulus	1	18	5.55555555555556	0.672580504694627	0.750050841742493
Nr4a3;	GO:0009444~pyruvate oxidation	1	1	100	0.110844891359505	0.448909242557997
Odc1;	GO:0009446~putrescine biosynthetic process	1	3	33.3333333333333	0.209411394260812	0.467758407584475
Abat;	GO:0009448~gamma-aminobutyric acid metabolic process	1	3	33.3333333333333	0.209411394260812	0.467758407584475
Abat; Slc1a3;	GO:0009449~gamma-aminobutyric acid biosynthetic process	2	3	66.6666666666667	0.02897268645632	0.438626898008693
Apob; Duox2; Tex15;	GO:0009566~fertilization	3	55	5.45454545454545	0.650358642757207	0.734375529310515
Adm; F2r; Lcp1; Slc1a3; Sulf2;	GO:0009611~response to wounding	5	45	11.1111111111111	0.15489148412634	0.458778424510885
Inhbb; P2rx7; P2ry1;	GO:0009612~response to mechanical stimulus	3	23	13.0434782608696	0.182944769290654	0.467758407584475
Bst2; Ddx60; Dhx58; Duox2; Ifi27l2a; Ifih1; Irak3; Lcn2; Mst1r; Mx1; Oas1a; Oas2; Oasl2;	GO:0009615~response to virus	13	54	24.0740740740741	9.05184217678823e-05	0.0323331802554875
Adh7; P2rx7; Tlr2;	GO:0009617~response to bacterium	3	35	8.57142857142857	0.369950371747523	0.550548405369782
Lcn2;	GO:0009635~response to herbicide	1	1	100	0.110844891359505	0.448909242557997
Arnt2; Cyp1a1; Cyp1b1; Cyp2f2; Fas; Mbp; Slc7a11;	GO:0009636~response to toxic substance	7	58	12.0689655172414	0.0762692145163965	0.448909242557997
Gnat2;	GO:0009642~response to light intensity	1	2	50	0.161574260368055	0.458778424510885
Mfap4;	GO:0009650~UV protection	1	10	10	0.476012846275242	0.608996377827781
Agt;	GO:0009651~response to salt stress	1	8	12.5	0.410663429042581	0.57077422900393
Fbn1; Gfra1;	GO:0009653~anatomical structure morphogenesis	2	39	5.12820512820513	0.687145145344248	0.762344135984245
Srebf2;	GO:0009725~response to hormone	1	33	3.03030303030303	0.864479587648663	0.897390609439415
Apob;	GO:0009743~response to carbohydrate	1	4	25	0.254521071211937	0.481796113603095
Acvr1c; Mafa;	GO:0009749~response to glucose	2	47	4.25531914893617	0.777387940692324	0.830391663921346
Colec10; Foxp2; Hmgcr; Tdg; Thbd;	GO:0009790~embryo development	5	74	6.75675675675676	0.472155639695266	0.608996377827781
Apob; Chst11; Foxp2; Nr4a2; Pygo1; Selenop;	GO:0009791~post-embryonic development	6	113	5.30973451327434	0.679247548976753	0.755377411253102
Fgf2;	GO:0009792~embryo development ending in birth or egg hatching	1	8	12.5	0.410663429042581	0.57077422900393
Wnt6;	GO:0009798~axis specification	1	3	33.3333333333333	0.209411394260812	0.467758407584475
Cyp1a1;	GO:0009804~coumarin metabolic process	1	1	100	0.110844891359505	0.448909242557997
Cyp1a1;	GO:0009812~flavonoid metabolic process	1	2	50	0.161574260368055	0.458778424510885
Efnb2; Gpc3; Grem1; Hoxa3; Slit3; Trp63; Wnt5b; Wnt6; Wnt7a;	GO:0009887~animal organ morphogenesis	9	105	8.57142857142857	0.203064273559637	0.467758407584475
Dhcr24; Eda2r; Lama1; Postn;	GO:0009888~tissue development	4	17	23.5294117647059	0.0289798286478308	0.438626898008693
Notch1;	GO:0009912~auditory receptor cell fate commitment	1	4	25	0.254521071211937	0.481796113603095
Slc16a2;	GO:0009914~hormone transport	1	2	50	0.161574260368055	0.458778424510885
Gpc3; Hey1; Hey2;	GO:0009948~anterior/posterior axis specification	3	22	13.6363636363636	0.168517430928499	0.464821824924014
Sfrp1;	GO:0009950~dorsal/ventral axis specification	1	10	10	0.476012846275242	0.608996377827781
Arc; Hoxa3; Hoxd4; Sfrp1; Sfrp2;	GO:0009952~anterior/posterior pattern specification	5	112	4.46428571428571	0.804061596570167	0.852257573575263
Gas1; Wnt7a;	GO:0009953~dorsal/ventral pattern formation	2	48	4.16666666666667	0.786902357008273	0.837798873094948
Grem1; Trp63;	GO:0009954~proximal/distal pattern formation	2	26	7.69230769230769	0.479994250158378	0.611462004837991
Afap1l2;	GO:0009966~regulation of signal transduction	1	34	2.94117647058824	0.872222115392134	0.904376602664936
Sh2d1b1;	GO:0009967~positive regulation of signal transduction	1	13	7.69230769230769	0.560713297293931	0.668068011318853
Arrb1; Ddit4l; Rgs2;	GO:0009968~negative regulation of signal transduction	3	56	5.35714285714286	0.661810597207105	0.742691628408351
Slc6a12;	GO:0009992~cellular water homeostasis	1	3	33.3333333333333	0.209411394260812	0.467758407584475
Fgf2; Igf1; Klf15; Notch1;	GO:0010001~glial cell differentiation	4	21	19.047619047619	0.051224356020405	0.448909242557997
Tgfb2;	GO:0010002~cardioblast differentiation	1	2	50	0.161574260368055	0.458778424510885
Awat2;	GO:0010025~wax biosynthetic process	1	3	33.3333333333333	0.209411394260812	0.467758407584475
P2rx7; Pygm; Sqle; Srd5a2;	GO:0010033~response to organic substance	4	59	6.77966101694915	0.487386811574841	0.620436810743169
Nr4a2; Slc1a3;	GO:0010035~response to inorganic substance	2	9	22.2222222222222	0.127140817276416	0.458778424510885
Abat;	GO:0010039~response to iron ion	1	7	14.2857142857143	0.374995596378689	0.550548405369782
Hvcn1; P2rx7;	GO:0010043~response to zinc ion	2	21	9.52380952380952	0.380711988543828	0.556652977109518
Atp1a2; Kcnj4;	GO:0010107~potassium ion import	2	24	8.33333333333333	0.441403823555483	0.588224471603982
Prodh;	GO:0010133~proline catabolic process to glutamate	1	2	50	0.161574260368055	0.458778424510885
Slc36a2;	GO:0010155~regulation of proton transport	1	5	20	0.297058688215152	0.50721493035589
Hoxa3;	GO:0010159~specification of animal organ position	1	3	33.3333333333333	0.209411394260812	0.467758407584475
Lrp2; Trp63;	GO:0010165~response to X-ray	2	16	12.5	0.274313608104845	0.50721493035589
Gpc3;	GO:0010171~body morphogenesis	1	1	100	0.110844891359505	0.448909242557997
Hmgcs1;	GO:0010243~response to organonitrogen compound	1	12	8.33333333333333	0.534120737995172	0.650955250739126
Trp63;	GO:0010259~multicellular organism aging	1	14	7.14285714285714	0.585789018926288	0.685820509867158
Mt1;	GO:0010273~detoxification of copper ion	1	4	25	0.254521071211937	0.481796113603095
Slc30a3;	GO:0010312~detoxification of zinc ion	1	1	100	0.110844891359505	0.448909242557997
Apobec1; Trp63;	GO:0010332~response to gamma radiation	2	25	8	0.4609014289673	0.606163440453313
Kcnh5;	GO:0010389~regulation of G2/M transition of mitotic cell cycle	1	16	6.25	0.631730860437433	0.71681786324095
Adh7;	GO:0010430~fatty acid omega-oxidation	1	2	50	0.161574260368055	0.458778424510885
Agtr2;	GO:0010459~negative regulation of heart rate	1	8	12.5	0.410663429042581	0.57077422900393
Adm; Gch1; Hey2;	GO:0010460~positive regulation of heart rate	3	21	14.2857142857143	0.154442261939492	0.458778424510885
Cd109; Fetub; Gpc3; Itih5; Pi16; Serpina3c; Serpina3g; Serpina3n; Serpinb1a; Serpinb1b;	GO:0010466~negative regulation of peptidase activity	10	116	8.62068965517241	0.182769975636882	0.467758407584475
Fas; Nr4a2; P2rx7;	GO:0010467~gene expression	3	11	27.2727272727273	0.0420422873801752	0.448909242557997
Agt; Cavin4; Col2a1; Fas; Hey2; Igf1; Klf15; Lncenc1; Nfe2; Notch1; Nr4a2; Plagl1; Prkaa2; Scara5; Sort1;	GO:0010468~regulation of gene expression	15	319	4.70219435736677	0.862283605792595	0.896413573891487
P2ry1;	GO:0010469~regulation of receptor activity	1	10	10	0.476012846275242	0.608996377827781
Trp63;	GO:0010481~epidermal cell division	1	1	100	0.110844891359505	0.448909242557997
Trp63;	GO:0010482~regulation of epidermal cell division	1	3	33.3333333333333	0.209411394260812	0.467758407584475
Ddx4;	GO:0010501~RNA secondary structure unwinding	1	46	2.17391304347826	0.93693631991546	0.956210438496577
Iigp1; Rragd;	GO:0010506~regulation of autophagy	2	46	4.34782608695652	0.767503463230665	0.823032834181908
Dap;	GO:0010507~negative regulation of autophagy	1	30	3.33333333333333	0.83832420729893	0.87737886565244
Dcn; Irgm2; Prkaa2; Trp53inp2;	GO:0010508~positive regulation of autophagy	4	46	8.69565217391304	0.318646845316981	0.529277043110454
Arhgap6;	GO:0010518~positive regulation of phospholipase activity	1	8	12.5	0.410663429042581	0.57077422900393
Rgs2;	GO:0010519~negative regulation of phospholipase activity	1	2	50	0.161574260368055	0.458778424510885
P2rx7;	GO:0010524~positive regulation of calcium ion transport into cytosol	1	14	7.14285714285714	0.585789018926288	0.685820509867158
Piwil2;	GO:0010529~negative regulation of transposition	1	7	14.2857142857143	0.374995596378689	0.550548405369782
Agt;	GO:0010536~positive regulation of activation of Janus kinase activity	1	4	25	0.254521071211937	0.481796113603095
Tec;	GO:0010543~regulation of platelet activation	1	5	20	0.297058688215152	0.50721493035589
Igf1;	GO:0010560~positive regulation of glycoprotein biosynthetic process	1	5	20	0.297058688215152	0.50721493035589
Sfrp1;	GO:0010564~regulation of cell cycle process	1	6	16.6666666666667	0.33717079479546	0.529277043110454
Fignl2; Tex15;	GO:0010569~regulation of double-strand break repair via homologous recombination	2	15	13.3333333333333	0.252690384596721	0.481796113603095
Selp;	GO:0010572~positive regulation of platelet activation	1	5	20	0.297058688215152	0.50721493035589
Ndrg2;	GO:0010574~regulation of vascular endothelial growth factor production	1	5	20	0.297058688215152	0.50721493035589
Adora2b; C3; Cyp1b1; Sulf2;	GO:0010575~positive regulation of vascular endothelial growth factor production	4	24	16.6666666666667	0.0725921094469089	0.448909242557997
Gper1;	GO:0010579~positive regulation of adenylate cyclase activity involved in G-protein coupled receptor signaling pathway	1	9	11.1111111111111	0.444297207275348	0.588224471603982
Bmper;	GO:0010594~regulation of endothelial cell migration	1	7	14.2857142857143	0.374995596378689	0.550548405369782
Agt; Calr; Fgf2; Wnt7a;	GO:0010595~positive regulation of endothelial cell migration	4	41	9.75609756097561	0.253908390891316	0.481796113603095
Dcn; Serpinf1; Stc1;	GO:0010596~negative regulation of endothelial cell migration	3	18	16.6666666666667	0.114743469751447	0.457948239052701
Mir7-1;	GO:0010608~posttranscriptional regulation of gene expression	1	24	4.16666666666667	0.769911410398978	0.823143836559459
Agt; Igf1; Nr4a3; Pde5a;	GO:0010613~positive regulation of cardiac muscle hypertrophy	4	20	20	0.0449877948000822	0.448909242557997
Mlip; Rgs2;	GO:0010614~negative regulation of cardiac muscle hypertrophy	2	12	16.6666666666667	0.188417467111329	0.467758407584475
Adm2; Agt; Ank2; Apob; Calr; Cdh3; Cited1; Clu; Ctgf; Edar; Efnb2; Fbln1; Fgf2; Gas6; Gdf7; Gper1; Gsn; Id1; Id4; Il18; Lcn2; Ldlr; Lef1; Lif; Lrrc32; Musk; Mylk2; Myom1; Nfatc2; Ntrk3; P2rx7; Pid1; Pkp3; Ptger4; Ptgfr; Ramp2; Rnf207; Sox8; Tgfb2; Tlr2; Wnt6; Wnt7a; Wnt7b;	GO:0010628~positive regulation of gene expression	43	414	10.3864734299517	0.000923214500373137	0.137405091472202
Acacb; Ctgf; Gper1; Havcr2; Hey1; Hey2; Id1; Id3; Igf1; Ldlr; Musk; Serpinf1; Sfrp1; Sfrp2; Slit3; Stc2; Tgfb2; Wnt4;	GO:0010629~negative regulation of gene expression	18	279	6.45161290322581	0.430266030951903	0.588224471603982
Fat2;	GO:0010631~epithelial cell migration	1	6	16.6666666666667	0.33717079479546	0.529277043110454
Prkce; Tgfb2;	GO:0010634~positive regulation of epithelial cell migration	2	37	5.40540540540541	0.660335306710694	0.741735130682579
Bnip3;	GO:0010637~negative regulation of mitochondrial fusion	1	5	20	0.297058688215152	0.50721493035589
F3;	GO:0010641~positive regulation of platelet-derived growth factor receptor signaling pathway	1	2	50	0.161574260368055	0.458778424510885
Apod; Ptgir;	GO:0010642~negative regulation of platelet-derived growth factor receptor signaling pathway	2	8	25	0.107959424947799	0.448909242557997
Igf1;	GO:0010656~negative regulation of muscle cell apoptotic process	1	11	9.09090909090909	0.505919660237828	0.630766152310479
Dmpk;	GO:0010657~muscle cell apoptotic process	1	1	100	0.110844891359505	0.448909242557997
Bnip3;	GO:0010659~cardiac muscle cell apoptotic process	1	6	16.6666666666667	0.33717079479546	0.529277043110454
Hmgcr;	GO:0010664~negative regulation of striated muscle cell apoptotic process	1	4	25	0.254521071211937	0.481796113603095
Agt; Bnip3; Fndc1; Hmgcr; Igfbp3;	GO:0010666~positive regulation of cardiac muscle cell apoptotic process	5	19	26.3157894736842	0.0102691166883457	0.40678119369653
Hey2; Sfrp2;	GO:0010667~negative regulation of cardiac muscle cell apoptotic process	2	27	7.40740740740741	0.498664995587538	0.630766152310479
Cxadr;	GO:0010669~epithelial structure maintenance	1	6	16.6666666666667	0.33717079479546	0.529277043110454
Sema4d; Tgfb2;	GO:0010693~negative regulation of alkaline phosphatase activity	2	4	50	0.0418329861958835	0.448909242557997
Npnt;	GO:0010694~positive regulation of alkaline phosphatase activity	1	5	20	0.297058688215152	0.50721493035589
Agtr2; P2ry1;	GO:0010700~negative regulation of norepinephrine secretion	2	7	28.5714285714286	0.089652935067549	0.448909242557997
Adora2b;	GO:0010701~positive regulation of norepinephrine secretion	1	6	16.6666666666667	0.33717079479546	0.529277043110454
Fap;	GO:0010710~regulation of collagen catabolic process	1	2	50	0.161574260368055	0.458778424510885
Mfap4;	GO:0010712~regulation of collagen metabolic process	1	2	50	0.161574260368055	0.458778424510885
Fap;	GO:0010716~negative regulation of extracellular matrix disassembly	1	2	50	0.161574260368055	0.458778424510885
Ell3; Grem1; Smad7;	GO:0010717~regulation of epithelial to mesenchymal transition	3	13	23.0769230769231	0.0594634309325739	0.448909242557997
Axin2; Col1a1; Lef1; Notch1; Tgfb2;	GO:0010718~positive regulation of epithelial to mesenchymal transition	5	35	14.2857142857143	0.075612607034192	0.448909242557997
Sfrp1; Sfrp2;	GO:0010719~negative regulation of epithelial to mesenchymal transition	2	23	8.69565217391304	0.421522357842827	0.582242019417856
Ptger4;	GO:0010727~negative regulation of hydrogen peroxide metabolic process	1	2	50	0.161574260368055	0.458778424510885
Lcp1; Myom1;	GO:0010737~protein kinase A signaling	2	9	22.2222222222222	0.127140817276416	0.458778424510885
Akap6;	GO:0010738~regulation of protein kinase A signaling	1	15	6.66666666666667	0.609434361858574	0.701546742042806
Akap12;	GO:0010739~positive regulation of protein kinase A signaling	1	8	12.5	0.410663429042581	0.57077422900393
Apob; Il18;	GO:0010744~positive regulation of macrophage derived foam cell differentiation	2	11	18.1818181818182	0.167506727149731	0.464821824924014
Acsl6;	GO:0010747~positive regulation of plasma membrane long-chain fatty acid transport	1	2	50	0.161574260368055	0.458778424510885
Clec3b; F12; Meltf;	GO:0010756~positive regulation of plasminogen activation	3	6	50	0.0120020539714196	0.416226570736999
Rarres2;	GO:0010759~positive regulation of macrophage chemotaxis	1	19	5.26315789473684	0.691274539880451	0.762344135984245
Prkce;	GO:0010763~positive regulation of fibroblast migration	1	19	5.26315789473684	0.691274539880451	0.762344135984245
Cygb; Fgf2;	GO:0010764~negative regulation of fibroblast migration	2	8	25	0.107959424947799	0.448909242557997
Cxcl1; Scn1b;	GO:0010765~positive regulation of sodium ion transport	2	24	8.33333333333333	0.441403823555483	0.588224471603982
Wnk4;	GO:0010766~negative regulation of sodium ion transport	1	6	16.6666666666667	0.33717079479546	0.529277043110454
Cemip; Irgm2;	GO:0010800~positive regulation of peptidyl-threonine phosphorylation	2	28	7.14285714285714	0.51689966028545	0.641767669982492
Smad7;	GO:0010801~negative regulation of peptidyl-threonine phosphorylation	1	14	7.14285714285714	0.585789018926288	0.685820509867158
F2rl1; Gas6;	GO:0010804~negative regulation of tumor necrosis factor-mediated signaling pathway	2	13	15.3846153846154	0.209653194440858	0.467758407584475
Unc13a;	GO:0010807~regulation of synaptic vesicle priming	1	7	14.2857142857143	0.374995596378689	0.550548405369782
Abi3bp; Dmp1; Ecm2; L1cam; Ndnf; Npnt; Prkce; Ptn; Smoc2; Spock2;	GO:0010811~positive regulation of cell-substrate adhesion	10	43	23.2558139534884	0.00072643372907133	0.117946421829218
Angpt2; Col1a1; Notch1;	GO:0010812~negative regulation of cell-substrate adhesion	3	14	21.4285714285714	0.0692475525318956	0.448909242557997
Bcat2; Cacna1a; Sox8;	GO:0010817~regulation of hormone levels	3	4	75	0.00545032985230454	0.347653182721996
Cxcl10; Cxcl15;	GO:0010818~T cell chemotaxis	2	7	28.5714285714286	0.089652935067549	0.448909242557997
Cxcl10;	GO:0010819~regulation of T cell chemotaxis	1	2	50	0.161574260368055	0.458778424510885
Bnip3;	GO:0010821~regulation of mitochondrion organization	1	12	8.33333333333333	0.534120737995172	0.650955250739126
Aoc3; C3; Nr4a3;	GO:0010828~positive regulation of glucose transport	3	8	37.5	0.0216431594690317	0.438626898008693
Dmpk;	GO:0010830~regulation of myotube differentiation	1	6	16.6666666666667	0.33717079479546	0.529277043110454
Mamstr;	GO:0010831~positive regulation of myotube differentiation	1	11	9.09090909090909	0.505919660237828	0.630766152310479
Notch1;	GO:0010832~negative regulation of myotube differentiation	1	14	7.14285714285714	0.585789018926288	0.685820509867158
Cdh3; Trp63;	GO:0010838~positive regulation of keratinocyte proliferation	2	10	20	0.147037892686716	0.458778424510885
Cd109; Efnb2;	GO:0010839~negative regulation of keratinocyte proliferation	2	14	14.2857142857143	0.23110887494205	0.481796113603095
Ptger4;	GO:0010840~regulation of circadian sleep/wake cycle, wakefulness	1	2	50	0.161574260368055	0.458778424510885
Fjx1;	GO:0010842~retina layer formation	1	19	5.26315789473684	0.691274539880451	0.762344135984245
Gdf7; Inhbb; Rbpms; Tgfb2;	GO:0010862~positive regulation of pathway-restricted SMAD protein phosphorylation	4	48	8.33333333333333	0.344956782334484	0.538778148884467
Fgf2; Flt1;	GO:0010863~positive regulation of phospholipase C activity	2	8	25	0.107959424947799	0.448909242557997
C3;	GO:0010866~regulation of triglyceride biosynthetic process	1	3	33.3333333333333	0.209411394260812	0.467758407584475
Acsl6; Dgat2; Ldlr;	GO:0010867~positive regulation of triglyceride biosynthetic process	3	17	17.6470588235294	0.102491521022368	0.448909242557997
Agt; Stard4;	GO:0010873~positive regulation of cholesterol esterification	2	9	22.2222222222222	0.127140817276416	0.458778424510885
Abca1; Abca7;	GO:0010875~positive regulation of cholesterol efflux	2	14	14.2857142857143	0.23110887494205	0.481796113603095
Stard4;	GO:0010879~cholesterol transport involved in cholesterol storage	1	1	100	0.110844891359505	0.448909242557997
Ank2;	GO:0010881~regulation of cardiac muscle contraction by regulation of the release of sequestered calcium ion	1	8	12.5	0.410663429042581	0.57077422900393
Ank2;	GO:0010882~regulation of cardiac muscle contraction by calcium ion signaling	1	7	14.2857142857143	0.374995596378689	0.550548405369782
Mest;	GO:0010883~regulation of lipid storage	1	4	25	0.254521071211937	0.481796113603095
Acacb; Apob; C3;	GO:0010884~positive regulation of lipid storage	3	11	27.2727272727273	0.0420422873801752	0.448909242557997
Apob; Srebf2;	GO:0010886~positive regulation of cholesterol storage	2	7	28.5714285714286	0.089652935067549	0.448909242557997
Adora2b;	GO:0010893~positive regulation of steroid biosynthetic process	1	3	33.3333333333333	0.209411394260812	0.467758407584475
Insig1; Wnt4;	GO:0010894~negative regulation of steroid biosynthetic process	2	6	33.3333333333333	0.0723971837128539	0.448909242557997
Fgf21;	GO:0010898~positive regulation of triglyceride catabolic process	1	9	11.1111111111111	0.444297207275348	0.588224471603982
Ldlr;	GO:0010899~regulation of phosphatidylcholine catabolic process	1	2	50	0.161574260368055	0.458778424510885
Acacb; Igfbp3; Igfbp4;	GO:0010906~regulation of glucose metabolic process	3	23	13.0434782608696	0.182944769290654	0.467758407584475
Slc45a3;	GO:0010907~positive regulation of glucose metabolic process	1	9	11.1111111111111	0.444297207275348	0.588224471603982
Pxylp1;	GO:0010909~positive regulation of heparan sulfate proteoglycan biosynthetic process	1	3	33.3333333333333	0.209411394260812	0.467758407584475
Bnip3; Prkce;	GO:0010917~negative regulation of mitochondrial membrane potential	2	10	20	0.147037892686716	0.458778424510885
Camsap3; Ccdc8; Dlg2; Myo1d; Sh2d4a;	GO:0010923~negative regulation of phosphatase activity	5	52	9.61538461538462	0.224404847618364	0.481796113603095
Irak3;	GO:0010933~positive regulation of macrophage tolerance induction	1	1	100	0.110844891359505	0.448909242557997
Gas6;	GO:0010934~macrophage cytokine production	1	2	50	0.161574260368055	0.458778424510885
Irak3; Tgfb2;	GO:0010936~negative regulation of macrophage cytokine production	2	5	40	0.0563860487333201	0.448909242557997
Bnip3;	GO:0010940~positive regulation of necrotic cell death	1	6	16.6666666666667	0.33717079479546	0.529277043110454
Acox2; Axin2; Ctgf; Fas; Hp;	GO:0010942~positive regulation of cell death	5	52	9.61538461538462	0.224404847618364	0.481796113603095
Smad7;	GO:0010944~negative regulation of transcription by competitive promoter binding	1	8	12.5	0.410663429042581	0.57077422900393
Gper1;	GO:0010948~negative regulation of cell cycle process	1	1	100	0.110844891359505	0.448909242557997
Sfrp2;	GO:0010950~positive regulation of endopeptidase activity	1	5	20	0.297058688215152	0.50721493035589
Fetub;	GO:0010951~negative regulation of endopeptidase activity	1	21	4.76190476190476	0.725523677834003	0.788190564848863
Gas1;	GO:0010955~negative regulation of protein processing	1	12	8.33333333333333	0.534120737995172	0.650955250739126
Mtss1;	GO:0010960~magnesium ion homeostasis	1	10	10	0.476012846275242	0.608996377827781
Avil; Chodl; Sfrp1; Sfrp2;	GO:0010975~regulation of neuron projection development	4	30	13.3333333333333	0.126441935349809	0.458778424510885
Acsl6; Alkal1; Avil; Cd24a; Cnr1; Cpeb1; Hspa5; Lif; Ndnf; P2ry2; Ppp1r9a; Ptn; Scn1b; Serpinf1; Stmn2;	GO:0010976~positive regulation of neuron projection development	15	145	10.3448275862069	0.040327157109323	0.448909242557997
Rtn4r; Stmn2;	GO:0010977~negative regulation of neuron projection development	2	73	2.73972602739726	0.932689835266634	0.953125404505088
Lipg;	GO:0010983~positive regulation of high-density lipoprotein particle clearance	1	2	50	0.161574260368055	0.458778424510885
Eda2r; Gas1; P2rx7;	GO:0012501~programmed cell death	3	31	9.67741935483871	0.306403358062988	0.5214258194383
Ror1;	GO:0014002~astrocyte development	1	17	5.88235294117647	0.652755404692297	0.734375529310515
Sox8;	GO:0014015~positive regulation of gliogenesis	1	3	33.3333333333333	0.209411394260812	0.467758407584475
Hey1; Hey2; Notch1;	GO:0014031~mesenchymal cell development	3	7	42.8571428571429	0.0164269755466361	0.433023699597203
Sfrp1;	GO:0014034~neural crest cell fate commitment	1	1	100	0.110844891359505	0.448909242557997
Egr2;	GO:0014037~Schwann cell differentiation	1	7	14.2857142857143	0.374995596378689	0.550548405369782
P2rx7;	GO:0014049~positive regulation of glutamate secretion	1	11	9.09090909090909	0.505919660237828	0.630766152310479
Cacna1a; Cacnb4;	GO:0014051~gamma-aminobutyric acid secretion	2	4	50	0.0418329861958835	0.448909242557997
Abat;	GO:0014053~negative regulation of gamma-aminobutyric acid secretion	1	4	25	0.254521071211937	0.481796113603095
P2rx7;	GO:0014054~positive regulation of gamma-aminobutyric acid secretion	1	7	14.2857142857143	0.374995596378689	0.550548405369782
Cacna1a;	GO:0014056~regulation of acetylcholine secretion, neurotransmission	1	2	50	0.161574260368055	0.458778424510885
Agt;	GO:0014061~regulation of norepinephrine secretion	1	5	20	0.297058688215152	0.50721493035589
Igf1; Pik3c2b; Pik3r5;	GO:0014065~phosphatidylinositol 3-kinase signaling	3	32	9.375	0.322313021172456	0.529277043110454
Lime1;	GO:0014066~regulation of phosphatidylinositol 3-kinase signaling	1	8	12.5	0.410663429042581	0.57077422900393
Agt; Dcn; F2r; F2rl1; Flt1; Gper1; Hgf; Igf1; Il18; Prr5; Selp; Sema4d; Tgfb2;	GO:0014068~positive regulation of phosphatidylinositol 3-kinase signaling	13	64	20.3125	0.000386180251194412	0.068971792863322
Acacb; Aldh3a1; P2rx7; Sfrp1;	GO:0014070~response to organic cyclic compound	4	36	11.1111111111111	0.192459718191542	0.467758407584475
Wnt7a;	GO:0014719~skeletal muscle satellite cell activation	1	3	33.3333333333333	0.209411394260812	0.467758407584475
Dmpk;	GO:0014722~regulation of skeletal muscle contraction by calcium ion signaling	1	1	100	0.110844891359505	0.448909242557997
Actn3;	GO:0014728~regulation of the force of skeletal muscle contraction	1	2	50	0.161574260368055	0.458778424510885
Actn3;	GO:0014732~skeletal muscle atrophy	1	3	33.3333333333333	0.209411394260812	0.467758407584475
Cmya5;	GO:0014733~regulation of skeletal muscle adaptation	1	1	100	0.110844891359505	0.448909242557997
Notch1;	GO:0014807~regulation of somitogenesis	1	8	12.5	0.410663429042581	0.57077422900393
Mylk2;	GO:0014816~skeletal muscle satellite cell differentiation	1	4	25	0.254521071211937	0.481796113603095
Prkaa2;	GO:0014823~response to activity	1	13	7.69230769230769	0.560713297293931	0.668068011318853
Agt; Smpd3;	GO:0014824~artery smooth muscle contraction	2	10	20	0.147037892686716	0.458778424510885
Acta2;	GO:0014829~vascular smooth muscle contraction	1	3	33.3333333333333	0.209411394260812	0.467758407584475
Igf1; Wnt7a;	GO:0014834~skeletal muscle satellite cell maintenance involved in skeletal muscle regeneration	2	5	40	0.0563860487333201	0.448909242557997
Fgf2;	GO:0014843~growth factor dependent regulation of skeletal muscle satellite cell proliferation	1	1	100	0.110844891359505	0.448909242557997
Sulf2;	GO:0014846~esophagus smooth muscle contraction	1	2	50	0.161574260368055	0.458778424510885
Perm1; Prkaa2;	GO:0014850~response to muscle activity	2	17	11.7647058823529	0.295903604650155	0.50721493035589
Dmpk;	GO:0014853~regulation of excitatory postsynaptic membrane potential involved in skeletal muscle contraction	1	1	100	0.110844891359505	0.448909242557997
Agt;	GO:0014873~response to muscle activity involved in regulation of muscle adaptation	1	4	25	0.254521071211937	0.481796113603095
Actn3; Tnni1;	GO:0014883~transition between fast and slow fiber	2	10	20	0.147037892686716	0.458778424510885
Gsn;	GO:0014891~striated muscle atrophy	1	2	50	0.161574260368055	0.458778424510885
Actn3;	GO:0014894~response to denervation involved in regulation of muscle adaptation	1	6	16.6666666666667	0.33717079479546	0.529277043110454
Igf1;	GO:0014896~muscle hypertrophy	1	1	100	0.110844891359505	0.448909242557997
Hey2; Klf15;	GO:0014898~cardiac muscle hypertrophy in response to stress	2	18	11.1111111111111	0.317393836164404	0.529277043110454
Sort1;	GO:0014902~myotube differentiation	1	15	6.66666666666667	0.609434361858574	0.701546742042806
Igf1; Nfatc2;	GO:0014904~myotube cell development	2	6	33.3333333333333	0.0723971837128539	0.448909242557997
Cyp1b1; F3; Igf1; Il18; P2ry2; Postn; Ptger4; Sema6d;	GO:0014911~positive regulation of smooth muscle cell migration	8	40	20	0.00539447872034893	0.347653182721996
Igfbp3; Sema6d;	GO:0014912~negative regulation of smooth muscle cell migration	2	16	12.5	0.274313608104845	0.50721493035589
Gch1;	GO:0014916~regulation of lung blood pressure	1	2	50	0.161574260368055	0.458778424510885
Arrb1; Col1a1; Fras1; Gpm6b; Grip1; Lin7a; Rab3b; Rab3il1; Ramp2; Scamp5; Selenbp1; Tap1; Tap2;	GO:0015031~protein transport	13	581	2.23752151462995	0.999992585438519	1
Cygb;	GO:0015671~oxygen transport	1	8	12.5	0.410663429042581	0.57077422900393
Steap4;	GO:0015677~copper ion import	1	7	14.2857142857143	0.374995596378689	0.550548405369782
Nipal1;	GO:0015693~magnesium ion transport	1	14	7.14285714285714	0.585789018926288	0.685820509867158
Cftr; Slc26a10; Slc26a7;	GO:0015701~bicarbonate transport	3	17	17.6470588235294	0.102491521022368	0.448909242557997
Cftr; Tg;	GO:0015705~iodide transport	2	4	50	0.0418329861958835	0.448909242557997
Slco4a1;	GO:0015711~organic anion transport	1	14	7.14285714285714	0.585789018926288	0.685820509867158
Slc16a11; Slc16a14; Slc16a9;	GO:0015718~monocarboxylic acid transport	3	12	25	0.0503852394693129	0.448909242557997
Abcb11;	GO:0015721~bile acid and bile salt transport	1	12	8.33333333333333	0.534120737995172	0.650955250739126
Abcb11;	GO:0015722~canalicular bile acid transport	1	6	16.6666666666667	0.33717079479546	0.529277043110454
Slc6a6;	GO:0015734~taurine transport	1	1	100	0.110844891359505	0.448909242557997
Fabp5; Klf15;	GO:0015758~glucose transport	2	27	7.40740740740741	0.498664995587538	0.630766152310479
Slc37a2;	GO:0015760~glucose-6-phosphate transport	1	5	20	0.297058688215152	0.50721493035589
Slc45a3;	GO:0015770~sucrose transport	1	3	33.3333333333333	0.209411394260812	0.467758407584475
Slc37a2;	GO:0015794~glycerol-3-phosphate transport	1	1	100	0.110844891359505	0.448909242557997
Slc6a17; Slc7a5; Slc7a8;	GO:0015804~neutral amino acid transport	3	11	27.2727272727273	0.0420422873801752	0.448909242557997
Slc43a2; Slc7a5; Slc7a8;	GO:0015807~L-amino acid transport	3	5	60	0.00835264379471878	0.384277558643283
Slc36a2;	GO:0015808~L-alanine transport	1	5	20	0.297058688215152	0.50721493035589
Slc7a3;	GO:0015809~arginine transport	1	5	20	0.297058688215152	0.50721493035589
Slc17a8; Slc1a3; Slc1a6;	GO:0015813~L-glutamate transport	3	10	30	0.0344593031401533	0.448909242557997
Slc36a2; Slc6a17; Slc6a9;	GO:0015816~glycine transport	3	9	33.3333333333333	0.0276554402248523	0.438626898008693
Slc7a3;	GO:0015819~lysine transport	1	2	50	0.161574260368055	0.458778424510885
Slc6a17;	GO:0015820~leucine transport	1	2	50	0.161574260368055	0.458778424510885
Slc7a3;	GO:0015822~ornithine transport	1	1	100	0.110844891359505	0.448909242557997
Slc36a2; Slc6a17;	GO:0015824~proline transport	2	7	28.5714285714286	0.089652935067549	0.448909242557997
Serinc2;	GO:0015825~L-serine transport	1	7	14.2857142857143	0.374995596378689	0.550548405369782
Tap1; Tap2;	GO:0015833~peptide transport	2	8	25	0.107959424947799	0.448909242557997
Slc14a2;	GO:0015840~urea transport	1	5	20	0.297058688215152	0.50721493035589
Slc6a2;	GO:0015844~monoamine transport	1	8	12.5	0.410663429042581	0.57077422900393
Slc6a2;	GO:0015874~norepinephrine transport	1	3	33.3333333333333	0.209411394260812	0.467758407584475
Lcn2;	GO:0015891~siderophore transport	1	2	50	0.161574260368055	0.458778424510885
Acsl6; Slc27a1; Slc27a3;	GO:0015908~fatty acid transport	3	16	18.75	0.0907986374695002	0.448909242557997
Slc27a1;	GO:0015909~long-chain fatty acid transport	1	10	10	0.476012846275242	0.608996377827781
1700057G04Rik; Abca1; Atp8b1; Ldlr;	GO:0015914~phospholipid transport	4	32	12.5	0.147281230713388	0.458778424510885
Abca1;	GO:0015917~aminophospholipid transport	1	1	100	0.110844891359505	0.448909242557997
Lbp;	GO:0015920~lipopolysaccharide transport	1	2	50	0.161574260368055	0.458778424510885
Hmgcr;	GO:0015936~coenzyme A metabolic process	1	4	25	0.254521071211937	0.481796113603095
Pank1;	GO:0015937~coenzyme A biosynthetic process	1	10	10	0.476012846275242	0.608996377827781
Vnn1;	GO:0015939~pantothenate metabolic process	1	2	50	0.161574260368055	0.458778424510885
Atp6v0a4;	GO:0015986~ATP synthesis coupled proton transport	1	20	5	0.708901994190392	0.776509636077302
Atp1a2; Atp6v0a4;	GO:0015991~ATP hydrolysis coupled proton transport	2	24	8.33333333333333	0.441403823555483	0.588224471603982
Atp6v0a4; Hvcn1; Slc36a2; Slc9a5;	GO:0015992~proton transport	4	58	6.89655172413793	0.474849872681821	0.608996377827781
Mst1r;	GO:0016032~viral process	1	26	3.84615384615385	0.795442109446003	0.843622094697483
Apob; Lipg; Plb1; Plch1; Plch2; Smpdl3b;	GO:0016042~lipid catabolic process	6	103	5.8252427184466	0.594693272364314	0.69533367230289
Cacna1a; Ndnf; Tgfb2; Tnn;	GO:0016049~cell growth	4	47	8.51063829787234	0.33178909426833	0.529277043110454
Sort1;	GO:0016050~vesicle organization	1	21	4.76190476190476	0.725523677834003	0.788190564848863
Chst11;	GO:0016051~carbohydrate biosynthetic process	1	9	11.1111111111111	0.444297207275348	0.588224471603982
Amy1;	GO:0016052~carbohydrate catabolic process	1	3	33.3333333333333	0.209411394260812	0.467758407584475
Axin2; Cxxc4; Dact1; Dkk2; Draxin; Fzd9; Lef1; Lgr6; Ndrg2; Nkd1; Notum; Prkaa2; Pygo1; Rnf43; Ror1; Rspo2; Rspo3; Sfrp1; Sfrp2; Tnik; Wnt4; Wnt5b; Wnt6; Wnt7a; Wnt7b;	GO:0016055~Wnt signaling pathway	25	211	11.8483412322275	0.0021861813242835	0.244032490323146
C4b; Cd74;	GO:0016064~immunoglobulin mediated immune response	2	22	9.09090909090909	0.401281963689655	0.57077422900393
P2rx7;	GO:0016079~synaptic vesicle exocytosis	1	16	6.25	0.631730860437433	0.71681786324095
Unc13a;	GO:0016081~synaptic vesicle docking	1	6	16.6666666666667	0.33717079479546	0.529277043110454
Unc13a;	GO:0016082~synaptic vesicle priming	1	11	9.09090909090909	0.505919660237828	0.630766152310479
Dhcr24; Lss;	GO:0016125~sterol metabolic process	2	8	25	0.107959424947799	0.448909242557997
Cyp51; Dhcr24; Fdft1; Fdps; Hmgcr; Hmgcs1; Insig1; Msmo1; Mvd; Nsdhl; Prkaa2; Sc5d; Sqle; Tm7sf2;	GO:0016126~sterol biosynthetic process	14	27	51.8518518518518	2.97304996177417e-08	3.53991148781911e-05
Unc13a;	GO:0016188~synaptic vesicle maturation	1	7	14.2857142857143	0.374995596378689	0.550548405369782
Gsn; Syt13;	GO:0016192~vesicle-mediated transport	2	207	0.966183574879227	0.999939407106021	1
Abca1; Lrp2; Nsg1; Rassf9;	GO:0016197~endosomal transport	4	41	9.75609756097561	0.253908390891316	0.481796113603095
Boc;	GO:0016202~regulation of striated muscle tissue development	1	5	20	0.297058688215152	0.50721493035589
Pik3c2b; Trp53inp2;	GO:0016236~macroautophagy	2	21	9.52380952380952	0.380711988543828	0.556652977109518
Bnip3; Dcn;	GO:0016239~positive regulation of macroautophagy	2	24	8.33333333333333	0.441403823555483	0.588224471603982
Prkaa2;	GO:0016241~regulation of macroautophagy	1	5	20	0.297058688215152	0.50721493035589
Gjb2;	GO:0016264~gap junction assembly	1	6	16.6666666666667	0.33717079479546	0.529277043110454
Acvr1c; Ak5; Cdkl3; Coq8a; Dmpk; Dyrk4; Epha1; Epha7; Etnk1; Flt1; Hkdc1; Irak3; Itk; Jak3; Map3k8; Map3k9; Mst1r; Musk; Mylk2; Mylk3; Ntrk3; Pank1; Prkaa2; Prkce; Prkg2; Tec; Tnik; Wnk4;	GO:0016310~phosphorylation	28	611	4.58265139116203	0.943848075101775	0.960887648643396
Alpl; Dusp23; Ptpre; Ptprn; Ptprq; Ptpru; Ptprv; Thnsl2;	GO:0016311~dephosphorylation	8	107	7.47663551401869	0.333967525386326	0.529277043110454
Ntn4;	GO:0016322~neuron remodeling	1	13	7.69230769230769	0.560713297293931	0.668068011318853
Wnt7b;	GO:0016332~establishment or maintenance of polarity of embryonic epithelium	1	2	50	0.161574260368055	0.458778424510885
Adam8; Astn1; Boc; Cd93; Cdh3; Cdsn; Cxadr; Icam5; Itgb2; Pkp3; Ptpru; Selp; Srpx2; Tcam1; Tnxb; Ttyh1; Vnn1;	GO:0016337~single organismal cell-cell adhesion	17	98	17.3469387755102	0.000279610782574324	0.0587511597267933
Cldn1;	GO:0016338~calcium-independent cell-cell adhesion via plasma membrane cell-adhesion molecules	1	7	14.2857142857143	0.374995596378689	0.550548405369782
Cdh13; Cdh23;	GO:0016339~calcium-dependent cell-cell adhesion via plasma membrane cell adhesion molecules	2	19	10.5263157894737	0.33872545368155	0.529277043110454
Flrt1; Grip1; Igsf9;	GO:0016358~dendrite development	3	36	8.33333333333333	0.385714985470169	0.562127265646448
Adamts12; Arc; Astn1; Cd248; Cd24a; Col5a1; Ctgf; Dchs1; Efnb2; Elmo3; Enpep; Flt1; Gfra1; Jak3; L1cam; Lcp1; Nfatc2; Pik3c2b; Rasgef1a; Sorbs2; Srgap1; Strip2; Tgfb2; Tnn; Trem3; Wwc1;	GO:0016477~cell migration	26	211	12.3222748815166	0.00109302084935137	0.156170818955323
Adamts2; Cpm; F12; F3; P2rx7; Rhbdl1; Rhbdl3;	GO:0016485~protein processing	7	57	12.280701754386	0.0713912631326498	0.448909242557997
Adgrb2; Agt; Angpt2; Cxcl10; Dcn; Ecscr; Ism1; Lif; Optc; Pgk1; Ptn; Serpinf1;	GO:0016525~negative regulation of angiogenesis	12	73	16.4383561643836	0.00313097199509926	0.286764922217809
F12;	GO:0016540~protein autoprocessing	1	12	8.33333333333333	0.534120737995172	0.650955250739126
Apobec1; Rbm47;	GO:0016554~cytidine to uridine editing	2	4	50	0.0418329861958835	0.448909242557997
Apobec1;	GO:0016556~mRNA modification	1	6	16.6666666666667	0.33717079479546	0.529277043110454
Arrb1; Hecw1; Herc3; Klhl13; Neurl3; Rnf144a; Rnf145; Rnf182; Rnf213; Rnf43;	GO:0016567~protein ubiquitination	10	250	4	0.931424356944548	0.952217459360597
Chd5; Loxl2; Prkaa2; Tdg; Tet1;	GO:0016569~covalent chromatin modification	5	266	1.8796992481203	0.999557833311267	1
Loxl2;	GO:0016570~histone modification	1	7	14.2857142857143	0.374995596378689	0.550548405369782
Nat8f3;	GO:0016573~histone acetylation	1	28	3.57142857142857	0.818141805204626	0.861049654740991
Uchl1; Usp18; Usp26;	GO:0016579~protein deubiquitination	3	75	4	0.829399851147448	0.870333803848027
Hist1h1d;	GO:0016584~nucleosome positioning	1	8	12.5	0.410663429042581	0.57077422900393
Cdh13;	GO:0016601~Rac protein signal transduction	1	20	5	0.708901994190392	0.776509636077302
Ifih1;	GO:0016925~protein sumoylation	1	21	4.76190476190476	0.725523677834003	0.788190564848863
Lyz2;	GO:0016998~cell wall macromolecule catabolic process	1	16	6.25	0.631730860437433	0.71681786324095
Smad7;	GO:0017015~regulation of transforming growth factor beta receptor signaling pathway	1	18	5.55555555555556	0.672580504694627	0.750050841742493
Clu;	GO:0017038~protein import	1	4	25	0.254521071211937	0.481796113603095
Nr4a2;	GO:0017085~response to insecticide	1	1	100	0.110844891359505	0.448909242557997
1700057G04Rik; P2rx7;	GO:0017121~phospholipid scrambling	2	5	40	0.0563860487333201	0.448909242557997
Cyp1a1;	GO:0017143~insecticide metabolic process	1	1	100	0.110844891359505	0.448909242557997
Cyp1a1;	GO:0017144~drug metabolic process	1	14	7.14285714285714	0.585789018926288	0.685820509867158
Calr; Cpeb1;	GO:0017148~negative regulation of translation	2	77	2.5974025974026	0.944493309898224	0.961176667508962
Cacna1a;	GO:0017156~calcium ion regulated exocytosis	1	15	6.66666666666667	0.609434361858574	0.701546742042806
Rab3b;	GO:0017157~regulation of exocytosis	1	31	3.2258064516129	0.847559850221033	0.883238548417049
Cacna1a; Syt13;	GO:0017158~regulation of calcium ion-dependent exocytosis	2	25	8	0.4609014289673	0.606163440453313
Dmpk; Gas6; Mylk2; Mylk3; Prkce;	GO:0018105~peptidyl-serine phosphorylation	5	155	3.2258064516129	0.954305344687454	0.968128000915531
Mylk2; Mylk3;	GO:0018107~peptidyl-threonine phosphorylation	2	71	2.8169014084507	0.925931273375014	0.947958299941402
Efnb2; Epha1; Flt1; Jak3; Sh2d1b1; Sh2d1b2; Tec;	GO:0018108~peptidyl-tyrosine phosphorylation	7	67	10.4477611940298	0.128574961646142	0.458778424510885
Nos1;	GO:0018119~peptidyl-cysteine S-nitrosylation	1	5	20	0.297058688215152	0.50721493035589
Rab3b;	GO:0018125~peptidyl-cysteine methylation	1	3	33.3333333333333	0.209411394260812	0.467758407584475
Abca7; Col3a1; F13a1;	GO:0018149~peptide cross-linking	3	51	5.88235294117647	0.601821783036153	0.701546742042806
Asphd2;	GO:0018193~peptidyl-amino acid modification	1	3	33.3333333333333	0.209411394260812	0.467758407584475
Ptprv;	GO:0018214~protein carboxylation	1	1	100	0.110844891359505	0.448909242557997
Galnt3;	GO:0018242~protein O-linked glycosylation via serine	1	4	25	0.254521071211937	0.481796113603095
Galnt3;	GO:0018243~protein O-linked glycosylation via threonine	1	4	25	0.254521071211937	0.481796113603095
Cth;	GO:0018272~protein-pyridoxal-5-phosphate linkage via peptidyl-N6-pyridoxal phosphate-L-lysine	1	1	100	0.110844891359505	0.448909242557997
Loxl2;	GO:0018277~protein deamination	1	1	100	0.110844891359505	0.448909242557997
6430550D23Rik; St6gal1;	GO:0018279~protein N-linked glycosylation via asparagine	2	31	6.45161290322581	0.568889913340234	0.676006244328449
Oas2;	GO:0018377~protein myristoylation	1	1	100	0.110844891359505	0.448909242557997
Cyp1a1; Cyp1b1;	GO:0018894~dibenzo-p-dioxin metabolic process	2	3	66.6666666666667	0.02897268645632	0.438626898008693
Gstt1;	GO:0018900~dichloromethane metabolic process	1	1	100	0.110844891359505	0.448909242557997
Cyp2f2;	GO:0018931~naphthalene metabolic process	1	2	50	0.161574260368055	0.458778424510885
Cyp2f2;	GO:0018979~trichloroethylene metabolic process	1	1	100	0.110844891359505	0.448909242557997
Tap1; Tap2;	GO:0019060~intracellular transport of viral protein in host cell	2	2	100	0.018062858689805	0.433023699597203
Gas6;	GO:0019064~fusion of virus membrane with host plasma membrane	1	3	33.3333333333333	0.209411394260812	0.467758407584475
Gas6;	GO:0019079~viral genome replication	1	4	25	0.254521071211937	0.481796113603095
Mmp9;	GO:0019087~transformation of host cell by virus	1	4	25	0.254521071211937	0.481796113603095
Cnr1; Gpr39; Prkaa2; Prkce; Tm6sf2;	GO:0019216~regulation of lipid metabolic process	5	34	14.7058823529412	0.0692592947257532	0.448909242557997
Aspn; Csf2rb; Dcn; Duox1; Duox2; F3; Flrt1; Iigp1; Il17re; Irak3; Jak3; Lrrc15; Lrrtm3; Nyx; Podn; Ptprn; Rtn4r;	GO:0019221~cytokine-mediated signaling pathway	17	143	11.8881118881119	0.010030115975367	0.40678119369653
Cacna1a;	GO:0019226~transmission of nerve impulse	1	21	4.76190476190476	0.725523677834003	0.788190564848863
Cacnb4; Cldn19; Scn1a; Scn1b;	GO:0019227~neuronal action potential propagation	4	8	50	0.00360631720152194	0.299575931252008
Cacna1h; Gpr88; Scn1a;	GO:0019228~neuronal action potential	3	35	8.57142857142857	0.369950371747523	0.550548405369782
Atp1a2; Tbxa2r;	GO:0019229~regulation of vasoconstriction	2	18	11.1111111111111	0.317393836164404	0.529277043110454
Aloxe3; Cacna1a; Cacna1h; Cnr1; Dlg2; Mme; P2rx7; P2ry1; P2ry2; Penk; Uchl1;	GO:0019233~sensory perception of pain	11	77	14.2857142857143	0.0113445002926655	0.413495459646952
Vmn2r26;	GO:0019236~response to pheromone	1	104	0.961538461538462	0.997933614019384	1
B4galnt2;	GO:0019276~UDP-N-acetylgalactosamine metabolic process	1	4	25	0.254521071211937	0.481796113603095
Mvd;	GO:0019287~isopentenyl diphosphate biosynthetic process, mevalonate pathway	1	3	33.3333333333333	0.209411394260812	0.467758407584475
Bdh2;	GO:0019290~siderophore biosynthetic process	1	1	100	0.110844891359505	0.448909242557997
Cyp1a1;	GO:0019341~dibenzo-p-dioxin catabolic process	1	1	100	0.110844891359505	0.448909242557997
Cbs; Cth;	GO:0019343~cysteine biosynthetic process via cystathionine	2	2	100	0.018062858689805	0.433023699597203
Cbs; Cth;	GO:0019344~cysteine biosynthetic process	2	3	66.6666666666667	0.02897268645632	0.438626898008693
Cbs; Cth;	GO:0019346~transsulfuration	2	4	50	0.0418329861958835	0.448909242557997
Aloxe3; Cyp1b1; Cyp4f14;	GO:0019369~arachidonic acid metabolic process	3	29	10.3448275862069	0.274706171440154	0.50721493035589
Ggt5;	GO:0019370~leukotriene biosynthetic process	1	12	8.33333333333333	0.534120737995172	0.650955250739126
Aloxe3;	GO:0019372~lipoxygenase pathway	1	9	11.1111111111111	0.444297207275348	0.588224471603982
Cyp2f2;	GO:0019373~epoxygenase P450 pathway	1	32	3.125	0.856268285748559	0.890419306169971
Cygb;	GO:0019395~fatty acid oxidation	1	16	6.25	0.631730860437433	0.71681786324095
Dgat2; Mogat2;	GO:0019432~triglyceride biosynthetic process	2	12	16.6666666666667	0.188417467111329	0.467758407584475
Apob;	GO:0019433~triglyceride catabolic process	1	15	6.66666666666667	0.609434361858574	0.701546742042806
Ugt1a7c;	GO:0019439~aromatic compound catabolic process	1	6	16.6666666666667	0.33717079479546	0.529277043110454
Afmid;	GO:0019441~tryptophan catabolic process to kynurenine	1	7	14.2857142857143	0.374995596378689	0.550548405369782
Upb1;	GO:0019482~beta-alanine metabolic process	1	3	33.3333333333333	0.209411394260812	0.467758407584475
P3h2;	GO:0019511~peptidyl-proline hydroxylation	1	2	50	0.161574260368055	0.458778424510885
Slc26a7;	GO:0019532~oxalate transport	1	4	25	0.254521071211937	0.481796113603095
Amdhd1;	GO:0019556~histidine catabolic process to glutamate and formamide	1	1	100	0.110844891359505	0.448909242557997
Ncald; Ppp1r9a;	GO:0019722~calcium-mediated signaling	2	44	4.54545454545455	0.746584842043873	0.804950514874952
Fas;	GO:0019724~B cell mediated immunity	1	3	33.3333333333333	0.209411394260812	0.467758407584475
Hist1h2be;	GO:0019731~antibacterial humoral response	1	24	4.16666666666667	0.769911410398978	0.823143836559459
Dcn; Mamdc2; Ndnf; Spock2;	GO:0019800~peptide cross-linking via chondroitin 4-sulfate glycosaminoglycan	4	8	50	0.00360631720152194	0.299575931252008
Lif; Prdm16; Tet1;	GO:0019827~stem cell population maintenance	3	70	4.28571428571429	0.793986507706475	0.843622094697483
Lyz2; P2rx7; Serpinb9b;	GO:0019835~cytolysis	3	26	11.5384615384615	0.227939186864551	0.481796113603095
Cd74; Psmb8; Psmb9; Rab3b;	GO:0019882~antigen processing and presentation	4	36	11.1111111111111	0.192459718191542	0.467758407584475
Tap1; Tap2;	GO:0019885~antigen processing and presentation of endogenous peptide antigen via MHC class I	2	5	40	0.0563860487333201	0.448909242557997
Cd74;	GO:0019886~antigen processing and presentation of exogenous peptide antigen via MHC class II	1	14	7.14285714285714	0.585789018926288	0.685820509867158
Uchl1;	GO:0019896~axonal transport of mitochondrion	1	5	20	0.297058688215152	0.50721493035589
Acvr1c; Dgat2;	GO:0019915~lipid storage	2	26	7.69230769230769	0.479994250158378	0.611462004837991
Tbxa2r;	GO:0019932~second-messenger-mediated signaling	1	2	50	0.161574260368055	0.458778424510885
Adcy8;	GO:0019933~cAMP-mediated signaling	1	23	4.34782608695652	0.755975848296722	0.812134054170193
Isg15; Ube2l6;	GO:0019941~modification-dependent protein catabolic process	2	4	50	0.0418329861958835	0.448909242557997
Selenop; Vgf;	GO:0019953~sexual reproduction	2	10	20	0.147037892686716	0.458778424510885
Lrp2;	GO:0020028~hemoglobin import	1	2	50	0.161574260368055	0.458778424510885
Gdf7;	GO:0021509~roof plate formation	1	1	100	0.110844891359505	0.448909242557997
Draxin;	GO:0021516~dorsal spinal cord development	1	6	16.6666666666667	0.33717079479546	0.529277043110454
Cacna1a; Gdpd5;	GO:0021522~spinal cord motor neuron differentiation	2	28	7.14285714285714	0.51689966028545	0.641767669982492
Gdf7;	GO:0021527~spinal cord association neuron differentiation	1	13	7.69230769230769	0.560713297293931	0.668068011318853
Draxin;	GO:0021528~commissural neuron differentiation in spinal cord	1	1	100	0.110844891359505	0.448909242557997
Bhlhe22;	GO:0021540~corpus callosum morphogenesis	1	7	14.2857142857143	0.374995596378689	0.550548405369782
Lef1;	GO:0021542~dentate gyrus development	1	18	5.55555555555556	0.672580504694627	0.750050841742493
Slc1a3;	GO:0021545~cranial nerve development	1	4	25	0.254521071211937	0.481796113603095
Faim2; Foxp2;	GO:0021549~cerebellum development	2	35	5.71428571428571	0.63171001112606	0.71681786324095
Egr2;	GO:0021569~rhombomere 3 development	1	4	25	0.254521071211937	0.481796113603095
Cbs; Gas1;	GO:0021587~cerebellum morphogenesis	2	9	22.2222222222222	0.127140817276416	0.458778424510885
Hspa5;	GO:0021589~cerebellum structural organization	1	2	50	0.161574260368055	0.458778424510885
Cacna1a;	GO:0021590~cerebellum maturation	1	1	100	0.110844891359505	0.448909242557997
Sema6d;	GO:0021591~ventricular system development	1	20	5	0.708901994190392	0.776509636077302
Egr2; Nrp2;	GO:0021612~facial nerve structural organization	2	10	20	0.147037892686716	0.458778424510885
Hoxa3;	GO:0021615~glossopharyngeal nerve morphogenesis	1	4	25	0.254521071211937	0.481796113603095
Nrp2;	GO:0021649~vestibulocochlear nerve structural organization	1	2	50	0.161574260368055	0.458778424510885
Atp8b1;	GO:0021650~vestibulocochlear nerve formation	1	4	25	0.254521071211937	0.481796113603095
Egr2;	GO:0021660~rhombomere 3 formation	1	1	100	0.110844891359505	0.448909242557997
Egr2;	GO:0021666~rhombomere 5 formation	1	1	100	0.110844891359505	0.448909242557997
Nrp2;	GO:0021675~nerve development	1	12	8.33333333333333	0.534120737995172	0.650955250739126
Cacna1a;	GO:0021679~cerebellar molecular layer development	1	1	100	0.110844891359505	0.448909242557997
Cacna1a; Faim2; Hspa5;	GO:0021680~cerebellar Purkinje cell layer development	3	15	20	0.079704596531831	0.448909242557997
Faim2;	GO:0021681~cerebellar granular layer development	1	2	50	0.161574260368055	0.458778424510885
Agtr2;	GO:0021695~cerebellar cortex development	1	8	12.5	0.410663429042581	0.57077422900393
Cacna1a; Faim2;	GO:0021702~cerebellar Purkinje cell differentiation	2	14	14.2857142857143	0.23110887494205	0.481796113603095
Wnt7a;	GO:0021707~cerebellar granule cell differentiation	1	10	10	0.476012846275242	0.608996377827781
Cacna1a;	GO:0021750~vestibular nucleus development	1	2	50	0.161574260368055	0.458778424510885
Fgf2;	GO:0021762~substantia nigra development	1	2	50	0.161574260368055	0.458778424510885
Id4; Lef1; Nr4a3;	GO:0021766~hippocampus development	3	51	5.88235294117647	0.601821783036153	0.701546742042806
Ptchd1;	GO:0021794~thalamus development	1	13	7.69230769230769	0.560713297293931	0.668068011318853
Bhlhe22;	GO:0021796~cerebral cortex regionalization	1	9	11.1111111111111	0.444297207275348	0.588224471603982
Nrp2;	GO:0021828~gonadotrophin-releasing hormone neuronal migration to the hypothalamus	1	3	33.3333333333333	0.209411394260812	0.467758407584475
Wnt7a; Wnt7b;	GO:0021846~cell proliferation in forebrain	2	15	13.3333333333333	0.252690384596721	0.481796113603095
Lef1;	GO:0021854~hypothalamus development	1	8	12.5	0.410663429042581	0.57077422900393
Lef1;	GO:0021861~forebrain radial glial cell differentiation	1	6	16.6666666666667	0.33717079479546	0.529277043110454
Wnt7b;	GO:0021871~forebrain regionalization	1	5	20	0.297058688215152	0.50721493035589
Lef1;	GO:0021873~forebrain neuroblast division	1	2	50	0.161574260368055	0.458778424510885
Lef1;	GO:0021879~forebrain neuron differentiation	1	12	8.33333333333333	0.534120737995172	0.650955250739126
Chd5; Gdpd5; Id4;	GO:0021895~cerebral cortex neuron differentiation	3	13	23.0769230769231	0.0594634309325739	0.448909242557997
Gas1;	GO:0021904~dorsal/ventral neural tube patterning	1	19	5.26315789473684	0.691274539880451	0.762344135984245
Dact1; Dchs1; Fam212a; Gdf7; Notch1; Sfrp1; Sfrp2;	GO:0021915~neural tube development	7	48	14.5833333333333	0.0359827966337469	0.448909242557997
Fgf2; Igf1;	GO:0021940~positive regulation of cerebellar granule cell precursor proliferation	2	5	40	0.0563860487333201	0.448909242557997
Lef1;	GO:0021943~formation of radial glial scaffolds	1	5	20	0.297058688215152	0.50721493035589
Bhlhe22; Nr4a2;	GO:0021952~central nervous system projection neuron axonogenesis	2	12	16.6666666666667	0.188417467111329	0.467758407584475
Cacna1a; Nr4a2; Sox5;	GO:0021953~central nervous system neuron differentiation	3	12	25	0.0503852394693129	0.448909242557997
Bhlhe22; Cdh11;	GO:0021957~corticospinal tract morphogenesis	2	7	28.5714285714286	0.089652935067549	0.448909242557997
Bhlhe22;	GO:0021960~anterior commissure morphogenesis	1	6	16.6666666666667	0.33717079479546	0.529277043110454
Scn1b;	GO:0021966~corticospinal neuron axon guidance	1	1	100	0.110844891359505	0.448909242557997
Nr4a2;	GO:0021986~habenula development	1	3	33.3333333333333	0.209411394260812	0.467758407584475
Col3a1; Fat4;	GO:0021987~cerebral cortex development	2	51	3.92156862745098	0.813325675315445	0.858510435055192
Bhlhe22; Dchs1; Fat4; Prdm16;	GO:0022008~neurogenesis	4	62	6.45161290322581	0.524221224721337	0.650405770998477
Wnt7a; Wnt7b;	GO:0022009~central nervous system vasculogenesis	2	4	50	0.0418329861958835	0.448909242557997
Id4;	GO:0022010~central nervous system myelination	1	10	10	0.476012846275242	0.608996377827781
Sh3tc2;	GO:0022011~myelination in peripheral nervous system	1	15	6.66666666666667	0.609434361858574	0.701546742042806
Rtn4r;	GO:0022038~corpus callosum development	1	10	10	0.476012846275242	0.608996377827781
Cdh3;	GO:0022405~hair cycle process	1	8	12.5	0.410663429042581	0.57077422900393
Adam8; Cd24a; Epha7; Lef1; Wnt4;	GO:0022407~regulation of cell-cell adhesion	5	13	38.4615384615385	0.00275072174737034	0.265556164367753
B4galnt2; Lef1;	GO:0022408~negative regulation of cell-cell adhesion	2	19	10.5263157894737	0.33872545368155	0.529277043110454
Cd24a; L1cam; Lef1; Smad7;	GO:0022409~positive regulation of cell-cell adhesion	4	21	19.047619047619	0.051224356020405	0.448909242557997
Antxr2;	GO:0022414~reproductive process	1	9	11.1111111111111	0.444297207275348	0.588224471603982
Arc;	GO:0022604~regulation of cell morphogenesis	1	27	3.7037037037037	0.807125363493696	0.852721620348856
Gdf7;	GO:0022612~gland morphogenesis	1	8	12.5	0.410663429042581	0.57077422900393
Lcp1; Mmp13;	GO:0022617~extracellular matrix disassembly	2	13	15.3846153846154	0.209653194440858	0.467758407584475
Map3k8;	GO:0023014~signal transduction by protein phosphorylation	1	21	4.76190476190476	0.725523677834003	0.788190564848863
P2ry1;	GO:0023019~signal transduction involved in regulation of gene expression	1	23	4.34782608695652	0.755975848296722	0.812134054170193
Olfm1; Rtn4r;	GO:0023041~neuronal signal transduction	2	3	66.6666666666667	0.02897268645632	0.438626898008693
Dlgap1;	GO:0023052~signaling	1	7	14.2857142857143	0.374995596378689	0.550548405369782
Atp1a2;	GO:0030007~cellular potassium ion homeostasis	1	9	11.1111111111111	0.444297207275348	0.588224471603982
Wnt7a;	GO:0030010~establishment of cell polarity	1	32	3.125	0.856268285748559	0.890419306169971
Asap1; Boc; Ccno; Fam161a; Gsn; Itga8; Ttc17;	GO:0030030~cell projection organization	7	160	4.375	0.845828231274629	0.883238548417049
Cdh13;	GO:0030032~lamellipodium assembly	1	32	3.125	0.856268285748559	0.890419306169971
Tnik;	GO:0030033~microvillus assembly	1	13	7.69230769230769	0.560713297293931	0.668068011318853
Mtss1; Prr5; Sfrp1;	GO:0030036~actin cytoskeleton organization	3	142	2.11267605633803	0.990558421087816	0.999230353043117
Cobl; Cobll1; Gsn; Mtss1; Ttc17;	GO:0030041~actin filament polymerization	5	22	22.7272727272727	0.0169388595020064	0.433023699597203
Espn;	GO:0030046~parallel actin filament bundle assembly	1	2	50	0.161574260368055	0.458778424510885
Apbb2;	GO:0030048~actin filament-based movement	1	15	6.66666666666667	0.609434361858574	0.701546742042806
Hecw2;	GO:0030071~regulation of mitotic metaphase/anaphase transition	1	9	11.1111111111111	0.444297207275348	0.588224471603982
Smpd3;	GO:0030072~peptide hormone secretion	1	5	20	0.297058688215152	0.50721493035589
Mafa; Ptprn; Vgf;	GO:0030073~insulin secretion	3	36	8.33333333333333	0.385714985470169	0.562127265646448
Angpt2; Cxcl15; Epas1; Sfrp1; Sptb; Tgfb2;	GO:0030097~hemopoiesis	6	83	7.2289156626506	0.397965445187813	0.57077422900393
Thpo;	GO:0030099~myeloid cell differentiation	1	25	4	0.783051713872709	0.834196457486823
Cdh13;	GO:0030100~regulation of endocytosis	1	28	3.57142857142857	0.818141805204626	0.861049654740991
Il18; Itgb2;	GO:0030101~natural killer cell activation	2	13	15.3846153846154	0.209653194440858	0.467758407584475
Igf1;	GO:0030104~water homeostasis	1	4	25	0.254521071211937	0.481796113603095
Axin2; Foxl1; Lef1; Sfrp2;	GO:0030111~regulation of Wnt signaling pathway	4	19	21.0526315789474	0.0392013484481557	0.448909242557997
Acvr1c; Angpt2; Angptl6; Arhgap24; Calr3; Cavin4; Chd5; Cited1; Ctgf; Ddx4; Ecscr; Eda2r; Edar; Efnb2; Epas1; Fgf2; Flt1; Foxf2; Foxl1; Foxp2; Foxq1; Gper1; Htatip2; Igsf9; Itga8; L1cam; Musk; Ndrg2; Nhsl2; Nkd1; Notch1; Npas4; Npnt; Nrp2; Ntrk3; Ostn; Piwil2; Prdm16; Psmb8; Ptprq; Ptpru; Rarres2; Rnf151; Scube3; Sema3d; Sema4d; Sema6d; Sfrp1; Sfrp2; Slc7a5; Slfn5; Slit3; Sort1; Spata20; Srd5a2; …	GO:0030154~cell differentiation	66	824	8.00970873786408	0.0176575330867152	0.433023699597203
Gsn; Il18; Lama1; Lama4;	GO:0030155~regulation of cell adhesion	4	38	10.5263157894737	0.216492666130542	0.480317890321924
Btbd11; Gsap;	GO:0030162~regulation of proteolysis	2	32	6.25	0.585295323045058	0.685820509867158
Foxl1; Igf1;	GO:0030166~proteoglycan biosynthetic process	2	9	22.2222222222222	0.127140817276416	0.458778424510885
Adamts12;	GO:0030167~proteoglycan catabolic process	1	1	100	0.110844891359505	0.448909242557997
Entpd2; F2r; F8; P2ry1;	GO:0030168~platelet activation	4	33	12.1212121212121	0.158166542086309	0.458778424510885
Dact1; Lgr6; Sfrp1; Sulf2; Tlr2;	GO:0030177~positive regulation of Wnt signaling pathway	5	36	13.8888888888889	0.0822699474878625	0.448909242557997
Cxxc4; Dact1; Dkk2; Nkd1; Notum; Rnf43; Sfrp1; Sfrp2;	GO:0030178~negative regulation of Wnt signaling pathway	8	54	14.8148148148148	0.0240618755501761	0.438626898008693
Bhlhe22; Gfra1; Notch1; Nr4a2; Tubb3; Wnt4; Wnt5b; Wnt6;	GO:0030182~neuron differentiation	8	117	6.83760683760684	0.421377628784699	0.582242019417856
Fzd9; Jak3;	GO:0030183~B cell differentiation	2	80	2.5	0.95202350263385	0.966636711599805
F12; F2r; F2rl1; Scara5;	GO:0030193~regulation of blood coagulation	4	20	20	0.0449877948000822	0.448909242557997
F12; F2r; Tbxa2r;	GO:0030194~positive regulation of blood coagulation	3	14	21.4285714285714	0.0692475525318956	0.448909242557997
Thbd;	GO:0030195~negative regulation of blood coagulation	1	14	7.14285714285714	0.585789018926288	0.685820509867158
Abi3bp; Agt; Apbb2; Col18a1; Col27a1; Col4a6; Col5a3; Comp; Crispld2; Dmp1; Ecm2; Eln; Fbln1; Fbln5; Foxf2; Itga8; Mmp9; Ndnf; Npnt; Postn; Smoc2; Spock2; Tgfb2; Tnxb;	GO:0030198~extracellular matrix organization	24	98	24.4897959183673	8.79451492741268e-08	6.28280146414362e-05
Adamts2; Col11a1; Col14a1; Col1a1; Col1a2; Col2a1; Col3a1; Col5a1; Col5a2; Cyp1b1; Dpt; Grem1; Loxl2; Lum; Sfrp2; Tgfb2; Tnxb;	GO:0030199~collagen fibril organization	17	40	42.5	1.02739718954581e-08	1.83493138052881e-05
Sulf2;	GO:0030201~heparan sulfate proteoglycan metabolic process	1	3	33.3333333333333	0.209411394260812	0.467758407584475
Chst11;	GO:0030204~chondroitin sulfate metabolic process	1	7	14.2857142857143	0.374995596378689	0.550548405369782
Chst11;	GO:0030206~chondroitin sulfate biosynthetic process	1	9	11.1111111111111	0.444297207275348	0.588224471603982
Itih5;	GO:0030212~hyaluronan metabolic process	1	9	11.1111111111111	0.444297207275348	0.588224471603982
Cemip; Fgf2;	GO:0030214~hyaluronan catabolic process	2	8	25	0.107959424947799	0.448909242557997
Notch1; Trp63;	GO:0030216~keratinocyte differentiation	2	76	2.63157894736842	0.941742103337504	0.959744020862072
Cacnb4;	GO:0030217~T cell differentiation	1	42	2.38095238095238	0.920196331461072	0.943168234140301
Epas1; Jak3;	GO:0030218~erythrocyte differentiation	2	50	4	0.8048611342662	0.852346270856468
Mfap2;	GO:0030220~platelet formation	1	19	5.26315789473684	0.691274539880451	0.762344135984245
Fasn; Lef1;	GO:0030223~neutrophil differentiation	2	7	28.5714285714286	0.089652935067549	0.448909242557997
Fasn;	GO:0030224~monocyte differentiation	1	14	7.14285714285714	0.585789018926288	0.685820509867158
Wnt4;	GO:0030237~female sex determination	1	1	100	0.110844891359505	0.448909242557997
Tmod4;	GO:0030239~myofibril assembly	1	14	7.14285714285714	0.585789018926288	0.685820509867158
Acta1;	GO:0030240~skeletal muscle thin filament assembly	1	5	20	0.297058688215152	0.50721493035589
Fa2h;	GO:0030258~lipid modification	1	1	100	0.110844891359505	0.448909242557997
B4galnt2;	GO:0030259~lipid glycosylation	1	10	10	0.476012846275242	0.608996377827781
Acvr1c; Cd24a;	GO:0030262~apoptotic nuclear changes	2	6	33.3333333333333	0.0723971837128539	0.448909242557997
Gper1;	GO:0030263~apoptotic chromosome condensation	1	5	20	0.297058688215152	0.50721493035589
Gper1;	GO:0030264~nuclear fragmentation involved in apoptotic nuclear change	1	2	50	0.161574260368055	0.458778424510885
Creb3l1; Egr2; Ptger4; Sfrp1;	GO:0030278~regulation of ossification	4	19	21.0526315789474	0.0392013484481557	0.448909242557997
Enpp1; Gfra4; Notch1; P2ry2; Sfrp1; Tph1;	GO:0030279~negative regulation of ossification	6	24	25	0.00620840700581837	0.359029300085773
Aspn; Axin2; Clec3b; Dnm3os; Duox2; Gpc3; Mmp13; Mtss1; Ptn; Rspo2;	GO:0030282~bone mineralization	10	33	30.3030303030303	0.000120004961734144	0.0389688839376692
Ldlr;	GO:0030299~intestinal cholesterol absorption	1	6	16.6666666666667	0.33717079479546	0.529277043110454
Abca1; Apob; Cftr; Ldlr;	GO:0030301~cholesterol transport	4	20	20	0.0449877948000822	0.448909242557997
Akap6; Igf1; Lef1; Sfrp1; Sfrp2; Tgfb2;	GO:0030307~positive regulation of cell growth	6	91	6.59340659340659	0.479695550678178	0.611462004837991
Agt; Apbb2; Cth; Enpp1; Gas1; Grem1; Mndal; Sfrp1; Sfrp2; Slit3; Tgfb2;	GO:0030308~negative regulation of cell growth	11	121	9.09090909090909	0.133419372749364	0.458778424510885
Efna2; Gpc3;	GO:0030316~osteoclast differentiation	2	29	6.89655172413793	0.534687207633985	0.650955250739126
Apob; Ddx4; Taf7l;	GO:0030317~flagellated sperm motility	3	73	4.10958904109589	0.815910558408571	0.860222111757797
Cited1;	GO:0030318~melanocyte differentiation	1	20	5	0.708901994190392	0.776509636077302
Stc1;	GO:0030320~cellular monovalent inorganic anion homeostasis	1	1	100	0.110844891359505	0.448909242557997
Cftr;	GO:0030321~transepithelial chloride transport	1	6	16.6666666666667	0.33717079479546	0.529277043110454
Adamts2; Cftr; Ctgf; Epas1; Fgf2; Foxp2; Gpc3; Igf1; Lif; Notch1; Wnt7b;	GO:0030324~lung development	11	111	9.90990990990991	0.0889100232922303	0.448909242557997
Chst11; Fbn2; Fras1; Grem1; Lef1; Notch1; Tgfb2; Trp63; Wnt7a;	GO:0030326~embryonic limb morphogenesis	9	63	14.2857142857143	0.0208970307745285	0.438626898008693
Lama1; Lama4; Notch1;	GO:0030334~regulation of cell migration	3	73	4.10958904109589	0.815910558408571	0.860222111757797
Adra2a; Cdh13; Cemip; Col18a1; Col1a1; Cpeb1; Cxcl10; Epha1; F2r; F2rl1; Flt1; Gper1; Hgf; Hspa5; Igf1; Lamc2; Lef1; Lgr6; Lrrc15; Notch1; Ntrk3; Prr5; Sema4d; Synpo2; Tgfb2; Wnt5b;	GO:0030335~positive regulation of cell migration	26	190	13.6842105263158	0.000266143096454452	0.0587511597267933
Arap3; Cyp1b1; Epha1; Podn; Ptn; Ptpru; Sfrp1; Sfrp2; Srgap1; Stc1; Tmeff2; Wnt4;	GO:0030336~negative regulation of cell migration	12	107	11.214953271028	0.0391326919030396	0.448909242557997
Il18;	GO:0030431~sleep	1	9	11.1111111111111	0.444297207275348	0.588224471603982
Agt;	GO:0030432~peristalsis	1	11	9.09090909090909	0.505919660237828	0.630766152310479
Hsp90b1;	GO:0030433~ubiquitin-dependent ERAD pathway	1	60	1.66666666666667	0.972344317816757	0.983356144745599
Cfh;	GO:0030449~regulation of complement activation	1	4	25	0.254521071211937	0.481796113603095
Ank; Omd; Ostn; Phospho1;	GO:0030500~regulation of bone mineralization	4	21	19.047619047619	0.051224356020405	0.448909242557997
Fbn2; Fzd9; Gpm6b; Isg15; P2rx7; Wnt4;	GO:0030501~positive regulation of bone mineralization	6	35	17.1428571428571	0.0276797557679902	0.438626898008693
Grem1; Nfe2;	GO:0030502~negative regulation of bone mineralization	2	15	13.3333333333333	0.252690384596721	0.481796113603095
Enpp1;	GO:0030505~inorganic diphosphate transport	1	1	100	0.110844891359505	0.448909242557997
Gdf7; Id1; Lef1; Smad9; Tgfb2;	GO:0030509~BMP signaling pathway	5	94	5.31914893617021	0.672809189465504	0.750050841742493
Itga8; Npnt;	GO:0030511~positive regulation of transforming growth factor beta receptor signaling pathway	2	25	8	0.4609014289673	0.606163440453313
Aspn; Cd109; Chst11; Hspa5; Htra1; Htra3; Prdm16; Rasl11b; Smad7;	GO:0030512~negative regulation of transforming growth factor beta receptor signaling pathway	9	55	16.3636363636364	0.0101118846990497	0.40678119369653
Gpc3; Notch1; Zfp423;	GO:0030513~positive regulation of BMP signaling pathway	3	37	8.10810810810811	0.401384331465721	0.57077422900393
Bmper; Grem1; Htra1; Htra3; Notch1; Sfrp1; Sfrp2; Smad7;	GO:0030514~negative regulation of BMP signaling pathway	8	50	16	0.0166325981517219	0.433023699597203
Olfm1;	GO:0030516~regulation of axon extension	1	15	6.66666666666667	0.609434361858574	0.701546742042806
Cdkl3; Draxin; Rtn4r; Sema3g;	GO:0030517~negative regulation of axon extension	4	22	18.1818181818182	0.0579078368183575	0.448909242557997
Esr2; Gper1;	GO:0030518~intracellular steroid hormone receptor signaling pathway	2	16	12.5	0.274313608104845	0.50721493035589
Esr2;	GO:0030520~intracellular estrogen receptor signaling pathway	1	13	7.69230769230769	0.560713297293931	0.668068011318853
Nr4a3;	GO:0030534~adult behavior	1	37	2.7027027027027	0.892896946016869	0.9183495223646
Dhcr24; Srd5a2; Tex15;	GO:0030539~male genitalia development	3	19	15.7894736842105	0.127513613751578	0.458778424510885
Srd5a2;	GO:0030540~female genitalia development	1	6	16.6666666666667	0.33717079479546	0.529277043110454
Adamts2; Mmp13; Mmp9;	GO:0030574~collagen catabolic process	3	22	13.6363636363636	0.168517430928499	0.464821824924014
Neat1;	GO:0030575~nuclear body organization	1	3	33.3333333333333	0.209411394260812	0.467758407584475
Cxadr; Cxcl1; Cxcl15; Itga1; Itga9; Itgb2; Pde4b; Trem3;	GO:0030593~neutrophil chemotaxis	8	62	12.9032258064516	0.0453067247659357	0.448909242557997
Gpr39;	GO:0030641~regulation of cellular pH	1	6	16.6666666666667	0.33717079479546	0.529277043110454
Enpp1;	GO:0030643~cellular phosphate ion homeostasis	1	9	11.1111111111111	0.444297207275348	0.588224471603982
Cacna1a; Wnk4;	GO:0030644~cellular chloride ion homeostasis	2	9	22.2222222222222	0.127140817276416	0.458778424510885
Piwil2;	GO:0030718~germ-line stem cell population maintenance	1	6	16.6666666666667	0.33717079479546	0.529277043110454
Enpp1;	GO:0030730~sequestering of triglyceride	1	4	25	0.254521071211937	0.481796113603095
Cxcl10;	GO:0030816~positive regulation of cAMP metabolic process	1	8	12.5	0.410663429042581	0.57077422900393
Adra2a; Akap6;	GO:0030818~negative regulation of cAMP biosynthetic process	2	20	10	0.359846637674546	0.550548405369782
Abca1; Adm; Adora2b; Akap12; Gper1; Mc5r; Ptger4; Ptgir; Ramp2;	GO:0030819~positive regulation of cAMP biosynthetic process	9	52	17.3076923076923	0.00740980092519317	0.383591433402753
Cbs; Pde5a;	GO:0030823~regulation of cGMP metabolic process	2	8	25	0.107959424947799	0.448909242557997
Adora2b; Ostn;	GO:0030828~positive regulation of cGMP biosynthetic process	2	11	18.1818181818182	0.167506727149731	0.464821824924014
Arhgap18; Eln; Ppp1r9a;	GO:0030833~regulation of actin filament polymerization	3	27	11.1111111111111	0.243379689816783	0.481796113603095
F2rl1;	GO:0030836~positive regulation of actin filament depolymerization	1	9	11.1111111111111	0.444297207275348	0.588224471603982
Prkce;	GO:0030838~positive regulation of actin filament polymerization	1	46	2.17391304347826	0.93693631991546	0.956210438496577
Trp63;	GO:0030850~prostate gland development	1	6	16.6666666666667	0.33717079479546	0.529277043110454
Prdm16;	GO:0030853~negative regulation of granulocyte differentiation	1	9	11.1111111111111	0.444297207275348	0.588224471603982
Lef1;	GO:0030854~positive regulation of granulocyte differentiation	1	7	14.2857142857143	0.374995596378689	0.550548405369782
Bdh2; Gdf7; Id3; Tagln; Trp63;	GO:0030855~epithelial cell differentiation	5	43	11.6279069767442	0.136918062891187	0.458778424510885
Trp63;	GO:0030859~polarized epithelial cell differentiation	1	2	50	0.161574260368055	0.458778424510885
Calr;	GO:0030866~cortical actin cytoskeleton organization	1	22	4.54545454545455	0.741196936438103	0.800833471553812
Duox2; Hoxa3;	GO:0030878~thyroid gland development	2	25	8	0.4609014289673	0.606163440453313
Fasn; Igf1; Lef1;	GO:0030879~mammary gland development	3	38	7.89473684210526	0.416937926647097	0.578145292695431
Havcr2;	GO:0030886~negative regulation of myeloid dendritic cell activation	1	4	25	0.254521071211937	0.481796113603095
Cd24a;	GO:0030889~negative regulation of B cell proliferation	1	18	5.55555555555556	0.672580504694627	0.750050841742493
Cd74; Nfatc2;	GO:0030890~positive regulation of B cell proliferation	2	44	4.54545454545455	0.746584842043873	0.804950514874952
Draxin; Lrp2; Notch1;	GO:0030900~forebrain development	3	77	3.8961038961039	0.84203198586141	0.881001245898347
Gdf7; Smad9;	GO:0030901~midbrain development	2	37	5.40540540540541	0.660335306710694	0.741735130682579
Smad9;	GO:0030902~hindbrain development	1	22	4.54545454545455	0.741196936438103	0.800833471553812
Col2a1; Id3; Cobl;	GO:0030903~notochord development	3	13	23.0769230769231	0.0594634309325739	0.448909242557997
Flt1;	GO:0030949~positive regulation of vascular endothelial growth factor receptor signaling pathway	1	14	7.14285714285714	0.585789018926288	0.685820509867158
Creb3l1; Stc2;	GO:0030968~endoplasmic reticulum unfolded protein response	2	46	4.34782608695652	0.767503463230665	0.823032834181908
Hsp90b1;	GO:0030970~retrograde protein transport, ER to cytosol	1	16	6.25	0.631730860437433	0.71681786324095
Prkaa2;	GO:0031000~response to caffeine	1	10	10	0.476012846275242	0.608996377827781
Ptprv;	GO:0031016~pancreas development	1	30	3.33333333333333	0.83832420729893	0.87737886565244
Igf1;	GO:0031017~exocrine pancreas development	1	10	10	0.476012846275242	0.608996377827781
Clu;	GO:0031018~endocrine pancreas development	1	25	4	0.783051713872709	0.834196457486823
Cnn1; Limch1; Phactr1;	GO:0031032~actomyosin structure organization	3	27	11.1111111111111	0.243379689816783	0.481796113603095
Ddx4; Piwil2;	GO:0031047~gene silencing by RNA	2	54	3.7037037037037	0.836780748795098	0.87737886565244
Tet1;	GO:0031062~positive regulation of histone methylation	1	8	12.5	0.410663429042581	0.57077422900393
Foxq1; Notch1; Tgfb2; Trp63;	GO:0031069~hair follicle morphogenesis	4	35	11.4285714285714	0.180775007075821	0.467758407584475
Map3k8; Tnik;	GO:0031098~stress-activated protein kinase signaling cascade	2	44	4.54545454545455	0.746584842043873	0.804950514874952
Lif;	GO:0031100~animal organ regeneration	1	14	7.14285714285714	0.585789018926288	0.685820509867158
Adm;	GO:0031102~neuron projection regeneration	1	9	11.1111111111111	0.444297207275348	0.588224471603982
Fas;	GO:0031104~dendrite regeneration	1	2	50	0.161574260368055	0.458778424510885
Stmn2;	GO:0031110~regulation of microtubule polymerization or depolymerization	1	11	9.09090909090909	0.505919660237828	0.630766152310479
Stmn2;	GO:0031115~negative regulation of microtubule polymerization	1	12	8.33333333333333	0.534120737995172	0.650955250739126
Rgs2;	GO:0031116~positive regulation of microtubule polymerization	1	24	4.16666666666667	0.769911410398978	0.823143836559459
Stmn2;	GO:0031117~positive regulation of microtubule depolymerization	1	4	25	0.254521071211937	0.481796113603095
Wnt7a;	GO:0031133~regulation of axon diameter	1	6	16.6666666666667	0.33717079479546	0.529277043110454
1500015O10Rik;	GO:0031145~anaphase-promoting complex-dependent catabolic process	1	10	10	0.476012846275242	0.608996377827781
Camsap3; Cd24a; Clmn; Efhd1; Gdpd5; Gfra1; L1cam; Lama1; Manf; Ncdn; Ppp1r9a; Stmn2; Wnt7b;	GO:0031175~neuron projection development	13	145	8.96551724137931	0.118027504858447	0.458778424510885
Aspn; Dmp1; Enpp1;	GO:0031214~biomineral tissue development	3	30	10	0.290524409000067	0.50721493035589
Slc1a3;	GO:0031223~auditory behavior	1	6	16.6666666666667	0.33717079479546	0.529277043110454
Hsp90b1;	GO:0031247~actin rod assembly	1	2	50	0.161574260368055	0.458778424510885
F2rl1;	GO:0031274~positive regulation of pseudopodium assembly	1	10	10	0.476012846275242	0.608996377827781
Adora2b; Nos1;	GO:0031284~positive regulation of guanylate cyclase activity	2	5	40	0.0563860487333201	0.448909242557997
Epha7;	GO:0031290~retinal ganglion cell axon guidance	1	19	5.26315789473684	0.691274539880451	0.762344135984245
Cd24a; Efnb2;	GO:0031295~T cell costimulation	2	21	9.52380952380952	0.380711988543828	0.556652977109518
Xaf1;	GO:0031333~negative regulation of protein complex assembly	1	19	5.26315789473684	0.691274539880451	0.762344135984245
Cacna1a;	GO:0031335~regulation of sulfur amino acid metabolic process	1	1	100	0.110844891359505	0.448909242557997
Tbc1d21;	GO:0031338~regulation of vesicle fusion	1	38	2.63157894736842	0.899016989156506	0.923049349027606
Sema4d;	GO:0031344~regulation of cell projection organization	1	3	33.3333333333333	0.209411394260812	0.467758407584475
Lcn2; Prl2c2;	GO:0031346~positive regulation of cell projection organization	2	7	28.5714285714286	0.089652935067549	0.448909242557997
Arrb1; Gbp4; Isg15; Prkce; Smad7;	GO:0031397~negative regulation of protein ubiquitination	5	42	11.9047619047619	0.12829857015589	0.458778424510885
Arrb1; Hspa5; Smad7;	GO:0031398~positive regulation of protein ubiquitination	3	63	4.76190476190476	0.734329741778436	0.796545957373997
Cdh3; Ppl;	GO:0031424~keratinization	2	32	6.25	0.585295323045058	0.685820509867158
Synm;	GO:0031443~fast-twitch skeletal muscle fiber contraction	1	1	100	0.110844891359505	0.448909242557997
Actn3; Mylk2;	GO:0031448~positive regulation of fast-twitch skeletal muscle fiber contraction	2	3	66.6666666666667	0.02897268645632	0.438626898008693
Cxadr; Parvg; Phactr1; Tnik;	GO:0031532~actin cytoskeleton reorganization	4	50	8	0.371305763577203	0.550548405369782
Ptprv; Trp63;	GO:0031571~mitotic G1 DNA damage checkpoint	2	11	18.1818181818182	0.167506727149731	0.464821824924014
Rad9b;	GO:0031573~intra-S DNA damage checkpoint	1	14	7.14285714285714	0.585789018926288	0.685820509867158
Gas6; Ttyh1;	GO:0031589~cell-substrate adhesion	2	18	11.1111111111111	0.317393836164404	0.529277043110454
Cnr1;	GO:0031622~positive regulation of fever generation	1	7	14.2857142857143	0.374995596378689	0.550548405369782
Adm; Itgb2; Ramp2;	GO:0031623~receptor internalization	3	38	7.89473684210526	0.416937926647097	0.578145292695431
F12; Prss12;	GO:0031638~zymogen activation	2	11	18.1818181818182	0.167506727149731	0.464821824924014
Dhcr24; Pgk1;	GO:0031639~plasminogen activation	2	12	16.6666666666667	0.188417467111329	0.467758407584475
Tenm4; Tg;	GO:0031641~regulation of myelination	2	22	9.09090909090909	0.401281963689655	0.57077422900393
Hgf; S100b; Tenm4;	GO:0031643~positive regulation of myelination	3	17	17.6470588235294	0.102491521022368	0.448909242557997
Ank2; Dact1; Lss;	GO:0031647~regulation of protein stability	3	70	4.28571428571429	0.793986507706475	0.843622094697483
Gsn; Id1; Irgm2;	GO:0031648~protein destabilization	3	42	7.14285714285714	0.477636943296844	0.610418304635538
Abat; Slc27a1;	GO:0031652~positive regulation of heat generation	2	3	66.6666666666667	0.02897268645632	0.438626898008693
Il18; Lbp; Prkce; Trem2;	GO:0031663~lipopolysaccharide-mediated signaling pathway	4	29	13.7931034482759	0.116523795841054	0.458778424510885
Acacb;	GO:0031667~response to nutrient levels	1	8	12.5	0.410663429042581	0.57077422900393
Adora2b; Fos; Nr4a2; P2rx7; Sfrp2;	GO:0031668~cellular response to extracellular stimulus	5	19	26.3157894736842	0.0102691166883457	0.40678119369653
Prkaa2;	GO:0031669~cellular response to nutrient levels	1	8	12.5	0.410663429042581	0.57077422900393
Mmp9; Unc13a;	GO:0031915~positive regulation of synaptic plasticity	2	11	18.1818181818182	0.167506727149731	0.464821824924014
Epha7;	GO:0031952~regulation of protein autophosphorylation	1	6	16.6666666666667	0.33717079479546	0.529277043110454
Enpp1;	GO:0031953~negative regulation of protein autophosphorylation	1	11	9.09090909090909	0.505919660237828	0.630766152310479
Acacb; Cnr1;	GO:0031999~negative regulation of fatty acid beta-oxidation	2	5	40	0.0563860487333201	0.448909242557997
Slc7a3;	GO:0032006~regulation of TOR signaling	1	18	5.55555555555556	0.672580504694627	0.750050841742493
Prkaa2;	GO:0032007~negative regulation of TOR signaling	1	45	2.22222222222222	0.933112972999522	0.953125404505088
Gas6; Rragd;	GO:0032008~positive regulation of TOR signaling	2	31	6.45161290322581	0.568889913340234	0.676006244328449
Isg15; Ube2l6;	GO:0032020~ISG15-protein conjugation	2	5	40	0.0563860487333201	0.448909242557997
Abat; Gper1; Gpr39; Prkce;	GO:0032024~positive regulation of insulin secretion	4	50	8	0.371305763577203	0.550548405369782
Slc27a1;	GO:0032049~cardiolipin biosynthetic process	1	7	14.2857142857143	0.374995596378689	0.550548405369782
P2rx7;	GO:0032060~bleb assembly	1	11	9.09090909090909	0.505919660237828	0.630766152310479
Arrb1; Cyp1b1; Dap; Havcr2; Irak3;	GO:0032088~negative regulation of NF-kappaB transcription factor activity	5	67	7.46268656716418	0.392740257714634	0.57077422900393
Dact1; Id1; Tdg;	GO:0032091~negative regulation of protein binding	3	64	4.6875	0.743616392605883	0.803204642996133
Arrb1; Dact1;	GO:0032092~positive regulation of protein binding	2	72	2.77777777777778	0.929386974121176	0.950678771924639
Slc30a3;	GO:0032119~sequestering of zinc ion	1	3	33.3333333333333	0.209411394260812	0.467758407584475
Adra2a; Map3k8; Tgfb2;	GO:0032147~activation of protein kinase activity	3	56	5.35714285714286	0.661810597207105	0.742691628408351
Adra2a; Gas6; Igf1; Il18; Ntrk3;	GO:0032148~activation of protein kinase B activity	5	20	25	0.0122458483936377	0.420597792904558
Musk;	GO:0032224~positive regulation of synaptic transmission, cholinergic	1	7	14.2857142857143	0.374995596378689	0.550548405369782
Kcnq4;	GO:0032227~negative regulation of synaptic transmission, dopaminergic	1	4	25	0.254521071211937	0.481796113603095
Cnr1; Npas4;	GO:0032228~regulation of synaptic transmission, GABAergic	2	12	16.6666666666667	0.188417467111329	0.467758407584475
Prkce;	GO:0032230~positive regulation of synaptic transmission, GABAergic	1	16	6.25	0.631730860437433	0.71681786324095
Id1; Mtss1; Synpo2;	GO:0032233~positive regulation of actin filament bundle assembly	3	12	25	0.0503852394693129	0.448909242557997
Agt; Wnt7a;	GO:0032270~positive regulation of cellular protein metabolic process	2	17	11.7647058823529	0.295903604650155	0.50721493035589
Tppp;	GO:0032273~positive regulation of protein polymerization	1	1	100	0.110844891359505	0.448909242557997
Clu; Fa2h;	GO:0032286~central nervous system myelin maintenance	2	4	50	0.0418329861958835	0.448909242557997
Fa2h; Sh3tc2;	GO:0032287~peripheral nervous system myelin maintenance	2	8	25	0.107959424947799	0.448909242557997
Tenm4; Tlr2;	GO:0032289~central nervous system myelin formation	2	3	66.6666666666667	0.02897268645632	0.438626898008693
Agtr2;	GO:0032304~negative regulation of icosanoid secretion	1	2	50	0.161574260368055	0.458778424510885
P2rx7; P2ry2;	GO:0032308~positive regulation of prostaglandin secretion	2	9	22.2222222222222	0.127140817276416	0.458778424510885
Slc6a17;	GO:0032328~alanine transport	1	2	50	0.161574260368055	0.458778424510885
Ctgf;	GO:0032330~regulation of chondrocyte differentiation	1	10	10	0.476012846275242	0.608996377827781
Adamts12; Adamts7; Grem1;	GO:0032331~negative regulation of chondrocyte differentiation	3	19	15.7894736842105	0.127513613751578	0.458778424510885
Loxl2; Sox5;	GO:0032332~positive regulation of chondrocyte differentiation	2	20	10	0.359846637674546	0.550548405369782
Cacna1h;	GO:0032342~aldosterone biosynthetic process	1	3	33.3333333333333	0.209411394260812	0.467758407584475
Wnt4;	GO:0032349~positive regulation of aldosterone biosynthetic process	1	3	33.3333333333333	0.209411394260812	0.467758407584475
Cacna1a;	GO:0032353~negative regulation of hormone biosynthetic process	1	1	100	0.110844891359505	0.448909242557997
Fosl2; Ptgfr;	GO:0032355~response to estradiol	2	26	7.69230769230769	0.479994250158378	0.611462004837991
Wnt7b;	GO:0032364~oxygen homeostasis	1	5	20	0.297058688215152	0.50721493035589
Abca1; Stard4;	GO:0032367~intracellular cholesterol transport	2	5	40	0.0563860487333201	0.448909242557997
Lipg;	GO:0032376~positive regulation of cholesterol transport	1	4	25	0.254521071211937	0.481796113603095
Reep6;	GO:0032386~regulation of intracellular transport	1	4	25	0.254521071211937	0.481796113603095
Tmem106b;	GO:0032418~lysosome localization	1	18	5.55555555555556	0.672580504694627	0.750050841742493
Axin2;	GO:0032423~regulation of mismatch repair	1	1	100	0.110844891359505	0.448909242557997
Clu; Rnf144a; Smad7;	GO:0032436~positive regulation of proteasomal ubiquitin-dependent protein catabolic process	3	73	4.10958904109589	0.815910558408571	0.860222111757797
Clu;	GO:0032463~negative regulation of protein homooligomerization	1	9	11.1111111111111	0.444297207275348	0.588224471603982
Clu; Fas;	GO:0032464~positive regulation of protein homooligomerization	2	10	20	0.147037892686716	0.458778424510885
Prkce; Tas1r2;	GO:0032467~positive regulation of cytokinesis	2	30	6.66666666666667	0.552019276713556	0.668068011318853
Dhx58; Havcr2;	GO:0032480~negative regulation of type I interferon production	2	8	25	0.107959424947799	0.448909242557997
Dhx58;	GO:0032481~positive regulation of type I interferon production	1	16	6.25	0.631730860437433	0.71681786324095
Abca1;	GO:0032489~regulation of Cdc42 protein signal transduction	1	4	25	0.254521071211937	0.481796113603095
Lbp;	GO:0032490~detection of molecule of bacterial origin	1	2	50	0.161574260368055	0.458778424510885
Tlr1; Tlr2;	GO:0032493~response to bacterial lipoprotein	2	3	66.6666666666667	0.02897268645632	0.438626898008693
Irak3; Tlr2;	GO:0032494~response to peptidoglycan	2	8	25	0.107959424947799	0.448909242557997
Notch1;	GO:0032495~response to muramyl dipeptide	1	11	9.09090909090909	0.505919660237828	0.630766152310479
Adm; Cited1; Cnr1; Cxcl1; Cxcl10; Cxcl15; F2r; Fas; Irak3; Lbp; P2rx7; Ptger4; Ptgfr; Ptgir; Tbxa2r;	GO:0032496~response to lipopolysaccharide	15	135	11.1111111111111	0.0245706594562745	0.438626898008693
Trem2;	GO:0032497~detection of lipopolysaccharide	1	4	25	0.254521071211937	0.481796113603095
Trem2;	GO:0032499~detection of peptidoglycan	1	1	100	0.110844891359505	0.448909242557997
Npas3; Trp63;	GO:0032502~developmental process	2	16	12.5	0.274313608104845	0.50721493035589
Sort1;	GO:0032509~endosome transport via multivesicular body sorting pathway	1	2	50	0.161574260368055	0.458778424510885
Cmya5; Ppp1r1b;	GO:0032515~negative regulation of phosphoprotein phosphatase activity	2	16	12.5	0.274313608104845	0.50721493035589
Agtr2; Akap6; Itga1;	GO:0032516~positive regulation of phosphoprotein phosphatase activity	3	13	23.0769230769231	0.0594634309325739	0.448909242557997
Adh1; Mest;	GO:0032526~response to retinoic acid	2	44	4.54545454545455	0.746584842043873	0.804950514874952
Atp8b1; Prl2c2;	GO:0032534~regulation of microvillus assembly	2	7	28.5714285714286	0.089652935067549	0.448909242557997
Wnt7b;	GO:0032536~regulation of cell projection size	1	1	100	0.110844891359505	0.448909242557997
Tgfb2;	GO:0032570~response to progesterone	1	9	11.1111111111111	0.444297207275348	0.588224471603982
Cd24a;	GO:0032600~chemokine receptor transport out of membrane raft	1	1	100	0.110844891359505	0.448909242557997
Itk;	GO:0032609~interferon-gamma production	1	8	12.5	0.410663429042581	0.57077422900393
Tlr2;	GO:0032613~interleukin-10 production	1	5	20	0.297058688215152	0.50721493035589
Itk;	GO:0032633~interleukin-4 production	1	2	50	0.161574260368055	0.458778424510885
Isg15;	GO:0032649~regulation of interferon-gamma production	1	4	25	0.254521071211937	0.481796113603095
F2r;	GO:0032651~regulation of interleukin-1 beta production	1	3	33.3333333333333	0.209411394260812	0.467758407584475
Afap1l2;	GO:0032675~regulation of interleukin-6 production	1	6	16.6666666666667	0.33717079479546	0.529277043110454
Gbp4; Havcr2;	GO:0032687~negative regulation of interferon-alpha production	2	4	50	0.0418329861958835	0.448909242557997
Gas6; Havcr2; Sh2d1b1;	GO:0032689~negative regulation of interferon-gamma production	3	27	11.1111111111111	0.243379689816783	0.481796113603095
Jak3;	GO:0032693~negative regulation of interleukin-10 production	1	14	7.14285714285714	0.585789018926288	0.685820509867158
Irak3; Jak3; Tlr2;	GO:0032695~negative regulation of interleukin-12 production	3	15	20	0.079704596531831	0.448909242557997
Lef1;	GO:0032696~negative regulation of interleukin-13 production	1	2	50	0.161574260368055	0.458778424510885
Tlr2;	GO:0032700~negative regulation of interleukin-17 production	1	12	8.33333333333333	0.534120737995172	0.650955250739126
Havcr2;	GO:0032703~negative regulation of interleukin-2 production	1	14	7.14285714285714	0.585789018926288	0.685820509867158
Havcr2;	GO:0032712~negative regulation of interleukin-3 production	1	1	100	0.110844891359505	0.448909242557997
Lef1;	GO:0032713~negative regulation of interleukin-4 production	1	6	16.6666666666667	0.33717079479546	0.529277043110454
Lef1;	GO:0032714~negative regulation of interleukin-5 production	1	4	25	0.254521071211937	0.481796113603095
Arrb1; Gas6; Havcr2; Hgf; Irak3; Klf2; Trim30a;	GO:0032715~negative regulation of interleukin-6 production	7	30	23.3333333333333	0.00441240734900972	0.337681911800418
Arrb1;	GO:0032717~negative regulation of interleukin-8 production	1	5	20	0.297058688215152	0.50721493035589
Gas6; Havcr2; Irak3; Lbp; Ptger4; Trim30a;	GO:0032720~negative regulation of tumor necrosis factor production	6	43	13.953488372093	0.0588834995145677	0.448909242557997
Adora2b; Havcr2; Il18; Lbp; P2ry2; Tlr2;	GO:0032722~positive regulation of chemokine production	6	20	30	0.00292452279473865	0.274905142705433
Il18;	GO:0032725~positive regulation of granulocyte macrophage colony-stimulating factor production	1	8	12.5	0.410663429042581	0.57077422900393
Ifih1;	GO:0032727~positive regulation of interferon-alpha production	1	11	9.09090909090909	0.505919660237828	0.630766152310479
Ifih1; Tlr2;	GO:0032728~positive regulation of interferon-beta production	2	26	7.69230769230769	0.479994250158378	0.611462004837991
Havcr2; Il18; Pde4b; Tnfsf9;	GO:0032729~positive regulation of interferon-gamma production	4	52	7.69230769230769	0.39757427203193	0.57077422900393
P2rx7;	GO:0032731~positive regulation of interleukin-1 beta production	1	8	12.5	0.410663429042581	0.57077422900393
Havcr2;	GO:0032732~positive regulation of interleukin-1 production	1	5	20	0.297058688215152	0.50721493035589
Hgf; Tlr2;	GO:0032733~positive regulation of interleukin-10 production	2	23	8.69565217391304	0.421522357842827	0.582242019417856
Tlr2; Tnfsf9;	GO:0032735~positive regulation of interleukin-12 production	2	25	8	0.4609014289673	0.606163440453313
Il18;	GO:0032740~positive regulation of interleukin-17 production	1	12	8.33333333333333	0.534120737995172	0.650955250739126
Tlr2;	GO:0032741~positive regulation of interleukin-18 production	1	3	33.3333333333333	0.209411394260812	0.467758407584475
Pde4b;	GO:0032743~positive regulation of interleukin-2 production	1	13	7.69230769230769	0.560713297293931	0.668068011318853
Havcr2;	GO:0032753~positive regulation of interleukin-4 production	1	19	5.26315789473684	0.691274539880451	0.762344135984245
Adora2b; Il1rl2; Lbp; P2rx7; Tlr2; Tnfsf9;	GO:0032755~positive regulation of interleukin-6 production	6	51	11.7647058823529	0.105046709353212	0.448909242557997
Afap1l2; Il18; Lbp; Ptger4; Tlr2;	GO:0032757~positive regulation of interleukin-8 production	5	25	20	0.0259871894363004	0.438626898008693
Clu; Il18; Lbp; Tlr2;	GO:0032760~positive regulation of tumor necrosis factor production	4	58	6.89655172413793	0.474849872681821	0.608996377827781
Nr4a3;	GO:0032765~positive regulation of mast cell cytokine production	1	2	50	0.161574260368055	0.458778424510885
Cdh3;	GO:0032773~positive regulation of monophenol monooxygenase activity	1	1	100	0.110844891359505	0.448909242557997
Ell3;	GO:0032786~positive regulation of DNA-templated transcription, elongation	1	8	12.5	0.410663429042581	0.57077422900393
Igsf3;	GO:0032808~lacrimal gland development	1	7	14.2857142857143	0.374995596378689	0.550548405369782
Sh2d1b2;	GO:0032814~regulation of natural killer cell activation	1	3	33.3333333333333	0.209411394260812	0.467758407584475
Havcr2;	GO:0032815~negative regulation of natural killer cell activation	1	4	25	0.254521071211937	0.481796113603095
Il18;	GO:0032819~positive regulation of natural killer cell proliferation	1	6	16.6666666666667	0.33717079479546	0.529277043110454
Gas6;	GO:0032825~positive regulation of natural killer cell differentiation	1	11	9.09090909090909	0.505919660237828	0.630766152310479
Enpep;	GO:0032835~glomerulus development	1	9	11.1111111111111	0.444297207275348	0.588224471603982
Sulf2;	GO:0032836~glomerular basement membrane development	1	8	12.5	0.410663429042581	0.57077422900393
Acvr1c; Cited1; Egr2; Slc27a1; Sort1; Vgf;	GO:0032868~response to insulin	6	44	13.6363636363636	0.0638329119760419	0.448909242557997
Cpeb1; Enpp1; Ptprv; Inhbb;	GO:0032869~cellular response to insulin stimulus	4	76	5.26315789473684	0.676396382893544	0.752440946650807
Adra2a;	GO:0032870~cellular response to hormone stimulus	1	29	3.44827586206897	0.828529465374253	0.869931584455271
Fas; Grem1;	GO:0032872~regulation of stress-activated MAPK cascade	2	9	22.2222222222222	0.127140817276416	0.458778424510885
Hmgcr; Tgfb2;	GO:0032874~positive regulation of stress-activated MAPK cascade	2	20	10	0.359846637674546	0.550548405369782
Igf1;	GO:0032878~regulation of establishment or maintenance of cell polarity	1	3	33.3333333333333	0.209411394260812	0.467758407584475
Arhgdig; Ddx4; Tex15;	GO:0032880~regulation of protein localization	3	65	4.61538461538462	0.752642356895994	0.810992005680992
Fxyd1;	GO:0032892~positive regulation of organic acid transport	1	1	100	0.110844891359505	0.448909242557997
Tgfb2;	GO:0032909~regulation of transforming growth factor beta2 production	1	4	25	0.254521071211937	0.481796113603095
Cdh3;	GO:0032912~negative regulation of transforming growth factor beta2 production	1	2	50	0.161574260368055	0.458778424510885
Cd24a;	GO:0032913~negative regulation of transforming growth factor beta3 production	1	1	100	0.110844891359505	0.448909242557997
Lum;	GO:0032914~positive regulation of transforming growth factor beta1 production	1	5	20	0.297058688215152	0.50721493035589
Prkg2;	GO:0032922~circadian regulation of gene expression	1	60	1.66666666666667	0.972344317816757	0.983356144745599
Gdf7; Inhbb;	GO:0032924~activin receptor signaling pathway	2	13	15.3846153846154	0.209653194440858	0.467758407584475
Smad7;	GO:0032925~regulation of activin receptor signaling pathway	1	4	25	0.254521071211937	0.481796113603095
Agt; Cxcl1; F2rl1; Il18;	GO:0032930~positive regulation of superoxide anion generation	4	13	30.7692307692308	0.0138041968023057	0.433023699597203
Insig1;	GO:0032933~SREBP signaling pathway	1	8	12.5	0.410663429042581	0.57077422900393
St6gal1;	GO:0032946~positive regulation of mononuclear cell proliferation	1	4	25	0.254521071211937	0.481796113603095
Arhgap18; Bst2; Gpm6b; Tgfb2;	GO:0032956~regulation of actin cytoskeleton organization	4	52	7.69230769230769	0.39757427203193	0.57077422900393
Fgf2;	GO:0032958~inositol phosphate biosynthetic process	1	7	14.2857142857143	0.374995596378689	0.550548405369782
Gper1; P2ry1;	GO:0032962~positive regulation of inositol trisphosphate biosynthetic process	2	5	40	0.0563860487333201	0.448909242557997
Id1; P2rx7; P3h2; Tnxb;	GO:0032963~collagen metabolic process	4	13	30.7692307692308	0.0138041968023057	0.433023699597203
Col1a1; Col5a1;	GO:0032964~collagen biosynthetic process	2	6	33.3333333333333	0.0723971837128539	0.448909242557997
Adora2b; Cygb;	GO:0032966~negative regulation of collagen biosynthetic process	2	11	18.1818181818182	0.167506727149731	0.464821824924014
Creb3l1; Ctgf; F2r; Il18; Wnt4;	GO:0032967~positive regulation of collagen biosynthetic process	5	27	18.5185185185185	0.0334585483630714	0.448909242557997
Mylk2;	GO:0032971~regulation of muscle filament sliding	1	1	100	0.110844891359505	0.448909242557997
Slc36a2;	GO:0032973~amino acid export	1	1	100	0.110844891359505	0.448909242557997
Ptpre;	GO:0033003~regulation of mast cell activation	1	3	33.3333333333333	0.209411394260812	0.467758407584475
Cnr1;	GO:0033004~negative regulation of mast cell activation	1	6	16.6666666666667	0.33717079479546	0.529277043110454
Cftr;	GO:0033005~positive regulation of mast cell activation	1	5	20	0.297058688215152	0.50721493035589
Il18;	GO:0033030~negative regulation of neutrophil apoptotic process	1	4	25	0.254521071211937	0.481796113603095
Lbp;	GO:0033036~macromolecule localization	1	1	100	0.110844891359505	0.448909242557997
Chst11;	GO:0033037~polysaccharide localization	1	1	100	0.110844891359505	0.448909242557997
Camsap3;	GO:0033043~regulation of organelle organization	1	2	50	0.161574260368055	0.458778424510885
Wnt4;	GO:0033077~T cell differentiation in thymus	1	37	2.7027027027027	0.892896946016869	0.9183495223646
Wnt4;	GO:0033080~immature T cell proliferation in thymus	1	1	100	0.110844891359505	0.448909242557997
Adam8; Egr3; Vnn1;	GO:0033089~positive regulation of T cell differentiation in thymus	3	11	27.2727272727273	0.0420422873801752	0.448909242557997
Hgf; Nos1; Smad7;	GO:0033137~negative regulation of peptidyl-serine phosphorylation	3	25	12	0.212694753483415	0.472184996546152
Agt; Arrb1; Gas6; Irgm2; Lif; Ntrk3; Sfrp2;	GO:0033138~positive regulation of peptidyl-serine phosphorylation	7	78	8.97435897435897	0.210899004581082	0.470244222449205
Lif;	GO:0033141~positive regulation of peptidyl-serine phosphorylation of STAT protein	1	35	2.85714285714286	0.879522611804098	0.909306734982414
Igf1;	GO:0033143~regulation of intracellular steroid hormone receptor signaling pathway	1	3	33.3333333333333	0.209411394260812	0.467758407584475
Calr;	GO:0033144~negative regulation of intracellular steroid hormone receptor signaling pathway	1	4	25	0.254521071211937	0.481796113603095
Trp63;	GO:0033147~negative regulation of intracellular estrogen receptor signaling pathway	1	13	7.69230769230769	0.560713297293931	0.668068011318853
Lef1;	GO:0033153~T cell receptor V(D)J recombination	1	5	20	0.297058688215152	0.50721493035589
Lcp1; Sh3tc2;	GO:0033157~regulation of intracellular protein transport	2	7	28.5714285714286	0.089652935067549	0.448909242557997
Gas6;	GO:0033159~negative regulation of protein import into nucleus, translocation	1	4	25	0.254521071211937	0.481796113603095
Igf1;	GO:0033160~positive regulation of protein import into nucleus, translocation	1	17	5.88235294117647	0.652755404692297	0.734375529310515
Nfatc2;	GO:0033173~calcineurin-NFAT signaling cascade	1	9	11.1111111111111	0.444297207275348	0.588224471603982
P2rx6; P2rx7;	GO:0033198~response to ATP	2	18	11.1111111111111	0.317393836164404	0.529277043110454
Slc27a1;	GO:0033211~adiponectin-activated signaling pathway	1	6	16.6666666666667	0.33717079479546	0.529277043110454
Ank2;	GO:0033292~T-tubule organization	1	2	50	0.161574260368055	0.458778424510885
Abca1; Abca7; Apob;	GO:0033344~cholesterol efflux	3	25	12	0.212694753483415	0.472184996546152
Odc1;	GO:0033387~putrescine biosynthetic process from ornithine	1	4	25	0.254521071211937	0.481796113603095
Cyp51;	GO:0033488~cholesterol biosynthetic process via 24,25-dihydrolanosterol	1	1	100	0.110844891359505	0.448909242557997
Sc5d;	GO:0033490~cholesterol biosynthetic process via lathosterol	1	1	100	0.110844891359505	0.448909242557997
Cobl;	GO:0033504~floor plate development	1	4	25	0.254521071211937	0.481796113603095
Acox2;	GO:0033539~fatty acid beta-oxidation using acyl-CoA dehydrogenase	1	15	6.66666666666667	0.609434361858574	0.701546742042806
Acox2;	GO:0033540~fatty acid beta-oxidation using acyl-CoA oxidase	1	3	33.3333333333333	0.209411394260812	0.467758407584475
Npas4;	GO:0033554~cellular response to stress	1	8	12.5	0.410663429042581	0.57077422900393
Nos1;	GO:0033555~multicellular organismal response to stress	1	10	10	0.476012846275242	0.608996377827781
Cep72;	GO:0033566~gamma-tubulin complex localization	1	3	33.3333333333333	0.209411394260812	0.467758407584475
Adh1; Esr2;	GO:0033574~response to testosterone	2	9	22.2222222222222	0.127140817276416	0.458778424510885
Abat; Cnr1;	GO:0033602~negative regulation of dopamine secretion	2	5	40	0.0563860487333201	0.448909242557997
Adora2b;	GO:0033605~positive regulation of catecholamine secretion	1	5	20	0.297058688215152	0.50721493035589
Selp;	GO:0033623~regulation of integrin activation	1	3	33.3333333333333	0.209411394260812	0.467758407584475
Ptger4;	GO:0033624~negative regulation of integrin activation	1	2	50	0.161574260368055	0.458778424510885
Cd24a;	GO:0033625~positive regulation of integrin activation	1	6	16.6666666666667	0.33717079479546	0.529277043110454
Fbn1; Fyb2;	GO:0033627~cell adhesion mediated by integrin	2	16	12.5	0.274313608104845	0.50721493035589
Cyp1b1;	GO:0033629~negative regulation of cell adhesion mediated by integrin	1	4	25	0.254521071211937	0.481796113603095
Cd24a; Tgfb2;	GO:0033630~positive regulation of cell adhesion mediated by integrin	2	13	15.3846153846154	0.209653194440858	0.467758407584475
L1cam; Npnt;	GO:0033631~cell-cell adhesion mediated by integrin	2	3	66.6666666666667	0.02897268645632	0.438626898008693
Cd24a;	GO:0033632~regulation of cell-cell adhesion mediated by integrin	1	4	25	0.254521071211937	0.481796113603095
Cd24a;	GO:0033634~positive regulation of cell-cell adhesion mediated by integrin	1	4	25	0.254521071211937	0.481796113603095
Cd74;	GO:0033674~positive regulation of kinase activity	1	14	7.14285714285714	0.585789018926288	0.685820509867158
Lrrc17;	GO:0033687~osteoblast proliferation	1	4	25	0.254521071211937	0.481796113603095
Grem1; Sfrp1; Tnn;	GO:0033689~negative regulation of osteoblast proliferation	3	9	33.3333333333333	0.0276554402248523	0.438626898008693
Sox8;	GO:0033690~positive regulation of osteoblast proliferation	1	13	7.69230769230769	0.560713297293931	0.668068011318853
Abca1; Abca7;	GO:0033700~phospholipid efflux	2	11	18.1818181818182	0.167506727149731	0.464821824924014
Cited1; Col3a1; Serpina3c; Serpina3g; Serpina3n; Xaf1;	GO:0034097~response to cytokine	6	63	9.52380952380952	0.199828526167167	0.467758407584475
Klf2;	GO:0034101~erythrocyte homeostasis	1	12	8.33333333333333	0.534120737995172	0.650955250739126
Thbs4;	GO:0034103~regulation of tissue remodeling	1	4	25	0.254521071211937	0.481796113603095
Agt;	GO:0034104~negative regulation of tissue remodeling	1	1	100	0.110844891359505	0.448909242557997
Cd24a;	GO:0034107~negative regulation of erythrocyte clearance	1	1	100	0.110844891359505	0.448909242557997
Cd24a; Cxadr; L1cam; Ptpru;	GO:0034109~homotypic cell-cell adhesion	4	8	50	0.00360631720152194	0.299575931252008
Itgb2; Perp;	GO:0034113~heterotypic cell-cell adhesion	2	19	10.5263157894737	0.33872545368155	0.529277043110454
Mbp;	GO:0034115~negative regulation of heterotypic cell-cell adhesion	1	10	10	0.476012846275242	0.608996377827781
Cd24a;	GO:0034119~negative regulation of erythrocyte aggregation	1	1	100	0.110844891359505	0.448909242557997
Irak3; Smpdl3b; Trim30a;	GO:0034122~negative regulation of toll-like receptor signaling pathway	3	14	21.4285714285714	0.0692475525318956	0.448909242557997
Tlr2;	GO:0034123~positive regulation of toll-like receptor signaling pathway	1	5	20	0.297058688215152	0.50721493035589
Tlr1;	GO:0034130~toll-like receptor 1 signaling pathway	1	1	100	0.110844891359505	0.448909242557997
Tlr2;	GO:0034134~toll-like receptor 2 signaling pathway	1	5	20	0.297058688215152	0.50721493035589
F2rl1;	GO:0034137~positive regulation of toll-like receptor 2 signaling pathway	1	4	25	0.254521071211937	0.481796113603095
Havcr2;	GO:0034138~toll-like receptor 3 signaling pathway	1	9	11.1111111111111	0.444297207275348	0.588224471603982
F2rl1;	GO:0034140~negative regulation of toll-like receptor 3 signaling pathway	1	3	33.3333333333333	0.209411394260812	0.467758407584475
F2rl1;	GO:0034141~positive regulation of toll-like receptor 3 signaling pathway	1	7	14.2857142857143	0.374995596378689	0.550548405369782
F2rl1; Lbp;	GO:0034145~positive regulation of toll-like receptor 4 signaling pathway	2	10	20	0.147037892686716	0.458778424510885
Havcr2;	GO:0034154~toll-like receptor 7 signaling pathway	1	4	25	0.254521071211937	0.481796113603095
Havcr2;	GO:0034162~toll-like receptor 9 signaling pathway	1	6	16.6666666666667	0.33717079479546	0.529277043110454
Dap; Fas;	GO:0034198~cellular response to amino acid starvation	2	40	5	0.699884562969429	0.770412221549091
Tmem144;	GO:0034219~carbohydrate transmembrane transport	1	3	33.3333333333333	0.209411394260812	0.467758407584475
Fam26e; Trpm5;	GO:0034220~ion transmembrane transport	2	40	5	0.699884562969429	0.770412221549091
Nfe2;	GO:0034242~negative regulation of syncytium formation by plasma membrane fusion	1	2	50	0.161574260368055	0.458778424510885
Arrb1;	GO:0034260~negative regulation of GTPase activity	1	26	3.84615384615385	0.795442109446003	0.843622094697483
Ramp2; Smad7;	GO:0034333~adherens junction assembly	2	8	25	0.107959424947799	0.448909242557997
Mtss1;	GO:0034334~adherens junction maintenance	1	4	25	0.254521071211937	0.481796113603095
Isg15;	GO:0034340~response to type I interferon	1	6	16.6666666666667	0.33717079479546	0.529277043110454
Bst2; Cited1; Gch1; Irgm2;	GO:0034341~response to interferon-gamma	4	22	18.1818181818182	0.0579078368183575	0.448909242557997
Apob;	GO:0034374~low-density lipoprotein particle remodeling	1	9	11.1111111111111	0.444297207275348	0.588224471603982
Lipg;	GO:0034375~high-density lipoprotein particle remodeling	1	11	9.09090909090909	0.505919660237828	0.630766152310479
Abca1; Abca7;	GO:0034380~high-density lipoprotein particle assembly	2	8	25	0.107959424947799	0.448909242557997
Apob; Dgat2; Ldlr;	GO:0034383~low-density lipoprotein particle clearance	3	11	27.2727272727273	0.0420422873801752	0.448909242557997
Pde1a;	GO:0034391~regulation of smooth muscle cell apoptotic process	1	4	25	0.254521071211937	0.481796113603095
Igf1;	GO:0034392~negative regulation of smooth muscle cell apoptotic process	1	8	12.5	0.410663429042581	0.57077422900393
Arrb1;	GO:0034393~positive regulation of smooth muscle cell apoptotic process	1	9	11.1111111111111	0.444297207275348	0.588224471603982
Ank2; Fbln5; Ptpru;	GO:0034394~protein localization to cell surface	3	25	12	0.212694753483415	0.472184996546152
P2rx7;	GO:0034405~response to fluid shear stress	1	6	16.6666666666667	0.33717079479546	0.529277043110454
Stard4;	GO:0034435~cholesterol esterification	1	5	20	0.297058688215152	0.50721493035589
Epha1; Itga8; Sfrp1;	GO:0034446~substrate adhesion-dependent cell spreading	3	40	7.5	0.447623416847799	0.592189201844569
Camsap3;	GO:0034453~microtubule anchoring	1	12	8.33333333333333	0.534120737995172	0.650955250739126
Tex15;	GO:0034502~protein localization to chromosome	1	6	16.6666666666667	0.33717079479546	0.529277043110454
Abca7; Calr; Col1a1; Pygo1;	GO:0034504~protein localization to nucleus	4	37	10.8108108108108	0.204372125835209	0.467758407584475
Col1a1;	GO:0034505~tooth mineralization	1	2	50	0.161574260368055	0.458778424510885
Ddx4; Piwil2;	GO:0034587~piRNA metabolic process	2	15	13.3333333333333	0.252690384596721	0.481796113603095
Nr4a2; Pycr1;	GO:0034599~cellular response to oxidative stress	2	60	3.33333333333333	0.875851301394752	0.907349434043519
Scara5;	GO:0034605~cellular response to heat	1	39	2.56410256410256	0.904787570791087	0.928173808979254
Aff3; Gch1;	GO:0034612~response to tumor necrosis factor	2	22	9.09090909090909	0.401281963689655	0.57077422900393
Ank2; Axin2; Id4;	GO:0034613~cellular protein localization	3	56	5.35714285714286	0.661810597207105	0.742691628408351
Fos; Mmp9;	GO:0034614~cellular response to reactive oxygen species	2	32	6.25	0.585295323045058	0.685820509867158
Akap6; Smad7;	GO:0034629~cellular protein complex localization	2	10	20	0.147037892686716	0.458778424510885
Trp63;	GO:0034644~cellular response to UV	1	46	2.17391304347826	0.93693631991546	0.956210438496577
Cacna1h;	GO:0034651~cortisol biosynthetic process	1	2	50	0.161574260368055	0.458778424510885
Crabp1;	GO:0034653~retinoic acid catabolic process	1	4	25	0.254521071211937	0.481796113603095
Scara5;	GO:0034755~iron ion transmembrane transport	1	2	50	0.161574260368055	0.458778424510885
Cacna1a; Cacna1h; Cacnb2; Cacnb4; Hcn1; Hvcn1; Kcnab3; Kcnf1; Kcnh2; Kcnh5; Kcnj4; Kcnq4; Scn1a; Scn1b; Trpm5;	GO:0034765~regulation of ion transmembrane transport	15	136	11.0294117647059	0.025896899568064	0.438626898008693
P2rx7;	GO:0034767~positive regulation of ion transmembrane transport	1	4	25	0.254521071211937	0.481796113603095
Hspa5; Pdia4; Pdia6; Scamp5; Sdf2l1; Srpx; Stc2; Thbs4;	GO:0034976~response to endoplasmic reticulum stress	8	68	11.7647058823529	0.0675052772441054	0.448909242557997
Prdm16; Sfrp1; Wnt7a;	GO:0035019~somatic stem cell population maintenance	3	45	6.66666666666667	0.521156702486446	0.646828263127723
Arap3; Arhgap24;	GO:0035021~negative regulation of Rac protein signal transduction	2	5	40	0.0563860487333201	0.448909242557997
Arhgef3; Cavin4;	GO:0035023~regulation of Rho protein signal transduction	2	71	2.8169014084507	0.925931273375014	0.947958299941402
Arap3; Ripor2;	GO:0035024~negative regulation of Rho protein signal transduction	2	21	9.52380952380952	0.380711988543828	0.556652977109518
Arrb1; Col3a1; F2r; F2rl1; Lpar4; Rtn4r;	GO:0035025~positive regulation of Rho protein signal transduction	6	28	21.4285714285714	0.0115870268666063	0.416226570736999
Malat1;	GO:0035063~nuclear speck organization	1	3	33.3333333333333	0.209411394260812	0.467758407584475
Arrb1; Nos1;	GO:0035066~positive regulation of histone acetylation	2	19	10.5263157894737	0.33872545368155	0.529277043110454
Chd5;	GO:0035093~spermatogenesis, exchange of chromosomal proteins	1	8	12.5	0.410663429042581	0.57077422900393
Abat; Atp1a2; Cnr1;	GO:0035094~response to nicotine	3	25	12	0.212694753483415	0.472184996546152
Pde8b;	GO:0035106~operant conditioning	1	4	25	0.254521071211937	0.481796113603095
Col2a1; Fbn2;	GO:0035108~limb morphogenesis	2	30	6.66666666666667	0.552019276713556	0.668068011318853
Rspo2; Wnt7a;	GO:0035115~embryonic forelimb morphogenesis	2	35	5.71428571428571	0.63171001112606	0.71681786324095
Aff3; Gpc3; Notch1; Rspo2; Wnt7a;	GO:0035116~embryonic hindlimb morphogenesis	5	33	15.1515151515152	0.0632134158265401	0.448909242557997
Wnt7a;	GO:0035136~forelimb morphogenesis	1	15	6.66666666666667	0.609434361858574	0.701546742042806
Wnt7a;	GO:0035137~hindlimb morphogenesis	1	19	5.26315789473684	0.691274539880451	0.762344135984245
Notch1;	GO:0035148~tube formation	1	8	12.5	0.410663429042581	0.57077422900393
Brinp1; Npas4; Ptchd1;	GO:0035176~social behavior	3	47	6.38297872340426	0.549041949109554	0.666840476783178
Mir7-1;	GO:0035195~gene silencing by miRNA	1	59	1.69491525423729	0.970666573378018	0.982215580766652
Wnt4;	GO:0035239~tube morphogenesis	1	8	12.5	0.410663429042581	0.57077422900393
Cacna1a; Cacnb4; Clstn3; Slc17a7; Unc13a;	GO:0035249~synaptic transmission, glutamatergic	5	28	17.8571428571429	0.0376449961931649	0.448909242557997
Duox2; H2-Q2; Igf1; Klf2;	GO:0035264~multicellular organism growth	4	121	3.30578512396694	0.931053959223483	0.952111291825446
Egr2;	GO:0035284~brain segmentation	1	3	33.3333333333333	0.209411394260812	0.467758407584475
Arhgap24; Col5a1;	GO:0035313~wound healing, spreading of epidermal cells	2	10	20	0.147037892686716	0.458778424510885
Dchs1; Fat4;	GO:0035329~hippo signaling	2	22	9.09090909090909	0.401281963689655	0.57077422900393
Wwc1;	GO:0035330~regulation of hippo signaling	1	3	33.3333333333333	0.209411394260812	0.467758407584475
Wwc1;	GO:0035331~negative regulation of hippo signaling	1	7	14.2857142857143	0.374995596378689	0.550548405369782
Dgat2;	GO:0035336~long-chain fatty-acyl-CoA metabolic process	1	5	20	0.297058688215152	0.50721493035589
Dgat2;	GO:0035356~cellular triglyceride homeostasis	1	7	14.2857142857143	0.374995596378689	0.550548405369782
Aloxe3;	GO:0035357~peroxisome proliferator activated receptor signaling pathway	1	7	14.2857142857143	0.374995596378689	0.550548405369782
Cftr;	GO:0035377~transepithelial water transport	1	2	50	0.161574260368055	0.458778424510885
Slit3;	GO:0035385~Roundabout signaling pathway	1	9	11.1111111111111	0.444297207275348	0.588224471603982
Agt;	GO:0035411~catenin import into nucleus	1	2	50	0.161574260368055	0.458778424510885
Dact1;	GO:0035412~regulation of catenin import into nucleus	1	4	25	0.254521071211937	0.481796113603095
Dact1; Sfrp2; Sulf2;	GO:0035413~positive regulation of catenin import into nucleus	3	12	25	0.0503852394693129	0.448909242557997
Axin2;	GO:0035414~negative regulation of catenin import into nucleus	1	11	9.09090909090909	0.505919660237828	0.630766152310479
Dlgap1;	GO:0035418~protein localization to synapse	1	17	5.88235294117647	0.652755404692297	0.734375529310515
Adam8;	GO:0035419~activation of MAPK activity involved in innate immune response	1	2	50	0.161574260368055	0.458778424510885
Slc2a6;	GO:0035428~hexose transmembrane transport	1	4	25	0.254521071211937	0.481796113603095
Ank; Slc37a2;	GO:0035435~phosphate ion transmembrane transport	2	7	28.5714285714286	0.089652935067549	0.448909242557997
Hspa5;	GO:0035437~maintenance of protein localization in endoplasmic reticulum	1	1	100	0.110844891359505	0.448909242557997
Bst2;	GO:0035455~response to interferon-alpha	1	10	10	0.476012846275242	0.608996377827781
Bst2; Xaf1;	GO:0035456~response to interferon-beta	2	8	25	0.107959424947799	0.448909242557997
Gas6;	GO:0035457~cellular response to interferon-alpha	1	9	11.1111111111111	0.444297207275348	0.588224471603982
9930111J21Rik1; Gbp3; Gbp6; Gm12185; Ifi47; Igtp; Iigp1; Irgm2;	GO:0035458~cellular response to interferon-beta	8	39	20.5128205128205	0.00472679047872926	0.337681911800418
Gpr39;	GO:0035483~gastric emptying	1	3	33.3333333333333	0.209411394260812	0.467758407584475
Slc36a2;	GO:0035524~proline transmembrane transport	1	3	33.3333333333333	0.209411394260812	0.467758407584475
Adcy8; Agtr2; Akap6; Arhgef3; Ctgf; Ecel1; Itk; Jak3; Mylk2; Mylk3; Plch1; Plch2; Ppp1r1b; Prkce; Shc2; Smad7; Tec; Tnik; Unc13a; Wnk4;	GO:0035556~intracellular signal transduction	20	407	4.91400491400491	0.847632067181871	0.883238548417049
Tdg;	GO:0035562~negative regulation of chromatin binding	1	9	11.1111111111111	0.444297207275348	0.588224471603982
Agtr2;	GO:0035566~regulation of metanephros size	1	2	50	0.161574260368055	0.458778424510885
Fzd9; Wnt4; Wnt7a;	GO:0035567~non-canonical Wnt signaling pathway	3	16	18.75	0.0907986374695002	0.448909242557997
Fbn1;	GO:0035582~sequestering of BMP in extracellular matrix	1	4	25	0.254521071211937	0.481796113603095
Fbn1; Fbn2;	GO:0035583~sequestering of TGFbeta in extracellular matrix	2	2	100	0.018062858689805	0.433023699597203
Ptgfr; Selp;	GO:0035584~calcium-mediated signaling using intracellular calcium source	2	15	13.3333333333333	0.252690384596721	0.481796113603095
P2ry1;	GO:0035589~G-protein coupled purinergic nucleotide receptor signaling pathway	1	4	25	0.254521071211937	0.481796113603095
P2rx7;	GO:0035590~purinergic nucleotide receptor signaling pathway	1	3	33.3333333333333	0.209411394260812	0.467758407584475
Adra2a;	GO:0035625~epidermal growth factor-activated receptor transactivation by G-protein coupled receptor signaling pathway	1	4	25	0.254521071211937	0.481796113603095
Igf1; Phospho1;	GO:0035630~bone mineralization involved in bone maturation	2	5	40	0.0563860487333201	0.448909242557997
Mbp;	GO:0035633~maintenance of permeability of blood-brain barrier	1	5	20	0.297058688215152	0.50721493035589
Idi1; Usp18;	GO:0035634~response to stilbenoid	2	22	9.09090909090909	0.401281963689655	0.57077422900393
Abat; Agtr2; Brinp1;	GO:0035640~exploration behavior	3	17	17.6470588235294	0.102491521022368	0.448909242557997
Penk; Prkce;	GO:0035641~locomotory exploration behavior	2	14	14.2857142857143	0.23110887494205	0.481796113603095
Il18;	GO:0035655~interleukin-18-mediated signaling pathway	1	4	25	0.254521071211937	0.481796113603095
Wnt7a;	GO:0035659~Wnt signaling pathway involved in wound healing, spreading of epidermal cells	1	1	100	0.110844891359505	0.448909242557997
Prkce;	GO:0035669~TRAM-dependent toll-like receptor 4 signaling pathway	1	2	50	0.161574260368055	0.458778424510885
Gas6; Kcnh2; Pde4b; Prkaa2;	GO:0035690~cellular response to drug	4	52	7.69230769230769	0.39757427203193	0.57077422900393
Cd74;	GO:0035691~macrophage migration inhibitory factor signaling pathway	1	1	100	0.110844891359505	0.448909242557997
Bnip3;	GO:0035694~mitochondrial protein catabolic process	1	4	25	0.254521071211937	0.481796113603095
Hcn1; Scn1b; Slc17a7;	GO:0035725~sodium ion transmembrane transport	3	34	8.82352941176471	0.354112513303019	0.550548405369782
Nr4a3;	GO:0035726~common myeloid progenitor cell proliferation	1	10	10	0.476012846275242	0.608996377827781
Hgf;	GO:0035729~cellular response to hepatocyte growth factor stimulus	1	13	7.69230769230769	0.560713297293931	0.668068011318853
Gas6;	GO:0035754~B cell chemotaxis	1	5	20	0.297058688215152	0.50721493035589
Egr3;	GO:0035767~endothelial cell chemotaxis	1	9	11.1111111111111	0.444297207275348	0.588224471603982
Jak3;	GO:0035771~interleukin-4-mediated signaling pathway	1	2	50	0.161574260368055	0.458778424510885
Ptprn;	GO:0035773~insulin secretion involved in cellular response to glucose stimulus	1	8	12.5	0.410663429042581	0.57077422900393
Arrb1; Cftr; Gpr39;	GO:0035774~positive regulation of insulin secretion involved in cellular response to glucose stimulus	3	32	9.375	0.322313021172456	0.529277043110454
Ptger4;	GO:0035810~positive regulation of urine volume	1	12	8.33333333333333	0.534120737995172	0.650955250739126
Agt;	GO:0035813~regulation of renal sodium excretion	1	3	33.3333333333333	0.209411394260812	0.467758407584475
Agt; Agtr2; Ptger4;	GO:0035815~positive regulation of renal sodium excretion	3	13	23.0769230769231	0.0594634309325739	0.448909242557997
Sulf2;	GO:0035860~glial cell-derived neurotrophic factor receptor signaling pathway	1	2	50	0.161574260368055	0.458778424510885
Nptx1;	GO:0035865~cellular response to potassium ion	1	5	20	0.297058688215152	0.50721493035589
Aoc3;	GO:0035902~response to immobilization stress	1	5	20	0.297058688215152	0.50721493035589
Adamts6; Lrp2;	GO:0035904~aorta development	2	24	8.33333333333333	0.441403823555483	0.588224471603982
Hey2; Tgfb2;	GO:0035910~ascending aorta morphogenesis	2	4	50	0.0418329861958835	0.448909242557997
Hey1; Hey2;	GO:0035912~dorsal aorta morphogenesis	2	8	25	0.107959424947799	0.448909242557997
Egr2; Fos; Hivep3; Mylk2; Notch1; Plagl1; Sox8;	GO:0035914~skeletal muscle cell differentiation	7	54	12.962962962963	0.057900333380054	0.448909242557997
Egr3; Flt1; Notch1; Ramp2;	GO:0035924~cellular response to vascular endothelial growth factor stimulus	4	20	20	0.0449877948000822	0.448909242557997
F2rl1;	GO:0035926~chemokine (C-C motif) ligand 2 secretion	1	1	100	0.110844891359505	0.448909242557997
Agtr2;	GO:0035932~aldosterone secretion	1	1	100	0.110844891359505	0.448909242557997
Pdp1;	GO:0035970~peptidyl-threonine dephosphorylation	1	11	9.09090909090909	0.505919660237828	0.630766152310479
Ctgf; Stc1;	GO:0035988~chondrocyte proliferation	2	8	25	0.107959424947799	0.448909242557997
Col11a1; Col5a1;	GO:0035989~tendon development	2	3	66.6666666666667	0.02897268645632	0.438626898008693
Fos;	GO:0035994~response to muscle stretch	1	15	6.66666666666667	0.609434361858574	0.701546742042806
Klf2;	GO:0036003~positive regulation of transcription from RNA polymerase II promoter in response to stress	1	5	20	0.297058688215152	0.50721493035589
Pde1b;	GO:0036006~cellular response to macrophage colony-stimulating factor stimulus	1	5	20	0.297058688215152	0.50721493035589
Pik3c2b;	GO:0036092~phosphatidylinositol-3-phosphate biosynthetic process	1	3	33.3333333333333	0.209411394260812	0.467758407584475
Prkce;	GO:0036120~cellular response to platelet-derived growth factor stimulus	1	15	6.66666666666667	0.609434361858574	0.701546742042806
Lpcat1;	GO:0036151~phosphatidylcholine acyl-chain remodeling	1	3	33.3333333333333	0.209411394260812	0.467758407584475
Dnhd1;	GO:0036159~inner dynein arm assembly	1	16	6.25	0.631730860437433	0.71681786324095
Prkg2;	GO:0036289~peptidyl-serine autophosphorylation	1	7	14.2857142857143	0.374995596378689	0.550548405369782
Hey1; Hey2;	GO:0036304~umbilical cord morphogenesis	2	2	100	0.018062858689805	0.433023699597203
Ank2;	GO:0036309~protein localization to M-band	1	1	100	0.110844891359505	0.448909242557997
Flt1;	GO:0036323~vascular endothelial growth factor receptor-1 signaling pathway	1	1	100	0.110844891359505	0.448909242557997
Fas;	GO:0036337~Fas signaling pathway	1	2	50	0.161574260368055	0.458778424510885
Chst11; Dchs1; Sfrp2; Trp63;	GO:0036342~post-anal tail morphogenesis	4	25	16	0.0805763308467278	0.448909242557997
Ank2;	GO:0036371~protein localization to T-tubule	1	1	100	0.110844891359505	0.448909242557997
Atp1a2;	GO:0036376~sodium ion export from cell	1	6	16.6666666666667	0.33717079479546	0.529277043110454
Mcub;	GO:0036444~mitochondrial calcium uptake	1	9	11.1111111111111	0.444297207275348	0.588224471603982
Nrp2;	GO:0036486~ventral trunk neural crest cell migration	1	4	25	0.254521071211937	0.481796113603095
Wnt7b;	GO:0036516~chemoattraction of dopaminergic neuron axon	1	1	100	0.110844891359505	0.448909242557997
Rnf43;	GO:0038018~Wnt receptor catabolic process	1	2	50	0.161574260368055	0.458778424510885
Abca7;	GO:0038027~apolipoprotein A-I-mediated signaling pathway	1	4	25	0.254521071211937	0.481796113603095
Wnt4;	GO:0038030~non-canonical Wnt signaling pathway via MAPK cascade	1	1	100	0.110844891359505	0.448909242557997
Col1a1; Col4a6;	GO:0038063~collagen-activated tyrosine kinase receptor signaling pathway	2	11	18.1818181818182	0.167506727149731	0.464821824924014
Itk; Jak3; Tec;	GO:0038083~peptidyl-tyrosine autophosphorylation	3	46	6.52173913043478	0.535218242882	0.651379749088417
Nrp2;	GO:0038084~vascular endothelial growth factor signaling pathway	1	4	25	0.254521071211937	0.481796113603095
Acvr1c;	GO:0038092~nodal signaling pathway	1	9	11.1111111111111	0.444297207275348	0.588224471603982
Nr4a3;	GO:0038097~positive regulation of mast cell activation by Fc-epsilon receptor signaling pathway	1	1	100	0.110844891359505	0.448909242557997
Thpo;	GO:0038163~thrombopoietin-mediated signaling pathway	1	2	50	0.161574260368055	0.458778424510885
Cnr1;	GO:0038171~cannabinoid signaling pathway	1	1	100	0.110844891359505	0.448909242557997
Prr5;	GO:0038203~TORC2 signaling	1	4	25	0.254521071211937	0.481796113603095
Ifih1;	GO:0039530~MDA-5 signaling pathway	1	1	100	0.110844891359505	0.448909242557997
Dhx58;	GO:0039534~negative regulation of MDA-5 signaling pathway	1	4	25	0.254521071211937	0.481796113603095
Dhx58;	GO:0039536~negative regulation of RIG-I signaling pathway	1	6	16.6666666666667	0.33717079479546	0.529277043110454
Foxp2; Selenop;	GO:0040007~growth	2	13	15.3846153846154	0.209653194440858	0.467758407584475
Gas6; Gpc3; Igfbp2; Igfbp3; Igfbp4; Mndal; Nell2;	GO:0040008~regulation of growth	7	68	10.2941176470588	0.135282742768258	0.458778424510885
Atp1a2; Scn1b;	GO:0040011~locomotion	2	12	16.6666666666667	0.188417467111329	0.467758407584475
Stc2;	GO:0040015~negative regulation of multicellular organism growth	1	16	6.25	0.631730860437433	0.71681786324095
Agt;	GO:0040018~positive regulation of multicellular organism growth	1	42	2.38095238095238	0.920196331461072	0.943168234140301
Hspa5;	GO:0040019~positive regulation of embryonic development	1	9	11.1111111111111	0.444297207275348	0.588224471603982
Calr;	GO:0040020~regulation of meiotic nuclear division	1	8	12.5	0.410663429042581	0.57077422900393
Klf2; Tdg;	GO:0040029~regulation of gene expression, epigenetic	2	18	11.1111111111111	0.317393836164404	0.529277043110454
Sulf2; Wnt4;	GO:0040037~negative regulation of fibroblast growth factor receptor signaling pathway	2	13	15.3846153846154	0.209653194440858	0.467758407584475
Adam33; S100b;	GO:0042035~regulation of cytokine biosynthetic process	2	7	28.5714285714286	0.089652935067549	0.448909242557997
Gjb4;	GO:0042048~olfactory behavior	1	7	14.2857142857143	0.374995596378689	0.550548405369782
Nr4a2; Pde1b;	GO:0042053~regulation of dopamine metabolic process	2	10	20	0.147037892686716	0.458778424510885
Cdh13;	GO:0042058~regulation of epidermal growth factor receptor signaling pathway	1	8	12.5	0.410663429042581	0.57077422900393
Itga1;	GO:0042059~negative regulation of epidermal growth factor receptor signaling pathway	1	16	6.25	0.631730860437433	0.71681786324095
Col1a1; Col3a1; Fgf2; Tgfb2;	GO:0042060~wound healing	4	71	5.63380281690141	0.626170147344522	0.71681786324095
Klc3;	GO:0042073~intraciliary transport	1	29	3.44827586206897	0.828529465374253	0.869931584455271
Il18;	GO:0042088~T-helper 1 type immune response	1	9	11.1111111111111	0.444297207275348	0.588224471603982
Ptger4;	GO:0042093~T-helper cell differentiation	1	4	25	0.254521071211937	0.481796113603095
Il18;	GO:0042095~interferon-gamma biosynthetic process	1	2	50	0.161574260368055	0.458778424510885
P2rx7;	GO:0042098~T cell proliferation	1	25	4	0.783051713872709	0.834196457486823
Lef1;	GO:0042100~B cell proliferation	1	48	2.08333333333333	0.943940302096774	0.960887648643396
Havcr2; Jak3; Vtcn1;	GO:0042102~positive regulation of T cell proliferation	3	63	4.76190476190476	0.734329741778436	0.796545957373997
Cd24a;	GO:0042103~positive regulation of T cell homeostatic proliferation	1	1	100	0.110844891359505	0.448909242557997
Cd24a; Igf1; Igfbp2; Il18; Jak3; Tnfsf9;	GO:0042104~positive regulation of activated T cell proliferation	6	25	24	0.0073339666600406	0.383591433402753
S100a7a; Tnfsf15; Trem3;	GO:0042107~cytokine metabolic process	3	4	75	0.00545032985230454	0.347653182721996
Tlr1;	GO:0042116~macrophage activation	1	8	12.5	0.410663429042581	0.57077422900393
Bmper; Cxcl10;	GO:0042118~endothelial cell activation	2	7	28.5714285714286	0.089652935067549	0.448909242557997
F2rl1;	GO:0042119~neutrophil activation	1	8	12.5	0.410663429042581	0.57077422900393
Adam33; Apobec1; Chst11; Cxcl10; Cxcl15; Esr2; Fa2h; Fas; Igf1; Itk; Notch1; Prg4; Sfrp2; Tec; Tes; Tgfb2; Tnfsf9; Wnt7a;	GO:0042127~regulation of cell proliferation	18	228	7.89473684210526	0.167751914117809	0.464821824924014
Havcr2; Pde5a; Ripor2;	GO:0042130~negative regulation of T cell proliferation	3	41	7.31707317073171	0.462721706469817	0.607885963777193
Abat;	GO:0042135~neurotransmitter catabolic process	1	10	10	0.476012846275242	0.608996377827781
Slc17a7;	GO:0042137~sequestering of neurotransmitter	1	1	100	0.110844891359505	0.448909242557997
Fam109b;	GO:0042147~retrograde transport, endosome to Golgi	1	59	1.69491525423729	0.970666573378018	0.982215580766652
Hspa5; Prkaa2;	GO:0042149~cellular response to glucose starvation	2	50	4	0.8048611342662	0.852346270856468
Abca1; Apob; Apobec1; Ldlr;	GO:0042157~lipoprotein metabolic process	4	18	22.2222222222222	0.0338658910839337	0.448909242557997
Abca1; Apob; Apobec1;	GO:0042158~lipoprotein biosynthetic process	3	6	50	0.0120020539714196	0.416226570736999
Apob; Ldlr;	GO:0042159~lipoprotein catabolic process	2	4	50	0.0418329861958835	0.448909242557997
Odc1; Serpinb1a; Serpinb1b;	GO:0042176~regulation of protein catabolic process	3	18	16.6666666666667	0.114743469751447	0.457948239052701
Irak3;	GO:0042177~negative regulation of protein catabolic process	1	35	2.85714285714286	0.879522611804098	0.909306734982414
Abat; Cnr1;	GO:0042220~response to cocaine	2	19	10.5263157894737	0.33872545368155	0.529277043110454
Il18;	GO:0042231~interleukin-13 biosynthetic process	1	1	100	0.110844891359505	0.448909242557997
Lgr6; Tec;	GO:0042246~tissue regeneration	2	8	25	0.107959424947799	0.448909242557997
Foxf2;	GO:0042249~establishment of planar polarity of embryonic epithelium	1	3	33.3333333333333	0.209411394260812	0.467758407584475
Tap1; Tap2;	GO:0042270~protection from natural killer cell mediated cytotoxicity	2	6	33.3333333333333	0.0723971837128539	0.448909242557997
Foxp2;	GO:0042297~vocal learning	1	7	14.2857142857143	0.374995596378689	0.550548405369782
Apod; Gbp4;	GO:0042308~negative regulation of protein import into nucleus	2	9	22.2222222222222	0.127140817276416	0.458778424510885
Agt;	GO:0042310~vasoconstriction	1	19	5.26315789473684	0.691274539880451	0.762344135984245
Agt; Agtr2; Cftr; Gch1; Itga1; Nos1;	GO:0042311~vasodilation	6	25	24	0.0073339666600406	0.383591433402753
Ptger4;	GO:0042322~negative regulation of circadian sleep/wake cycle, REM sleep	1	3	33.3333333333333	0.209411394260812	0.467758407584475
Cd24a; Phactr1; Srpx2;	GO:0042325~regulation of phosphorylation	3	18	16.6666666666667	0.114743469751447	0.457948239052701
Dscam;	GO:0042327~positive regulation of phosphorylation	1	31	3.2258064516129	0.847559850221033	0.883238548417049
Duox1;	GO:0042335~cuticle development	1	2	50	0.161574260368055	0.458778424510885
Chst1;	GO:0042339~keratan sulfate metabolic process	1	1	100	0.110844891359505	0.448909242557997
Lime1;	GO:0042345~regulation of NF-kappaB import into nucleus	1	3	33.3333333333333	0.209411394260812	0.467758407584475
Edar; Grem1; Il18; Tlr2;	GO:0042346~positive regulation of NF-kappaB import into nucleus	4	18	22.2222222222222	0.0338658910839337	0.448909242557997
Cacna1a; Cacna1h; Cacnb4; Gpr39; Hcn1; Kcnh2; Kcnh5; Scn1a; Slc1a6; Slc26a10; Slc26a7;	GO:0042391~regulation of membrane potential	11	95	11.5789473684211	0.0393733419775967	0.448909242557997
Duox2; Slco4a1; Tg;	GO:0042403~thyroid hormone metabolic process	3	10	30	0.0344593031401533	0.448909242557997
Epas1;	GO:0042415~norepinephrine metabolic process	1	10	10	0.476012846275242	0.608996377827781
Agtr2; Gch1; Nr4a2; Tgfb2;	GO:0042416~dopamine biosynthetic process	4	12	33.3333333333333	0.0110464097952305	0.40678119369653
Nr4a2; Sncaip;	GO:0042417~dopamine metabolic process	2	15	13.3333333333333	0.252690384596721	0.481796113603095
Moxd1;	GO:0042420~dopamine catabolic process	1	6	16.6666666666667	0.33717079479546	0.529277043110454
Epas1; Moxd1;	GO:0042421~norepinephrine biosynthetic process	2	9	22.2222222222222	0.127140817276416	0.458778424510885
Tph1;	GO:0042427~serotonin biosynthetic process	1	3	33.3333333333333	0.209411394260812	0.467758407584475
Pde1b;	GO:0042428~serotonin metabolic process	1	9	11.1111111111111	0.444297207275348	0.588224471603982
Cited1;	GO:0042438~melanin biosynthetic process	1	13	7.69230769230769	0.560713297293931	0.668068011318853
Agt; Duox2; Wnt4;	GO:0042445~hormone metabolic process	3	15	20	0.079704596531831	0.448909242557997
Tg;	GO:0042446~hormone biosynthetic process	1	8	12.5	0.410663429042581	0.57077422900393
Srd5a2;	GO:0042448~progesterone metabolic process	1	8	12.5	0.410663429042581	0.57077422900393
Ptger4;	GO:0042466~chemokinesis	1	1	100	0.110844891359505	0.448909242557997
Cdh23; Col11a1; Col2a1; Insig1; Itga8; Kcnq4; Nr4a3; Ptprq;	GO:0042472~inner ear morphogenesis	8	73	10.958904109589	0.0903467800998211	0.448909242557997
Gas1;	GO:0042473~outer ear morphogenesis	1	9	11.1111111111111	0.444297207275348	0.588224471603982
Gas1; Insig1;	GO:0042474~middle ear morphogenesis	2	24	8.33333333333333	0.441403823555483	0.588224471603982
Edar; Lef1; Trp63; Wnt6; Wnt7b;	GO:0042475~odontogenesis of dentin-containing tooth	5	56	8.92857142857143	0.267652304220835	0.503982093134856
Axin2; Gas1; Id3;	GO:0042476~odontogenesis	3	22	13.6363636363636	0.168517430928499	0.464821824924014
Rspo2;	GO:0042489~negative regulation of odontogenesis of dentin-containing tooth	1	2	50	0.161574260368055	0.458778424510885
Ntrk3;	GO:0042490~mechanoreceptor differentiation	1	7	14.2857142857143	0.374995596378689	0.550548405369782
Cdh23;	GO:0042491~auditory receptor cell differentiation	1	16	6.25	0.631730860437433	0.71681786324095
Abat; Abcb11; Aldh1a1; Aldh3a1; Apobec1; Fos; Lcn2; Mmp9; Nfatc2; P2rx7; Sfrp1; Sfrp2; Slc1a3; Tgfb2;	GO:0042493~response to drug	14	144	9.72222222222222	0.0679746202987346	0.448909242557997
Ssc5d;	GO:0042494~detection of bacterial lipoprotein	1	1	100	0.110844891359505	0.448909242557997
Tlr1; Tlr2;	GO:0042495~detection of triacyl bacterial lipopeptide	2	2	100	0.018062858689805	0.433023699597203
Tlr2;	GO:0042496~detection of diacyl bacterial lipopeptide	1	2	50	0.161574260368055	0.458778424510885
Crlf1; Igf1; Il18; Lif; Ptger4;	GO:0042531~positive regulation of tyrosine phosphorylation of STAT protein	5	49	10.2040816326531	0.193488121596386	0.467758407584475
Lbp; Tlr1; Tlr2;	GO:0042535~positive regulation of tumor necrosis factor biosynthetic process	3	13	23.0769230769231	0.0594634309325739	0.448909242557997
Cyp1b1;	GO:0042537~benzene-containing compound metabolic process	1	2	50	0.161574260368055	0.458778424510885
Hp; Nr4a3;	GO:0042542~response to hydrogen peroxide	2	38	5.26315789473684	0.673964305407792	0.750202710787358
Nr4a2;	GO:0042551~neuron maturation	1	10	10	0.476012846275242	0.608996377827781
Egr2; Mbp;	GO:0042552~myelination	2	63	3.17460317460317	0.891972211806524	0.9183495223646
Gch1;	GO:0042559~pteridine-containing compound biosynthetic process	1	1	100	0.110844891359505	0.448909242557997
Adh1; Adh7; Aldh1a1; Cyp1b1; Plb1;	GO:0042572~retinol metabolic process	5	18	27.7777777777778	0.00852246860388384	0.384277558643283
Adh1; Adh7; Aldh1a1; Aldh1a7;	GO:0042573~retinoic acid metabolic process	4	13	30.7692307692308	0.0138041968023057	0.433023699597203
Cyp1b1;	GO:0042574~retinal metabolic process	1	13	7.69230769230769	0.560713297293931	0.668068011318853
Wnt7b;	GO:0042592~homeostatic process	1	5	20	0.297058688215152	0.50721493035589
Adra2a; Cacna1a; Cnr1; Gpr39; Prkaa2; Ptprv; Vgf;	GO:0042593~glucose homeostasis	7	123	5.69105691056911	0.616656698435114	0.70900203886618
Adra2a;	GO:0042596~fear response	1	8	12.5	0.410663429042581	0.57077422900393
Abca1; Apob; Cd24a; Dgat2; Gpr39; Il18; Ldlr; Lipg; Malrd1;	GO:0042632~cholesterol homeostasis	9	66	13.6363636363636	0.0265370503203183	0.438626898008693
Fa2h;	GO:0042634~regulation of hair cycle	1	6	16.6666666666667	0.33717079479546	0.529277043110454
Tgfb2;	GO:0042637~catagen	1	5	20	0.297058688215152	0.50721493035589
Notch1;	GO:0042640~anagen	1	12	8.33333333333333	0.534120737995172	0.650955250739126
Fgf2;	GO:0042660~positive regulation of cell fate specification	1	3	33.3333333333333	0.209411394260812	0.467758407584475
Sfrp2;	GO:0042662~negative regulation of mesodermal cell fate specification	1	4	25	0.254521071211937	0.481796113603095
Arrb1;	GO:0042699~follicle-stimulating hormone signaling pathway	1	7	14.2857142857143	0.374995596378689	0.550548405369782
Brinp1; Npas3;	GO:0042711~maternal behavior	2	18	11.1111111111111	0.317393836164404	0.529277043110454
F12;	GO:0042730~fibrinolysis	1	15	6.66666666666667	0.609434361858574	0.701546742042806
Chst11; Gas1; Hoxd12; Sfrp2; Wnt7a;	GO:0042733~embryonic digit morphogenesis	5	66	7.57575757575758	0.381253918681457	0.556761650666462
Nos1;	GO:0042738~exogenous drug catabolic process	1	6	16.6666666666667	0.33717079479546	0.529277043110454
Gm43302; Hp; Irgm2; Isg15; Lbp; Lyz2; Tlr1;	GO:0042742~defense response to bacterium	7	287	2.4390243902439	0.99815314061474	1
Prkaa2;	GO:0042752~regulation of circadian rhythm	1	49	2.04081632653061	0.947145158118988	0.963052235924004
Aoc3; P2ry1; Uchl1;	GO:0042755~eating behavior	3	37	8.10810810810811	0.401384331465721	0.57077422900393
Agt; Mmp17;	GO:0042756~drinking behavior	2	14	14.2857142857143	0.23110887494205	0.481796113603095
Trp63;	GO:0042771~intrinsic apoptotic signaling pathway in response to DNA damage by p53 class mediator	1	31	3.2258064516129	0.847559850221033	0.883238548417049
Btbd11; Hecw1; Hecw2; Rnf144a; Rnf145; Rnf43;	GO:0042787~protein ubiquitination involved in ubiquitin-dependent protein catabolic process	6	117	5.12820512820513	0.709664655436229	0.777106728760947
Ell3;	GO:0042795~snRNA transcription from RNA polymerase II promoter	1	8	12.5	0.410663429042581	0.57077422900393
Gbp10; Gbp3; Gbp6; Gbp7; Iigp1; Irgm2;	GO:0042832~defense response to protozoan	6	31	19.3548387096774	0.0173346797256748	0.433023699597203
Tlr2;	GO:0042892~chloramphenicol transport	1	1	100	0.110844891359505	0.448909242557997
Aldh1a1; Cyp1a1;	GO:0042904~9-cis-retinoic acid biosynthetic process	2	7	28.5714285714286	0.089652935067549	0.448909242557997
Aldh1a1;	GO:0042905~9-cis-retinoic acid metabolic process	1	1	100	0.110844891359505	0.448909242557997
Apob; Apobec1; Lrp2;	GO:0042953~lipoprotein transport	3	15	20	0.079704596531831	0.448909242557997
Acvr1c; Agt; Agtr2; Ank2; Arrb1; Fas; Gdf7; Irak3; Map3k8; Sdf2l1; Sfrp2; Tgfb2; Tnik;	GO:0042981~regulation of apoptotic process	13	230	5.65217391304348	0.634402169409451	0.719620371270422
Abca7; Itm2a;	GO:0042985~negative regulation of amyloid precursor protein biosynthetic process	2	6	33.3333333333333	0.0723971837128539	0.448909242557997
Dhcr24;	GO:0042987~amyloid precursor protein catabolic process	1	6	16.6666666666667	0.33717079479546	0.529277043110454
Gsn;	GO:0042989~sequestering of actin monomers	1	8	12.5	0.410663429042581	0.57077422900393
Agtr2;	GO:0042990~regulation of transcription factor import into nucleus	1	2	50	0.161574260368055	0.458778424510885
Foxp2; Gas1;	GO:0043010~camera-type eye development	2	76	2.63157894736842	0.941742103337504	0.959744020862072
Tnfsf9;	GO:0043011~myeloid dendritic cell differentiation	1	20	5	0.708901994190392	0.776509636077302
Fas; Jak3; P2rx7; Spns2;	GO:0043029~T cell homeostasis	4	31	12.9032258064516	0.136700284895382	0.458778424510885
Havcr2; Lbp;	GO:0043032~positive regulation of macrophage activation	2	18	11.1111111111111	0.317393836164404	0.529277043110454
Ddx4; Piwil2;	GO:0043046~DNA methylation involved in gamete generation	2	19	10.5263157894737	0.33872545368155	0.529277043110454
Acvr1c; Adm; Aldh1a1; Apbb2; Bnip3; Clu; Cnr1; Cyp1b1; Epha7; Esr2; Fas; Gper1; Hpgd; Id3; Igfbp3; Il18; Map3k9; Mmp9; Notch1; Ntrk3; P2rx7; Pde5a; Ptn; S100b; Sfrp1; Sfrp2; Tgfb2;	GO:0043065~positive regulation of apoptotic process	27	322	8.38509316770186	0.0674419408743453	0.448909242557997
Amigo2; Apbb2; Arnt2; Bnip3; Cbs; Cd74; Chst11; Clu; Comp; Cth; Dhcr24; Egr3; Fas; Gas1; Gas6; Grem1; Hgf; Hmgcr; Hsp90b1; Hspa5; Id1; Igf1; Lef1; Mmp9; Nos1; Nr4a3; Prkaa2; Prkce; Prokr1; Ptgfr; Sfrp1; Sox8; Tgfb2; Trp63; Wnt7a;	GO:0043066~negative regulation of apoptotic process	35	500	7	0.222972908669614	0.481796113603095
Bnip3; Htatip2;	GO:0043068~positive regulation of programmed cell death	2	10	20	0.147037892686716	0.458778424510885
Amigo2;	GO:0043069~negative regulation of programmed cell death	1	15	6.66666666666667	0.609434361858574	0.701546742042806
Vgf;	GO:0043084~penile erection	1	5	20	0.297058688215152	0.50721493035589
Agt; Nr4a2; P2rx7;	GO:0043085~positive regulation of catalytic activity	3	39	7.69230769230769	0.432356792840683	0.588224471603982
Acacb; Notch1;	GO:0043086~negative regulation of catalytic activity	2	25	8	0.4609014289673	0.606163440453313
Arhgap6; Dgki; Epha1; Plxnc1; Rasgrp3;	GO:0043087~regulation of GTPase activity	5	72	6.94444444444444	0.449726988641946	0.594531755525178
Cacna1a; Dlg2; Itgb2; Musk;	GO:0043113~receptor clustering	4	29	13.7931034482759	0.116523795841054	0.458778424510885
Adm; Ramp2;	GO:0043116~negative regulation of vascular permeability	2	13	15.3846153846154	0.209653194440858	0.467758407584475
Il18;	GO:0043117~positive regulation of vascular permeability	1	13	7.69230769230769	0.560713297293931	0.668068011318853
F2rl1; Lime1;	GO:0043122~regulation of I-kappaB kinase/NF-kappaB signaling	2	17	11.7647058823529	0.295903604650155	0.50721493035589
Cd74; Cth; Eda2r; F2rl1; Prkce; S100a4; S100b;	GO:0043123~positive regulation of I-kappaB kinase/NF-kappaB signaling	7	127	5.51181102362205	0.648366897989945	0.734295041097047
Epas1; Lpcat1;	GO:0043129~surfactant homeostasis	2	13	15.3846153846154	0.209653194440858	0.467758407584475
P2rx7;	GO:0043132~NAD transport	1	1	100	0.110844891359505	0.448909242557997
Arrb1; Eln; Phactr1;	GO:0043149~stress fiber assembly	3	14	21.4285714285714	0.0692475525318956	0.448909242557997
Arrb1; Dhcr24; Gas6; Hgf; Igf1; Lef1; Sfrp2;	GO:0043154~negative regulation of cysteine-type endopeptidase activity involved in apoptotic process	7	68	10.2941176470588	0.135282742768258	0.458778424510885
Arrb1; Btbd11; Hecw1; Hecw2; Kctd2; Rnf145;	GO:0043161~proteasome-mediated ubiquitin-dependent protein catabolic process	6	150	4	0.886050502785373	0.913949497827862
Enpep; Lvrn; Mmp13;	GO:0043171~peptide catabolic process	3	17	17.6470588235294	0.102491521022368	0.448909242557997
Slc1a3;	GO:0043200~response to amino acid	1	12	8.33333333333333	0.534120737995172	0.650955250739126
Irak3;	GO:0043242~negative regulation of protein complex disassembly	1	3	33.3333333333333	0.209411394260812	0.467758407584475
Bnip3;	GO:0043243~positive regulation of protein complex disassembly	1	4	25	0.254521071211937	0.481796113603095
Irak3;	GO:0043244~regulation of protein complex disassembly	1	1	100	0.110844891359505	0.448909242557997
Klf2;	GO:0043249~erythrocyte maturation	1	13	7.69230769230769	0.560713297293931	0.668068011318853
Slco4a1;	GO:0043252~sodium-independent organic anion transport	1	31	3.2258064516129	0.847559850221033	0.883238548417049
Irgm2;	GO:0043254~regulation of protein complex assembly	1	11	9.09090909090909	0.505919660237828	0.630766152310479
Nos1;	GO:0043267~negative regulation of potassium ion transport	1	14	7.14285714285714	0.585789018926288	0.685820509867158
Ank2; Cxcl1;	GO:0043268~positive regulation of potassium ion transport	2	13	15.3846153846154	0.209653194440858	0.467758407584475
P2ry1;	GO:0043270~positive regulation of ion transport	1	7	14.2857142857143	0.374995596378689	0.550548405369782
Cnr1;	GO:0043271~negative regulation of ion transport	1	4	25	0.254521071211937	0.481796113603095
Gas6; Pdia6;	GO:0043277~apoptotic cell clearance	2	16	12.5	0.274313608104845	0.50721493035589
Cnr1; Prkce;	GO:0043278~response to morphine	2	14	14.2857142857143	0.23110887494205	0.481796113603095
Acvr1c; Arrb1; Ctgf; F2r; Fas; Gper1; Nlrp2;	GO:0043280~positive regulation of cysteine-type endopeptidase activity involved in apoptotic process	7	48	14.5833333333333	0.0359827966337469	0.448909242557997
Epha7; Trp63;	GO:0043281~regulation of cysteine-type endopeptidase activity involved in apoptotic process	2	13	15.3846153846154	0.209653194440858	0.467758407584475
Cldn19;	GO:0043297~apical junction assembly	1	8	12.5	0.410663429042581	0.57077422900393
Nr4a3;	GO:0043303~mast cell degranulation	1	10	10	0.476012846275242	0.608996377827781
Adora2b;	GO:0043306~positive regulation of mast cell degranulation	1	17	5.88235294117647	0.652755404692297	0.734375529310515
F2rl1;	GO:0043311~positive regulation of eosinophil degranulation	1	2	50	0.161574260368055	0.458778424510885
Irak3;	GO:0043330~response to exogenous dsRNA	1	50	2	0.950166926708981	0.965300415871581
Igf1; Mmp9;	GO:0043388~positive regulation of DNA binding	2	32	6.25	0.585295323045058	0.685820509867158
Id1; Lef1;	GO:0043392~negative regulation of DNA binding	2	30	6.66666666666667	0.552019276713556	0.668068011318853
Esr2; Gper1; Nr4a2; Nr4a3;	GO:0043401~steroid hormone mediated signaling pathway	4	53	7.54716981132075	0.41064366255371	0.57077422900393
Lime1;	GO:0043405~regulation of MAP kinase activity	1	7	14.2857142857143	0.374995596378689	0.550548405369782
Adra2a; Cd24a; Fgf2; Flt1; Mst1r; Pde5a; Pik3r5; Tpd52l1;	GO:0043406~positive regulation of MAP kinase activity	8	51	15.6862745098039	0.0183096378081684	0.434307094851904
Hmgcr; Irak3; Rgs2; Uchl1;	GO:0043407~negative regulation of MAP kinase activity	4	42	9.52380952380952	0.266667624662438	0.502392803425226
Cd24a; Gdf7; Id1; Inhbb; Mylk2; Tgfb2;	GO:0043408~regulation of MAPK cascade	6	64	9.375	0.208859946038072	0.467758407584475
P2rx7;	GO:0043409~negative regulation of MAPK cascade	1	18	5.55555555555556	0.672580504694627	0.750050841742493
Agt; Cd74; F2r; Flt1; Gper1; Igf1; Igfbp3; Igfbp4; Lif; P2rx7; Prkce; Wwc1;	GO:0043410~positive regulation of MAPK cascade	12	97	12.3711340206186	0.0215550918790628	0.438626898008693
Cys1; Gas6; Id1; Id3; Sigirr; Smad7;	GO:0043433~negative regulation of sequence-specific DNA binding transcription factor activity	6	72	8.33333333333333	0.285500782926057	0.50721493035589
Nos1; Serpina3c; Serpina3g; Serpina3n; Srd5a2;	GO:0043434~response to peptide hormone	5	36	13.8888888888889	0.0822699474878625	0.448909242557997
Prdm16;	GO:0043457~regulation of cellular respiration	1	7	14.2857142857143	0.374995596378689	0.550548405369782
Cited1; Edar;	GO:0043473~pigmentation	2	50	4	0.8048611342662	0.852346270856468
Rbfox1;	GO:0043484~regulation of RNA splicing	1	30	3.33333333333333	0.83832420729893	0.87737886565244
Slc1a3;	GO:0043490~malate-aspartate shuttle	1	3	33.3333333333333	0.209411394260812	0.467758407584475
Gas6; Igf1; Pik3c2b;	GO:0043491~protein kinase B signaling	3	35	8.57142857142857	0.369950371747523	0.550548405369782
Cbs; Tnxb;	GO:0043506~regulation of JUN kinase activity	2	3	66.6666666666667	0.02897268645632	0.438626898008693
Sfrp1; Sfrp2;	GO:0043508~negative regulation of JUN kinase activity	2	13	15.3846153846154	0.209653194440858	0.467758407584475
Cd74;	GO:0043518~negative regulation of DNA damage response, signal transduction by p53 class mediator	1	14	7.14285714285714	0.585789018926288	0.685820509867158
Esr2; Faim2; Trp63;	GO:0043523~regulation of neuron apoptotic process	3	32	9.375	0.322313021172456	0.529277043110454
Adam8; Agt; Agtr2; Cacna1a; Cited1; Crlf1; Draxin; F2r; Faim2; Fzd9; Mt1; Ndnf; Nr4a2; Nr4a3;	GO:0043524~negative regulation of neuron apoptotic process	14	163	8.58895705521472	0.135466477043807	0.458778424510885
Epha7; Fas; Il18; Itga1; Musk; Tgfb2;	GO:0043525~positive regulation of neuron apoptotic process	6	72	8.33333333333333	0.285500782926057	0.50721493035589
Adam8;	GO:0043534~blood vessel endothelial cell migration	1	9	11.1111111111111	0.444297207275348	0.588224471603982
Fgf2; Prl2c2;	GO:0043536~positive regulation of blood vessel endothelial cell migration	2	22	9.09090909090909	0.401281963689655	0.57077422900393
Angpt2; Fgf2;	GO:0043537~negative regulation of blood vessel endothelial cell migration	2	13	15.3846153846154	0.209653194440858	0.467758407584475
Cdh13; Cyp1b1; Fap; Grem1; Itgb2; Loxl2;	GO:0043542~endothelial cell migration	6	23	26.0869565217391	0.00521388777639742	0.347653182721996
Arhgap6; Dennd2d; Rasgef1b; Rgs2; Rtn4r; Sema4d; Wnt4;	GO:0043547~positive regulation of GTPase activity	7	149	4.69798657718121	0.792817403637594	0.843622094697483
Pik3r5;	GO:0043551~regulation of phosphatidylinositol 3-kinase activity	1	5	20	0.297058688215152	0.50721493035589
Fgf2; Flt1;	GO:0043552~positive regulation of phosphatidylinositol 3-kinase activity	2	27	7.40740740740741	0.498664995587538	0.630766152310479
Igfbp2;	GO:0043567~regulation of insulin-like growth factor receptor signaling pathway	1	6	16.6666666666667	0.33717079479546	0.529277043110454
Cdh3; Igf1; Igfbp3; Igfbp4;	GO:0043568~positive regulation of insulin-like growth factor receptor signaling pathway	4	11	36.3636363636364	0.0086704790235641	0.384277558643283
Cilp;	GO:0043569~negative regulation of insulin-like growth factor receptor signaling pathway	1	9	11.1111111111111	0.444297207275348	0.588224471603982
Axin2;	GO:0043570~maintenance of DNA repeat elements	1	5	20	0.297058688215152	0.50721493035589
Nr4a2;	GO:0043576~regulation of respiratory gaseous exchange	1	8	12.5	0.410663429042581	0.57077422900393
Lef1; Prdm16;	GO:0043586~tongue development	2	12	16.6666666666667	0.188417467111329	0.467758407584475
Adamts2; Col1a1; Col3a1; Col5a1; Col5a2; Dhcr24; Fras1;	GO:0043588~skin development	7	55	12.7272727272727	0.0622070461946266	0.448909242557997
Cdsn; Col1a1; Col1a2; Trp63; Wnt7a;	GO:0043589~skin morphogenesis	5	11	45.4545454545455	0.00154268670860258	0.177757320100917
Cdh13; Trp63;	GO:0043616~keratinocyte proliferation	2	13	15.3846153846154	0.209653194440858	0.467758407584475
Epas1;	GO:0043619~regulation of transcription from RNA polymerase II promoter in response to oxidative stress	1	7	14.2857142857143	0.374995596378689	0.550548405369782
Cd24a; Cited1; Nos1; Tgfb2; Wnt7a;	GO:0043627~response to estrogen	5	36	13.8888888888889	0.0822699474878625	0.448909242557997
Aloxe3;	GO:0043651~linoleic acid metabolic process	1	10	10	0.476012846275242	0.608996377827781
Bnip3; Nptx1;	GO:0043653~mitochondrial fragmentation involved in apoptotic process	2	10	20	0.147037892686716	0.458778424510885
Pear1;	GO:0043654~recognition of apoptotic cell	1	5	20	0.297058688215152	0.50721493035589
Hsp90b1; Vcan;	GO:0043666~regulation of phosphoprotein phosphatase activity	2	14	14.2857142857143	0.23110887494205	0.481796113603095
Abca1; Lipg;	GO:0043691~reverse cholesterol transport	2	13	15.3846153846154	0.209653194440858	0.467758407584475
Lef1;	GO:0043923~positive regulation by host of viral transcription	1	14	7.14285714285714	0.585789018926288	0.685820509867158
Dchs1; Fat4; Sema4d;	GO:0043931~ossification involved in bone maturation	3	7	42.8571428571429	0.0164269755466361	0.433023699597203
Cxcl10; Ptgir;	GO:0043950~positive regulation of cAMP-mediated signaling	2	12	16.6666666666667	0.188417467111329	0.467758407584475
Rgs2;	GO:0043951~negative regulation of cAMP-mediated signaling	1	7	14.2857142857143	0.374995596378689	0.550548405369782
Neat1;	GO:0043954~cellular component maintenance	1	2	50	0.161574260368055	0.458778424510885
Lef1;	GO:0043966~histone H3 acetylation	1	44	2.27272727272727	0.929058013630922	0.95061450148658
Chd5; Lef1;	GO:0043967~histone H4 acetylation	2	33	6.06060606060606	0.601233644370673	0.701546742042806
Tet1;	GO:0044030~regulation of DNA methylation	1	17	5.88235294117647	0.652755404692297	0.734375529310515
Stc1;	GO:0044070~regulation of anion transport	1	5	20	0.297058688215152	0.50721493035589
Lbp; Tlr2;	GO:0044130~negative regulation of growth of symbiont in host	2	20	10	0.359846637674546	0.550548405369782
Adssl1;	GO:0044208~'de novo' AMP biosynthetic process	1	3	33.3333333333333	0.209411394260812	0.467758407584475
Wnt7b;	GO:0044237~cellular metabolic process	1	12	8.33333333333333	0.534120737995172	0.650955250739126
Ptprv;	GO:0044242~cellular lipid catabolic process	1	6	16.6666666666667	0.33717079479546	0.529277043110454
P2rx7;	GO:0044254~multicellular organismal protein catabolic process	1	1	100	0.110844891359505	0.448909242557997
Akr1b7;	GO:0044255~cellular lipid metabolic process	1	17	5.88235294117647	0.652755404692297	0.734375529310515
Mmp13;	GO:0044267~cellular protein metabolic process	1	9	11.1111111111111	0.444297207275348	0.588224471603982
Tmeff2;	GO:0044319~wound healing, spreading of cells	1	10	10	0.476012846275242	0.608996377827781
Nr4a3; Pid1; Inhbb;	GO:0044320~cellular response to leptin stimulus	3	7	42.8571428571429	0.0164269755466361	0.433023699597203
Igfbp3; Igfbp4; Ptprv;	GO:0044342~type B pancreatic cell proliferation	3	13	23.0769230769231	0.0594634309325739	0.448909242557997
Egr3; Sfrp1;	GO:0044344~cellular response to fibroblast growth factor stimulus	2	16	12.5	0.274313608104845	0.50721493035589
Sfrp1;	GO:0044345~stromal-epithelial cell signaling involved in prostate gland development	1	1	100	0.110844891359505	0.448909242557997
Gbp3; Gbp6; Gbp7;	GO:0044406~adhesion of symbiont to host	3	10	30	0.0344593031401533	0.448909242557997
Cth;	GO:0044524~protein sulfhydration	1	1	100	0.110844891359505	0.448909242557997
Fam161a; Ttc17;	GO:0044782~cilium organization	2	12	16.6666666666667	0.188417467111329	0.467758407584475
Esr2;	GO:0044849~estrous cycle	1	5	20	0.297058688215152	0.50721493035589
Ptx3;	GO:0044869~negative regulation by host of viral exo-alpha-sialidase activity	1	2	50	0.161574260368055	0.458778424510885
Ptx3;	GO:0044871~negative regulation by host of viral glycoprotein metabolic process	1	2	50	0.161574260368055	0.458778424510885
Gsn;	GO:0045010~actin nucleation	1	10	10	0.476012846275242	0.608996377827781
Lrp2; Tg;	GO:0045056~transcytosis	2	12	16.6666666666667	0.188417467111329	0.467758407584475
Cd74;	GO:0045059~positive thymic T cell selection	1	12	8.33333333333333	0.534120737995172	0.650955250739126
Cd74; Fas;	GO:0045060~negative thymic T cell selection	2	14	14.2857142857143	0.23110887494205	0.481796113603095
Lef1;	GO:0045063~T-helper 1 cell differentiation	1	5	20	0.297058688215152	0.50721493035589
Notch1;	GO:0045070~positive regulation of viral genome replication	1	23	4.34782608695652	0.755975848296722	0.812134054170193
Bst2; Isg15;	GO:0045071~negative regulation of viral genome replication	2	29	6.89655172413793	0.534687207633985	0.650955250739126
Sigirr;	GO:0045079~negative regulation of chemokine biosynthetic process	1	3	33.3333333333333	0.209411394260812	0.467758407584475
Bst2; C1ra; C1rb; C1s1; C1s2; C3; Cfh; Dhx58; F2rl1; Gper1; Havcr2; Ifih1; Iigp1; Il1rl2; Irgm2; Itk; Jak3; Lbp; Lcn2; Mst1r; Mx1; Oas2; Oasl2; Ptx3; Sh2d1b1; Sh2d1b2; Smpdl3b; Ssc5d; Tbkbp1; Tec; Tlr1; Tlr2; Trem2; Vnn1;	GO:0045087~innate immune response	34	501	6.78642714570858	0.280990548151911	0.50721493035589
Dhx58;	GO:0045088~regulation of innate immune response	1	12	8.33333333333333	0.534120737995172	0.650955250739126
Cd74; Havcr2; Sh2d1b1;	GO:0045089~positive regulation of innate immune response	3	22	13.6363636363636	0.168517430928499	0.464821824924014
Synm;	GO:0045104~intermediate filament cytoskeleton organization	1	14	7.14285714285714	0.585789018926288	0.685820509867158
Col5a1;	GO:0045112~integrin biosynthetic process	1	1	100	0.110844891359505	0.448909242557997
Itga1; Itgb2;	GO:0045123~cellular extravasation	2	4	50	0.0418329861958835	0.448909242557997
Dlg2;	GO:0045161~neuronal ion channel clustering	1	1	100	0.110844891359505	0.448909242557997
Gas1; Gdf7; Hey2; Notch1; Sox5; Sox8; Wnt4; Wnt5b; Wnt6; Wnt7a; Wnt7b;	GO:0045165~cell fate commitment	11	70	15.7142857142857	0.00615893396082823	0.359029300085773
Hcn1;	GO:0045176~apical protein localization	1	10	10	0.476012846275242	0.608996377827781
Itga8; Nos1; Npnt; Pdzd7; Ripor2;	GO:0045184~establishment of protein localization	5	46	10.8695652173913	0.164225420138529	0.464821824924014
Lama1;	GO:0045198~establishment of epithelial cell apical/basal polarity	1	9	11.1111111111111	0.444297207275348	0.588224471603982
Lin7a;	GO:0045199~maintenance of epithelial cell apical/basal polarity	1	11	9.09090909090909	0.505919660237828	0.630766152310479
Mylk3; Myom1; Myom2;	GO:0045214~sarcomere organization	3	37	8.10810810810811	0.401384331465721	0.57077422900393
Cldn1; Cxadr; Tgfb2;	GO:0045216~cell-cell junction organization	3	24	12.5	0.197683755908062	0.467758407584475
Camsap3;	GO:0045218~zonula adherens maintenance	1	3	33.3333333333333	0.209411394260812	0.467758407584475
Jak3;	GO:0045221~negative regulation of FasL biosynthetic process	1	1	100	0.110844891359505	0.448909242557997
Abca1; Abca4; Abca7; Atp8b1; P2rx7;	GO:0045332~phospholipid translocation	5	11	45.4545454545455	0.00154268670860258	0.177757320100917
Nr4a3;	GO:0045333~cellular respiration	1	20	5	0.708901994190392	0.776509636077302
Fdps;	GO:0045337~farnesyl diphosphate biosynthetic process	1	1	100	0.110844891359505	0.448909242557997
[truncated: 1,573 more rows]
