# Supplementary material for: NEMF mutations in mice illustrate how Importin-β specific nuclear transport defects recapitulate neurodegenerative disease hallmarks
Source: PLoS Genet. 2024 Sep 23;20(9):e1011411. doi: 10.1371/journal.pgen.1011411 (PMC11449308; doi:10.1371/journal.pgen.1011411)
Supplement: S1 Data — (ZIP) [file pgen.1011411.s017.zip › S17 Data/Sequencing_Data/GO/WT-vs-P/GO_analysis_1.csv]

Genes	Process_name	Significant_genes_count	Total_genes_group_count	Percent_significant_genes	P-value	Padj-value
Pif1; Slc25a33;	GO:0000002~mitochondrial genome maintenance	2	12	16.6666666666667	0.686901528352365	0.813685231957158
Aplf;	GO:0000012~single strand break repair	1	9	11.1111111111111	0.82868995673711	0.88714195753293
mt-Rnr2; Rpf2; Samd15;	GO:0000027~ribosomal large subunit assembly	3	29	10.3448275862069	0.909491249142604	0.943835673935402
mt-Rnr1;	GO:0000028~ribosomal small subunit assembly	1	18	5.55555555555556	0.965012395055369	0.979384920088108
Abcd2; Acot2;	GO:0000038~very long-chain fatty acid metabolic process	2	16	12.5	0.813200008153125	0.879156492544369
Gcc2; Pacs1; Sorl1;	GO:0000042~protein targeting to Golgi	3	12	25	0.446613548706818	0.719540405375941
Atg2a; Atg5; Gabarapl2; Irgm1; Irgm2; Map1lc3a; Trp53inp1; Trp53inp2;	GO:0000045~autophagosome assembly	8	48	16.6666666666667	0.704015672037871	0.813685231957158
Ass1; Cebpa;	GO:0000050~urea cycle	2	10	20	0.600860808772063	0.764003899653434
Ass1; Ddah1;	GO:0000052~citrulline metabolic process	2	4	50	0.251308961325581	0.696668496459381
Ass1;	GO:0000053~argininosuccinate metabolic process	1	2	50	0.410928003527029	0.696668496459381
Ltv1;	GO:0000056~ribosomal small subunit export from nucleus	1	6	16.6666666666667	0.709141666665268	0.813685231957158
Bcl3; Ipo5; Ranbp6; Six3; Tgfb1;	GO:0000060~protein import into nucleus, translocation	5	29	17.2413793103448	0.663112739234048	0.794307959211654
Cit; Plk1;	GO:0000070~mitotic sister chromatid segregation	2	22	9.09090909090909	0.918452628087811	0.948419151131963
Map3k20;	GO:0000075~cell cycle checkpoint	1	4	25	0.586065779646046	0.755112343522341
Dna2;	GO:0000076~DNA replication checkpoint	1	6	16.6666666666667	0.709141666665268	0.813685231957158
Map3k20;	GO:0000077~DNA damage checkpoint	1	27	3.7037037037037	0.992858546297335	0.999895848616137
Cdkn2a; Cdkn2b; Sfn;	GO:0000079~regulation of cyclin-dependent protein serine/threonine kinase activity	3	18	16.6666666666667	0.683372221735239	0.813685231957158
Sycp2;	GO:0000080~mitotic G1 phase	1	1	100	0.297280328600614	0.696668496459381
Acvr1b; Cacul1; Camk2b; Ccnd2; Cdk6; Cdkn2a; Cdkn3; Eif4ebp1; Id4; Inhba; Lats2; Myb; Plk2; Ranbp2; Ranbp3l; Rb1; Rgcc; Rhou; Rps6;	GO:0000082~G1/S transition of mitotic cell cycle	19	63	30.1587301587302	0.0625270982218691	0.696668496459381
Klf11;	GO:0000083~regulation of transcription involved in G1/S transition of mitotic cell cycle	1	7	14.2857142857143	0.75618983401186	0.841638174022273
Cdkn2b; Cit; Fbxl7; Plk1; Wnt10b;	GO:0000086~G2/M transition of mitotic cell cycle	5	32	15.625	0.736427492111454	0.838224440484113
Papss2;	GO:0000103~sulfate assimilation	1	4	25	0.586065779646046	0.755112343522341
Acvr2b; Ahr; Ahrr; Ankrd1; Ar; Atf3; Atxn1; Batf3; Btg2; Cav1; Cbx7; Ccnd3; Cd36; Cdk6; Cebpa; Cic; Cited2; Cry1; Dact1; Ddit3; Dlx2; Dnaja3; Dusp22; E2f8; Edn1; Egr1; Eid2; En1; Eng; Epas1; Esr1; Esr2; Esrra; Ezr; Fgfr2; Fgfr3; Fhl2; Foxc2; Foxg1; Foxo3; Foxp2; Foxq1; Foxs1; Frk; Fst; Fzd8; Gata2; Gata3; Gbp4; Gli2; Glis1; Glis2; Gsc; H2afy2; Hcls1; Hdac2; Hdac4; Hdac9; Hes1; Hes7; Hey1; Hhex; H…	GO:0000122~negative regulation of transcription from RNA polymerase II promoter	175	740	23.6486486486486	0.00860997062215463	0.653379361531234
Arhgef2; Eya1; Numa1; Pax6; Spry1; Spry2;	GO:0000132~establishment of mitotic spindle orientation	6	22	27.2727272727273	0.293845828641494	0.696668496459381
Cav1; Ccl5; Dok4; Fgf23; Fgfr3; Map2k6; Mapkapk3; Mbp; Mef2c; Men1; Nphs1; Plvap; Ptk2b; Ret; Scg2; Shank3; Tgfb1; Zfp36l1;	GO:0000165~MAPK cascade	18	70	25.7142857142857	0.170393966399701	0.696668496459381
Eif3e; Gspt2;	GO:0000184~nuclear-transcribed mRNA catabolic process, nonsense-mediated decay	2	32	6.25	0.981268073073082	0.991512814643976
Gadd45a;	GO:0000185~activation of MAPKKK activity	1	8	12.5	0.795629167159201	0.863515614869031
Egf; Fgf2; Grm1; Map3k20; Map3k6;	GO:0000186~activation of MAPKK activity	5	31	16.1290322580645	0.713378585342507	0.817998765838282
Arrb1; Cd74; Cspg4; Egf; Gpr39; Grm1; Hgf; Igf1; Map2k6; Ntrk3; P2rx7; Shc2; Syk; Tgfa; Wnt5a;	GO:0000187~activation of MAPK activity	15	77	19.4805194805195	0.529976638168088	0.748083701054004
Cav1; Dusp3; Dusp6; Dusp9;	GO:0000188~inactivation of MAPK activity	4	14	28.5714285714286	0.330339988390189	0.696668496459381
Cdkn2a; Klhl42; Lonrf2; Lonrf3; Peli2; Rnf122; Rnf125; Rnf144a; Rnf144b; Rnf180; Rnf217; Rnf24; Sash1; Ube2g2;	GO:0000209~protein polyubiquitination	14	110	12.7272727272727	0.950996990488156	0.968546271538799
Apc2; Ccdc8; Cgn; Cntn2; Cul9; Dclk2; Dync1li2; Map1a; Map1b; Map6d1; Map7d2; Map7d3; Mark1; Phldb2; Prkcz; Trim46;	GO:0000226~microtubule cytoskeleton organization	16	83	19.2771084337349	0.543335959061919	0.755112343522341
Piwil2;	GO:0000239~pachytene	1	3	33.3333333333333	0.506199584374988	0.719540405375941
Dnm1; Dnm3; Gdap1; Ggnbp1; Lpin1;	GO:0000266~mitochondrial fission	5	19	26.3157894736842	0.345262490416927	0.696668496459381
Glt8d2;	GO:0000271~polysaccharide biosynthetic process	1	3	33.3333333333333	0.506199584374988	0.719540405375941
Cenpw; Cit; Fbxl7; Plk1; Plk2; Rps6; Ttyh1; Tubb3;	GO:0000278~mitotic cell cycle	8	86	9.30232558139535	0.989795119130899	0.997732811903949
Cit; Plk1;	GO:0000281~mitotic cytokinesis	2	32	6.25	0.981268073073082	0.991512814643976
Zfp36l1;	GO:0000288~nuclear-transcribed mRNA catabolic process, deadenylation-dependent decay	1	13	7.69230769230769	0.915431911648016	0.945884930525368
Samd4;	GO:0000289~nuclear-transcribed mRNA poly(A) tail shortening	1	11	9.09090909090909	0.87963476725714	0.920144263117667
Apod; Cat; Nme5; Ptprn;	GO:0000302~response to reactive oxygen species	4	17	23.5294117647059	0.448244795678337	0.719540405375941
Ucp3;	GO:0000303~response to superoxide	1	5	20	0.653017143310145	0.783620571972174
Esrp2;	GO:0000380~alternative mRNA splicing, via spliceosome	1	16	6.25	0.950198694930949	0.968028510259173
Celf4; Fmr1; Mbnl2; Rbfox1; Rbm11; Rbmx; Srsf12;	GO:0000381~regulation of alternative mRNA splicing, via spliceosome	7	37	18.9189189189189	0.582051312390675	0.755112343522341
Cdc40; Dhx38; Dqx1; Nova1; Rbmx2; Sf3b5; Snrpn; U2af1l4;	GO:0000398~mRNA splicing, via spliceosome	8	107	7.47663551401869	0.99903773956596	1
Fkbp1b; Ppil4; Ranbp2;	GO:0000413~protein peptidyl-prolyl isomerization	3	20	15	0.743189958043599	0.841638174022273
Nsd1;	GO:0000414~regulation of histone H3-K36 methylation	1	1	100	0.297280328600614	0.696668496459381
Atg2a; Atg5; Capn10; Cdkn2a; Gabarapl2; Map1lc3a;	GO:0000422~mitophagy	6	34	17.6470588235294	0.645692163292804	0.783620571972174
Sqstm1;	GO:0000423~macromitophagy	1	7	14.2857142857143	0.75618983401186	0.841638174022273
Mphosph6; Wdr37;	GO:0000460~maturation of 5.8S rRNA	2	14	14.2857142857143	0.757071055907726	0.841638174022273
Noc4l;	GO:0000462~maturation of SSU-rRNA from tricistronic rRNA transcript (SSU-rRNA, 5.8S rRNA, LSU-rRNA)	1	27	3.7037037037037	0.992858546297335	0.999895848616137
Rpf2;	GO:0000463~maturation of LSU-rRNA from tricistronic rRNA transcript (SSU-rRNA, 5.8S rRNA, LSU-rRNA)	1	9	11.1111111111111	0.82868995673711	0.88714195753293
Wdr37;	GO:0000470~maturation of LSU-rRNA	1	15	6.66666666666667	0.940584578359214	0.962639665024188
Cited1; Frat1; Wnt7a; Cobl;	GO:0000578~embryonic axis specification	4	9	44.4444444444444	0.145546231568034	0.696668496459381
Acd; Dna2; Pif1;	GO:0000723~telomere maintenance	3	35	8.57142857142857	0.957775600112727	0.974454574754639
Mcm9; Nabp1; Sfr1;	GO:0000724~double-strand break repair via homologous recombination	3	67	4.47761194029851	0.999552513786322	1
Dna2;	GO:0000729~DNA double-strand break processing	1	6	16.6666666666667	0.709141666665268	0.813685231957158
Pold1;	GO:0000731~DNA synthesis involved in DNA repair	1	8	12.5	0.795629167159201	0.863515614869031
Smarcal1;	GO:0000733~DNA strand renaturation	1	4	25	0.586065779646046	0.755112343522341
Dnase2a;	GO:0000737~DNA catabolic process, endonucleolytic	1	4	25	0.586065779646046	0.755112343522341
Adam8; Ahr; Arhgef2; Cap2; Clu; Gata3; Gp1ba; Grem1; Hgf; Idua; Klf2; P2rx7; Pdpn; Psmb10; Shroom1; Shroom2; Shroom3; Sox6; Tenm3; Tenm4; Tfcp2l1; Tgfb2;	GO:0000902~cell morphogenesis	22	78	28.2051282051282	0.0774357162634621	0.696668496459381
Dab2; Epb41l5;	GO:0000904~cell morphogenesis involved in differentiation	2	11	18.1818181818182	0.645952220248581	0.783620571972174
Cit; Klhl13; Klhl9; Plk1; Pstpip1;	GO:0000910~cytokinesis	5	35	14.2857142857143	0.79734110518058	0.864951900649109
Chmp4c; Chmp7;	GO:0000920~cell separation after cytokinesis	2	16	12.5	0.813200008153125	0.879156492544369
Lrpprc;	GO:0000961~negative regulation of mitochondrial RNA catabolic process	1	2	50	0.410928003527029	0.696668496459381
Piwil2;	GO:0000966~RNA 5'-end processing	1	1	100	0.297280328600614	0.696668496459381
Rgcc;	GO:0001100~negative regulation of exit from mitosis	1	1	100	0.297280328600614	0.696668496459381
Tert;	GO:0001172~transcription, RNA-templated	1	1	100	0.297280328600614	0.696668496459381
Eng;	GO:0001300~chronological cell aging	1	1	100	0.297280328600614	0.696668496459381
Trp63;	GO:0001302~replicative cell aging	1	5	20	0.653017143310145	0.783620571972174
Acd; Acvr2b; Bmpr1b; Chrd; Clec3b; Col1a1; Col2a1; Dnm3os; Edn1; Fam20c; Fbn1; Fgfr3; Fgfrl1; Foxc2; Fst; Gli2; Hapln1; Hapln4; Hdac4; Hes7; Hexa; Hexb; Hoxa10; Hoxa11; Hoxa5; Hoxd10; Hoxd11; Hoxd12; Hoxd13; Lgals3; Lncpint; Ltbp3; Mmp9; Nkx3-2; Pitx1; Pkdcc; Pth1r; Pthlh; Runx1; Sox11; Sox4; Sox9; Tbx3; Tgfb1; Tgfb2; Trp63; Wfikkn1;	GO:0001501~skeletal system development	47	108	43.5185185185185	7.83404363735585e-06	0.0104631486820525
Acan; Bmpr1b; Col11a1; Col2a1; Ctgf; Otor; Sox9; Tgfb2; Thra; Wnt7a;	GO:0001502~cartilage condensation	10	19	52.6315789473684	0.0124894187163206	0.696668496459381
Csf1; Ctgf; Ddr2; Dmp1; Ecm1; Fgf18; Foxc2; Fzd9; Gpm6b; Igf2; Igsf10; Men1; Mmp9; Msx2; Ostn; Pkdcc; Ppargc1b; Pth1r; Ptn; Runx1; Runx3; Sbno2; Spp1; Stc1; Thra; Tmem119; Col2a1; Clec3b; Sox9;	GO:0001503~ossification	29	91	31.8681318681319	0.0150974448380888	0.696668496459381
Atp1a2;	GO:0001504~neurotransmitter uptake	1	2	50	0.410928003527029	0.696668496459381
Cacna1a; Pde1b;	GO:0001505~regulation of neurotransmitter levels	2	8	25	0.498082060958061	0.719540405375941
Cacna1g; Cln3; Glra1; Grin2a; Kcnc2; Usp53;	GO:0001508~action potential	6	19	31.5789473684211	0.207160447027041	0.696668496459381
Cd74; Edn1; Ptges; Ptgs1; Ptgs2;	GO:0001516~prostaglandin biosynthetic process	5	16	31.25	0.244119364091066	0.696668496459381
Rpusd3;	GO:0001522~pseudouridine synthesis	1	16	6.25	0.950198694930949	0.968028510259173
Adh1; Aldh1a1; Dhrs3; Rarres2;	GO:0001523~retinoid metabolic process	4	12	33.3333333333333	0.252305414645982	0.696668496459381
Ackr3; Acvrl1; Adam8; Adgra2; Adm2; Ang; Angpt1; Angpt2; Angpt4; Angptl4; Angptl6; Anpep; Arhgap22; Calcrl; Cav1; Ccbe1; Ccl2; Col18a1; Col8a1; Col8a2; Cspg4; Ctgf; Cyp1b1; Ecm1; Ecscr; Efnb2; Egf; Egfl7; Eng; Enpep; Epas1; Fap; Fgf18; Fgf2; Fgfr2; Flt4; Fn1; Fzd8; Grem1; Hbegf; Hmox1; Hs6st1; Htatip2; Kdr; Meis1; Mfge8; Mmp2; Ndnf; Notch1; Nov; Nrp2; Nus1; Parva; Pde3b; Pgf; Plxdc1; Plxnd1; Prkd…	GO:0001525~angiogenesis	83	225	36.8888888888889	9.71392114523795e-07	0.00216231884692997
Ahr; Angpt1; Esr2; Fgf7; Inhba; Kdr; Mmp2; Vgf;	GO:0001541~ovarian follicle development	8	51	15.6862745098039	0.758871952323843	0.842658280282445
Adamts1; Afp; Foxo3;	GO:0001542~ovulation from ovarian follicle	3	11	27.2727272727273	0.40025637162586	0.696668496459381
Nrip1;	GO:0001543~ovarian follicle rupture	1	3	33.3333333333333	0.506199584374988	0.719540405375941
Foxo3;	GO:0001544~initiation of primordial ovarian follicle growth	1	1	100	0.297280328600614	0.696668496459381
Gpr149;	GO:0001546~preantral ovarian follicle growth	1	3	33.3333333333333	0.506199584374988	0.719540405375941
Esr1; Foxo3; Gpr149;	GO:0001547~antral ovarian follicle growth	3	3	100	0.0575864872211415	0.696668496459381
Bmpr1b;	GO:0001550~ovarian cumulus expansion	1	2	50	0.410928003527029	0.696668496459381
Fzd4; Pdgfra; Ptprn; Schip1;	GO:0001553~luteinization	4	9	44.4444444444444	0.145546231568034	0.696668496459381
Foxo3; Ptk2b;	GO:0001556~oocyte maturation	2	19	10.5263157894737	0.875755571678767	0.920144263117667
Ctgf; Ddr1; Epb41l3; Igfbp2; Igfbp3; Igfbp4; Igfbp5; Igfbp6; Igfbp7; Nov; Rb1; Sgk3; Socs2; Wisp2;	GO:0001558~regulation of cell growth	14	52	26.9230769230769	0.170599921633049	0.696668496459381
Ier3; Spn;	GO:0001562~response to protozoan	2	4	50	0.251308961325581	0.696668496459381
Ahr; Cited2; Col1a1; Dhcr7; Esx1; Foxc2; Foxs1; Fzd4; Gja4; Hey1; Lox; Mef2c; Pax6; Tbx1; Tbx3; Tcf7l2; Tgfb2; Egfl7;	GO:0001568~blood vessel development	18	71	25.3521126760563	0.183157056397893	0.696668496459381
Ahr; Angpt1; Cxcl12; Edn1; Eng; Foxc2; Lef1; Pitx2; Plxnd1; Sema3e; Sfrp2; Tbx1; Tbx20; Vangl2;	GO:0001569~branching involved in blood vessel morphogenesis	14	40	35	0.044880050061756	0.696668496459381
Ackr3; Adm; Angpt1; Cav1; Cited1; Cited2; Eng; Fzd4; Has2; Heg1; Hey1; Hhex; Hoxa13; Kdr; Ntrk2; Pitx2; Ptprj; Ramp2; Tgfb1; Tiparp; Tnni3; Zfp36l1; Egfl7;	GO:0001570~vasculogenesis	23	67	34.3283582089552	0.0148993335497833	0.696668496459381
Itgb8;	GO:0001573~ganglioside metabolic process	1	2	50	0.410928003527029	0.696668496459381
St8sia2; St8sia4;	GO:0001574~ganglioside biosynthetic process	2	7	28.5714285714286	0.440675168833122	0.719540405375941
Cln3;	GO:0001575~globoside metabolic process	1	1	100	0.297280328600614	0.696668496459381
A4galt;	GO:0001576~globoside biosynthetic process	1	1	100	0.297280328600614	0.696668496459381
Chp1; Fes; Katna1; Map1b; Map2; Nav1; Numa1; Plk1; Psrc1; Tppp; Trim46;	GO:0001578~microtubule bundle formation	11	28	39.2857142857143	0.0408067475609807	0.696668496459381
Car6; Gnat2; Rtp4;	GO:0001580~detection of chemical stimulus involved in sensory perception of bitter taste	3	48	6.25	0.992818904233176	0.999895848616137
Pkd1l3;	GO:0001581~detection of chemical stimulus involved in sensory perception of sour taste	1	2	50	0.410928003527029	0.696668496459381
Actn3; Asf1a; Bcap29; Cat; Chrd; Col6a1; Creb3l1; Fasn; Gja1; Gli1; Gli2; Iars; Lef1; Lgr4; Mef2c; Mrc2; Msx2; Rbmx; Rspo2; Shox2; Sox2; Spp1; Tmem119; Trp53inp2; Wnt11; Wwtr1; Fhl2; Igf1; Igf2; Col1a1; Igfbp3; Igfbp5;	GO:0001649~osteoblast differentiation	32	102	31.3725490196078	0.0132373151451118	0.696668496459381
Atf6; Bloc1s3; Bmpr1b; Hsf4; Inhbb; Rbp4; Sco2; Six3; Slc39a5; Smoc1; Tgfb2;	GO:0001654~eye development	11	37	29.7297297297297	0.142010730531091	0.696668496459381
Acd; Gata2; Pax2; Pax8;	GO:0001655~urogenital system development	4	15	26.6666666666667	0.369940825619837	0.696668496459381
Eya1; Fbn1; Foxc2; Hoxa11; Hoxd11; Pax2; Pax8; Robo2; Slit2; Spry1; Wnt4; Id3; Irx3; Irx1; Osr2;	GO:0001656~metanephros development	15	36	41.6666666666667	0.0127207777603775	0.696668496459381
Bdnf; Cat; Eya1; Fgfr2; Foxc2; Npnt; Pax2; Ret; Robo2; Six1; Slit2; Spry1; Tgfb1; Sfrp1; Bmper;	GO:0001657~ureteric bud development	15	46	32.6086956521739	0.0587988904431227	0.696668496459381
Adamts16; Cited1; Cited2; Dchs1; Eya1; Fgf2; Gpc3; Grem1; Hoxa11; Hoxd11; Lama5; Npnt; Pax2; Pgf; Six1; Wnt4; Wnt6; Sox9;	GO:0001658~branching involved in ureteric bud morphogenesis	18	46	39.1304347826087	0.0110007519608672	0.696668496459381
Acadl; Fcor; Stat3; Trpv1;	GO:0001659~temperature homeostasis	4	21	19.047619047619	0.592858174340471	0.761806212862357
Il1rn; Trpv1;	GO:0001660~fever generation	2	6	33.3333333333333	0.379804495239099	0.696668496459381
Bdnf; Brinp1; Dbi; Esr2; Gabra5; Gng7; Lypd1; Pde8b; Spire1;	GO:0001662~behavioral fear response	9	41	21.9512195121951	0.420140330813374	0.708037906378199
Abat; Acot2; Ang; Arnt2; Casp1; Cat; Cav1; Cd38; Cited2; Cryab; Ece1; Edn1; Egr1; Eng; Epas1; Fosl2; Hmox1; Itpr1; Kcnma1; Kdr; Loxl2; Mmp2; Nol3; P2rx3; Pak1; Pgf; Plat; Pld2; Ppara; Ryr1; Sod3; Sox4; Tgfb2; Ucp3; Vegfb; Vegfc;	GO:0001666~response to hypoxia	36	113	31.858407079646	0.0074676289206399	0.647647090026406
Cenpv; Cxcl12; Wnt5a;	GO:0001667~ameboidal-type cell migration	3	7	42.8571428571429	0.211047600333412	0.696668496459381
Pla2g3; Tbpl1;	GO:0001675~acrosome assembly	2	14	14.2857142857143	0.757071055907726	0.841638174022273
Acot1; Acot2; Acsl5; Acsl6; Cd36; Cpt1a; Slc27a3; Slc27a6;	GO:0001676~long-chain fatty acid metabolic process	8	19	42.1052631578947	0.058271244235107	0.696668496459381
Alms1; Fcor; Hkdc1; Pik3r1; Tcf7l2;	GO:0001678~cellular glucose homeostasis	5	19	26.3157894736842	0.345262490416927	0.696668496459381
Slc26a7;	GO:0001696~gastric acid secretion	1	8	12.5	0.795629167159201	0.863515614869031
Acvr1b; Acvrl1; Angpt1; Ar; Cited2; Dab2; Dll1; Dusp3; Edn1; Epb41l5; Fgfr2; Gata3; Gata4; Gja1; Gli2; Heg1; Hes1; Hhex; Klf2; Ly6e; Maff; Mecom; Meg3; Myb; Notch1; Pdgfra; Pitx2; Rnaseh2b; Runx1; Rxra; Sco2; Slit2; Sox6; Tanc2; Tbx3; Wnt7b; Arnt2;	GO:0001701~in utero embryonic development	37	288	12.8472222222222	0.994319426373861	1
Acvr2b; Chrd; Dact1; Gata4; Lrp5; Nat8; Nat8f1; Nat8f3; Nat8f5; Nsd1; Tenm4;	GO:0001702~gastrulation with mouth forming second	11	33	33.3333333333333	0.0876224217835844	0.696668496459381
Atoh8;	GO:0001704~formation of primary germ layer	1	3	33.3333333333333	0.506199584374988	0.719540405375941
Dusp1; Dusp2; Dusp5; Gata4; Hnf1b;	GO:0001706~endoderm formation	5	16	31.25	0.244119364091066	0.696668496459381
Chrd; Inhba; Scx; Snai1;	GO:0001707~mesoderm formation	4	36	11.1111111111111	0.906453035492589	0.941414210111898
Notch1; Sox2; Sox9; Tbx1;	GO:0001708~cell fate specification	4	21	19.047619047619	0.592858174340471	0.761806212862357
Gata2; Gata3; Hoxa2; Pax2; Pax6;	GO:0001709~cell fate determination	5	18	27.7777777777778	0.310942740996171	0.696668496459381
Hnf1b; Sox2;	GO:0001714~endodermal cell fate specification	2	5	40	0.316270003179398	0.696668496459381
Eif3a;	GO:0001732~formation of cytoplasmic translation initiation complex	1	2	50	0.410928003527029	0.696668496459381
Alms1; Dchs1; Fuz; Fzd6; Ptk7; Trp63; Vangl2; Wnt5a;	GO:0001736~establishment of planar polarity	8	17	47.0588235294118	0.0381203296079696	0.696668496459381
Lama5; Trp63;	GO:0001738~morphogenesis of a polarized epithelium	2	5	40	0.316270003179398	0.696668496459381
Stat3;	GO:0001754~eye photoreceptor cell differentiation	1	3	33.3333333333333	0.506199584374988	0.719540405375941
Efnb1; Lama5; Lef1; Nrp2; Nrtn; Pax6; Ret; Sema3c; Tbx1;	GO:0001755~neural crest cell migration	9	32	28.125	0.208310376904464	0.696668496459381
Axin2; Dll1; Epb41l5; Foxc2; Hes7; Lef1; Rbpj; Sfrp1; Sfrp2; Tbx18; Wnt5a; Sema3c;	GO:0001756~somitogenesis	12	57	21.0526315789474	0.44104630949993	0.719540405375941
Dll1; Meox1; Cobl;	GO:0001757~somite specification	3	4	75	0.0889063566910311	0.696668496459381
Fgf2; Hoxa11; Hoxd11; Six1; Spry1;	GO:0001759~organ induction	5	15	33.3333333333333	0.212249083738244	0.696668496459381
Slc6a6;	GO:0001762~beta-alanine transport	1	1	100	0.297280328600614	0.696668496459381
Ctnnd2; Tgfb1;	GO:0001763~morphogenesis of a branching structure	2	11	18.1818181818182	0.645952220248581	0.783620571972174
Aspm; Astn1; Axl; Celsr2; Celsr3; Cntn2; Cxcl12; Dyx1c1; Esr2; Fyn; Gata2; Gata3; Gja1; Itga3; Katna1; Kirrel3; Lmx1b; Mark1; Matn2; Mef2c; Nav1; Ndn; Ndnf; Neo1; Nkx6-1; Nrp2; Ntn1; Ntrk2; Ntrk3; Pax6; Pitx2; Satb2; Sema3a; Sema6a; Tbx20; Trim46; Tubb2b;	GO:0001764~neuron migration	37	126	29.3650793650794	0.0182758818939919	0.696668496459381
Emp2; Rftn1;	GO:0001765~membrane raft assembly	2	7	28.5714285714286	0.440675168833122	0.719540405375941
Dock8; Msn;	GO:0001771~immunological synapse formation	2	11	18.1818181818182	0.645952220248581	0.783620571972174
Casp1; Clu; Tlr1; Tlr2; Tlr6; Tlr8; Trpv1;	GO:0001774~microglial cell activation	7	18	38.8888888888889	0.0961906394034372	0.696668496459381
Cd59b; Fn1; Gata3; Igf1; Lypd1; Tgfb1; Tlr1; Tlr2; Tlr6;	GO:0001775~cell activation	9	15	60	0.00963765090521684	0.670419091094147
Cxcl5; Men1;	GO:0001776~leukocyte homeostasis	2	8	25	0.498082060958061	0.719540405375941
Ahnak2; Cav3;	GO:0001778~plasma membrane repair	2	9	22.2222222222222	0.551553483607693	0.755112343522341
Axl; Il15; Tyro3;	GO:0001779~natural killer cell differentiation	3	17	17.6470588235294	0.649782589441401	0.783620571972174
Mecom; Pde4b;	GO:0001780~neutrophil homeostasis	2	7	28.5714285714286	0.440675168833122	0.719540405375941
Il6;	GO:0001781~neutrophil apoptotic process	1	3	33.3333333333333	0.506199584374988	0.719540405375941
Ahr; Dock10; Lyn; Mef2c;	GO:0001782~B cell homeostasis	4	28	14.2857142857143	0.78360141828285	0.863515614869031
Traf3ip2;	GO:0001783~B cell apoptotic process	1	13	7.69230769230769	0.915431911648016	0.945884930525368
Elf4;	GO:0001787~natural killer cell proliferation	1	3	33.3333333333333	0.506199584374988	0.719540405375941
C3;	GO:0001798~positive regulation of type IIa hypersensitivity	1	8	12.5	0.795629167159201	0.863515614869031
Ephb6;	GO:0001806~type IV hypersensitivity	1	1	100	0.297280328600614	0.696668496459381
Il20rb; Spn;	GO:0001808~negative regulation of type IV hypersensitivity	2	2	100	0.125113260983153	0.696668496459381
Cxcl5; Fabp4; G6pdx; Itk; Nfat5; Nfatc2ip; Pla2r1; S1pr3;	GO:0001816~cytokine production	8	26	30.7692307692308	0.172929343643172	0.696668496459381
F11r; Lyn;	GO:0001817~regulation of cytokine production	2	14	14.2857142857143	0.757071055907726	0.841638174022273
Axl; Gpnmb; Pparg;	GO:0001818~negative regulation of cytokine production	3	13	23.0769230769231	0.49145388733625	0.719540405375941
Adra2a; Ccdc88b; Gata3; Lgals9; Wnt5a;	GO:0001819~positive regulation of cytokine production	5	29	17.2413793103448	0.663112739234048	0.794307959211654
Syk;	GO:0001820~serotonin secretion	1	4	25	0.586065779646046	0.755112343522341
Edn1;	GO:0001821~histamine secretion	1	6	16.6666666666667	0.709141666665268	0.813685231957158
Acvr2b; Adamts1; Amer1; Aqp11; Cat; Cited1; Cited2; Cys1; Dchs1; Fbn1; Foxc2; Gata3; Gli2; Glis2; Gpc3; Hnf1b; Irx3; Lrp4; Nphp3; Pax2; Pcsk5; Pygo1; Robo2; Rrm2b; Schip1; Six1; Sulf1; Tet2; Tfap2a; Tgfb2; Tiparp; Wfs1; Wnt11; Pcsk9;	GO:0001822~kidney development	34	113	30.0884955752212	0.0175613839641847	0.696668496459381
Gata3; Pax2; Pax8; Wnt4; Osr2;	GO:0001823~mesonephros development	5	10	50	0.0807146149593415	0.696668496459381
Skil;	GO:0001825~blastocyst formation	1	14	7.14285714285714	0.929114983205995	0.955352592449059
Hnf1b;	GO:0001826~inner cell mass cell differentiation	1	4	25	0.586065779646046	0.755112343522341
Lats2;	GO:0001827~inner cell mass cell fate commitment	1	3	33.3333333333333	0.506199584374988	0.719540405375941
Lats2;	GO:0001828~inner cell mass cellular morphogenesis	1	3	33.3333333333333	0.506199584374988	0.719540405375941
Cited2; Hopx;	GO:0001829~trophectodermal cell differentiation	2	20	10	0.891881790704464	0.930913816555863
Hbegf;	GO:0001832~blastocyst growth	1	10	10	0.85640360405005	0.904857758708397
Grn;	GO:0001835~blastocyst hatching	1	6	16.6666666666667	0.709141666665268	0.813685231957158
Bid; Bok; Ggct; Pmaip1; Sfn;	GO:0001836~release of cytochrome c from mitochondria	5	26	19.2307692307692	0.577688433082382	0.755112343522341
Epb41l5; Fgfr2; Lef1; Loxl2; Notch1; Rbpj; Rflnb; Snai1; Sox9; Tgfb1; Tgfb2; Wnt11;	GO:0001837~epithelial to mesenchymal transition	12	32	37.5	0.0426944762722115	0.696668496459381
Ret; Shank3; Wnt4;	GO:0001838~embryonic epithelial tube formation	3	3	100	0.0575864872211415	0.696668496459381
Epb41l5;	GO:0001839~neural plate morphogenesis	1	4	25	0.586065779646046	0.755112343522341
Cited2; Sox11; Sox4; Stk3;	GO:0001841~neural tube formation	4	17	23.5294117647059	0.448244795678337	0.719540405375941
Adm; Cited2; Cobl; Fuz; Fzd6; Lhx2; Mthfd1l; Pax2; Prickle1; Ptk7; Rock2; Sfrp1; Sfrp2; Shroom3; Tfap2a; Tgfb1; Tgfb2; Vangl2; Wnt5a; Zic5;	GO:0001843~neural tube closure	20	105	19.047619047619	0.55847205728375	0.755112343522341
Coro1a; Myo7a; P2rx7; Srpx;	GO:0001845~phagolysosome assembly	4	4	100	0.027639406175612	0.696668496459381
Bmx; Cd1d1; Itk;	GO:0001865~NK T cell differentiation	3	4	75	0.0889063566910311	0.696668496459381
Elf4; Il15;	GO:0001866~NK T cell proliferation	2	2	100	0.125113260983153	0.696668496459381
C1s1; C1s2;	GO:0001867~complement activation, lectin pathway	2	9	22.2222222222222	0.551553483607693	0.755112343522341
Ptx3;	GO:0001878~response to yeast	1	4	25	0.586065779646046	0.755112343522341
Fam109b; Rep15;	GO:0001881~receptor recycling	2	10	20	0.600860808772063	0.764003899653434
Heg1;	GO:0001885~endothelial cell development	1	4	25	0.586065779646046	0.755112343522341
Arhgef26; Cnmd; Col18a1; Heg1; Hoxa13; Stc1;	GO:0001886~endothelial cell morphogenesis	6	14	42.8571428571429	0.0906001439014188	0.696668496459381
Selenop; Sephs2;	GO:0001887~selenium compound metabolic process	2	3	66.6666666666667	0.186734803290758	0.696668496459381
Acadm; Ahr; Cebpa; Cited2; Hes1; Hgf; Hhex; Hnf1b; Hp; Igf2r; Lsr; Meg3; Notch1; Runx1; Sec63; Upb1; Vwf; Cobl; Pcsk9;	GO:0001889~liver development	19	69	27.536231884058	0.110349308849645	0.696668496459381
Cited1; E2f8; Pparg; Rps6; Rxra; Ttpa; Vwf;	GO:0001890~placenta development	7	47	14.8936170212766	0.791796137239624	0.863515614869031
Cebpa; Cited2; Epas1; Gata2; Ttpa;	GO:0001892~embryonic placenta development	5	27	18.5185185185185	0.607433290579291	0.771479557719381
Rxra;	GO:0001893~maternal placenta development	1	11	9.09090909090909	0.87963476725714	0.920144263117667
Col2a1; Col9a1; Ctgf; Hoxa13; Rb1; Scx; Sox9; Trp53inp2;	GO:0001894~tissue homeostasis	8	24	33.3333333333333	0.133433002408051	0.696668496459381
Aipl1; Cdh3;	GO:0001895~retina homeostasis	2	13	15.3846153846154	0.723868909836288	0.824914092130842
Stxbp2;	GO:0001909~leukocyte mediated cytotoxicity	1	2	50	0.410928003527029	0.696668496459381
Ccl2;	GO:0001912~positive regulation of leukocyte mediated cytotoxicity	1	1	100	0.297280328600614	0.696668496459381
Ctsc; Emp2; Raet1d; Raet1e; Serpinb9; Ulbp1;	GO:0001913~T cell mediated cytotoxicity	6	15	40	0.110264186609166	0.696668496459381
Ripk3;	GO:0001914~regulation of T cell mediated cytotoxicity	1	2	50	0.410928003527029	0.696668496459381
Cd1d1; H2-D1; P2rx7; Stx7; Tap2;	GO:0001916~positive regulation of T cell mediated cytotoxicity	5	19	26.3157894736842	0.345262490416927	0.696668496459381
Gria1; Gria3; Tbc1d16;	GO:0001919~regulation of receptor recycling	3	8	37.5	0.257460659034703	0.696668496459381
Pcsk9;	GO:0001920~negative regulation of receptor recycling	1	4	25	0.586065779646046	0.755112343522341
Bves; Dab2; Ece1; Inpp5f; Nsg1; Rab29;	GO:0001921~positive regulation of receptor recycling	6	17	35.2941176470588	0.155378508063158	0.696668496459381
Ahr; Tnfaip3;	GO:0001922~B-1 B cell homeostasis	2	5	40	0.316270003179398	0.696668496459381
Agrn; Celsr3; Fn1; Hspb1; Igf1; Lrp4; Phlpp1; Prkar2b; Sesn2; Socs3; Tlr8;	GO:0001932~regulation of protein phosphorylation	11	64	17.1875	0.685916089251088	0.813685231957158
Angpt1; Arrb1; Bdkrb1; Cactin; Cd109; Chp1; Dusp6; Fam129a; Fbln1; Gbp4; Igfbp3; Lyn; Men1; Mical1; Ntrk3; Paqr3; Pax6; Pid1; Ppargc1a; Prr5l; Pten; Rgn; Slit2; Tgfb1; Wars; Wwtr1;	GO:0001933~negative regulation of protein phosphorylation	26	89	29.2134831460674	0.0442368384227134	0.696668496459381
Agrn; Arrb1; Axin2; C3; Card14; Ccnd2; Ccnd3; Cd74; Cln3; Ctgf; Dab2; Eif4g3; Eng; Fam129a; Fam20a; Fgf2; Flt4; Fmr1; Fndc1; Fzd8; Gata4; Gper1; Gpnmb; Gprc5b; Hipk2; Igf2; Il34; Irgm2; Kdr; Lrrn3; Map2k6; Mmp9; Ngf; P2rx7; P2ry1; Pak1; Pde8a; Peli2; Pik3r1; Plaur; Prr5l; Rarres2; Rock2; Rspo1; Sema4d; Sox9; Spn; Sqstm1; Tbx1; Tgfb1; Tnik; Wnt5a;	GO:0001934~positive regulation of protein phosphorylation	52	191	27.2251308900524	0.0189208262014013	0.696668496459381
Loxl2;	GO:0001935~endothelial cell proliferation	1	13	7.69230769230769	0.915431911648016	0.945884930525368
Kdr;	GO:0001936~regulation of endothelial cell proliferation	1	6	16.6666666666667	0.709141666665268	0.813685231957158
Acvrl1; Apoe; Atoh8; Cav1; Cnmd; Eng; Gja1; Ptprm; Rgcc; Sulf1; Vash1;	GO:0001937~negative regulation of endothelial cell proliferation	11	31	35.4838709677419	0.0661095764842502	0.696668496459381
Acvrl1; Ang; Cav1; Ccl2; Cdh13; Cxcl12; Cyba; Ecm1; Egfl7; Egr3; Fgf2; Fgfr3; Flt4; Itgb3; Kdr; Lrg1; Nr4a1; Pgf; Prkd1; Prkd2; Scg2; Thbs4; Vegfb; Vegfc; Wnt5a;	GO:0001938~positive regulation of endothelial cell proliferation	25	65	38.4615384615385	0.0036944506321186	0.501992574704157
Chrnb1;	GO:0001941~postsynaptic membrane organization	1	2	50	0.410928003527029	0.696668496459381
Acvr1b; Cd109; Dbi; Eda; Edar; Edaradd; Foxn1; Fuz; Fzd6; Inhba; Lama5; Lgr4; Lhx2; Lncpint; Lrp4; Nsdhl; Sox21; Sox9; Tgfb2; Tnfrsf19; Trp63; Vangl2; Wnt10a;	GO:0001942~hair follicle development	23	52	44.2307692307692	0.00128817536887382	0.318608707901459
Cited2; Flt4; Heg1; Lef1; Lrp5; Wnt7b;	GO:0001944~vasculature development	6	25	24	0.386080599840246	0.696668496459381
Ccbe1; Efnb2; Flt4; Foxc2; Heg1; Kdr; Syk; Tbx1;	GO:0001945~lymph vessel development	8	13	61.5384615384615	0.0130118738705579	0.696668496459381
Acvr2b; Acvrl1; Ccbe1; Flt4; Foxc2; Pdpn;	GO:0001946~lymphangiogenesis	6	14	42.8571428571429	0.0906001439014188	0.696668496459381
Ccdc40; Cited2; Dll1; Eng; Gata4; Gja1; Mef2c; Notch1; Nphp3; Rbpj; Tbx20; Tbx3; Vangl2; Wnt5a;	GO:0001947~heart looping	14	57	24.5614035087719	0.250714879335539	0.696668496459381
Fa2h;	GO:0001949~sebaceous gland cell differentiation	1	2	50	0.410928003527029	0.696668496459381
Ezr; Pls1;	GO:0001951~intestinal D-glucose absorption	2	4	50	0.251308961325581	0.696668496459381
Ddr1; Emp2;	GO:0001952~regulation of cell-matrix adhesion	2	13	15.3846153846154	0.723868909836288	0.824914092130842
Cdkn2a; Hoxa7; Pik3r1; Sema3e;	GO:0001953~negative regulation of cell-matrix adhesion	4	16	25	0.409363761090294	0.696668496459381
Cd36; Cdh13; Cdk6; Csf1; Emp2; Epb41l5; Itgb3; Plekha2; Prkcz; Ptk2b; Ptprj; Utrn; Vegfc;	GO:0001954~positive regulation of cell-matrix adhesion	13	25	52	0.00504095973072816	0.518175762137906
Ddit3; Lyl1; Mmp2;	GO:0001955~blood vessel maturation	3	7	42.8571428571429	0.211047600333412	0.696668496459381
Cacna1b;	GO:0001956~positive regulation of neurotransmitter secretion	1	7	14.2857142857143	0.75618983401186	0.841638174022273
Axin2; Col1a1; Fgf18; Mmp2; Mn1;	GO:0001957~intramembranous ossification	5	5	100	0.0135941770687804	0.696668496459381
Cbs; Col1a1; Col2a1; Csgalnact1; Fgf18; Mef2c; Mmp13; Nab2; Phospho1; Pthlh; Scx;	GO:0001958~endochondral ossification	11	29	37.9310344827586	0.0483425944859851	0.696668496459381
Irak1;	GO:0001959~regulation of cytokine-mediated signaling pathway	1	3	33.3333333333333	0.506199584374988	0.719540405375941
Cav1; Ecm1; Irak3;	GO:0001960~negative regulation of cytokine-mediated signaling pathway	3	8	37.5	0.257460659034703	0.696668496459381
Axl; Cd74; Ripk2;	GO:0001961~positive regulation of cytokine-mediated signaling pathway	3	5	60	0.125666527000266	0.696668496459381
Glra1; Grin2a;	GO:0001964~startle response	2	22	9.09090909090909	0.918452628087811	0.948419151131963
Oxtr;	GO:0001967~suckling behavior	1	17	5.88235294117647	0.958257441211996	0.974454574754639
C3;	GO:0001970~positive regulation of activation of membrane attack complex	1	2	50	0.410928003527029	0.696668496459381
Cd59b;	GO:0001971~negative regulation of activation of membrane attack complex	1	2	50	0.410928003527029	0.696668496459381
P2ry1;	GO:0001973~adenosine receptor signaling pathway	1	8	12.5	0.795629167159201	0.863515614869031
Acvr2b; Acvrl1; Adra1b; Ahr; Angpt2; Atg5; Axl; Cbs; Epas1; Foxc2; Hoxa3; Igf1; Lif; Mef2c; Nol3; Rbpj; Rspo3; Sema3c; Tbx1; Tgfb2; Tgm2;	GO:0001974~blood vessel remodeling	21	42	50	0.000618705219593063	0.230536141784533
Adra1b; Grin2a; Oxtr; Pde1b; Ppp1r1b; Slc18a2;	GO:0001975~response to amphetamine	6	18	33.3333333333333	0.180527693197336	0.696668496459381
Tnni3;	GO:0001980~regulation of systemic arterial blood pressure by ischemic conditions	1	1	100	0.297280328600614	0.696668496459381
Adra1d;	GO:0001986~negative regulation of the force of heart contraction involved in baroreceptor response to increased systemic arterial blood pressure	1	1	100	0.297280328600614	0.696668496459381
Adra1b;	GO:0001987~vasoconstriction of artery involved in baroreceptor response to lowering of systemic arterial blood pressure	1	1	100	0.297280328600614	0.696668496459381
Agtr2;	GO:0001991~regulation of systemic arterial blood pressure by circulatory renin-angiotensin	1	5	20	0.653017143310145	0.783620571972174
Avpr1a; Oxtr;	GO:0001992~regulation of systemic arterial blood pressure by vasopressin	2	5	40	0.316270003179398	0.696668496459381
Adrb2;	GO:0001993~regulation of systemic arterial blood pressure by norepinephrine-epinephrine	1	1	100	0.297280328600614	0.696668496459381
Adra1b; Adra1d;	GO:0001994~norepinephrine-epinephrine vasoconstriction involved in regulation of systemic arterial blood pressure	2	4	50	0.251308961325581	0.696668496459381
Adra1b; Adrb1;	GO:0001996~positive regulation of heart rate by epinephrine-norepinephrine	2	3	66.6666666666667	0.186734803290758	0.696668496459381
Adra1b; Adrb1;	GO:0001997~positive regulation of the force of heart contraction by epinephrine-norepinephrine	2	3	66.6666666666667	0.186734803290758	0.696668496459381
G6pdx;	GO:0001998~angiotensin-mediated vasoconstriction involved in regulation of systemic arterial blood pressure	1	4	25	0.586065779646046	0.755112343522341
Atp6ap2; Enpep;	GO:0002003~angiotensin maturation	2	5	40	0.316270003179398	0.696668496459381
Car2; Cited1; Cited2; Crygs; Fgfr3; Fras1; Gli2; Hhex; Hoxa5; Hoxb13; Wnt5a;	GO:0002009~morphogenesis of an epithelium	11	25	44	0.0231391812083912	0.696668496459381
Arhgap12; Hoxb2; Hoxb4; Lama1;	GO:0002011~morphogenesis of an epithelial sheet	4	12	33.3333333333333	0.252305414645982	0.696668496459381
Agtr2;	GO:0002018~renin-angiotensin regulation of aldosterone production	1	4	25	0.586065779646046	0.755112343522341
Apoe; Pparg; Ppargc1a; Sgip1; Tbl1xr1; Vgf;	GO:0002021~response to dietary excess	6	14	42.8571428571429	0.0906001439014188	0.696668496459381
Adrb1; Adrb2; Gpr39; Oma1; Pparg; Trpv1; Trpv4;	GO:0002024~diet induced thermogenesis	7	13	53.8461538461538	0.0319639827115363	0.696668496459381
Adrb1; Adrb2;	GO:0002025~norepinephrine-epinephrine-mediated vasodilation involved in regulation of systemic arterial blood pressure	2	3	66.6666666666667	0.186734803290758	0.696668496459381
Adm; Apln; Atp1a2; Cav1; Gaa; Pde5a;	GO:0002026~regulation of the force of heart contraction	6	23	26.0869565217391	0.324265712180805	0.696668496459381
Ank2; Bves; Cacna1g; Cav3; Epas1; Fkbp1b; Pde4d; Sema3a;	GO:0002027~regulation of heart rate	8	33	24.2424242424242	0.340874022208899	0.696668496459381
Adrb2; Dmpk; Nos1; Scn1b; Sik1; Sptbn4; Tgfb1;	GO:0002028~regulation of sodium ion transport	7	22	31.8181818181818	0.177236275074158	0.696668496459381
Camk2b;	GO:0002030~inhibitory G-protein coupled receptor phosphorylation	1	1	100	0.297280328600614	0.696668496459381
Adm; Arrb1; Dnm1; Pld2;	GO:0002031~G-protein coupled receptor internalization	4	12	33.3333333333333	0.252305414645982	0.696668496459381
Adrb2;	GO:0002032~desensitization of G-protein coupled receptor protein signaling pathway by arrestin	1	2	50	0.410928003527029	0.696668496459381
Agtr2; G6pdx;	GO:0002033~angiotensin-mediated vasodilation involved in regulation of systemic arterial blood pressure	2	2	100	0.125113260983153	0.696668496459381
Agtr2;	GO:0002035~brain renin-angiotensin system	1	7	14.2857142857143	0.75618983401186	0.841638174022273
Adgra2; Angpt1; Cdh13; E2f8; Eng; Flt4; Lef1; Loxl2; Notch1; Parva; Pgf; Prl2c2; Ptk2b; Ramp2; Rspo3; Sema3e;	GO:0002040~sprouting angiogenesis	16	28	57.1428571428571	0.000931032214371408	0.28261059670783
Efnb2; Egr3; Fgf2; Grem1; Kdr; Nr4a1; Slit2;	GO:0002042~cell migration involved in sprouting angiogenesis	7	17	41.1764705882353	0.0799309526606613	0.696668496459381
Bmper;	GO:0002043~blood vessel endothelial cell proliferation involved in sprouting angiogenesis	1	7	14.2857142857143	0.75618983401186	0.841638174022273
Men1; Notch1;	GO:0002051~osteoblast fate commitment	2	6	33.3333333333333	0.379804495239099	0.696668496459381
Aspm; Foxg1; Notch1; Pax6; Prl2c2; Sox2; Vegfc;	GO:0002052~positive regulation of neuroblast proliferation	7	26	26.9230769230769	0.278528609634996	0.696668496459381
Chrd; Fgfr2; Foxp2; Irs1; Kdr; Lrp5; Prrx1; Shox2; Sox9; Tbx1; Tbx18; Trp63; Wnt5a;	GO:0002053~positive regulation of mesenchymal cell proliferation	13	35	37.1428571428571	0.0377344625131514	0.696668496459381
Bmpr1b; Col2a1; Gli2; Mef2c; Mustn1; Nfib; Nov; Osr2; Pth1r; Runx1; Runx3; Scx; Shox2; Tgfb1; Wnt7a; Sox9;	GO:0002062~chondrocyte differentiation	16	41	39.0243902439024	0.0162580075097996	0.696668496459381
Acan; Chst11; Chsy1; Col11a1; Fgf18; Msx2; Sfrp2; Shox2; Sox9; Sulf1;	GO:0002063~chondrocyte development	10	17	58.8235294117647	0.00715069919673983	0.62832064783985
Adamtsl4; Esr1; Pax6; Shroom3; Slc4a5; Trp63;	GO:0002064~epithelial cell development	6	14	42.8571428571429	0.0906001439014188	0.696668496459381
Shroom3;	GO:0002066~columnar/cuboidal epithelial cell development	1	2	50	0.410928003527029	0.696668496459381
Gja1; Six3; Tfcp2l1;	GO:0002070~epithelial cell maturation	3	8	37.5	0.257460659034703	0.696668496459381
Aldh1a1; Pax2;	GO:0002072~optic cup morphogenesis involved in camera-type eye development	2	3	66.6666666666667	0.186734803290758	0.696668496459381
Pitx2;	GO:0002074~extraocular skeletal muscle development	1	3	33.3333333333333	0.506199584374988	0.719540405375941
Gli2; Hdac4; Hey1; Hoxa2; Lrp5; Men1; Msx2; Pth1r; Pthlh; Satb2; Tnn;	GO:0002076~osteoblast development	11	18	61.1111111111111	0.00393222988971598	0.501992574704157
Slc25a23; Slc25a33; Uqcc2;	GO:0002082~regulation of oxidative phosphorylation	3	7	42.8571428571429	0.211047600333412	0.696668496459381
Lypla1;	GO:0002084~protein depalmitoylation	1	4	25	0.586065779646046	0.755112343522341
Adrb2; Gaa; Tnnc1;	GO:0002086~diaphragm contraction	3	3	100	0.0575864872211415	0.696668496459381
Atp1a2; Glra1;	GO:0002087~regulation of respiratory gaseous exchange by neurological system process	2	13	15.3846153846154	0.723868909836288	0.824914092130842
Cryab; Crygs; Gata3; Gja1; Pax6; Six3; Tbc1d32;	GO:0002088~lens development in camera-type eye	7	36	19.4444444444444	0.556217910136614	0.755112343522341
Cited2; Fgfr3; Meis1; Shroom2; Sox11; Tfap2a;	GO:0002089~lens morphogenesis in camera-type eye	6	16	37.5	0.13190214173808	0.696668496459381
Rspo1;	GO:0002090~regulation of receptor internalization	1	6	16.6666666666667	0.709141666665268	0.813685231957158
Fmr1;	GO:0002091~negative regulation of receptor internalization	1	7	14.2857142857143	0.75618983401186	0.841638174022273
Angpt1; Arrb1; Cd63; Dab2; Egf; Fmr1; Grem1; Magi2; Pcsk9; Plcg2; Syk;	GO:0002092~positive regulation of receptor internalization	11	27	40.7407407407407	0.034123615659482	0.696668496459381
6430573F11Rik;	GO:0002098~tRNA wobble uridine modification	1	8	12.5	0.795629167159201	0.863515614869031
Adat2;	GO:0002100~tRNA wobble adenosine to inosine editing	1	1	100	0.297280328600614	0.696668496459381
Cracr2a; Cracr2b; Srl;	GO:0002115~store-operated calcium entry	3	8	37.5	0.257460659034703	0.696668496459381
Gcnt4; Kirrel3;	GO:0002121~inter-male aggressive behavior	2	3	66.6666666666667	0.186734803290758	0.696668496459381
Avpr1a;	GO:0002125~maternal aggressive behavior	1	3	33.3333333333333	0.506199584374988	0.719540405375941
Aldh1a1; Rbp1;	GO:0002138~retinoic acid biosynthetic process	2	5	40	0.316270003179398	0.696668496459381
Thra;	GO:0002155~regulation of thyroid hormone mediated signaling pathway	1	5	20	0.653017143310145	0.783620571972174
Csf1;	GO:0002158~osteoclast proliferation	1	3	33.3333333333333	0.506199584374988	0.719540405375941
Jup; Pkp3;	GO:0002159~desmosome assembly	2	4	50	0.251308961325581	0.696668496459381
Cntnap1; Epb41l3; Nfasc;	GO:0002175~protein localization to paranode region of axon	3	5	60	0.125666527000266	0.696668496459381
Rpl22l1; Rwdd1;	GO:0002181~cytoplasmic translation	2	28	7.14285714285714	0.965914195240211	0.980151192191784
Gspt2;	GO:0002184~cytoplasmic translational termination	1	2	50	0.410928003527029	0.696668496459381
Eif3a;	GO:0002188~translation reinitiation	1	4	25	0.586065779646046	0.755112343522341
Eif4ebp1;	GO:0002192~IRES-dependent translational initiation of linear mRNA	1	5	20	0.653017143310145	0.783620571972174
Aim2;	GO:0002218~activation of innate immune response	1	10	10	0.85640360405005	0.904857758708397
Mapkapk3; Tlr1; Tlr2; Tlr6; Tlr8;	GO:0002224~toll-like receptor signaling pathway	5	19	26.3157894736842	0.345262490416927	0.696668496459381
Bpifb1; Nod2;	GO:0002227~innate immune response in mucosa	2	16	12.5	0.813200008153125	0.879156492544369
Aim2; Ccl5; Il12rb1; Ptpn22; Traf3ip2;	GO:0002230~positive regulation of defense response to virus by host	5	22	22.7272727272727	0.448382076559872	0.719540405375941
Lbp;	GO:0002232~leukocyte chemotaxis involved in inflammatory response	1	4	25	0.586065779646046	0.755112343522341
Cxcl1; Tap2; Tlr2; Tnfaip3;	GO:0002237~response to molecule of bacterial origin	4	12	33.3333333333333	0.252305414645982	0.696668496459381
Tlr2;	GO:0002238~response to molecule of fungal origin	1	3	33.3333333333333	0.506199584374988	0.719540405375941
3830403N18Rik; Apobec3; Bves; Cdk6; Cebpd; Cited2; Col24a1; Dhtkd1; Dock1; Fst; Herc6; Hoxb3; Inhba; Pdgfra; Ptprq; Pygo1; Rbm47; Sfrp1; Siglecg; Sirpa; Slc8a3; Smpd3; Tcaf2; Tgfb1; Tmem143; Zbtb24;	GO:0002244~hematopoietic progenitor cell differentiation	26	94	27.6595744680851	0.068835070162928	0.696668496459381
Hmox1;	GO:0002246~wound healing involved in inflammatory response	1	3	33.3333333333333	0.506199584374988	0.719540405375941
Alcam; Camk4; Cd7; Cd74; Cracr2a; Fga; Fyn; Itk; Jak3; Lyn; Prkd2; Ptk2b; Ripk2; Rnf125; Sh2d1b1; Syk; Tap1; Tap2; Tec; Trpm4;	GO:0002250~adaptive immune response	20	139	14.3884892086331	0.913898756674137	0.945884930525368
Nod2;	GO:0002253~activation of immune response	1	1	100	0.297280328600614	0.696668496459381
Ahr; Foxn1; Skil;	GO:0002260~lymphocyte homeostasis	3	12	25	0.446613548706818	0.719540405375941
Il6;	GO:0002262~myeloid cell homeostasis	1	11	9.09090909090909	0.87963476725714	0.920144263117667
Lrp1;	GO:0002265~astrocyte activation involved in immune response	1	3	33.3333333333333	0.506199584374988	0.719540405375941
Bcl3;	GO:0002268~follicular dendritic cell differentiation	1	2	50	0.410928003527029	0.696668496459381
Il33; Lbp; Prkce; Sbno2; Syk;	GO:0002281~macrophage activation involved in immune response	5	10	50	0.0807146149593415	0.696668496459381
Il33;	GO:0002282~microglial cell activation involved in immune response	1	3	33.3333333333333	0.506199584374988	0.719540405375941
Syk;	GO:0002283~neutrophil activation involved in immune response	1	3	33.3333333333333	0.506199584374988	0.719540405375941
F2rl1;	GO:0002286~T cell activation involved in immune response	1	36	2.77777777777778	0.998543200235791	1
Icam1;	GO:0002291~T cell activation via T cell receptor contact with antigen bound to MHC molecule on antigen presenting cell	1	3	33.3333333333333	0.506199584374988	0.719540405375941
Rps6;	GO:0002309~T cell proliferation involved in immune response	1	4	25	0.586065779646046	0.755112343522341
Bcl3; Dll1; Dock10; Ptk2b; Tnfaip3;	GO:0002315~marginal zone B cell differentiation	5	10	50	0.0807146149593415	0.696668496459381
Plcg2;	GO:0002316~follicular B cell differentiation	1	1	100	0.297280328600614	0.696668496459381
Itm2a;	GO:0002317~plasma cell differentiation	1	4	25	0.586065779646046	0.755112343522341
Mlf1; Runx1; Tet2;	GO:0002318~myeloid progenitor cell differentiation	3	8	37.5	0.257460659034703	0.696668496459381
Sox4;	GO:0002328~pro-B cell differentiation	1	5	20	0.653017143310145	0.783620571972174
Foxn1; Il7;	GO:0002360~T cell lineage commitment	2	6	33.3333333333333	0.379804495239099	0.696668496459381
Tgfb1;	GO:0002362~CD4-positive, CD25-positive, alpha-beta regulatory T cell lineage commitment	1	2	50	0.410928003527029	0.696668496459381
Sh2d1b1; Syk;	GO:0002366~leukocyte activation involved in immune response	2	3	66.6666666666667	0.186734803290758	0.696668496459381
Mr1; Nod2;	GO:0002367~cytokine production involved in immune response	2	2	100	0.125113260983153	0.696668496459381
Nod2; Tlr2; Trem3;	GO:0002374~cytokine secretion involved in immune response	3	4	75	0.0889063566910311	0.696668496459381
Ahr; Aim2; Alcam; Apobec3; Arhgef2; Atg5; Axl; Bpifb1; Bst2; C1ra; C1rb; C1s1; C1s2; C3; C4bp; Cactin; Camk4; Casp4; Cd1d1; Cd7; Cd74; Cfb; Cfh; Cfi; Cracr2a; Csf1; Dhx58; Ets1; F2rl1; Fga; Fyn; Gata3; Gbp2b; Gbp5; Gper1; Gsdmd; H2-D1; Herc6; Hmgb3; Hp; Ifi30; Ifih1; Ifit1; Ifit3; Il1rl2; Il34; Irak1; Irf3; Irf7; Irgm1; Itk; Jak3; Kcnn4; Lbp; Lgals3; Lgals9; Lgr4; Lyn; Map3k8; Map4k2; Mr1; Naip2;…	GO:0002376~immune system process	97	384	25.2604166666667	0.01115451384531	0.696668496459381
Itm2a;	GO:0002377~immunoglobulin production	1	123	0.813008130081301	0.999999999700594	1
Crlf2;	GO:0002380~immunoglobulin secretion involved in immune response	1	2	50	0.410928003527029	0.696668496459381
Nod2;	GO:0002381~immunoglobulin production involved in immunoglobulin mediated immune response	1	3	33.3333333333333	0.506199584374988	0.719540405375941
Il6;	GO:0002384~hepatic immune response	1	1	100	0.297280328600614	0.696668496459381
Trpm4;	GO:0002407~dendritic cell chemotaxis	1	6	16.6666666666667	0.709141666665268	0.813685231957158
Lyn;	GO:0002431~Fc receptor mediated stimulatory signaling pathway	1	2	50	0.410928003527029	0.696668496459381
Il20rb; Notch1; Pnma1; Rbpj;	GO:0002437~inflammatory response to antigenic stimulus	4	16	25	0.409363761090294	0.696668496459381
Icam1; Serpinb9;	GO:0002438~acute inflammatory response to antigenic stimulus	2	7	28.5714285714286	0.440675168833122	0.719540405375941
Spon2;	GO:0002448~mast cell mediated immunity	1	1	100	0.297280328600614	0.696668496459381
Bcl3;	GO:0002455~humoral immune response mediated by circulating immunoglobulin	1	12	8.33333333333333	0.899108312841185	0.935095049548891
Ephb6;	GO:0002456~T cell mediated immunity	1	8	12.5	0.795629167159201	0.863515614869031
Icam1; Rftn1;	GO:0002457~T cell antigen processing and presentation	2	4	50	0.251308961325581	0.696668496459381
Tgfb1;	GO:0002460~adaptive immune response based on somatic recombination of immune receptors built from immunoglobulin superfamily domains	1	1	100	0.297280328600614	0.696668496459381
Bcl3; Mef2c;	GO:0002467~germinal center formation	2	7	28.5714285714286	0.440675168833122	0.719540405375941
H2-D1; H2-Q2; H2-T22; Mr1;	GO:0002474~antigen processing and presentation of peptide antigen via MHC class I	4	33	12.1212121212121	0.870322004720832	0.916893469274238
Tap2;	GO:0002481~antigen processing and presentation of exogenous protein antigen via MHC class Ib, TAP-dependent	1	3	33.3333333333333	0.506199584374988	0.719540405375941
H2-D1; Tap2;	GO:0002485~antigen processing and presentation of endogenous peptide antigen via MHC class I via ER pathway, TAP-dependent	2	3	66.6666666666667	0.186734803290758	0.696668496459381
Tap2;	GO:0002489~antigen processing and presentation of endogenous peptide antigen via MHC class Ib via ER pathway, TAP-dependent	1	2	50	0.410928003527029	0.696668496459381
Lyn; Tgfb1;	GO:0002513~tolerance induction to self antigen	2	3	66.6666666666667	0.186734803290758	0.696668496459381
Trove2;	GO:0002520~immune system development	1	5	20	0.653017143310145	0.783620571972174
Cited2;	GO:0002521~leukocyte differentiation	1	4	25	0.586065779646046	0.755112343522341
Adam8; Aoc3; Ccl2; Itgb2; Ppbp;	GO:0002523~leukocyte migration involved in inflammatory response	5	13	38.4615384615385	0.153198018980408	0.696668496459381
Casp6;	GO:0002525~acute inflammatory response to non-antigenic stimulus	1	1	100	0.297280328600614	0.696668496459381
Adra2a; Cxcl1; Nupr1; Vnn1;	GO:0002526~acute inflammatory response	4	10	40	0.179064183743949	0.696668496459381
Mylk3;	GO:0002528~regulation of vascular permeability involved in acute inflammatory response	1	2	50	0.410928003527029	0.696668496459381
Slc7a2;	GO:0002537~nitric oxide production involved in inflammatory response	1	2	50	0.410928003527029	0.696668496459381
Ephx2;	GO:0002539~prostaglandin production involved in inflammatory response	1	1	100	0.297280328600614	0.696668496459381
Alox5ap;	GO:0002540~leukotriene production involved in inflammatory response	1	2	50	0.410928003527029	0.696668496459381
Gja1; Vnn1;	GO:0002544~chronic inflammatory response	2	2	100	0.125113260983153	0.696668496459381
Ccl6; Ccl7; Ccl9; Lgals3;	GO:0002548~monocyte chemotaxis	4	31	12.9032258064516	0.840017107061676	0.896394094112796
Lyn;	GO:0002553~histamine secretion by mast cell	1	6	16.6666666666667	0.709141666665268	0.813685231957158
Syk;	GO:0002554~serotonin secretion by platelet	1	3	33.3333333333333	0.506199584374988	0.719540405375941
Gata3;	GO:0002572~pro-T cell differentiation	1	2	50	0.410928003527029	0.696668496459381
Hhex;	GO:0002573~myeloid leukocyte differentiation	1	5	20	0.653017143310145	0.783620571972174
Lyn;	GO:0002576~platelet degranulation	1	2	50	0.410928003527029	0.696668496459381
Ptpn22;	GO:0002577~regulation of antigen processing and presentation	1	1	100	0.297280328600614	0.696668496459381
Trem2;	GO:0002588~positive regulation of antigen processing and presentation of peptide antigen via MHC class II	1	2	50	0.410928003527029	0.696668496459381
Tapbpl;	GO:0002590~negative regulation of antigen processing and presentation of peptide antigen via MHC class I	1	1	100	0.297280328600614	0.696668496459381
Tap2;	GO:0002591~positive regulation of antigen processing and presentation of peptide antigen via MHC class I	1	1	100	0.297280328600614	0.696668496459381
Cd74; Nod2;	GO:0002606~positive regulation of dendritic cell antigen processing and presentation	2	7	28.5714285714286	0.440675168833122	0.719540405375941
Tnfaip3;	GO:0002632~negative regulation of granuloma formation	1	1	100	0.297280328600614	0.696668496459381
Mef2c; Tnfaip3;	GO:0002634~regulation of germinal center formation	2	4	50	0.251308961325581	0.696668496459381
Tnfaip3;	GO:0002637~regulation of immunoglobulin production	1	4	25	0.586065779646046	0.755112343522341
Clcf1;	GO:0002639~positive regulation of immunoglobulin production	1	9	11.1111111111111	0.82868995673711	0.88714195753293
Phlpp1; Runx1;	GO:0002667~regulation of T cell anergy	2	3	66.6666666666667	0.186734803290758	0.696668496459381
Pparg;	GO:0002674~negative regulation of acute inflammatory response	1	7	14.2857142857143	0.75618983401186	0.841638174022273
Adam8; Alox5ap; Aoc3; Il6;	GO:0002675~positive regulation of acute inflammatory response	4	8	50	0.114792062781287	0.696668496459381
Tnfaip3;	GO:0002677~negative regulation of chronic inflammatory response	1	4	25	0.586065779646046	0.755112343522341
Pde5a;	GO:0002678~positive regulation of chronic inflammatory response	1	2	50	0.410928003527029	0.696668496459381
Ggt1; Orm1; Orm2;	GO:0002682~regulation of immune system process	3	5	60	0.125666527000266	0.696668496459381
Igf1; Sox9;	GO:0002683~negative regulation of immune system process	2	2	100	0.125113260983153	0.696668496459381
Aqp3;	GO:0002684~positive regulation of immune system process	1	2	50	0.410928003527029	0.696668496459381
Ptpn22;	GO:0002685~regulation of leukocyte migration	1	3	33.3333333333333	0.506199584374988	0.719540405375941
Hoxa7; Il33;	GO:0002686~negative regulation of leukocyte migration	2	5	40	0.316270003179398	0.696668496459381
Aoc3; Bdkrb1; Ccl2; Itga2; Itgb3; Mmp9; Selp; Tlr2;	GO:0002687~positive regulation of leukocyte migration	8	22	36.3636363636364	0.0991373276202199	0.696668496459381
Ptk2b;	GO:0002688~regulation of leukocyte chemotaxis	1	1	100	0.297280328600614	0.696668496459381
Grem1; Slit2;	GO:0002689~negative regulation of leukocyte chemotaxis	2	3	66.6666666666667	0.186734803290758	0.696668496459381
Cxcl10; Cxcl15; F2rl1;	GO:0002690~positive regulation of leukocyte chemotaxis	3	12	25	0.446613548706818	0.719540405375941
Selp;	GO:0002691~regulation of cellular extravasation	1	1	100	0.297280328600614	0.696668496459381
Adam8; Ccl2; Icam1; Plvap;	GO:0002693~positive regulation of cellular extravasation	4	7	57.1428571428571	0.0872794437966227	0.696668496459381
Gper1;	GO:0002695~negative regulation of leukocyte activation	1	1	100	0.297280328600614	0.696668496459381
Dusp22; Nod2;	GO:0002710~negative regulation of T cell mediated immunity	2	3	66.6666666666667	0.186734803290758	0.696668496459381
Sh2d1b1;	GO:0002717~positive regulation of natural killer cell mediated immunity	1	2	50	0.410928003527029	0.696668496459381
Tril;	GO:0002718~regulation of cytokine production involved in immune response	1	1	100	0.297280328600614	0.696668496459381
Trpm4;	GO:0002724~regulation of T cell cytokine production	1	2	50	0.410928003527029	0.696668496459381
Vsir;	GO:0002725~negative regulation of T cell cytokine production	1	6	16.6666666666667	0.709141666665268	0.813685231957158
Tlr2;	GO:0002730~regulation of dendritic cell cytokine production	1	4	25	0.586065779646046	0.755112343522341
Jak3;	GO:0002731~negative regulation of dendritic cell cytokine production	1	1	100	0.297280328600614	0.696668496459381
Nod2;	GO:0002732~positive regulation of dendritic cell cytokine production	1	1	100	0.297280328600614	0.696668496459381
Atg5;	GO:0002739~regulation of cytokine secretion involved in immune response	1	1	100	0.297280328600614	0.696668496459381
Angpt1;	GO:0002740~negative regulation of cytokine secretion involved in immune response	1	5	20	0.653017143310145	0.783620571972174
F2rl1; Wnt5a;	GO:0002741~positive regulation of cytokine secretion involved in immune response	2	8	25	0.498082060958061	0.719540405375941
Tlr2;	GO:0002752~cell surface pattern recognition receptor signaling pathway	1	3	33.3333333333333	0.506199584374988	0.719540405375941
Irak3; Tlr1; Tlr2; Tlr6; Tlr8;	GO:0002755~MyD88-dependent toll-like receptor signaling pathway	5	15	33.3333333333333	0.212249083738244	0.696668496459381
Lyn;	GO:0002762~negative regulation of myeloid leukocyte differentiation	1	3	33.3333333333333	0.506199584374988	0.719540405375941
Il20rb;	GO:0002765~immune response-inhibiting signal transduction	1	1	100	0.297280328600614	0.696668496459381
Lyn;	GO:0002768~immune response-regulating cell surface receptor signaling pathway	1	3	33.3333333333333	0.506199584374988	0.719540405375941
Sh2d1b1;	GO:0002769~natural killer cell inhibitory signaling pathway	1	1	100	0.297280328600614	0.696668496459381
Lyn;	GO:0002774~Fc receptor mediated inhibitory signaling pathway	1	1	100	0.297280328600614	0.696668496459381
Spink5;	GO:0002787~negative regulation of antibacterial peptide production	1	1	100	0.297280328600614	0.696668496459381
Abca1; Trpv1;	GO:0002790~peptide secretion	2	2	100	0.125113260983153	0.696668496459381
Cd74;	GO:0002792~negative regulation of peptide secretion	1	2	50	0.410928003527029	0.696668496459381
Irf7; Ripk3;	GO:0002819~regulation of adaptive immune response	2	6	33.3333333333333	0.379804495239099	0.696668496459381
Cd74;	GO:0002821~positive regulation of adaptive immune response	1	8	12.5	0.795629167159201	0.863515614869031
Il33;	GO:0002826~negative regulation of T-helper 1 type immune response	1	3	33.3333333333333	0.506199584374988	0.719540405375941
Il12rb1; Ripk2;	GO:0002827~positive regulation of T-helper 1 type immune response	2	10	20	0.600860808772063	0.764003899653434
Ecm1;	GO:0002828~regulation of type 2 immune response	1	1	100	0.297280328600614	0.696668496459381
Cd74; Clcf1; Il33; Nod2;	GO:0002830~positive regulation of type 2 immune response	4	7	57.1428571428571	0.0872794437966227	0.696668496459381
Ulbp1;	GO:0002839~positive regulation of immune response to tumor cell	1	6	16.6666666666667	0.709141666665268	0.813685231957158
Nod2;	GO:0002862~negative regulation of inflammatory response to antigenic stimulus	1	9	11.1111111111111	0.82868995673711	0.88714195753293
Lyn; Pten;	GO:0002902~regulation of B cell apoptotic process	2	2	100	0.125113260983153	0.696668496459381
Slc39a10;	GO:0002903~negative regulation of B cell apoptotic process	1	18	5.55555555555556	0.965012395055369	0.979384920088108
Cd74;	GO:0002906~negative regulation of mature B cell apoptotic process	1	5	20	0.653017143310145	0.783620571972174
Nod2;	GO:0002925~positive regulation of humoral immune response mediated by circulating immunoglobulin	1	7	14.2857142857143	0.75618983401186	0.841638174022273
Cyp1b1; Lmx1b;	GO:0002930~trabecular meshwork development	2	3	66.6666666666667	0.186734803290758	0.696668496459381
Bves; Cav1; Egr1; Faim2; Ndnf; Nol3; Panx1; Rcan1;	GO:0002931~response to ischemia	8	24	33.3333333333333	0.133433002408051	0.696668496459381
Cyp1a1;	GO:0002933~lipid hydroxylation	1	2	50	0.410928003527029	0.696668496459381
Dsp; Perp;	GO:0002934~desmosome organization	2	5	40	0.316270003179398	0.696668496459381
Pax6;	GO:0003002~regionalization	1	2	50	0.410928003527029	0.696668496459381
Csf1;	GO:0003006~developmental process involved in reproduction	1	4	25	0.586065779646046	0.755112343522341
Col11a1; Col2a1; Dchs1; Epor; Flrt2; Foxc2; Gaa; Gata4; Rxra; Tbx1; Tbx2; Tbx3; Tgfb2;	GO:0003007~heart morphogenesis	13	66	19.6969696969697	0.51979628362816	0.736828610076173
Chrnb1; Myh14; Tnnc1; Tnni1; Tnni3; Tnnt1;	GO:0003009~skeletal muscle contraction	6	20	30	0.235070291125284	0.696668496459381
Sco2;	GO:0003012~muscle system process	1	4	25	0.586065779646046	0.755112343522341
Lgmn; Rrm2b; Slc4a5;	GO:0003014~renal system process	3	11	27.2727272727273	0.40025637162586	0.696668496459381
Ccbe1; Ecel1; Flt4; Hoxa5; Ndn; Stk40;	GO:0003016~respiratory system process	6	13	46.1538461538462	0.0730092955443852	0.696668496459381
Heg1;	GO:0003017~lymph circulation	1	1	100	0.297280328600614	0.696668496459381
Nav2;	GO:0003025~regulation of systemic arterial blood pressure by baroreceptor feedback	1	1	100	0.297280328600614	0.696668496459381
Chrm1; Chrm3;	GO:0003056~regulation of vascular smooth muscle contraction	2	5	40	0.316270003179398	0.696668496459381
Cav1;	GO:0003057~regulation of the force of heart contraction by chemical signal	1	2	50	0.410928003527029	0.696668496459381
Adrb2;	GO:0003059~positive regulation of the force of heart contraction by epinephrine	1	1	100	0.297280328600614	0.696668496459381
Adrb1;	GO:0003061~positive regulation of the force of heart contraction by norepinephrine	1	1	100	0.297280328600614	0.696668496459381
Srebf1;	GO:0003062~regulation of heart rate by chemical signal	1	2	50	0.410928003527029	0.696668496459381
Adamts16; Ar; Ddah1; Ncald; Plcb3; Slc4a5;	GO:0003073~regulation of systemic arterial blood pressure	6	13	46.1538461538462	0.0730092955443852	0.696668496459381
Enpep;	GO:0003081~regulation of systemic arterial blood pressure by renin-angiotensin	1	4	25	0.586065779646046	0.755112343522341
Adrb1; Avpr1a; Eng;	GO:0003084~positive regulation of systemic arterial blood pressure	3	9	33.3333333333333	0.305016857785842	0.696668496459381
Ahr; Cd36; Ier3;	GO:0003085~negative regulation of systemic arterial blood pressure	3	13	23.0769230769231	0.49145388733625	0.719540405375941
Wfs1;	GO:0003091~renal water homeostasis	1	4	25	0.586065779646046	0.755112343522341
Emp2;	GO:0003093~regulation of glomerular filtration	1	3	33.3333333333333	0.506199584374988	0.719540405375941
Aqp1; Sulf1;	GO:0003094~glomerular filtration	2	7	28.5714285714286	0.440675168833122	0.719540405375941
Slc9a3r1;	GO:0003096~renal sodium ion transport	1	1	100	0.297280328600614	0.696668496459381
Aqp1; Aqp2;	GO:0003097~renal water transport	2	2	100	0.125113260983153	0.696668496459381
Edn1;	GO:0003100~regulation of systemic arterial blood pressure by endothelin	1	5	20	0.653017143310145	0.783620571972174
F2rl1; Gja1;	GO:0003104~positive regulation of glomerular filtration	2	4	50	0.251308961325581	0.696668496459381
Cyba;	GO:0003106~negative regulation of glomerular filtration by angiotensin	1	1	100	0.297280328600614	0.696668496459381
Mef2c;	GO:0003138~primary heart field specification	1	1	100	0.297280328600614	0.696668496459381
Axin2; Mef2c; Rbpj;	GO:0003139~secondary heart field specification	3	8	37.5	0.257460659034703	0.696668496459381
Hes1; Megf8; Tbx20;	GO:0003143~embryonic heart tube morphogenesis	3	10	30	0.352858045651169	0.696668496459381
Eng; Fgfr2; Msx2; Parva; Tbx1; Tbx2; Tbx20; Tgfb2; Vangl2;	GO:0003148~outflow tract septum morphogenesis	9	24	37.5	0.0736366930916939	0.696668496459381
Fgfr2; Tgfb2; Vangl2;	GO:0003149~membranous septum morphogenesis	3	10	30	0.352858045651169	0.696668496459381
Vangl2;	GO:0003150~muscular septum morphogenesis	1	6	16.6666666666667	0.709141666665268	0.813685231957158
Cited2; Dhrs3; Eya1; Gata4; Hes1; Hey1; Mef2c; Msx2; Npy1r; Plxnd1; Rbpj; Ryr1; Sfrp2; Six1; Sox11; Tbx1; Tbx2; Tbx20; Tbx3; Tfap2a; Tgfb2; Wnt11; Sema3c;	GO:0003151~outflow tract morphogenesis	23	54	42.5925925925926	0.0018997592292217	0.384477380530757
Cited2;	GO:0003156~regulation of animal organ formation	1	2	50	0.410928003527029	0.696668496459381
Kdr; Notch1; Rbpj; Stk3;	GO:0003157~endocardium development	4	5	80	0.0434853056807695	0.696668496459381
Kdr;	GO:0003158~endothelium development	1	2	50	0.410928003527029	0.696668496459381
Angpt1; Notch1; Rbpj;	GO:0003160~endocardium morphogenesis	3	3	100	0.0575864872211415	0.696668496459381
Notch1;	GO:0003162~atrioventricular node development	1	2	50	0.410928003527029	0.696668496459381
Tbx18;	GO:0003163~sinoatrial node development	1	1	100	0.297280328600614	0.696668496459381
Tbx3;	GO:0003167~atrioventricular bundle cell differentiation	1	1	100	0.297280328600614	0.696668496459381
Notch1;	GO:0003169~coronary vein morphogenesis	1	2	50	0.410928003527029	0.696668496459381
Shox2; Sox9;	GO:0003170~heart valve development	2	10	20	0.600860808772063	0.764003899653434
Pitx2;	GO:0003171~atrioventricular valve development	1	2	50	0.410928003527029	0.696668496459381
Tbx20;	GO:0003175~tricuspid valve development	1	1	100	0.297280328600614	0.696668496459381
Tbx20;	GO:0003176~aortic valve development	1	1	100	0.297280328600614	0.696668496459381
Fgfrl1; Scx; Sox9; Tgfb1; Tgfb2;	GO:0003179~heart valve morphogenesis	5	7	71.4285714285714	0.0322542058272941	0.696668496459381
Gata3; Notch1; Tbx20;	GO:0003180~aortic valve morphogenesis	3	7	42.8571428571429	0.211047600333412	0.696668496459381
Gata4; Hey1; Notch1; Tgfb2;	GO:0003181~atrioventricular valve morphogenesis	4	15	26.6666666666667	0.369940825619837	0.696668496459381
Dchs1; Sox4;	GO:0003183~mitral valve morphogenesis	2	8	25	0.498082060958061	0.719540405375941
Hey1; Notch1; Tgfb2;	GO:0003184~pulmonary valve morphogenesis	3	11	27.2727272727273	0.40025637162586	0.696668496459381
Mef2c;	GO:0003185~sinoatrial valve morphogenesis	1	1	100	0.297280328600614	0.696668496459381
Scx; Sox9;	GO:0003188~heart valve formation	2	2	100	0.125113260983153	0.696668496459381
Gata4; Hey1;	GO:0003190~atrioventricular valve formation	2	3	66.6666666666667	0.186734803290758	0.696668496459381
Dchs1; Gata4; Notch1;	GO:0003192~mitral valve formation	3	5	60	0.125666527000266	0.696668496459381
Tbx20;	GO:0003193~pulmonary valve formation	1	2	50	0.410928003527029	0.696668496459381
Gata4;	GO:0003195~tricuspid valve formation	1	4	25	0.586065779646046	0.755112343522341
Cited2; Epha3; Erg; Gata4; Notch1;	GO:0003197~endocardial cushion development	5	13	38.4615384615385	0.153198018980408	0.696668496459381
Eng; Hey1; Msx2; Notch1; Rbpj; Snai1;	GO:0003198~epithelial to mesenchymal transition involved in endocardial cushion formation	6	13	46.1538461538462	0.0730092955443852	0.696668496459381
Erg; Hey1;	GO:0003199~endocardial cushion to mesenchymal transition involved in heart valve formation	2	4	50	0.251308961325581	0.696668496459381
Acvrl1; Eng; Hey1; Notch1; Sox9; Tbx2; Tbx20; Tgfb2;	GO:0003203~endocardial cushion morphogenesis	8	17	47.0588235294118	0.0381203296079696	0.696668496459381
Notch1; Tbx20;	GO:0003207~cardiac chamber formation	2	2	100	0.125113260983153	0.696668496459381
Eng; Hey1; Notch1;	GO:0003208~cardiac ventricle morphogenesis	3	9	33.3333333333333	0.305016857785842	0.696668496459381
Eng; Heg1; Notch1; Shox2;	GO:0003209~cardiac atrium morphogenesis	4	7	57.1428571428571	0.0872794437966227	0.696668496459381
Mef2c; Sox11; Sox4;	GO:0003211~cardiac ventricle formation	3	5	60	0.125666527000266	0.696668496459381
Notch1;	GO:0003213~cardiac right atrium morphogenesis	1	1	100	0.297280328600614	0.696668496459381
Ahr; Notch1; Rbpj; Sfrp2; Tgfb2;	GO:0003214~cardiac left ventricle morphogenesis	5	14	35.7142857142857	0.181836848778977	0.696668496459381
Gata3; Gata4; Ppp1r13l; Sox4; Tbx20; Tgfb2; Sema3c;	GO:0003215~cardiac right ventricle morphogenesis	7	13	53.8461538461538	0.0319639827115363	0.696668496459381
Notch1;	GO:0003219~cardiac right ventricle formation	1	4	25	0.586065779646046	0.755112343522341
Eng; Heg1; Hey1; Notch1; Rbpj; Tgfb2;	GO:0003222~ventricular trabecula myocardium morphogenesis	6	16	37.5	0.13190214173808	0.696668496459381
Dsp;	GO:0003223~ventricular compact myocardium morphogenesis	1	7	14.2857142857143	0.75618983401186	0.841638174022273
Col14a1; Gata4; Ppp1r13l;	GO:0003229~ventricular cardiac muscle tissue development	3	4	75	0.0889063566910311	0.696668496459381
Notch1;	GO:0003241~growth involved in heart morphogenesis	1	2	50	0.410928003527029	0.696668496459381
Ahr;	GO:0003243~circumferential growth involved in left ventricle morphogenesis	1	1	100	0.297280328600614	0.696668496459381
Pitx2;	GO:0003253~cardiac neural crest cell migration involved in outflow tract morphogenesis	1	4	25	0.586065779646046	0.755112343522341
Cftr; Fhl1; Hcn1;	GO:0003254~regulation of membrane depolarization	3	10	30	0.352858045651169	0.696668496459381
Notch1; Rbpj; Tbx2;	GO:0003256~regulation of transcription from RNA polymerase II promoter involved in myocardial precursor cell differentiation	3	3	100	0.0575864872211415	0.696668496459381
Grem1;	GO:0003257~positive regulation of transcription from RNA polymerase II promoter involved in myocardial precursor cell differentiation	1	4	25	0.586065779646046	0.755112343522341
Notch1;	GO:0003264~regulation of cardioblast proliferation	1	1	100	0.297280328600614	0.696668496459381
Hes1;	GO:0003266~regulation of secondary heart field cardioblast proliferation	1	4	25	0.586065779646046	0.755112343522341
Notch1;	GO:0003270~Notch signaling pathway involved in regulation of secondary heart field cardioblast proliferation	1	1	100	0.297280328600614	0.696668496459381
Tbx20;	GO:0003272~endocardial cushion formation	1	4	25	0.586065779646046	0.755112343522341
Dchs1; Eng; Notch1;	GO:0003273~cell migration involved in endocardial cushion formation	3	4	75	0.0889063566910311	0.696668496459381
Tgfb2;	GO:0003274~endocardial cushion fusion	1	3	33.3333333333333	0.506199584374988	0.719540405375941
Adamts6; Fuz; Gata4; Lrp1; Pcsk5; Plxnd1; Tbx20;	GO:0003279~cardiac septum development	7	19	36.8421052631579	0.114127633366147	0.696668496459381
Cited2; Gata3; Gata4; Heg1; Hes1; Hoxa13; Lrp2; Ltbp1; Ptk7;	GO:0003281~ventricular septum development	9	38	23.6842105263158	0.346338037626279	0.696668496459381
Nphp3;	GO:0003283~atrial septum development	1	6	16.6666666666667	0.709141666665268	0.813685231957158
Gata4; Sox4; Tgfb2;	GO:0003289~atrial septum primum morphogenesis	3	5	60	0.125666527000266	0.696668496459381
Gata4;	GO:0003290~atrial septum secundum morphogenesis	1	2	50	0.410928003527029	0.696668496459381
Gja1;	GO:0003294~atrial ventricular junction remodeling	1	2	50	0.410928003527029	0.696668496459381
Tiam1;	GO:0003300~cardiac muscle hypertrophy	1	8	12.5	0.795629167159201	0.863515614869031
Men1; Nkx6-1; Pax6;	GO:0003309~type B pancreatic cell differentiation	3	9	33.3333333333333	0.305016857785842	0.696668496459381
Pax6;	GO:0003310~pancreatic A cell differentiation	1	5	20	0.653017143310145	0.783620571972174
Pax6;	GO:0003322~pancreatic A cell development	1	1	100	0.297280328600614	0.696668496459381
Cdk6; Dll1; Wnt5a;	GO:0003323~type B pancreatic cell development	3	15	20	0.575228353677836	0.755112343522341
Rgcc;	GO:0003331~positive regulation of extracellular matrix constituent secretion	1	3	33.3333333333333	0.506199584374988	0.719540405375941
Slc7a1; Slc7a11; Slc7a2; Slc7a3; Slc7a5; Slc7a8;	GO:0003333~amino acid transmembrane transport	6	22	27.2727272727273	0.293845828641494	0.696668496459381
Fosl2; Sfn; Tfap2a;	GO:0003334~keratinocyte development	3	13	23.0769230769231	0.49145388733625	0.719540405375941
Grem1; Pax2;	GO:0003337~mesenchymal to epithelial transition involved in metanephros morphogenesis	2	6	33.3333333333333	0.379804495239099	0.696668496459381
Fras1; Wnt7b;	GO:0003338~metanephros morphogenesis	2	4	50	0.251308961325581	0.696668496459381
Cited1;	GO:0003340~negative regulation of mesenchymal to epithelial transition involved in metanephros morphogenesis	1	3	33.3333333333333	0.506199584374988	0.719540405375941
Ccdc114; Ccdc40; Celsr2; Dnah10; Dnah17; Dnah6; Dnah7b; Dnhd1; Dyx1c1; Rsph9;	GO:0003341~cilium movement	10	38	26.3157894736842	0.240226987297003	0.696668496459381
Zfp36l1;	GO:0003342~proepicardium development	1	3	33.3333333333333	0.506199584374988	0.719540405375941
Notch1; Tbx20; Wnt5a;	GO:0003344~pericardium morphogenesis	3	8	37.5	0.257460659034703	0.696668496459381
Gja1; Vangl2;	GO:0003347~epicardial cell to mesenchymal cell transition	2	3	66.6666666666667	0.186734803290758	0.696668496459381
Pitx2; Sema3c;	GO:0003350~pulmonary myocardium development	2	3	66.6666666666667	0.186734803290758	0.696668496459381
Ccdc40; Dyx1c1; Nme5; Stk36;	GO:0003351~epithelial cilium movement	4	16	25	0.409363761090294	0.696668496459381
Ccdc40;	GO:0003356~regulation of cilium beat frequency	1	5	20	0.653017143310145	0.783620571972174
Sox11; Sox4;	GO:0003357~noradrenergic neuron differentiation	2	4	50	0.251308961325581	0.696668496459381
Itgb7;	GO:0003366~cell-matrix adhesion involved in ameboidal cell migration	1	2	50	0.410928003527029	0.696668496459381
Dnm1; Dnm3;	GO:0003374~dynamin family protein polymerization involved in mitochondrial fission	2	6	33.3333333333333	0.379804495239099	0.696668496459381
Ezr;	GO:0003376~sphingosine-1-phosphate signaling pathway	1	7	14.2857142857143	0.75618983401186	0.841638174022273
Ar; Cgn; Epb41l5; Rnase10;	GO:0003382~epithelial cell morphogenesis	4	24	16.6666666666667	0.685129273635342	0.813685231957158
Epb41l5;	GO:0003383~apical constriction	1	4	25	0.586065779646046	0.755112343522341
Nat8f3; Ptk7; Wnt5a;	GO:0003401~axis elongation	3	4	75	0.0889063566910311	0.696668496459381
Vangl2; Wnt11; Wnt5a;	GO:0003402~planar cell polarity pathway involved in axis elongation	3	3	100	0.0575864872211415	0.696668496459381
Six3; Tfap2a;	GO:0003404~optic vesicle morphogenesis	2	2	100	0.125113260983153	0.696668496459381
Pax2; Tbc1d32;	GO:0003406~retinal pigment epithelium development	2	6	33.3333333333333	0.379804495239099	0.696668496459381
Tgfb2;	GO:0003407~neural retina development	1	6	16.6666666666667	0.709141666665268	0.813685231957158
Tfap2a;	GO:0003409~optic cup structural organization	1	1	100	0.297280328600614	0.696668496459381
Axin2; Scube2; Sox9;	GO:0003413~chondrocyte differentiation involved in endochondral bone morphogenesis	3	5	60	0.125666527000266	0.696668496459381
Sox9;	GO:0003415~chondrocyte hypertrophy	1	2	50	0.410928003527029	0.696668496459381
Bnc2; Ddr2; Kdr; Msx2; Ostn;	GO:0003416~endochondral bone growth	5	6	83.3333333333333	0.0216459664333981	0.696668496459381
Col9a1; Mmp13; Thbs3;	GO:0003417~growth plate cartilage development	3	9	33.3333333333333	0.305016857785842	0.696668496459381
Stc1;	GO:0003421~growth plate cartilage axis specification	1	1	100	0.297280328600614	0.696668496459381
B4galt4; Chil1; Chst10; Chst11; Chst3; Chst7; Dcxr; Epm2a; Fuca2; G6pdx; Gaa; Gale; Gbgt1; Ggta1; Gk; Hexa; Hexb; Hexdc; Hkdc1; Idua; Igf2; Khk; Klb; Ldhb; Man2c1; Ovgp1; Pdk4; Pgghg; Pgm2l1; Pgm5; Phka2; Ppp1r3b; Slc3a1; Stbd1; Taldo1; Uevld; Ydjc;	GO:0005975~carbohydrate metabolic process	37	184	20.1086956521739	0.436595008221169	0.719540405375941
Epm2a; Gaa; Il6st; Phka2; Ppp1r3b; Prkag2; Stbd1; Stk40; Tcf7l2;	GO:0005977~glycogen metabolic process	9	36	25	0.298217792067626	0.696668496459381
Acadm;	GO:0005978~glycogen biosynthetic process	1	16	6.25	0.950198694930949	0.968028510259173
Ppp1r3b; Ppp1r3d;	GO:0005979~regulation of glycogen biosynthetic process	2	9	22.2222222222222	0.551553483607693	0.755112343522341
Adrb1; Gaa; Stbd1;	GO:0005980~glycogen catabolic process	3	9	33.3333333333333	0.305016857785842	0.696668496459381
Ppp1r3b; Ppp1r3d;	GO:0005981~regulation of glycogen catabolic process	2	5	40	0.316270003179398	0.696668496459381
Fuom;	GO:0005996~monosaccharide metabolic process	1	2	50	0.410928003527029	0.696668496459381
Dcxr;	GO:0005997~xylulose metabolic process	1	2	50	0.410928003527029	0.696668496459381
Khk; Pfkfb1;	GO:0006000~fructose metabolic process	2	7	28.5714285714286	0.440675168833122	0.719540405375941
Gfpt2; Taldo1;	GO:0006002~fructose 6-phosphate metabolic process	2	9	22.2222222222222	0.551553483607693	0.755112343522341
Pfkfb1;	GO:0006003~fructose 2,6-bisphosphate metabolic process	1	5	20	0.653017143310145	0.783620571972174
Fuca2; Fuom;	GO:0006004~fucose metabolic process	2	6	33.3333333333333	0.379804495239099	0.696668496459381
Aldh5a1; Angptl8; Apod; Cpt1a; Dcxr; G6pdx; Gapdhs; Igf2; Igfbp5; Npy1r; Oma1; Pdk4; Pgm2l1; Pgm5; Pik3r1; Ppara; Tcf7l2;	GO:0006006~glucose metabolic process	17	62	27.4193548387097	0.1286727002918	0.696668496459381
Lrp5;	GO:0006007~glucose catabolic process	1	3	33.3333333333333	0.506199584374988	0.719540405375941
Gale;	GO:0006012~galactose metabolic process	1	7	14.2857142857143	0.75618983401186	0.841638174022273
Man1c1; Man2c1;	GO:0006013~mannose metabolic process	2	8	25	0.498082060958061	0.719540405375941
Impa2; Slc5a3;	GO:0006020~inositol metabolic process	2	8	25	0.498082060958061	0.719540405375941
Glce; Hexa; Xylt1;	GO:0006024~glycosaminoglycan biosynthetic process	3	13	23.0769230769231	0.49145388733625	0.719540405375941
Idua;	GO:0006027~glycosaminoglycan catabolic process	1	4	25	0.586065779646046	0.755112343522341
Col11a1; Col2a1;	GO:0006029~proteoglycan metabolic process	2	6	33.3333333333333	0.379804495239099	0.696668496459381
Ovgp1;	GO:0006032~chitin catabolic process	1	9	11.1111111111111	0.82868995673711	0.88714195753293
Gnpnat1;	GO:0006041~glucosamine metabolic process	1	3	33.3333333333333	0.506199584374988	0.719540405375941
Chst7; Gnpnat1; Hexb; Mgat3; Renbp;	GO:0006044~N-acetylglucosamine metabolic process	5	14	35.7142857142857	0.181836848778977	0.696668496459381
B4galnt2; Gfpt2; Uap1;	GO:0006047~UDP-N-acetylglucosamine metabolic process	3	6	50	0.166757137660012	0.696668496459381
Gnpnat1; Uap1;	GO:0006048~UDP-N-acetylglucosamine biosynthetic process	2	4	50	0.251308961325581	0.696668496459381
Renbp;	GO:0006051~N-acetylmannosamine metabolic process	1	1	100	0.297280328600614	0.696668496459381
St6gal1;	GO:0006054~N-acetylneuraminate metabolic process	1	4	25	0.586065779646046	0.755112343522341
Adh1;	GO:0006068~ethanol catabolic process	1	5	20	0.653017143310145	0.783620571972174
Adh1;	GO:0006069~ethanol oxidation	1	4	25	0.586065779646046	0.755112343522341
Coq3; Gk; Mogat1; Tkfc;	GO:0006071~glycerol metabolic process	4	11	36.3636363636364	0.214827663301965	0.696668496459381
Gk;	GO:0006072~glycerol-3-phosphate metabolic process	1	8	12.5	0.795629167159201	0.863515614869031
Aldh3b1; Aldh9a1;	GO:0006081~cellular aldehyde metabolic process	2	8	25	0.498082060958061	0.719540405375941
Acadm; Fmo1;	GO:0006082~organic acid metabolic process	2	3	66.6666666666667	0.186734803290758	0.696668496459381
Aldh5a1;	GO:0006083~acetate metabolic process	1	2	50	0.410928003527029	0.696668496459381
Acacb; Acly; Fasn;	GO:0006084~acetyl-CoA metabolic process	3	7	42.8571428571429	0.211047600333412	0.696668496459381
Acly; Acss2;	GO:0006085~acetyl-CoA biosynthetic process	2	5	40	0.316270003179398	0.696668496459381
Ldhb;	GO:0006089~lactate metabolic process	1	6	16.6666666666667	0.709141666665268	0.813685231957158
Pck2; Pcx;	GO:0006090~pyruvate metabolic process	2	9	22.2222222222222	0.551553483607693	0.755112343522341
Crot; Dhtkd1; Enpp1; Vgf;	GO:0006091~generation of precursor metabolites and energy	4	11	36.3636363636364	0.214827663301965	0.696668496459381
Atf3; Atf4; Cry1; G6pc3; Pck2; Pcx; Rbp4;	GO:0006094~gluconeogenesis	7	25	28	0.251809654552561	0.696668496459381
Aldoc; Dhtkd1; Eno3; Eno4; Gapdhs; Hkdc1;	GO:0006096~glycolytic process	6	30	20	0.53740240112644	0.755054330890462
Idh1;	GO:0006097~glyoxylate cycle	1	2	50	0.410928003527029	0.696668496459381
G6pdx; Taldo1;	GO:0006098~pentose-phosphate shunt	2	9	22.2222222222222	0.551553483607693	0.755112343522341
Aco1; Dhtkd1; Idh1; Idh3g; Ogdhl;	GO:0006099~tricarboxylic acid cycle	5	29	17.2413793103448	0.663112739234048	0.794307959211654
Acly; Aco1;	GO:0006101~citrate metabolic process	2	7	28.5714285714286	0.440675168833122	0.719540405375941
Idh1; Idh3g;	GO:0006102~isocitrate metabolic process	2	6	33.3333333333333	0.379804495239099	0.696668496459381
Gpt2; Idh1; Idh3g; Kyat3;	GO:0006103~2-oxoglutarate metabolic process	4	15	26.6666666666667	0.369940825619837	0.696668496459381
Aldh5a1;	GO:0006105~succinate metabolic process	1	10	10	0.85640360405005	0.904857758708397
Acly; Got1; Pck2; Pcx;	GO:0006107~oxaloacetate metabolic process	4	14	28.5714285714286	0.330339988390189	0.696668496459381
Prkag2;	GO:0006110~regulation of glycolytic process	1	7	14.2857142857143	0.75618983401186	0.841638174022273
Acadm; Dgkq;	GO:0006111~regulation of gluconeogenesis	2	10	20	0.600860808772063	0.764003899653434
S100b;	GO:0006112~energy reserve metabolic process	1	11	9.09090909090909	0.87963476725714	0.920144263117667
Got1;	GO:0006114~glycerol biosynthetic process	1	3	33.3333333333333	0.506199584374988	0.719540405375941
Pck2;	GO:0006116~NADH oxidation	1	4	25	0.586065779646046	0.755112343522341
Chchd10;	GO:0006119~oxidative phosphorylation	1	6	16.6666666666667	0.709141666665268	0.813685231957158
Bdnf; mt-Nd2; mt-Nd4; Ndufc2;	GO:0006120~mitochondrial electron transport, NADH to ubiquinone	4	13	30.7692307692308	0.290975106299141	0.696668496459381
mt-Cytb;	GO:0006122~mitochondrial electron transport, ubiquinol to cytochrome c	1	12	8.33333333333333	0.899108312841185	0.935095049548891
Cox6a2; mt-Co1;	GO:0006123~mitochondrial electron transport, cytochrome c to oxygen	2	13	15.3846153846154	0.723868909836288	0.824914092130842
Ak5; Exd1;	GO:0006139~nucleobase-containing compound metabolic process	2	31	6.45161290322581	0.978220468129365	0.989331559316659
Gmpr;	GO:0006144~purine nucleobase metabolic process	1	7	14.2857142857143	0.75618983401186	0.841638174022273
Dpyd;	GO:0006145~purine nucleobase catabolic process	1	1	100	0.297280328600614	0.696668496459381
Gda;	GO:0006147~guanine catabolic process	1	1	100	0.297280328600614	0.696668496459381
Oas1a; Oas2; Oasl2;	GO:0006164~purine nucleotide biosynthetic process	3	18	16.6666666666667	0.683372221735239	0.813685231957158
Ak5; Cmpk2; Nme3; Nme5;	GO:0006165~nucleoside diphosphate phosphorylation	4	15	26.6666666666667	0.369940825619837	0.696668496459381
Mtap;	GO:0006166~purine ribonucleoside salvage	1	4	25	0.586065779646046	0.755112343522341
Adcy1; Adm; Calcrl; Ramp2;	GO:0006171~cAMP biosynthetic process	4	16	25	0.409363761090294	0.696668496459381
Adcy1; Aqp1; Npr1;	GO:0006182~cGMP biosynthetic process	3	26	11.5384615384615	0.869850783830588	0.916802956821444
Nme3; Nme5;	GO:0006183~GTP biosynthetic process	2	11	18.1818181818182	0.645952220248581	0.783620571972174
Ampd2; Ampd3;	GO:0006188~IMP biosynthetic process	2	2	100	0.125113260983153	0.696668496459381
Pde10a; Pde1b; Pde3b; Pde4b; Pde4d;	GO:0006198~cAMP catabolic process	5	12	41.6666666666667	0.126628916773151	0.696668496459381
Dpyd;	GO:0006208~pyrimidine nucleobase catabolic process	1	2	50	0.410928003527029	0.696668496459381
Aldh6a1; Dpyd;	GO:0006210~thymine catabolic process	2	3	66.6666666666667	0.186734803290758	0.696668496459381
Tet2;	GO:0006211~5-methylcytosine catabolic process	1	1	100	0.297280328600614	0.696668496459381
Dpyd;	GO:0006212~uracil catabolic process	1	2	50	0.410928003527029	0.696668496459381
Dpyd;	GO:0006214~thymidine catabolic process	1	1	100	0.297280328600614	0.696668496459381
Cmpk2; Ctps2;	GO:0006221~pyrimidine nucleotide biosynthetic process	2	7	28.5714285714286	0.440675168833122	0.719540405375941
Cmpk2;	GO:0006227~dUDP biosynthetic process	1	3	33.3333333333333	0.506199584374988	0.719540405375941
Nme3; Nme5;	GO:0006228~UTP biosynthetic process	2	9	22.2222222222222	0.551553483607693	0.755112343522341
Cmpk2;	GO:0006233~dTDP biosynthetic process	1	2	50	0.410928003527029	0.696668496459381
Cmpk2; Tbpl1;	GO:0006235~dTTP biosynthetic process	2	3	66.6666666666667	0.186734803290758	0.696668496459381
Ctps2; Nme3; Nme5;	GO:0006241~CTP biosynthetic process	3	10	30	0.352858045651169	0.696668496459381
Dnase2a; Smarcal1;	GO:0006259~DNA metabolic process	2	20	10	0.891881790704464	0.930913816555863
Adra2a; Dna2; Dtd1; Mcm9; Nfib; Pif1; Pold1; Repin1; Rrm2b;	GO:0006260~DNA replication	9	119	7.56302521008403	0.999381176375237	1
Pold1;	GO:0006261~DNA-dependent DNA replication	1	17	5.88235294117647	0.958257441211996	0.974454574754639
Dna2; Dnaja3; Rrm2b;	GO:0006264~mitochondrial DNA replication	3	9	33.3333333333333	0.305016857785842	0.696668496459381
Mcm9;	GO:0006270~DNA replication initiation	1	26	3.84615384615385	0.991479202124299	0.999109417803843
Id3; Smc3;	GO:0006275~regulation of DNA replication	2	15	13.3333333333333	0.78675871321143	0.863515614869031
Tert;	GO:0006278~RNA-dependent DNA biosynthetic process	1	1	100	0.297280328600614	0.696668496459381
Ankle1; Aplf; Ascc3; Asf1a; Cetn2; Dna2; Eya1; Herc2; Kif22; Mbd4; Mcm9; Mgmt; Nabp1; Parp9; Pif1; Pnkp; Pold1; Polm; Rrm2b; Sfr1; Slx1b; Smc3;	GO:0006281~DNA repair	22	328	6.70731707317073	0.999999994737888	1
Ier3;	GO:0006282~regulation of DNA repair	1	3	33.3333333333333	0.506199584374988	0.719540405375941
Dna2; Hmga1; Hmga2;	GO:0006284~base-excision repair	3	33	9.09090909090909	0.945298221663296	0.966427055154239
Pold1;	GO:0006287~base-excision repair, gap-filling	1	5	20	0.653017143310145	0.783620571972174
Cetn2;	GO:0006289~nucleotide-excision repair	1	38	2.63157894736842	0.998976835729556	1
Pold1;	GO:0006297~nucleotide-excision repair, DNA gap filling	1	5	20	0.653017143310145	0.783620571972174
Aplf; Eya1; Ggn; Kat5; Parp9;	GO:0006302~double-strand break repair	5	61	8.19672131147541	0.987599212138926	0.996374625162445
Cyp1b1; Gstt1;	GO:0006304~DNA modification	2	3	66.6666666666667	0.186734803290758	0.696668496459381
Mbd4; Meg3;	GO:0006306~DNA methylation	2	21	9.52380952380952	0.906042917624547	0.941414210111898
Ascc3; Mgmt;	GO:0006307~DNA dealkylation involved in DNA repair	2	6	33.3333333333333	0.379804495239099	0.696668496459381
Dnase2a;	GO:0006308~DNA catabolic process	1	9	11.1111111111111	0.82868995673711	0.88714195753293
Dnase2a;	GO:0006309~apoptotic DNA fragmentation	1	7	14.2857142857143	0.75618983401186	0.841638174022273
Pif1; Polm; Slx1b;	GO:0006310~DNA recombination	3	80	3.75	0.999938206715274	1
Prdm9;	GO:0006311~meiotic gene conversion	1	4	25	0.586065779646046	0.755112343522341
Hdac2; Hdac4; Hdac8; Hdac9; Smarca2;	GO:0006325~chromatin organization	5	42	11.9047619047619	0.896418443442215	0.935095049548891
Asf1a; Chd3;	GO:0006333~chromatin assembly or disassembly	2	8	25	0.498082060958061	0.719540405375941
Asf1a; H2afy2; Hist1h2bj; Hist1h4h; Hist1h4i; Hist1h4k; Nap1l3; Smarca2; Sox9; Tspyl1; Tspyl4;	GO:0006334~nucleosome assembly	11	94	11.7021276595745	0.963668454870345	0.979135844555584
Asf1a; Hist1h4h; Hist1h4i; Hist1h4k;	GO:0006335~DNA replication-dependent nucleosome assembly	4	31	12.9032258064516	0.840017107061676	0.896394094112796
Asf1a; Hist1h4h; Hist1h4i; Hist1h4k;	GO:0006336~DNA replication-independent nucleosome assembly	4	23	17.3913043478261	0.656107507839416	0.786481051400398
Cebpg; Hist3h2a;	GO:0006337~nucleosome disassembly	2	14	14.2857142857143	0.757071055907726	0.841638174022273
Cebpg; Gata3; Hdac4; Men1; Msl3l2; Myb; Npm2; Satb2; Smarca1; Smarca2; Smyd1; Sox9; Trp63;	GO:0006338~chromatin remodeling	13	78	16.6666666666667	0.729762569793672	0.831063172080856
H2afj; H2afy2; Hist1h2af; Hist1h2ai; Hist3h2a; Msl3l2;	GO:0006342~chromatin silencing	6	58	10.3448275862069	0.958852340405907	0.974911073268977
Hdac2;	GO:0006344~maintenance of chromatin silencing	1	4	25	0.586065779646046	0.755112343522341
Airn;	GO:0006349~regulation of gene expression by genetic imprinting	1	17	5.88235294117647	0.958257441211996	0.974454574754639
Ahr; Ahrr; Akna; Anp32a; Ar; Arhgap22; Arid3b; Arnt2; Arntl2; Arrb1; Ascc2; Ascc3; Asf1a; Asxl3; Atf3; Atf4; Atf5; Atf6; Atf7ip2; Atoh8; Atxn1; Batf3; Bcl3; Bend5; Bend6; Bhlhe22; Bnc1; Bnc2; Btg2; Carf; Casz1; Cavin4; Cbx7; Ccdc85b; Cdkn2a; Cebpa; Cebpd; Cebpg; Chd5; Churc1; Ciart; Cic; Cited1; Cited2; Commd3; Commd6; Creb3l1; Cry1; Csnk2a2; Csrnp1; Ctnnd2; Dach2; Dbp; Ddit3; Dlx2; Dmrtb1; E2f8;…	GO:0006351~transcription, DNA-templated	348	1851	18.8006482982172	0.686595675011124	0.813685231957158
Tbpl1;	GO:0006352~DNA-templated transcription, initiation	1	17	5.88235294117647	0.958257441211996	0.974454574754639
Ell3;	GO:0006354~DNA-templated transcription, elongation	1	2	50	0.410928003527029	0.696668496459381
5430403G16Rik; 9130023H24Rik; Abcg1; Acvr1b; Acvr2b; Acvrl1; Ahr; Ahrr; AI987944; Akna; Anp32a; Ar; Arhgap22; Arid3b; Arnt2; Arntl2; Arrb1; Ascc2; Ascc3; Asf1a; Asxl3; Atf3; Atf4; Atf5; Atf6; Atf7ip2; Atoh8; Atxn1; AW146154; Batf3; Bcl3; Bend5; Bend6; Bhlhe22; Bmyc; Bnc1; Bnc2; Btg2; Carf; Casz1; Cavin4; Cbx7; Ccdc85b; Cdkn2a; Cebpa; Cebpd; Cebpg; Celsr2; Chd5; Churc1; Ciart; Cic; Cited1; Cited2;…	GO:0006355~regulation of transcription, DNA-templated	397	2074	19.1417550626808	0.568466281344116	0.755112343522341
Bnc1;	GO:0006356~regulation of transcription from RNA polymerase I promoter	1	3	33.3333333333333	0.506199584374988	0.719540405375941
Ahr; Ankrd1; Ar; Arntl2; Atf3; Atf4; Atf5; Batf3; Bnc1; Cebpa; Cebpd; Cebpg; Cited1; Cited2; Dbp; Dgkq; Dlx2; Ecm1; Ehf; Epop; Erg; Esx1; Ets1; Etv5; Fhl2; Fosl2; Foxo3; Foxo6; Gata3; Gata4; Glis1; Glis2; Hes1; Hhex; Hmgn3; Hoxa1; Hsf2; Hsf4; Inhba; Jdp2; Klf4; Lef1; Lmx1b; Lpin1; Mafb; Mamld1; Med12l; Meis1; Nfe2; Nfe2l3; Nkx6-1; Notch1; Nrip1; Nupr1; Nupr1l; Otx1; Pax6; Pbx4; Pitx2; Pparg; Rb1;…	GO:0006357~regulation of transcription from RNA polymerase II promoter	83	391	21.227621483376	0.228895494563273	0.696668496459381
Cebpa;	GO:0006360~transcription from RNA polymerase I promoter	1	5	20	0.653017143310145	0.783620571972174
Lipe;	GO:0006361~transcription initiation from RNA polymerase I promoter	1	4	25	0.586065779646046	0.755112343522341
Lipe;	GO:0006363~termination of RNA polymerase I transcription	1	4	25	0.586065779646046	0.755112343522341
Cdkn2a; Ddx51; Dis3; Mphosph6; Rnasel; Rps6; Samd15; Utp14b; Utp4; Wdr43;	GO:0006364~rRNA processing	10	128	7.8125	0.999439674570148	1
Ahr; Arrb1; Chd5; Egr1; Egr2; Ehf; Ell3; Esr1; Ets1; Fosl2; Gata4; Hivep2; Hivep3; Klf4; Lef1; Msx2; Nfat5; Nfil3; Nkx6-1; Pax6; Polr2c; Polr2l; Rbmx; Snapc3; Stat3; Thra; Zfp217;	GO:0006366~transcription from RNA polymerase II promoter	27	135	20	0.464725274618639	0.719540405375941
Taf7l;	GO:0006367~transcription initiation from RNA polymerase II promoter	1	32	3.125	0.997046952498864	1
Ell3;	GO:0006368~transcription elongation from RNA polymerase II promoter	1	20	5	0.975420394094716	0.98694808966129
Cmtr2;	GO:0006370~7-methylguanosine mRNA capping	1	7	14.2857142857143	0.75618983401186	0.841638174022273
Celf2; Celf4; Nol3; Rbmx;	GO:0006376~mRNA splice site selection	4	15	26.6666666666667	0.369940825619837	0.696668496459381
Aplp1;	GO:0006378~mRNA polyadenylation	1	29	3.44827586206897	0.994983627838401	1
Adarb1;	GO:0006382~adenosine to inosine editing	1	4	25	0.586065779646046	0.755112343522341
Gtf3c6;	GO:0006383~transcription from RNA polymerase III promoter	1	12	8.33333333333333	0.899108312841185	0.935095049548891
Gtf3c1;	GO:0006384~transcription initiation from RNA polymerase III promoter	1	4	25	0.586065779646046	0.755112343522341
Trpt1;	GO:0006388~tRNA splicing, via endonucleolytic cleavage and ligation	1	10	10	0.85640360405005	0.904857758708397
Ppargc1b; Slc25a33;	GO:0006390~transcription from mitochondrial promoter	2	10	20	0.600860808772063	0.764003899653434
Adarb1; Larp6;	GO:0006396~RNA processing	2	71	2.8169014084507	0.999962063611242	1
Adarb1; Aff2; Alyref2; Apobec1; Cactin; Cdc40; Celf2; Celf4; Cmtr2; Cpeb1; Csdc2; Esrp2; Fmr1; Lgals3; Mbnl2; Nol3; Rbfox1; Rbm11; Rbm38; Rbm4b; Rbmx; Rnasel; Sf3b5; Smndc1; Srsf12; U2af1l4; Zfp36l1;	GO:0006397~mRNA processing	27	319	8.46394984326019	0.999998806743596	1
Zfp473;	GO:0006398~mRNA 3'-end processing by stem-loop binding and cleavage	1	5	20	0.653017143310145	0.783620571972174
Dtd1;	GO:0006399~tRNA metabolic process	1	2	50	0.410928003527029	0.696668496459381
Aars; Adat2; Wdr4;	GO:0006400~tRNA modification	3	15	20	0.575228353677836	0.755112343522341
Dis3; Oas2; Rnaseh2b;	GO:0006401~RNA catabolic process	3	15	20	0.575228353677836	0.755112343522341
Ago4; Zc3h12d; Zfp36l1;	GO:0006402~mRNA catabolic process	3	24	12.5	0.835514165201301	0.893248716326931
Ranbp2; Ranbp3l;	GO:0006405~RNA export from nucleus	2	17	11.7647058823529	0.836668272031289	0.893248716326931
Ddx25; Hhex; Nxf3; Rbmx2;	GO:0006406~mRNA export from nucleus	4	34	11.7647058823529	0.883525754767352	0.923924990657121
Xpot;	GO:0006409~tRNA export from nucleus	1	3	33.3333333333333	0.506199584374988	0.719540405375941
Aars; Dars2; Eif1; Eif3a; Eif3e; Eif4g3; Gars; Gatb; Gspt2; Hbs1l; Iars; Lars; Mars; Mrpl33; Mrps12; Mrps6; Mtrf1l; mt-Rnr1; mt-Rnr2; mt-Ta; mt-Tc; mt-Te; mt-Tl1; mt-Tl2; mt-Tn; mt-Tp; mt-Tw; mt-Ty; Nars; Qrsl1; Rmnd1; Rpl22l1; Sars; Tars; Wars; Yars;	GO:0006412~translation	36	291	12.3711340206186	0.996968565168939	1
Eif1; Eif3a; Eif3e; Eif4g3;	GO:0006413~translational initiation	4	54	7.40740740740741	0.989422671691122	0.997639227170967
Hbs1l; mt-Ta; mt-Tc; mt-Te; mt-Tl1; mt-Tl2; mt-Tn; mt-Tp; mt-Tw; mt-Ty;	GO:0006414~translational elongation	10	45	22.2222222222222	0.396987221289508	0.696668496459381
Mtrf1l;	GO:0006415~translational termination	1	6	16.6666666666667	0.709141666665268	0.813685231957158
Aco1; Ago4; Aplp1; Cpeb1; Cpeb2; Dapk1; Ddx25; Dnajc3; Eif4ebp1; Eif4g3; Fam129a; Fmr1; Foxo3; Igf1; Igf2bp2; Igf2bp3; Kbtbd8; Klhl25; Larp6; Mknk1; Neurl1a; Piwil2; Ppp1r15a; Rbm4b; Rgs2; Samd4; Tnrc6a; Zfp36l1;	GO:0006417~regulation of translation	28	126	22.2222222222222	0.278855900907554	0.696668496459381
Dars2; Gars; Iars; Lars; Mars; Nars; Sars; Tars; Wars; Yars;	GO:0006418~tRNA aminoacylation for protein translation	10	33	30.3030303030303	0.145896641141602	0.696668496459381
Aars;	GO:0006419~alanyl-tRNA aminoacylation	1	3	33.3333333333333	0.506199584374988	0.719540405375941
Nars;	GO:0006421~asparaginyl-tRNA aminoacylation	1	2	50	0.410928003527029	0.696668496459381
Gars;	GO:0006426~glycyl-tRNA aminoacylation	1	1	100	0.297280328600614	0.696668496459381
Iars;	GO:0006428~isoleucyl-tRNA aminoacylation	1	2	50	0.410928003527029	0.696668496459381
Lars;	GO:0006429~leucyl-tRNA aminoacylation	1	2	50	0.410928003527029	0.696668496459381
Mars;	GO:0006431~methionyl-tRNA aminoacylation	1	2	50	0.410928003527029	0.696668496459381
Sars;	GO:0006434~seryl-tRNA aminoacylation	1	2	50	0.410928003527029	0.696668496459381
Tars;	GO:0006435~threonyl-tRNA aminoacylation	1	3	33.3333333333333	0.506199584374988	0.719540405375941
Wars;	GO:0006436~tryptophanyl-tRNA aminoacylation	1	2	50	0.410928003527029	0.696668496459381
Yars;	GO:0006437~tyrosyl-tRNA aminoacylation	1	2	50	0.410928003527029	0.696668496459381
Lars;	GO:0006438~valyl-tRNA aminoacylation	1	3	33.3333333333333	0.506199584374988	0.719540405375941
Eif4ebp1; Klhl25; Mknk1;	GO:0006446~regulation of translational initiation	3	18	16.6666666666667	0.683372221735239	0.813685231957158
Cct6b; Cryab; Dnaja3; Dnaja4; Ero1l; Hspa4l; Hspa9; Pdia5; Ppil4; Ranbp2;	GO:0006457~protein folding	10	99	10.1010101010101	0.987869372078446	0.996374625162445
Cct6b;	GO:0006458~'de novo' protein folding	1	14	7.14285714285714	0.929114983205995	0.955352592449059
Add2; Cd74; Dlgap1; Dlgap2; Dmtn; Fga; Gch1; Gchfr; Ggn; Hes1; Nupr1; Pard6b; Shank1; Slc2a1; Sox9; Tap2;	GO:0006461~protein complex assembly	16	74	21.6216216216216	0.381775106443646	0.696668496459381
Ero1l; Hlcs; Lipt2; Loxl2; Pcmt1; Ttll13; Uevld;	GO:0006464~cellular protein modification process	7	45	15.5555555555556	0.757501937809958	0.841977020754811
Cln5; Pcsk5;	GO:0006465~signal peptide processing	2	11	18.1818181818182	0.645952220248581	0.783620571972174
Acvr1b; Acvr2b; Acvrl1; Adck1; Adm2; Axl; Bmpr1b; Bmx; Bub1b; Camk2b; Camk4; Cdc42bpg; Cdk15; Cdk18; Cdk19; Cdk6; Cit; Csnk2a2; Dapk1; Dclk2; Ddr1; Ddr2; Dmpk; Dyrk1b; Dyrk3; Dyrk4; E030030I06Rik; Epha3; Epha4; Ephb6; Fam20c; Fes; Fgfr2; Fgfr3; Flt4; Frk; Fyn; Hipk2; Hunk; Igfbp3; Irak1; Irak3; Itk; Jak3; Kdr; Ksr1; Lama1; Lats2; Lmtk3; Lyn; Map2k6; Map3k20; Map3k6; Map3k8; Map3k9; Map4k1; Map4k2…	GO:0006468~protein phosphorylation	132	565	23.3628318584071	0.0268175521954955	0.696668496459381
Aspn; Cav3; Cdkn2a; Chp1; Cish; Dbndd2; Dcn; Dnaja3; Dnajc3; Fabp4; Flrt1; Flrt2; Gadd45a; Gp1ba; Hspb1; Il6; Lrrc15; Lrrtm3; Nyx; Podn; Ppm1e; Ppp1r1b; Prex1; Prex2; Prkag2; Rb1; Rgn; Rtn4rl1; Rtn4rl2; Sh3bp5; Socs2; Socs3; Trib3; Ubash3b; Wars; Wwtr1;	GO:0006469~negative regulation of protein kinase activity	36	101	35.6435643564356	0.00169715114029245	0.3777858438291
Dusp1; Dusp18; Dusp2; Dusp22; Dusp23; Dusp27; Dusp3; Dusp6; Dusp9; Epm2a; Eya1; Mtm1; Phlpp1; Ppm1e; Pten; Ptp4a3; Ptpdc1; Ptpn18; Ptpn22; Ptpn3; Ptprd; Ptprj; Ptprk; Ptprm; Ptprn; Ptprq; Ptprt; Ptpru;	GO:0006470~protein dephosphorylation	28	135	20.7407407407407	0.395244447229586	0.696668496459381
Parp10; Parp16; Tiparp;	GO:0006471~protein ADP-ribosylation	3	18	16.6666666666667	0.683372221735239	0.813685231957158
Fcor; Naa10; Nupr1;	GO:0006473~protein acetylation	3	9	33.3333333333333	0.305016857785842	0.696668496459381
Naa10;	GO:0006474~N-terminal protein amino acid acetylation	1	10	10	0.85640360405005	0.904857758708397
Naa10;	GO:0006475~internal protein amino acid acetylation	1	7	14.2857142857143	0.75618983401186	0.841638174022273
Hdac2; Hdac4;	GO:0006476~protein deacetylation	2	12	16.6666666666667	0.686901528352365	0.813685231957158
Tpst1;	GO:0006478~peptidyl-tyrosine sulfation	1	2	50	0.410928003527029	0.696668496459381
Btg1; Btg2; Mtr; Pcmt1;	GO:0006479~protein methylation	4	27	14.8148148148148	0.761580402319921	0.844682598686668
B3galt1; B3galt4; B3gnt2; B3gnt4; B3gnt9; B4galnt2; B4gat1; Extl1; Fut9; Oas2; St3gal1; St3gal5; St6gal1; St6galnac2; St8sia2; St8sia4;	GO:0006486~protein glycosylation	16	70	22.8571428571429	0.311142020753572	0.696668496459381
Entpd5; Fut8; Gfpt2; Mgat5;	GO:0006487~protein N-linked glycosylation	4	33	12.1212121212121	0.870322004720832	0.916893469274238
Fut8; Man1c1; St8sia2; St8sia4;	GO:0006491~N-glycan processing	4	16	25	0.409363761090294	0.696668496459381
Galnt13; Tet2; Trak2; Vegfb;	GO:0006493~protein O-linked glycosylation	4	27	14.8148148148148	0.761580402319921	0.844682598686668
Abca1; Porcn;	GO:0006497~protein lipidation	2	11	18.1818181818182	0.645952220248581	0.783620571972174
Mppe1; Pgap1; Pigc;	GO:0006506~GPI anchor biosynthetic process	3	31	9.67741935483871	0.92945878902988	0.955352592449059
Notum;	GO:0006507~GPI anchor release	1	2	50	0.410928003527029	0.696668496459381
2010111I01Rik; 4930486L24Rik; Adam11; Adam12; Adam19; Adam22; Adam23; Adam33; Adam8; Adamts1; Adamts15; Adamts16; Adamts20; Adamts4; Adamts7; Adamts9; Aga; Anpep; Bace2; C1ra; C1rb; C1s1; C1s2; Capn10; Capn5; Casp1; Casp12; Casp4; Casp6; Casp7; Cfb; Cfi; Clca4a; Cpa2; Cpa6; Cpq; Ctsb; Ctsc; Ctsf; Ctsl; Desi1; Dnpep; Dpep1; Dpep2; Dpp3; Dpp7; Ece1; Ecel1; Enpep; Fap; Ggt1; Hgf; Hp; Josd2; Lgmn; Lo…	GO:0006508~proteolysis	95	582	16.3230240549828	0.94550882304951	0.966494400784422
Adam19; Bace2; P2rx7; Rbmx;	GO:0006509~membrane protein ectodomain proteolysis	4	19	21.0526315789474	0.52318287060972	0.73927533007442
Cacul1; Cul9; Fbxl2; Fbxo2; Herpud1; Ranbp2; Ranbp3l; Sqstm1; Trp53inp2; Uchl3; Usp13; Usp18; Usp40;	GO:0006511~ubiquitin-dependent protein catabolic process	13	153	8.49673202614379	0.99951471532462	1
Fbxl2; Kbtbd8; Neurl1a; Trim25;	GO:0006513~protein monoubiquitination	4	31	12.9032258064516	0.840017107061676	0.896394094112796
Lonp1; Oma1;	GO:0006515~misfolded or incompletely synthesized protein catabolic process	2	10	20	0.600860808772063	0.764003899653434
Fbxo2;	GO:0006516~glycoprotein catabolic process	1	7	14.2857142857143	0.75618983401186	0.841638174022273
Aga; Engase; Man2c1;	GO:0006517~protein deglycosylation	3	9	33.3333333333333	0.305016857785842	0.696668496459381
Dnpep;	GO:0006518~peptide metabolic process	1	12	8.33333333333333	0.899108312841185	0.935095049548891
Aspg; Cln3; Ddc; Gldc; Got1; Kyat3;	GO:0006520~cellular amino acid metabolic process	6	21	28.5714285714286	0.264039697286225	0.696668496459381
Ddah1;	GO:0006525~arginine metabolic process	1	4	25	0.586065779646046	0.755112343522341
Ass1;	GO:0006526~arginine biosynthetic process	1	6	16.6666666666667	0.709141666665268	0.813685231957158
Ddah1; Nos1;	GO:0006527~arginine catabolic process	2	6	33.3333333333333	0.379804495239099	0.696668496459381
Aspg;	GO:0006528~asparagine metabolic process	1	2	50	0.410928003527029	0.696668496459381
Asns;	GO:0006529~asparagine biosynthetic process	1	2	50	0.410928003527029	0.696668496459381
Aspg;	GO:0006530~asparagine catabolic process	1	1	100	0.297280328600614	0.696668496459381
Ass1; Got1;	GO:0006531~aspartate metabolic process	2	6	33.3333333333333	0.379804495239099	0.696668496459381
Got1;	GO:0006532~aspartate biosynthetic process	1	3	33.3333333333333	0.506199584374988	0.719540405375941
Got1;	GO:0006533~aspartate catabolic process	1	3	33.3333333333333	0.506199584374988	0.719540405375941
Cbs;	GO:0006535~cysteine biosynthetic process from serine	1	1	100	0.297280328600614	0.696668496459381
Aldh5a1; Ggt1;	GO:0006536~glutamate metabolic process	2	11	18.1818181818182	0.645952220248581	0.783620571972174
Aldh4a1; Gls2;	GO:0006537~glutamate biosynthetic process	2	5	40	0.316270003179398	0.696668496459381
Aldh5a1;	GO:0006540~glutamate decarboxylation to succinate	1	2	50	0.410928003527029	0.696668496459381
Aldh5a1; Asns; Ctps2; Gfpt2; Gls2; Phgdh;	GO:0006541~glutamine metabolic process	6	19	31.5789473684211	0.207160447027041	0.696668496459381
Gls2;	GO:0006543~glutamine catabolic process	1	3	33.3333333333333	0.506199584374988	0.719540405375941
Gldc; Phgdh; Shmt2;	GO:0006544~glycine metabolic process	3	8	37.5	0.257460659034703	0.696668496459381
Shmt2;	GO:0006545~glycine biosynthetic process	1	4	25	0.586065779646046	0.755112343522341
Gldc;	GO:0006546~glycine catabolic process	1	2	50	0.410928003527029	0.696668496459381
Bcat2;	GO:0006549~isoleucine metabolic process	1	4	25	0.586065779646046	0.755112343522341
Bcat2;	GO:0006550~isoleucine catabolic process	1	2	50	0.410928003527029	0.696668496459381
Bcat2;	GO:0006551~leucine metabolic process	1	2	50	0.410928003527029	0.696668496459381
Mthfr; Mtr;	GO:0006555~methionine metabolic process	2	5	40	0.316270003179398	0.696668496459381
Aldh4a1;	GO:0006560~proline metabolic process	1	3	33.3333333333333	0.506199584374988	0.719540405375941
Aldh4a1; Pycr1;	GO:0006561~proline biosynthetic process	2	6	33.3333333333333	0.379804495239099	0.696668496459381
Phgdh; Psph; Shmt2;	GO:0006563~L-serine metabolic process	3	5	60	0.125666527000266	0.696668496459381
Phgdh; Psat1; Psph; Shmt2;	GO:0006564~L-serine biosynthetic process	4	4	100	0.027639406175612	0.696668496459381
Phgdh;	GO:0006566~threonine metabolic process	1	1	100	0.297280328600614	0.696668496459381
Aldh6a1; Bcat2;	GO:0006573~valine metabolic process	2	5	40	0.316270003179398	0.696668496459381
Aldh6a1;	GO:0006574~valine catabolic process	1	2	50	0.410928003527029	0.696668496459381
Tph2;	GO:0006587~serotonin biosynthetic process from tryptophan	1	2	50	0.410928003527029	0.696668496459381
Moxd1;	GO:0006589~octopamine biosynthetic process	1	3	33.3333333333333	0.506199584374988	0.719540405375941
Cpq; Dio2; Tg;	GO:0006590~thyroid hormone generation	3	7	42.8571428571429	0.211047600333412	0.696668496459381
Sms;	GO:0006597~spermine biosynthetic process	1	3	33.3333333333333	0.506199584374988	0.719540405375941
Smox;	GO:0006598~polyamine catabolic process	1	3	33.3333333333333	0.506199584374988	0.719540405375941
Gamt;	GO:0006601~creatine biosynthetic process	1	2	50	0.410928003527029	0.696668496459381
Ap1s3; Erbin; Rab27a; Sorl1; Trak2;	GO:0006605~protein targeting	5	35	14.2857142857143	0.79734110518058	0.864951900649109
Prickle1; Pttg1ip; Ranbp2; Ranbp3l; Six3; Stat3; Txnip;	GO:0006606~protein import into nucleus	7	66	10.6060606060606	0.962220497365741	0.977888979060785
Ipo5; Ranbp6;	GO:0006607~NLS-bearing protein import into nucleus	2	16	12.5	0.813200008153125	0.879156492544369
Ipo5; Ranbp6;	GO:0006610~ribosomal protein import into nucleus	2	8	25	0.498082060958061	0.719540405375941
Ankle1; Chp1; Egr2; Frat1; Hspa9; Ranbp17; Tgfb1;	GO:0006611~protein export from nucleus	7	29	24.1379310344828	0.361974890948552	0.696668496459381
Dusp18; Exoc4; Rtp4;	GO:0006612~protein targeting to membrane	3	23	13.0434782608696	0.81558009216109	0.881301594733294
Sec63;	GO:0006614~SRP-dependent cotranslational protein targeting to membrane	1	10	10	0.85640360405005	0.904857758708397
Sec63;	GO:0006620~posttranslational protein targeting to endoplasmic reticulum membrane	1	7	14.2857142857143	0.75618983401186	0.841638174022273
Grik5;	GO:0006621~protein retention in ER lumen	1	6	16.6666666666667	0.709141666665268	0.813685231957158
Gcc2; Lars; Snx16; Sorl1;	GO:0006622~protein targeting to lysosome	4	11	36.3636363636364	0.214827663301965	0.696668496459381
Vti1a;	GO:0006623~protein targeting to vacuole	1	5	20	0.653017143310145	0.783620571972174
Lgmn;	GO:0006624~vacuolar protein processing	1	3	33.3333333333333	0.506199584374988	0.719540405375941
Bid; Dusp18; Gdap1; Mgarp; Timm8a1;	GO:0006626~protein targeting to mitochondrion	5	20	25	0.379788001264438	0.696668496459381
A4galt; Abhd3; Acaa1b; Acacb; Acadl; Acadm; Acadsb; Acly; Acox2; Acsl3; Acsl4; Acsl5; Acsl6; Alms1; Alox12; Angptl8; Apobr; Apod; Apoe; Aspg; Awat2; Bscl2; C3; Cds1; Cers4; Cers6; Ces1d; Cpt1a; Crls1; Crot; Cyb5r1; Cyp4v3; Cyp7b1; Dagla; Daglb; Degs2; Dhcr24; Dhcr7; Ech1; Echs1; Elovl6; Elovl7; Enpp6; Ephx2; Erlin1; Fa2h; Far1; Fasn; Fdps; Fdxr; Gal3st1; Gba; Gdpd1; Gdpd2; Gdpd3; Gdpd5; Gm2a; Gpa…	GO:0006629~lipid metabolic process	122	457	26.6958424507659	0.00102651122404318	0.289722731325795
Acaa1b; Acacb; Acadl; Acadm; Acadsb; Acot11; Acot2; Acot6; Acox2; Acsl3; Acsl4; Acsl5; Acsl6; Alox12; C3; Cd36; Cpt1a; Crot; Ech1; Echs1; Elovl6; Elovl7; Fa2h; Fabp4; Fasn; Hpgd; Lpin3; Lypla1; Mgll; Ppara; Prkaa2; Prkag2; Prkar2b; Ptges; Ptgs1; Ptgs2; Slc27a3; Tnxb; Ucp3;	GO:0006631~fatty acid metabolic process	39	155	25.1612903225806	0.0842121562344542	0.696668496459381
Acacb; Acly; Acsl3; Elovl6; Elovl7; Fa2h; Fasn; Mgll; Nr1h3; Prkaa2; Prkag2; Ptges; Ptgs1; Ptgs2;	GO:0006633~fatty acid biosynthetic process	14	68	20.5882352941176	0.457940105787999	0.719540405375941
Abcd2; Acadm; Acat2; Acox2; Crot; Echs1; Sesn2;	GO:0006635~fatty acid beta-oxidation	7	39	17.9487179487179	0.631379914829097	0.783620571972174
Acadsb; Acot1; Acot11; Acot2; Acot6; Ces1d; Slc27a3;	GO:0006637~acyl-CoA metabolic process	7	31	22.5806451612903	0.418726891468381	0.706661152697965
Acsl4; Acsl6; Apobec1; Apobr; Apoe; Cat; Cav1; Cav3; Cd36; Cpt1a; Dbi; Gk; Pcsk9; Pla2g16; Slc22a4; Tnxb;	GO:0006641~triglyceride metabolic process	16	41	39.0243902439024	0.0162580075097996	0.696668496459381
Il6st; Lpin1;	GO:0006642~triglyceride mobilization	2	6	33.3333333333333	0.379804495239099	0.696668496459381
Aspg; Gdpd1; Napepld; Pcsk9; Pla2g16; Pla2g2e; Plpp2; Plppr3; Tnxb;	GO:0006644~phospholipid metabolic process	9	43	20.9302325581395	0.469262881361075	0.719540405375941
Abca4; P2rx7;	GO:0006649~phospholipid transfer to membrane	2	2	100	0.125113260983153	0.696668496459381
Aldh5a1;	GO:0006650~glycerophospholipid metabolic process	1	5	20	0.653017143310145	0.783620571972174
Ang; Mogat1;	GO:0006651~diacylglycerol biosynthetic process	2	4	50	0.251308961325581	0.696668496459381
Dgka; Dgkq;	GO:0006654~phosphatidic acid biosynthetic process	2	8	25	0.498082060958061	0.719540405375941
Cds1;	GO:0006655~phosphatidylglycerol biosynthetic process	1	3	33.3333333333333	0.506199584374988	0.719540405375941
Fgf7;	GO:0006656~phosphatidylcholine biosynthetic process	1	13	7.69230769230769	0.915431911648016	0.945884930525368
Serinc1; Serinc2;	GO:0006658~phosphatidylserine metabolic process	2	5	40	0.316270003179398	0.696668496459381
Cds1; Fgf2; Plcg2;	GO:0006661~phosphatidylinositol biosynthetic process	3	12	25	0.446613548706818	0.719540405375941
Lpcat2;	GO:0006663~platelet activating factor biosynthetic process	1	3	33.3333333333333	0.506199584374988	0.719540405375941
Gal3st1; Gba; Gm2a; Samd8; Serinc1; Serinc2; Sgms2; Smpd2; Smpd3; Sptlc2;	GO:0006665~sphingolipid metabolic process	10	36	27.7777777777778	0.200032509671289	0.696668496459381
Degs2;	GO:0006667~sphinganine metabolic process	1	1	100	0.297280328600614	0.696668496459381
Cln3; Smpd5;	GO:0006672~ceramide metabolic process	2	14	14.2857142857143	0.757071055907726	0.841638174022273
Aldh5a1; Cln3;	GO:0006678~glucosylceramide metabolic process	2	2	100	0.125113260983153	0.696668496459381
Gba;	GO:0006680~glucosylceramide catabolic process	1	2	50	0.410928003527029	0.696668496459381
Aldh5a1; Cln3;	GO:0006681~galactosylceramide metabolic process	2	2	100	0.125113260983153	0.696668496459381
Gal3st1;	GO:0006682~galactosylceramide biosynthetic process	1	1	100	0.297280328600614	0.696668496459381
Cln3; Smpd3;	GO:0006684~sphingomyelin metabolic process	2	3	66.6666666666667	0.186734803290758	0.696668496459381
Smpdl3a;	GO:0006685~sphingomyelin catabolic process	1	5	20	0.653017143310145	0.783620571972174
Samd8; Sgms2; Sptlc2;	GO:0006686~sphingomyelin biosynthetic process	3	6	50	0.166757137660012	0.696668496459381
Hexb;	GO:0006687~glycosphingolipid metabolic process	1	8	12.5	0.795629167159201	0.863515614869031
Gm2a; Hexa; Hexb;	GO:0006689~ganglioside catabolic process	3	7	42.8571428571429	0.211047600333412	0.696668496459381
Cyp4f14;	GO:0006690~icosanoid metabolic process	1	1	100	0.297280328600614	0.696668496459381
Alox5ap; Ltc4s; Tlr2;	GO:0006691~leukotriene metabolic process	3	8	37.5	0.257460659034703	0.696668496459381
Hpgd; Pdpn; Ptges; Ptgr2; Ptgs1; Ptgs2;	GO:0006693~prostaglandin metabolic process	6	15	40	0.110264186609166	0.696668496459381
Cyb5r1; Dhcr24; Dhcr7; Fdps; Hmgcr; Hmgcs1; Hmgcs2; Hsd17b1; Hsd17b7; Lss; Mvd; Mvk; Nsdhl; Prkaa2; Sdr42e1; Tm7sf2;	GO:0006694~steroid biosynthetic process	16	58	27.5862068965517	0.133210180391819	0.696668496459381
Apoe; Ces1d; Cftr; Dhcr24; Dhcr7; Fdps; G6pdx; Hmgcr; Hmgcs1; Hmgcs2; Hsd17b7; Lss; Mvd; Mvk; Nsdhl; Prkaa2; Tm7sf2;	GO:0006695~cholesterol biosynthetic process	17	29	58.6206896551724	0.000524542110850734	0.226963272763763
Cyp7b1;	GO:0006699~bile acid biosynthetic process	1	11	9.09090909090909	0.87963476725714	0.920144263117667
Wnt4;	GO:0006702~androgen biosynthetic process	1	6	16.6666666666667	0.709141666665268	0.813685231957158
Bmpr1b; Hsd17b1;	GO:0006703~estrogen biosynthetic process	2	6	33.3333333333333	0.379804495239099	0.696668496459381
Hsd11b1;	GO:0006704~glucocorticoid biosynthetic process	1	5	20	0.653017143310145	0.783620571972174
Hsd17b14;	GO:0006706~steroid catabolic process	1	3	33.3333333333333	0.506199584374988	0.719540405375941
Apoe;	GO:0006707~cholesterol catabolic process	1	9	11.1111111111111	0.82868995673711	0.88714195753293
Spp1;	GO:0006710~androgen catabolic process	1	3	33.3333333333333	0.506199584374988	0.719540405375941
Ugt1a7c;	GO:0006711~estrogen catabolic process	1	2	50	0.410928003527029	0.696668496459381
Hsd11b1;	GO:0006713~glucocorticoid catabolic process	1	2	50	0.410928003527029	0.696668496459381
Anpep; Cyp1b1; Enpep; Ephx1;	GO:0006725~cellular aromatic compound metabolic process	4	7	57.1428571428571	0.0872794437966227	0.696668496459381
Gch1;	GO:0006729~tetrahydrobiopterin biosynthetic process	1	7	14.2857142857143	0.75618983401186	0.841638174022273
Aldh1l2; Car13; Car2; Car6; Car7; Mthfd1l; Mthfd2; Mthfr; Shmt2;	GO:0006730~one-carbon metabolic process	9	29	31.0344827586207	0.149491109146473	0.696668496459381
Idh3g;	GO:0006734~NADH metabolic process	1	13	7.69230769230769	0.915431911648016	0.945884930525368
Dcxr; G6pdx;	GO:0006739~NADP metabolic process	2	8	25	0.498082060958061	0.719540405375941
G6pdx;	GO:0006740~NADPH regeneration	1	2	50	0.410928003527029	0.696668496459381
G6pdx;	GO:0006741~NADP biosynthetic process	1	4	25	0.586065779646046	0.755112343522341
Hmgcr;	GO:0006743~ubiquinone metabolic process	1	1	100	0.297280328600614	0.696668496459381
Coq3; Coq8a; Coq8b; Fdxr; Pdss2;	GO:0006744~ubiquinone biosynthetic process	5	15	33.3333333333333	0.212249083738244	0.696668496459381
Aldh5a1; Cth; G6pdx; Gdap1; Gdap1l1; Ggt1; Gpx3; Gstm4; Gstm5; Gstm7; Gsto1; Gstt1; Gstt2; Gstt3; Idh1; Mgst1; Nat8; Oplah;	GO:0006749~glutathione metabolic process	18	44	40.9090909090909	0.007777114353689	0.653379361531234
Ggt1; Ggt7; Mgst2;	GO:0006750~glutathione biosynthetic process	3	9	33.3333333333333	0.305016857785842	0.696668496459381
Chac1; Ggt1; Ggt7;	GO:0006751~glutathione catabolic process	3	6	50	0.166757137660012	0.696668496459381
Chchd10; Ldhd; mt-Atp6; mt-Atp8; Tgfb1;	GO:0006754~ATP biosynthetic process	5	23	21.7391304347826	0.481976913063871	0.719540405375941
Mthfd1l;	GO:0006760~folic acid-containing compound metabolic process	1	3	33.3333333333333	0.506199584374988	0.719540405375941
Lrp2;	GO:0006766~vitamin metabolic process	1	1	100	0.297280328600614	0.696668496459381
Rbp1;	GO:0006776~vitamin A metabolic process	1	4	25	0.586065779646046	0.755112343522341
Cyp1a1;	GO:0006778~porphyrin-containing compound metabolic process	1	5	20	0.653017143310145	0.783620571972174
Ank1; Ppox; Uros;	GO:0006779~porphyrin-containing compound biosynthetic process	3	13	23.0769230769231	0.49145388733625	0.719540405375941
Uros;	GO:0006780~uroporphyrinogen III biosynthetic process	1	1	100	0.297280328600614	0.696668496459381
Ppox; Snx3; Tmem14c; Uros;	GO:0006783~heme biosynthetic process	4	18	22.2222222222222	0.486271543720405	0.719540405375941
Hmox1;	GO:0006788~heme oxidation	1	2	50	0.410928003527029	0.696668496459381
Chst3; Chst7; Sulf1;	GO:0006790~sulfur compound metabolic process	3	13	23.0769230769231	0.49145388733625	0.719540405375941
Enpp1; Enpp3; G6pc3; Lhpp; Tgfb1;	GO:0006796~phosphate-containing compound metabolic process	5	9	55.5555555555556	0.0617513511282249	0.696668496459381
Cbs; Cyba; Sod3;	GO:0006801~superoxide metabolic process	3	19	15.7894736842105	0.714493381421788	0.817998765838282
Ahr; Ahrr; Akr1c13; Cyp1b1; Rora;	GO:0006805~xenobiotic metabolic process	5	22	22.7272727272727	0.448382076559872	0.719540405375941
Schip1; Sec63; Tiparp; Upb1; Vnn1;	GO:0006807~nitrogen compound metabolic process	5	21	23.8095238095238	0.414244598916599	0.701223176569088
Cyp1b1; Ddah1; Nos1; Rora; Slc7a2;	GO:0006809~nitric oxide biosynthetic process	5	10	50	0.0807146149593415	0.696668496459381
Abca1; Abca3; Abca4; Abca8a; Abca8b; Abca9; Abcb11; Abcb9; Abcc12; Abcc3; Abcd2; Abcg1; Acbd5; Afp; Alyref2; Ano1; Ano3; Ap1s3; Ap3m2; Apobr; Apod; Apoe; Aqp1; Aqp11; Aqp2; Aqp3; Arrb1; Astn2; Atp10a; Atp1a2; Atp1b2; Atp2a1; Atp2a3; Atp6v0c; Atp6v1c1; Atp6v1c2; Atp8a1; Atp8b1; Atp8b3; Bcap29; C2cd5; C330018D20Rik; Cacna1a; Cacna1b; Cacna1d; Cacna2d1; Cacna2d3; Cacnb2; Cacnb4; Cacng7; Cacng8; Cd36…	GO:0006810~transport	340	1810	18.7845303867403	0.690023843230607	0.813685231957158
Add2; Ano1; Atp1a2; Atp1b2; Atp2a1; Atp2a3; Atp6v0c; Atp6v1c1; Atp6v1c2; Cacna1a; Cacna1b; Cacna1d; Cacna2d1; Cacna2d3; Cacnb2; Cacnb4; Cacng7; Cacng8; Cftr; Chrnb1; Clcn3; Clcn7; Commd3; Cp; Cracr2a; Fxyd1; Fxyd4; Fxyd6; Gabra1; Gabra3; Gabra5; Gabrb2; Gabrb3; Glra1; Gria1; Gria3; Grik5; Grin2a; Hcn1; Hcn2; Hcn3; Heph; Hephl1; Itpr1; Itpr3; Kcna4; Kcnab1; Kcnc2; Kcnd1; Kcnf1; Kcnip3; Kcnip4; Kcn…	GO:0006811~ion transport	124	582	21.3058419243986	0.166592921846084	0.696668496459381
Ano1; Chrnb1; Mmgt1; P2rx3; P2rx7; Panx1; Panx3; Piezo2; Pkd1l3; Slc30a4; Slc41a1; Slc41a2; Slc9a9; Trpm4; Trpm5; Trpv1;	GO:0006812~cation transport	16	73	21.9178082191781	0.363856559785029	0.696668496459381
Aqp1; Atp1a2; Atp1b2; Hcn1; Hcn2; Hcn3; Kcna4; Kcnab1; Kcnc2; Kcnd1; Kcnf1; Kcnh6; Kcnip3; Kcnip4; Kcnj14; Kcnj15; Kcnj4; Kcnk4; Kcnma1; Kcnn4; Kcnq4; Kcnt2; Slc12a4; Slc12a5; Slc12a7;	GO:0006813~potassium ion transport	25	129	19.3798449612403	0.525568562050607	0.742332245637468
Atp1a2; Atp1b2; Commd3; Hcn1; Hcn2; Hcn3; Scn1b; Scn2a; Scn8a; Slc17a8; Slc20a1; Slc22a4; Slc38a3; Slc38a7; Slc4a4; Slc4a7; Slc5a3; Slc5a7; Slc6a15; Slc8a3; Slc9a5; Slc9a9;	GO:0006814~sodium ion transport	22	124	17.741935483871	0.675685788045411	0.808788258212449
Atp2a1; Atp2a3; Cacna1a; Cacna1b; Cacna1d; Cacna2d1; Cacna2d3; Cacnb2; Cacnb4; Cacng7; Cacng8; Calcrl; Camk2b; Cav1; Ccl5; Cdh23; Coro1a; Cracr2a; Cyp27b1; Gja4; Grin2a; Itpr1; Itpr3; Kcnn4; Micu1; Myb; P2rx7; Panx1; Pkd1l3; Ramp1; Ramp2; Ryr1; Slc8a3; Tmem37; Tpcn1; Tpcn2; Trpc1; Trpm4; Trpv1; Trpv2; Trpv3; Trpv4; Trpv6;	GO:0006816~calcium ion transport	43	140	30.7142857142857	0.00632152061829527	0.570474522823998
Slc20a1;	GO:0006817~phosphate ion transport	1	9	11.1111111111111	0.82868995673711	0.88714195753293
Glra1; Kcnn4; Slc17a9; Slc26a7; Slc4a3; Slc4a4; Slc4a7;	GO:0006820~anion transport	7	22	31.8181818181818	0.177236275074158	0.696668496459381
Ano1; Cftr; Clca3a1; Clca3a2; Clca4a; Clcn3; Clcn7; Fxyd1; Gabra1; Gabra3; Gabra5; Gabrb2; Gabrb3; Gabre; Glra1; Pcyox1; Slc12a5; Slc26a1; Slc26a7; Ttyh1;	GO:0006821~chloride transport	20	80	25	0.180860598380725	0.696668496459381
Mmgt1;	GO:0006824~cobalt ion transport	1	6	16.6666666666667	0.709141666665268	0.813685231957158
Cp; Heph; Hephl1; Mmgt1; Sco2;	GO:0006825~copper ion transport	5	14	35.7142857142857	0.181836848778977	0.696668496459381
Heph; Slc39a14;	GO:0006826~iron ion transport	2	13	15.3846153846154	0.723868909836288	0.824914092130842
Trpc1;	GO:0006828~manganese ion transport	1	15	6.66666666666667	0.940584578359214	0.962639665024188
Slc30a4; Slc39a10; Slc39a11; Slc39a14; Slc39a5; Slc39a8;	GO:0006829~zinc II ion transport	6	26	23.0769230769231	0.417066202598893	0.705284401356142
Aqp1; Aqp11; Aqp2; Aqp3; Cftr; Mylk2; Pdpn; Slc14a1;	GO:0006833~water transport	8	16	50	0.0300617566254152	0.696668496459381
Ica1; Rims2; Slc17a8; Slc18a2; Slc6a12; Slc6a15; Slc6a2; Slc6a6; Slc6a7; Slc6a9;	GO:0006836~neurotransmitter transport	10	45	22.2222222222222	0.396987221289508	0.696668496459381
Nptx1; Slc25a1; Slc25a14; Slc25a23; Slc25a33; Slc25a35; Slc25a37; Slc25a43; Slc25a45; Slc25a48; Slc25a53; Tmem14c; Ucp3;	GO:0006839~mitochondrial transport	13	53	24.5283018867925	0.262746965762153	0.696668496459381
Slc25a1;	GO:0006843~mitochondrial citrate transport	1	1	100	0.297280328600614	0.696668496459381
Micu1; Micu2; Slc25a23; Slc8a3;	GO:0006851~mitochondrial calcium ion transmembrane transport	4	12	33.3333333333333	0.252305414645982	0.696668496459381
Abcc3; Abcc4; Atp8b1;	GO:0006855~drug transmembrane transport	3	15	20	0.575228353677836	0.755112343522341
Slc25a33;	GO:0006864~pyrimidine nucleotide transport	1	2	50	0.410928003527029	0.696668496459381
Cln3; Pdpn; Slc38a3; Slc38a7; Slc3a1; Slc43a1; Slc6a15; Slc6a7; Slc6a9; Slc7a1; Slc7a11; Slc7a2; Slc7a3; Slc7a5; Slc7a8; Xk;	GO:0006865~amino acid transport	16	43	37.2093023255814	0.0224616859932044	0.696668496459381
Slc38a3;	GO:0006867~asparagine transport	1	1	100	0.297280328600614	0.696668496459381
Slc38a3;	GO:0006868~glutamine transport	1	2	50	0.410928003527029	0.696668496459381
Abca3; Abca8a; Abca8b; Abca9; Abcg1; Ano3; Apobr; Apoe; Atp10a; Atp8a1; Atp8b1; Atp8b3; Lbp; Osbp2; Osbpl10; Pctp; Plekha8; Pltp; Prelid3a; Sorl1; Stard4; Stard6; Vldlr;	GO:0006869~lipid transport	23	99	23.2323232323232	0.242700699579016	0.696668496459381
Ank2; Apoe; Cacnb4; Cav1; Ccl2; Ccl5; Dmpk; Herpud1; Hexb; Itgb3; Pth1r; Rgn; Ryr1; S100b; Slc8a3; Stc1; Stc2; Tgfb1; Tnni3; Tpcn2; Trpv4; Xk;	GO:0006874~cellular calcium ion homeostasis	22	95	23.1578947368421	0.252909922451996	0.696668496459381
Sco2;	GO:0006878~cellular copper ion homeostasis	1	15	6.66666666666667	0.940584578359214	0.962639665024188
Aco1; Cp; Erfe; Heph; Hmox1; Meltf; Scara5; Tfr2;	GO:0006879~cellular iron ion homeostasis	8	38	21.0526315789474	0.471999142388261	0.719540405375941
Mt2; Slc39a10; Slc39a14; Slc39a5; Slc39a8;	GO:0006882~cellular zinc ion homeostasis	5	17	29.4117647058824	0.277124429488992	0.696668496459381
Agtr2; Atp1a2; Atp1b2; Nr3c2;	GO:0006883~cellular sodium ion homeostasis	4	15	26.6666666666667	0.369940825619837	0.696668496459381
Aqp1; Aqp2; Kcnn4; P2rx7; Slc12a7;	GO:0006884~cell volume homeostasis	5	10	50	0.0807146149593415	0.696668496459381
Car14; Car2; Edn1; Pdk4; Slc4a4; Slc9a9;	GO:0006885~regulation of pH	6	25	24	0.386080599840246	0.696668496459381
Acd; Ap1s3; Ap3m2; Bcap29; Cd74; Hid1; Ipo5; Kcnip3; Myo7a; Napb; Ramp1; Ramp2; Ranbp17; Rims2; Scg5; Sgsm1; Stx7; Syndig1; Sytl1; Sytl4; Sytl5; Tbc1d16; Tbc1d2; Tbc1d2b; Tbc1d8; Tbc1d9; Tom1l1; Vps26a; Vti1a; Xpot;	GO:0006886~intracellular protein transport	30	219	13.6986301369863	0.972390711029933	0.9850610675301
Ccl5; Exoc3l; Exoc3l4; Exoc4; Hap1; Lin7a; Lin7b; Nkd2; Pak1; Pik3c2a; Prss12; Rab27a; Rapgef4; Rims2; Scamp5; Scrn1; Slc17a9; Stxbp2; Stxbp5; Stxbp6; Syt17; Syt3; Syt8; Sytl1; Sytl4; Sytl5; Unc13c; Vamp1;	GO:0006887~exocytosis	28	103	27.1844660194175	0.0701911873129367	0.696668496459381
Ank1; Bcap29; Ergic1; Mppe1; Vti1a; Yif1a;	GO:0006888~ER to Golgi vesicle-mediated transport	6	68	8.82352941176471	0.986214497704669	0.995757546971844
Rab6b;	GO:0006890~retrograde vesicle-mediated transport, Golgi to ER	1	31	3.2258064516129	0.996476452972515	1
Gabarapl2; Rab6b; Vti1a;	GO:0006891~intra-Golgi vesicle-mediated transport	3	22	13.6363636363636	0.793628547281593	0.863515614869031
Myo1b; Plcb3; Sorl1;	GO:0006892~post-Golgi vesicle-mediated transport	3	9	33.3333333333333	0.305016857785842	0.696668496459381
Exoc4; Stxbp6;	GO:0006893~Golgi to plasma membrane transport	2	16	12.5	0.813200008153125	0.879156492544369
Tgoln1;	GO:0006895~Golgi to endosome transport	1	15	6.66666666666667	0.940584578359214	0.962639665024188
Vti1a;	GO:0006896~Golgi to vacuole transport	1	7	14.2857142857143	0.75618983401186	0.841638174022273
Aplp1; Arc; Arhgap27; Arrb1; Cav1; Cav3; Cln3; Dab2; Dnm1; Dnm3; Dpysl2; Hip1r; Itsn1; Lrp1; Lrp2; Lrp4; Lrp5; Mrc1; Mrc2; Necap1; Ophn1; Pik3c2a; Pla2r1; Pstpip1; Rufy1; Scara5; Sgip1; Sh3gl3; Snx3; Snx7; Sorl1; Tnk2; Unc119; Vldlr;	GO:0006897~endocytosis	34	175	19.4285714285714	0.514048160555159	0.729919969421083
Adrb2; Apoe; Arhgap27; Cln3; Cxcl16; Dab2; Dnm1; Hip1r; Lrp1; Lrp2; Mrc1; Pla2r1; Pld2; Reps1; Scara5; Tfr2; Vldlr; Wasf1;	GO:0006898~receptor-mediated endocytosis	18	51	35.2941176470588	0.0237336940557127	0.696668496459381
P2rx7;	GO:0006900~membrane budding	1	6	16.6666666666667	0.709141666665268	0.813685231957158
Exoc4; Map4k2;	GO:0006903~vesicle targeting	2	6	33.3333333333333	0.379804495239099	0.696668496459381
Cftr; Exoc4; Rab15; Rab37; Stxbp2;	GO:0006904~vesicle docking involved in exocytosis	5	27	18.5185185185185	0.607433290579291	0.771479557719381
C2cd5; Doc2b; Doc2g; Stx7; Syt12; Syt13; Syt17; Syt3; Syt8; Sytl1; Sytl4; Sytl5;	GO:0006906~vesicle fusion	12	47	25.531914893617	0.237556855549196	0.696668496459381
Dab2; Ehd4;	GO:0006907~pinocytosis	2	4	50	0.251308961325581	0.696668496459381
Anxa3; Axl; Coro1a; Dock1; Gata2; Itgb2; Myo7a; Prtn3;	GO:0006909~phagocytosis	8	52	15.3846153846154	0.775451569992793	0.858926121149755
Cd36; Mfge8; Sirpa;	GO:0006910~phagocytosis, recognition	3	143	2.0979020979021	0.99999999741035	1
Abca1; Clcn3; Gsn; Mfge8; Sirpa; Trem2;	GO:0006911~phagocytosis, engulfment	6	151	3.97350993377483	0.999999789369891	1
Anp32a; Camk4; Cited1; Ranbp17;	GO:0006913~nucleocytoplasmic transport	4	30	13.3333333333333	0.822750860385571	0.88714195753293
1600014C10Rik; Acbd5; Atg2a; Atg5; Epm2a; Eva1a; Gabarapl2; Hap1; Irgm1; Map1lc3a; Prkaa2; Ptpn22; Rnf185; Sqstm1; Srpx; Stbd1; Tmem74; Trp53inp1; Trp53inp2; Usp13; Vti1a; Zkscan3;	GO:0006914~autophagy	22	148	14.8648648648649	0.897571702216079	0.935095049548891
1600014C10Rik; Adamtsl4; Adrb1; Aim2; Aldoc; Aplp1; Aqp2; Atg5; Bcap29; Bcl2l12; Bid; Bmf; Bmx; Bok; Bub1b; Card14; Casp1; Casp12; Casp6; Casp7; Cd27; Cdip1; Cdkn2a; Chac1; Chil1; Ciapin1; Cited1; Csnk2a2; Csrnp1; Cyfip2; Dab2; Dapk1; Ddias; Ddit3; Dnaja3; Dnase2a; Dock1; Ece1; Ecscr; Edar; Epb41l3; Ero1l; Eva1a; Faim2; Fap; Fgfr2; Fgfr3; Foxo3; Gas2; Gdf6; Ghitm; Gja1; Gper1; Gsn; Hip1r; Hipk2; …	GO:0006915~apoptotic process	131	559	23.4347048300537	0.0254594483944995	0.696668496459381
Bid; Bok; Cdkn2a; Dnaja3; Hip1r; Mtch1; Pidd1; Pmaip1; Pparg; Ret; Tnfsf15;	GO:0006919~activation of cysteine-type endopeptidase activity involved in apoptotic process	11	66	16.6666666666667	0.719732719643255	0.823573526692539
Bok;	GO:0006921~cellular component disassembly involved in execution phase of apoptosis	1	1	100	0.297280328600614	0.696668496459381
Dnaja3; Rps6;	GO:0006924~activation-induced cell death of T cells	2	6	33.3333333333333	0.379804495239099	0.696668496459381
Akap3; Alox12; Cd9; Pdpn; Sirpa;	GO:0006928~movement of cell or subcellular component	5	21	23.8095238095238	0.414244598916599	0.701223176569088
Itga2;	GO:0006929~substrate-dependent cell migration	1	6	16.6666666666667	0.709141666665268	0.813685231957158
Ntn1;	GO:0006930~substrate-dependent cell migration, cell extension	1	7	14.2857142857143	0.75618983401186	0.841638174022273
Epb41l5; Tnfrsf12a;	GO:0006931~substrate-dependent cell migration, cell attachment to substrate	2	2	100	0.125113260983153	0.696668496459381
Ackr3; Ccl2; Ccl5; Ccl6; Ccl7; Ccl9; Cmtm4; Cxcl1; Cxcl10; Cxcl12; Cxcl15; Cxcl16; Cxcl5; Ear2; Ecscr; Fes; Il16; Lgals9; Lyn; Parva; Pdgfra; Rarres2; Robo2; Slit2; Styk1;	GO:0006935~chemotaxis	25	119	21.0084033613445	0.382617525910127	0.696668496459381
Acta2; Actn3; Chrnb1; Glra1; Lmod1; Myl6b; Myom1; Myom2; Ryr1; Stac; Taz; Tbx20; Tmod2; Tmod4; Tnnt2; Tpm2; Trim63;	GO:0006936~muscle contraction	17	44	38.6363636363636	0.0145224384780309	0.696668496459381
Adra1b; Atp1a2; Atp2a1; Mylk2; Ryr1; Tnnc1; Tnni1; Tnni3; Tnnt1; Tnnt2;	GO:0006937~regulation of muscle contraction	10	22	45.4545454545455	0.025451480432684	0.696668496459381
Chrm3; Fkbp1b; Pde4b; Pde4d; Rock2; Tpcn2;	GO:0006939~smooth muscle contraction	6	17	35.2941176470588	0.155378508063158	0.696668496459381
Adrb2; Atp1a2; Cav1; Chrm2; Tnni3;	GO:0006940~regulation of smooth muscle contraction	5	12	41.6666666666667	0.126628916773151	0.696668496459381
Gaa; Mylk2; Myom1; Myom2; Nos1; Tnni3;	GO:0006941~striated muscle contraction	6	21	28.5714285714286	0.264039697286225	0.696668496459381
Atp1a2; Atp2a1;	GO:0006942~regulation of striated muscle contraction	2	4	50	0.251308961325581	0.696668496459381
Ccng1;	GO:0006949~syncytium formation	1	3	33.3333333333333	0.506199584374988	0.719540405375941
Ahr; Bdkrb1; Gadd45a; Map4k1; Oma1; Prkaa2; Rcan1; Rcan2;	GO:0006950~response to stress	8	33	24.2424242424242	0.340874022208899	0.696668496459381
9930111J21Rik1; Cd74; Cxcl1; Cxcl10; Cxcl12; Cxcl15; Cxcl5; Defb25; Gm4951; Ifi47; Igtp; Irgm1; Nod2; Ssc5d; Tap1; Tgfb1; Tlr1;	GO:0006952~defense response	17	116	14.6551724137931	0.884035650437927	0.924313460720914
Cd163; Fn1; Hp; Il1rn; Il6; Lbp; Orm1; Orm2; Serpina3n; Stat3;	GO:0006953~acute-phase response	10	29	34.4827586206897	0.0874474817766983	0.696668496459381
Adam8; Afap1l2; Agtr2; Aim2; Axl; Bdkrb1; C3; Camk4; Casp4; Ccl2; Ccl5; Ccl6; Ccl7; Ccl9; Cd163; Cd27; Chil1; Crlf2; Csf1; Cspg4; Cxcl1; Cxcl10; Cxcl15; Cxcl5; Cyba; Ecm1; Ephx2; F2rl1; Gbp5; Gper1; Gsdmd; Hdac9; Il17re; Il1rl2; Il1rn; Il34; Il6; Itgb6; Jak3; Kng1; Lyn; Mecom; Naip2; Nod2; P2rx7; Pla2g7; Plp1; Pparg; Prkcz; Prkd1; Pstpip1; Ptgs1; Ptgs2; Rarres2; Ripk2; Rps6ka4; S100a7a; S1pr3; Se…	GO:0006954~inflammatory response	71	320	22.1875	0.157140154140121	0.696668496459381
Blnk; Ccl2; Ccl5; Ccl6; Ccl7; Ccl9; Cd27; Cd274; Cd36; Cd74; Cebpg; Cxcl1; Cxcl10; Cxcl12; Cxcl15; Cxcl5; Eda; Enpp1; Enpp3; Gm43302; H2-D1; Il15; Il1rn; Il6; Il7; Lif; Nfil3; Oas2; Oasl1; Oasl2; Peli2; Ppbp; Prg4; Serpinb9; Slpi; Susd2; Tinagl1; Tnfrsf1b; Tnfsf12; Tnfsf15;	GO:0006955~immune response	40	307	13.0293159609121	0.994336178586873	1
C3; C4b; Cfb; Cfh; Rgcc;	GO:0006956~complement activation	5	8	62.5	0.0455951830110582	0.696668496459381
C3; Cfb; Cfh;	GO:0006957~complement activation, alternative pathway	3	10	30	0.352858045651169	0.696668496459381
C1ra; C1rb; C1s1; C1s2; C3; C4bp; Cfi;	GO:0006958~complement activation, classical pathway	7	160	4.375	0.99999973707145	1
Gata3; Mef2c; Notch1; Rbpj; Traf3ip2;	GO:0006959~humoral immune response	5	51	9.80392156862745	0.960314759686668	0.976249347722267
Nod2;	GO:0006963~positive regulation of antibacterial peptide biosynthetic process	1	1	100	0.297280328600614	0.696668496459381
Nod2;	GO:0006965~positive regulation of biosynthetic process of antibacterial peptides active against Gram-positive bacteria	1	1	100	0.297280328600614	0.696668496459381
Clec2d; Ptk2b;	GO:0006968~cellular defense response	2	17	11.7647058823529	0.836668272031289	0.893248716326931
Apobec1; Kcnma1; Trpv4;	GO:0006970~response to osmotic stress	3	15	20	0.575228353677836	0.755112343522341
Itga2; Trpv4;	GO:0006971~hypotonic response	2	2	100	0.125113260983153	0.696668496459381
Ankle1; Aplf; Ascc3; Bcl3; Btg2; Cdkn3; Cetn2; D7Ertd443e; Ddias; Dna2; Eya1; Fbxo31; Fmr1; Gadd45a; Herc2; Hipk2; Lyn; Mbd4; Mcm9; Men1; Mgmt; Nabp1; Nek6; Nuak1; Nupr1l; Parp9; Pidd1; Pif1; Pmaip1; Pnkp; Pold1; Polm; Rnf169; Rrm2b; Sfr1; Slx1b; Smarcal1; Smc3; Tank; Trp63; Zfp791; Zmat3;	GO:0006974~cellular response to DNA damage stimulus	42	435	9.6551724137931	0.999999239087733	1
Cry1;	GO:0006975~DNA damage induced protein phosphorylation	1	6	16.6666666666667	0.709141666665268	0.813685231957158
Pidd1; Rbm38; Sox4;	GO:0006977~DNA damage response, signal transduction by p53 class mediator resulting in cell cycle arrest	3	11	27.2727272727273	0.40025637162586	0.696668496459381
Hipk2; Kat5; Rbm38; Rps6ka6; Trp63;	GO:0006978~DNA damage response, signal transduction by p53 class mediator resulting in transcription of p21 class mediator	5	13	38.4615384615385	0.153198018980408	0.696668496459381
1600014C10Rik; Aldh1a1; Apoe; Cat; Cygb; Epas1; G6pdx; Gpx3; Hmox1; Idh1; Mmp2; Mmp9; Msrb2; Msrb3; mt-Co1; Pnkp; Prkcd; Ptgs1; Ptgs2; Rcan1; Rcan2; Rrm2b; Stc2; Txnip;	GO:0006979~response to oxidative stress	24	115	20.8695652173913	0.397335548956474	0.696668496459381
Ddit3;	GO:0006983~ER overload response	1	11	9.09090909090909	0.87963476725714	0.920144263117667
Atf6; Chac1; Creb3l1; Ddit3; Derl1; Dnajc3; Herpud1; Hspa4l; Hspb1; Hsph1; Parp16; Thbs4;	GO:0006986~response to unfolded protein	12	49	24.4897959183673	0.275732268822052	0.696668496459381
Parp16;	GO:0006987~activation of signaling protein activity involved in unfolded protein response	1	4	25	0.586065779646046	0.755112343522341
Atg5; Gabarapl2; Map1lc3a;	GO:0006995~cellular response to nitrogen starvation	3	10	30	0.352858045651169	0.696668496459381
Rab38;	GO:0006996~organelle organization	1	15	6.66666666666667	0.940584578359214	0.962639665024188
Chmp4c; Chmp7; Golm1;	GO:0006997~nucleus organization	3	22	13.6363636363636	0.793628547281593	0.863515614869031
Ankle1; Dmpk; Reep3; Syne2;	GO:0006998~nuclear envelope organization	4	21	19.047619047619	0.592858174340471	0.761806212862357
Tert;	GO:0007004~telomere maintenance via telomerase	1	17	5.88235294117647	0.958257441211996	0.974454574754639
Adgrg6; Bcs1l; Capn10; Cebpa; Chchd10; Cxadr; Dnaja3; Epas1; Lonp1; Oma1; P2rx7; Ppargc1a; Rab29; Rab38; Sesn2; Slc25a33; Tert; Vps13c;	GO:0007005~mitochondrion organization	18	71	25.3521126760563	0.183157056397893	0.696668496459381
Cstad;	GO:0007006~mitochondrial membrane organization	1	7	14.2857142857143	0.75618983401186	0.841638174022273
Taz;	GO:0007007~inner mitochondrial membrane organization	1	6	16.6666666666667	0.709141666665268	0.813685231957158
A4galt; Agrn; Baiap2l1; Cav3; Mtss1l; P2rx7;	GO:0007009~plasma membrane organization	6	16	37.5	0.13190214173808	0.696668496459381
Ablim1; Arc; Avil; Cap2; Ccl2; Cnn2; Cntnap1; Dmtn; Dock1; Dpysl2; Epb41l3; Krt13; Map3k20; Mark1; Mast1; Pdzd8; Pstpip2; Rhou; Sirpa; Sox9; Strip2; Tagln; Tnik; Vill; Wasf3; Znrf1;	GO:0007010~cytoskeleton organization	26	103	25.2427184466019	0.134047934944889	0.696668496459381
Actr3b; Akap2; Arhgap6; Arhgef2; Avil; Casp4; Cav3; Coro1a; Coro7; Emp2; Lmod1; Myo1b; Myom1; Myom2; Pdlim3; Ppargc1b; Ppp1r9a; Ptk2b; Rhof; Rnd1; Rufy3; Sirpa; Sorbs1; Sorbs2; Sorbs3; Tmod2; Tmod4; Tpm2; Trpv4;	GO:0007015~actin filament organization	29	90	32.2222222222222	0.0134786684511869	0.696668496459381
Epb41l3; Tln2;	GO:0007016~cytoskeletal anchoring at plasma membrane	2	6	33.3333333333333	0.379804495239099	0.696668496459381
Kif17; Kifc3; Map1b; Tuba1a; Tubb2a; Tubb2b; Tubb3; Tubb4a; Tubd1; Tube1; Tubg2;	GO:0007017~microtubule-based process	11	34	32.3529411764706	0.0998095052697764	0.696668496459381
Casc1; Dnah10; Dnah17; Dnah2; Dnah6; Dync1li2; Kif17; Kif22; Kif26b; Kif5c; Kifc3;	GO:0007018~microtubule-based movement	11	68	16.1764705882353	0.751117385255959	0.841638174022273
Stmn2; Stmn4;	GO:0007019~microtubule depolymerization	2	14	14.2857142857143	0.757071055907726	0.841638174022273
Tubg2;	GO:0007020~microtubule nucleation	1	15	6.66666666666667	0.940584578359214	0.962639665024188
Cryab;	GO:0007021~tubulin complex assembly	1	7	14.2857142857143	0.75618983401186	0.841638174022273
2900011O08Rik; Arhgef2; Map1a; Map1b; Map2; Map6d1; Stmn2;	GO:0007026~negative regulation of microtubule depolymerization	7	24	29.1666666666667	0.225914761896	0.696668496459381
Tfcp2l1;	GO:0007028~cytoplasm organization	1	5	20	0.653017143310145	0.783620571972174
Atl1;	GO:0007029~endoplasmic reticulum organization	1	24	4.16666666666667	0.987870079844347	0.996374625162445
Atp8b1; Atp8b3; Atp8b4; Cit; Coro7; Hace1; Kifc3; Myo18a; Pi4k2b; Prkd1; Rab29; Syne1;	GO:0007030~Golgi organization	12	75	16	0.768717185429442	0.852456553354004
Pex11a; Pex3; Pla2g16; Tmem135;	GO:0007031~peroxisome organization	4	21	19.047619047619	0.592858174340471	0.761806212862357
Dnm1; Fam109b; Pi4k2b; Sqstm1;	GO:0007032~endosome organization	4	36	11.1111111111111	0.906453035492589	0.941414210111898
Fig4;	GO:0007033~vacuole organization	1	3	33.3333333333333	0.506199584374988	0.719540405375941
Chmp4c; Chmp7; Cln3; Ndfip2;	GO:0007034~vacuolar transport	4	16	25	0.409363761090294	0.696668496459381
Atp6v0c; Dmxl2;	GO:0007035~vacuolar acidification	2	13	15.3846153846154	0.723868909836288	0.824914092130842
Abca1; Cln3; Cln5; Clvs1; Gaa; Hexa; Hexb; Idua; Mbtps1; Myo7a; Tpcn2; Zkscan3;	GO:0007040~lysosome organization	12	39	30.7692307692308	0.110881757382811	0.696668496459381
Pcsk9;	GO:0007041~lysosomal transport	1	10	10	0.85640360405005	0.904857758708397
Atp6v0c; Cln3; Cln5;	GO:0007042~lysosomal lumen acidification	3	6	50	0.166757137660012	0.696668496459381
Heg1; Trpv4;	GO:0007043~cell-cell junction assembly	2	9	22.2222222222222	0.551553483607693	0.755112343522341
Fn1; Itgb3; Tns1;	GO:0007044~cell-substrate junction assembly	3	5	60	0.125666527000266	0.696668496459381
Ahr; Anxa11; Arhgef2; Aspm; Brinp1; Brinp3; Bub1b; Cacul1; Ccnd2; Ccnd3; Ccng1; Ccng2; Ccsap; Cdk6; Cdkn2a; Cdkn2b; Cdkn3; Cenpv; Cenpw; Cetn2; Cit; Csnk2a2; Ddias; Ddit3; Dusp1; E2f8; Fbxl7; Fbxo31; Fign; Fsd1; Gadd45a; Gas2; Gnai1; Gper1; Gspt2; Hace1; Haus7; Hmcn1; Hmga2; Katna1; Klhl13; Klhl42; Klhl9; Lats2; Lin37; Map3k20; Map3k8; Mapk12; Mki67; Mlf1; Mtbp; Nek6; Nup43; Nupr1l; Pard3b; Pard6…	GO:0007049~cell cycle	83	604	13.7417218543046	0.999051443309075	1
Brinp1; Brinp3; Cdkn2a; Cdkn2b; Cdkn3; Ddias; Ddit3; Gadd45a; Gas2; Inhba; Irf6; Map3k20; Men1; Mlf1; Mtbp; Nupr1l; Pmp22; Rb1; Skil; Sox2; Tcf7l2; Tgfb1; Tgfb2; Trp53inp1; Vash1; Wnt10b;	GO:0007050~cell cycle arrest	26	81	32.0987654320988	0.0192314498686235	0.696668496459381
Aspm; Chd3; Ranbp2; Ranbp3l;	GO:0007051~spindle organization	4	19	21.0526315789474	0.52318287060972	0.73927533007442
Cep126; Plk2; Wdr62;	GO:0007052~mitotic spindle organization	3	29	10.3448275862069	0.909491249142604	0.943835673935402
Cenpw; Nek6; Nup43; Stag3;	GO:0007059~chromosome segregation	4	86	4.65116279069767	0.999873581279305	1
Hdac8; Kif22; Smc3;	GO:0007062~sister chromatid cohesion	3	16	18.75	0.613719765188706	0.776951770982025
Smc3;	GO:0007064~mitotic sister chromatid cohesion	1	15	6.66666666666667	0.940584578359214	0.962639665024188
Stag3;	GO:0007065~male meiosis sister chromatid cohesion	1	1	100	0.297280328600614	0.696668496459381
Stag3;	GO:0007066~female meiosis sister chromatid cohesion	1	4	25	0.586065779646046	0.755112343522341
Chmp4c; Chmp7; Kif22; Pibf1; Psrc1;	GO:0007080~mitotic metaphase plate congression	5	33	15.1515151515152	0.758090129325297	0.842070173591871
Reep3;	GO:0007084~mitotic nuclear envelope reassembly	1	3	33.3333333333333	0.506199584374988	0.719540405375941
Ccdc8; Cul9; Mki67;	GO:0007088~regulation of mitotic nuclear division	3	18	16.6666666666667	0.683372221735239	0.813685231957158
Mtbp;	GO:0007089~traversing start control point of mitotic cell cycle	1	3	33.3333333333333	0.506199584374988	0.719540405375941
Bub1b; Cit;	GO:0007091~metaphase/anaphase transition of mitotic cell cycle	2	5	40	0.316270003179398	0.696668496459381
Cdkn2b; Nabp1; Plk2; Rps6; Tgfb1;	GO:0007093~mitotic cell cycle checkpoint	5	26	19.2307692307692	0.577688433082382	0.755112343522341
Bub1b; Plk1;	GO:0007094~mitotic spindle assembly checkpoint	2	20	10	0.891881790704464	0.930913816555863
Ccng1; D7Ertd443e; Ier3; Mbd4;	GO:0007095~mitotic G2 DNA damage checkpoint	4	16	25	0.409363761090294	0.696668496459381
Npm2;	GO:0007096~regulation of exit from mitosis	1	7	14.2857142857143	0.75618983401186	0.841638174022273
Syne2;	GO:0007097~nuclear migration	1	9	11.1111111111111	0.82868995673711	0.88714195753293
Chd3; Fes; Gadd45a; Haus7; Plk1;	GO:0007098~centrosome cycle	5	36	13.8888888888889	0.814996218313034	0.880955769811337
Ccp110; Cetn2; Wdr62;	GO:0007099~centriole replication	3	16	18.75	0.613719765188706	0.776951770982025
Stag3;	GO:0007129~synapsis	1	31	3.2258064516129	0.996476452972515	1
Ago4; Cpeb1; Syde1;	GO:0007130~synaptonemal complex assembly	3	22	13.6363636363636	0.793628547281593	0.863515614869031
Gm960;	GO:0007131~reciprocal meiotic recombination	1	24	4.16666666666667	0.987870079844347	0.996374625162445
Ago4; Ddx4; Rspo1; Sycp2; Tdrkh; Catsperz;	GO:0007140~male meiotic nuclear division	6	28	21.4285714285714	0.478269363780279	0.719540405375941
Ddx4;	GO:0007141~male meiosis I	1	19	5.26315789473684	0.970674450170147	0.983785700142092
Sycp2;	GO:0007143~female meiotic nuclear division	1	9	11.1111111111111	0.82868995673711	0.88714195753293
Ctsl; Dll1; Enpp5; Fras1; Gja1; Gja4; Gjb2; Gjb5; Slc8a3;	GO:0007154~cell communication	9	38	23.6842105263158	0.346338037626279	0.696668496459381
Acan; Ackr3; Adam12; Adam23; Adgre5; Afdn; Alcam; Amigo1; Amigo2; Aoc3; Aplp1; Astn1; Atp1b2; Bcam; Bmx; Boc; Bves; Cass4; Cd164; Cd36; Cd63; Cd9; Cd93; Cdh10; Cdh11; Cdh12; Cdh13; Cdh23; Cdh24; Cdh26; Cdh3; Cdh6; Celsr2; Celsr3; Cercam; Cntn2; Cntnap1; Col14a1; Col15a1; Col16a1; Col18a1; Col28a1; Col6a1; Col6a2; Col7a1; Col8a1; Col8a2; Ctgf; Ctnnd2; Cxadr; Cyfip2; Cyp1b1; Dchs1; Dpt; Dscam; Edil…	GO:0007155~cell adhesion	182	526	34.6007604562738	3.14638315401794e-11	2.10115467025318e-07
Amigo1; Amigo2; Cd200; Cdh10; Cdh11; Cdh12; Cdh13; Cdh23; Cdh24; Cdh26; Cdh3; Cdh6; Celsr2; Celsr3; Dchs1; Fat2; Igsf9; Igsf9b; Kirrel3; Nectin4; Pcdh1; Pcdh10; Pcdh19; Pcdha9; Pcdhb18; Pcdhb8; Pcdhga4; Ptprm; Ptprt; Ret; Robo2; Tenm3; Tigit;	GO:0007156~homophilic cell adhesion via plasma membrane adhesion molecules	33	99	33.3333333333333	0.0059234376509224	0.557136853983941
Alcam; Amigo1; Amigo2; Cbln1; Cd164; Cd200; Cxadr; Dchs1; Il1rapl1; Lgals9; Nectin4; Ptprd; Selp; Tenm3; Tenm4; Tigit; Vcam1;	GO:0007157~heterophilic cell-cell adhesion via plasma membrane cell adhesion molecules	17	55	30.9090909090909	0.0647576705392036	0.696668496459381
Astn1; Ret;	GO:0007158~neuron cell-cell adhesion	2	9	22.2222222222222	0.551553483607693	0.755112343522341
Ccl5; Icam1; Itgb2; Selp; Syk; Vcam1;	GO:0007159~leukocyte cell-cell adhesion	6	22	27.2727272727273	0.293845828641494	0.696668496459381
Adam8; Bcam; Cd63; Cntn2; Col5a3; Ctgf; Eda; Emp2; Fga; Fn1; Hpse; Itga2; Itga6; Itgb2; Itgb3; Itgb5; Itgb6; Itgb7; Lims1; Mia; Msln; Npnt; Sirpa; Sned1; Tiam1; Tmem8b; Tnn; Tnxb; Vcam1;	GO:0007160~cell-matrix adhesion	29	80	36.25	0.00372961060592003	0.501992574704157
Fn1;	GO:0007161~calcium-independent cell-matrix adhesion	1	3	33.3333333333333	0.506199584374988	0.719540405375941
Acvrl1; Angpt1; Cdh13; Dscam; Fbln1; Lpxn; Mmp2; Nat8; Nat8f1; Nat8f3; Nat8f5; Pde3b; Pik3r1; Plxnb1; Plxnd1; Podxl; Rnd1; Sema4d; Spn;	GO:0007162~negative regulation of cell adhesion	19	44	43.1818181818182	0.00402607658707899	0.501992574704157
Cap2; Carmil2; Lims1; Nphp3; Parva; Snap91; Syne2;	GO:0007163~establishment or maintenance of cell polarity	7	26	26.9230769230769	0.278528609634996	0.696668496459381
Ackr3; Acvr1b; Acvr2b; Acvrl1; Adcy1; Adgra2; Adgre5; Adgrg2; Adgrg6; Adgrl2; Adra1b; Adra1d; Adrb1; Adrb2; Afdn; Agtr2; Ank1; Ank2; Ankdd1b; Anpep; Apln; Arap2; Arap3; Arhgap12; Arhgap18; Arhgap22; Arhgap27; Arhgap29; Arhgap36; Arhgap6; Arnt2; Arrb1; Avpr1a; Bdkrb1; Bmx; Calcrl; Camk4; Cap2; Caskin1; Ccnd3; Cd274; Cd74; Celsr2; Celsr3; Chn2; Chrm1; Chrm2; Chrm3; Chrnb1; Cspg4; Dapk1; Depdc7; Dgk…	GO:0007165~signal transduction	225	1245	18.0722891566265	0.832300493766734	0.89057886514569
Acvr1b; Adgra2; Adgre5; Adgrg2; Adgrg6; Adgrl2; Agtr2; Artn; Calcrl; Cd274; Cd36; Cd59b; Cd82; Cd9; Celsr2; Celsr3; Clcf1; Ctf1; Edn1; Fgfrl1; Fyn; Fzd4; Fzd6; Fzd8; Fzd9; Hax1; Lama1; Mapkapk3; Npr1; Ostn; P2rx5; Prkcz; Pth1r; Ptk2b; Rtn4rl2; Sema6a; Spn; Syk; Tnfrsf1b; Tspan11; Tspan12; Tspan15; Tspan17; Tspan18; Tspan7; Tspan9; Vipr1; Vipr2;	GO:0007166~cell surface receptor signaling pathway	48	179	26.8156424581006	0.0284027541577798	0.696668496459381
Axl; Jak3; Syk;	GO:0007167~enzyme linked receptor protein signaling pathway	3	8	37.5	0.257460659034703	0.696668496459381
Gng7; Npr1;	GO:0007168~receptor guanylyl cyclase signaling pathway	2	6	33.3333333333333	0.379804495239099	0.696668496459381
Angpt1; Angpt2; Bdnf; Bmx; Csf1; Cspg4; Ddr1; Ddr2; Dok4; Epha3; Epha4; Ephb6; Flt4; Frk; Fyn; Gfra2; Gfra4; Itk; Jak3; Kdr; Lyn; Matk; Nrtn; Ntf5; Ntrk2; Ntrk3; Pdgfra; Ptprt; Ret; Shc2; Sla; Tec; Tnk2; Tom1l1;	GO:0007169~transmembrane receptor protein tyrosine kinase signaling pathway	34	100	34	0.00411903420377391	0.501992574704157
Angpt1; Pdgfc; Prlr;	GO:0007171~activation of transmembrane receptor protein tyrosine kinase activity	3	4	75	0.0889063566910311	0.696668496459381
Ptk2b;	GO:0007172~signal complex assembly	1	2	50	0.410928003527029	0.696668496459381
Btc; Egf; Erbin; Fam83a; Fes; Garem1; Hbegf; Ptk2b; Sox9; Styk1; Tgfa; Tgfb1;	GO:0007173~epidermal growth factor receptor signaling pathway	12	46	26.0869565217391	0.21927721372341	0.696668496459381
Gprc5a; Zfyve28;	GO:0007175~negative regulation of epidermal growth factor-activated receptor activity	2	11	18.1818181818182	0.645952220248581	0.783620571972174
Acvr1b; Acvr2b; Acvrl1; Akap2; Akap3; Bmpr1b;	GO:0007178~transmembrane receptor protein serine/threonine kinase signaling pathway	6	22	27.2727272727273	0.293845828641494	0.696668496459381
Acvrl1; Bambi; Bmpr1b; Ccl2; Cited1; Cited2; Dusp22; Eng; Fut8; Hipk2; Hpgd; Itgb5; Ltbp1; Ltbp3; Ltbp4; Ptprk; Skil; Tgfb1; Tgfb2;	GO:0007179~transforming growth factor beta receptor signaling pathway	19	71	26.7605633802817	0.130247096010731	0.696668496459381
Eid2;	GO:0007181~transforming growth factor beta receptor complex assembly	1	3	33.3333333333333	0.506199584374988	0.719540405375941
Tgfb1;	GO:0007182~common-partner SMAD protein phosphorylation	1	6	16.6666666666667	0.709141666665268	0.813685231957158
Eid2; Tgfb1;	GO:0007183~SMAD protein complex assembly	2	8	25	0.498082060958061	0.719540405375941
Tgfb1; Tgfb2;	GO:0007184~SMAD protein import into nucleus	2	8	25	0.498082060958061	0.719540405375941
Abca1; Ackr3; Adgra2; Adgre5; Adgrg2; Adgrg6; Adgrl2; Adra1b; Adra1d; Adra2a; Adrb1; Adrb2; Agtr2; Apln; Apoe; Arrb1; Atrnl1; Avpr1a; Bdkrb1; Calcrl; Ccl2; Ccl5; Ccl6; Ccl7; Ccl9; Celsr2; Celsr3; Chrm1; Chrm2; Chrm3; Cxcl1; Cxcl10; Cxcl15; Cxcl5; Dgkq; Edn1; Entpd2; F2rl1; Fzd4; Fzd6; Fzd8; Fzd9; Gnai1; Gnat2; Gnaz; Gng12; Gng2; Gng7; Gper1; Gpr135; Gpr149; Gpr153; Gpr156; Gpr162; Gpr180; Gpr3; G…	GO:0007186~G-protein coupled receptor signaling pathway	99	1687	5.86840545346769	1	1
Gpr149; Pth1r;	GO:0007187~G-protein coupled receptor signaling pathway, coupled to cyclic nucleotide second messenger	2	14	14.2857142857143	0.757071055907726	0.841638174022273
Cacna1d; Gnai1; Gnat2; Gnaz; Gpr84; Pth1r;	GO:0007188~adenylate cyclase-modulating G-protein coupled receptor signaling pathway	6	42	14.2857142857143	0.810272336172278	0.878266297834519
Adm2; Adrb1; Adrb2; Calcrl; Ptgir; Pth1r; Pthlh;	GO:0007189~adenylate cyclase-activating G-protein coupled receptor signaling pathway	7	43	16.2790697674419	0.719312051694415	0.823233227286256
Adcy1; Adrb2; Vipr2;	GO:0007190~activation of adenylate cyclase activity	3	17	17.6470588235294	0.649782589441401	0.783620571972174
Slc9a3r1;	GO:0007191~adenylate cyclase-activating dopamine receptor signaling pathway	1	10	10	0.85640360405005	0.904857758708397
Gnaz; P2ry1; S1pr3;	GO:0007193~adenylate cyclase-inhibiting G-protein coupled receptor signaling pathway	3	33	9.09090909090909	0.945298221663296	0.966427055154239
Grm1;	GO:0007196~adenylate cyclase-inhibiting G-protein coupled glutamate receptor signaling pathway	1	6	16.6666666666667	0.709141666665268	0.813685231957158
Chrm1; Chrm2; Chrm3;	GO:0007197~adenylate cyclase-inhibiting G-protein coupled acetylcholine receptor signaling pathway	3	5	60	0.125666527000266	0.696668496459381
Agtr2; Gkap1; Gnat2;	GO:0007199~G-protein coupled receptor signaling pathway coupled to cGMP nucleotide second messenger	3	5	60	0.125666527000266	0.696668496459381
Adra1b; Adra1d; Ano1; Esr1; Gpr84; P2ry1; Pth1r; Tgm2;	GO:0007200~phospholipase C-activating G-protein coupled receptor signaling pathway	8	59	13.5593220338983	0.86866026776144	0.915981883485062
Ang; Arhgap6; Itk;	GO:0007202~activation of phospholipase C activity	3	17	17.6470588235294	0.649782589441401	0.783620571972174
Adm; Adra1b; Adra1d; Avpr1a; Cacna1a; Cacna1g; Cav3; Cd36; Cd38; Cib2; Cxcl1; Edn1; Epor; Esr1; F2rl1; Fkbp1b; Gata2; Gja1; Gnat2; Gper1; Gpr3; Itpr1; Itpr3; Jak3; Jph2; Kdr; Kng1; Kng2; Nmb; Oxtr; P2ry1; Pdgfra; Plcg2; Pth1r; Ptk2b; Tbxa2r; Trpm4; Trpv1; Trpv4;	GO:0007204~positive regulation of cytosolic calcium ion concentration	39	144	27.0833333333333	0.0399068531070896	0.696668496459381
Bdkrb1; Cish; Dgka; Dgke; Dgkg; Dgkq; Edn1; Lrp1;	GO:0007205~protein kinase C-activating G-protein coupled receptor signaling pathway	8	24	33.3333333333333	0.133433002408051	0.696668496459381
Chrm1; Chrm2; Chrm3;	GO:0007207~phospholipase C-activating G-protein coupled acetylcholine receptor signaling pathway	3	5	60	0.125666527000266	0.696668496459381
Nsg1;	GO:0007212~dopamine receptor signaling pathway	1	16	6.25	0.950198694930949	0.968028510259173
Chrm1; Chrm2; Chrm3;	GO:0007213~G-protein coupled acetylcholine receptor signaling pathway	3	8	37.5	0.257460659034703	0.696668496459381
Atf4; Bdnf; Cacna1a; Cacnb4; Gabra1; Gabra3; Gabra5; Gabrb3; Gabre; Plcl1;	GO:0007214~gamma-aminobutyric acid signaling pathway	10	25	40	0.045989378309505	0.696668496459381
Fmr1;	GO:0007215~glutamate receptor signaling pathway	1	7	14.2857142857143	0.75618983401186	0.841638174022273
Dagla; Grm1;	GO:0007216~G-protein coupled glutamate receptor signaling pathway	2	10	20	0.600860808772063	0.764003899653434
Ecel1; Glra1; Gpr149; Gpr88; Nmb; Prokr1; Scg5;	GO:0007218~neuropeptide signaling pathway	7	77	9.09090909090909	0.988091633230334	0.99644758784539
Angpt4; Cdh6; Cdk6; Cebpa; Chac1; Dll1; Foxc2; Galnt11; Got1; Hes1; Hes7; Hey1; Hhex; Hnf1b; Hp; Krt19; Maml3; Neurl1a; Neurl1b; Nkapl; Notch1; Notch3; Nrip2; Perp; Ptp4a3; Rbpj; Rcan2; Ripply1; S1pr3; Sorbs2; Sox9; Susd5; Tbx2; Tgfb1; Timp4; Trp63; Zfp423;	GO:0007219~Notch signaling pathway	37	112	33.0357142857143	0.00420958133923821	0.501992574704157
Maml3; Notch1; Rbpj;	GO:0007221~positive regulation of transcription of Notch receptor target	3	6	50	0.166757137660012	0.696668496459381
Fzd4; Wnt5a;	GO:0007223~Wnt signaling pathway, calcium modulating pathway	2	4	50	0.251308961325581	0.696668496459381
Boc; Dzip1; Gli1; Gli2; Gpc2; Hes1; Hhip; Hipk2; Nkx6-1; Nsdhl; Pax6; Ptchd1; Ptpdc1; Tbc1d32; Trove2; Wnt10b;	GO:0007224~smoothened signaling pathway	16	70	22.8571428571429	0.311142020753572	0.696668496459381
Stk36;	GO:0007228~positive regulation of hh target transcription factor activity	1	3	33.3333333333333	0.506199584374988	0.719540405375941
Ctgf; Fut8; Itga2; Itga3; Itga6; Itga9; Itgad; Itgae; Itgb2; Itgb3; Itgb5; Itgb6; Itgb7; Lama5; Plp1; Ptk2b; Syk; Tec;	GO:0007229~integrin-mediated signaling pathway	18	68	26.4705882352941	0.146325940349368	0.696668496459381
Trpv4;	GO:0007231~osmosensory signaling pathway	1	2	50	0.410928003527029	0.696668496459381
Bcl3; Edaradd; Ripk2; Ripk3; Rock2; Tank; Tifa; Tlr8;	GO:0007249~I-kappaB kinase/NF-kappaB signaling	8	36	22.2222222222222	0.419669926793899	0.707716103820621
Chil1; Irak1; Tlr1; Tnfsf15;	GO:0007250~activation of NF-kappaB-inducing kinase activity	4	17	23.5294117647059	0.448244795678337	0.719540405375941
Erc1; Tlr2;	GO:0007252~I-kappaB phosphorylation	2	12	16.6666666666667	0.686901528352365	0.813685231957158
Fgf14; Irak1; Mapk10; Nphs1; Wnt5a;	GO:0007254~JNK cascade	5	33	15.1515151515152	0.758090129325297	0.842070173591871
Nrk; Tnik;	GO:0007256~activation of JNKK activity	2	5	40	0.316270003179398	0.696668496459381
Dab2; Fgd4; Map3k20; Map3k9; Map4k2; Syk; Wnt5a; Wnt7b;	GO:0007257~activation of JUN kinase activity	8	37	21.6216216216216	0.445929847815768	0.719540405375941
Mapk10;	GO:0007258~JUN phosphorylation	1	4	25	0.586065779646046	0.755112343522341
Clcf1; Prlr; Socs3; Stat3;	GO:0007259~JAK-STAT cascade	4	23	17.3913043478261	0.656107507839416	0.786481051400398
Il15; Jak3; Lif;	GO:0007260~tyrosine phosphorylation of STAT protein	3	10	30	0.352858045651169	0.696668496459381
Egf; Hes1;	GO:0007262~STAT protein import into nucleus	2	6	33.3333333333333	0.379804495239099	0.696668496459381
Apoe; Cd36; Mt2; Ndnf; Nos1;	GO:0007263~nitric oxide mediated signal transduction	5	15	33.3333333333333	0.212249083738244	0.696668496459381
Arhgap18; Arl4a; Arl4d; Dnaja3; Dock1; Dock10; Dock4; Dock6; Dock8; Dock9; Hmox1; Itsn1; Rac3; Rapgef4; Rasgef1b; Rhof; Rhou; Rhov; Rnd1; Tiam1;	GO:0007264~small GTPase mediated signal transduction	20	127	15.748031496063	0.83105075727438	0.889526680089487
Cnksr1; Dhcr24; Dok3; Ksr1; Ntn1; Plk2; Prkd1; Rasgrp3; Rit1; Shoc2;	GO:0007265~Ras protein signal transduction	10	43	23.2558139534884	0.350639874015464	0.696668496459381
Adrb1; Cavin4; Cdc42ep2; Cdc42ep3; Cdh13; Cnksr1; Eps8l1; Eps8l2; Gm14137; Pak1; Pak3; Pak6; Rock2; Srgap1; Vangl2;	GO:0007266~Rho protein signal transduction	15	53	28.3018867924528	0.125735949001783	0.696668496459381
Adra1b; Adra1d; Adra2a; Adrb1; Adrb2; Anpep; Ccl5; Ctgf; Dll1; Edn1; Fgfr2; Fgfr3; Gata4; Gja1; Gja4; Gpnmb; Grem1; Nfe2; Ntf5; Panx1; Panx3; Pcdh10; Pcdh19; Pcdha9; Pcdhga10; Pcdhga3; Pcdhga4; Pcdhga6; Pcdhga7; Pcdhga9; Pcdhgb2; Pcdhgb4; Pcdhgb5; Wisp2; Wnt10a; Wnt10b; Wnt11; Wnt2b; Wnt4; Wnt5a; Wnt5b; Wnt6; Wnt7a;	GO:0007267~cell-cell signaling	43	135	31.8518518518519	0.00374094408421033	0.501992574704157
Agrn; Cacna1a; Cacna1g; Cacnb2; Dlg2; Dlgap1; Exoc4; Fgf14; Gabra1; Gabra3; Gabra5; Glra1; Gpr149; Gpr88; Gria1; Grik5; Grin2a; Grm1; Kcnma1; Npy1r; Nrxn2; P2rx3; Pcdhb10; Pcdhb11; Pcdhb12; Pcdhb13; Pcdhb18; Pcdhb21; Pcdhb4; Pcdhb7; Pcdhb8; Pcdhb9; Plcb3; Prkcg; Prokr1; Rapsn; Slc12a4; Slc12a5; Slc12a7; Slitrk5; Snap91; Sncg; Unc13c;	GO:0007268~chemical synaptic transmission	43	157	27.3885350318471	0.0283175385234502	0.696668496459381
Cacna1b; Dgki; Lin7a; Lin7b; Nrxn2; Ppfia3; Rims2; Snap91; Syn1; Syn2; Syn3; Wnt7a;	GO:0007269~neurotransmitter secretion	12	27	44.4444444444444	0.0171120071830986	0.696668496459381
Cacna1a; Camk4; Dlgap2; Pten; Tmod2;	GO:0007270~neuron-neuron synaptic transmission	5	10	50	0.0807146149593415	0.696668496459381
Chrm1; Chrm2; Chrm3; Chrnb1; Lynx1; Lypd1; Rapsn; Slc5a7;	GO:0007271~synaptic transmission, cholinergic	8	26	30.7692307692308	0.172929343643172	0.696668496459381
Adarb1; Cacna1a; Chrm1; Chrnb1; Egr3; Etv5; Mylk2; P2rx3; Slc5a7;	GO:0007274~neuromuscular synaptic transmission	9	28	32.1428571428571	0.131964132570157	0.696668496459381
Ackr3; Agrn; Amigo1; Ang; Angpt1; Angpt2; Angptl6; Ano1; Anpep; Arc; Arhgap22; Arid3b; Atoh8; Bicc1; Bves; Cactin; Casz1; Cavin4; Ccbe1; Ccsap; Cd27; Cebpa; Celsr2; Celsr3; Chrd; Churc1; Cit; Cited1; Cited2; Cnmd; Creb3l1; Cspg4; Ctnnd2; Dab2; Dach2; Dact1; Dbp; Ddx25; Ddx4; Dkk2; Dkk3; Dll1; Dlx2; Dnase2a; Dnd1; Dpysl2; Draxin; Dzip1; Ebf1; Ebf4; Ecscr; Eda; Eda2r; Edar; Edaradd; Edil3; Efnb1; E…	GO:0007275~multicellular organism development	278	1032	26.937984496124	5.12848719047554e-07	0.00171240187289978
Fst; Ggn; Mcm9; Spin2c; Wnt4;	GO:0007276~gamete generation	5	20	25	0.379788001264438	0.696668496459381
Cxcl12; Dnd1;	GO:0007281~germ cell development	2	37	5.40540540540541	0.991265786763764	0.999045113795414
Ar; Aspm; Axl; Bnc1; Catsperz; Chd5; Cit; Cnbd2; Ddx25; Ddx4; Dzip1; Eif4g3; Gal3st1; Gamt; Gata4; Ggn; Ggnbp1; Ggt1; Gli1; Herc2; Hmga1; Hmga2; Hoxa10; Hoxa11; Hoxa9; Hsf2; Insl6; Iqcg; Krt9; Lamp1; Lgr4; Nkapl; Nkd1; Nme5; Notch1; Piwil2; Prdm9; Rbp4; Rgn; Rhbdd1; Sept4; Sox9; Spata20; Spata24; Syne1; Taf7l; Tbpl1; Tdrkh; Tdrp; Tesmin; Tle3; Tmem119; Tsga10; Tubd1; Tyro3; Utp14b; Zfp296; Rgs2; …	GO:0007283~spermatogenesis	59	378	15.6084656084656	0.947254247951734	0.96798222919995
Acrbp; Alms1; Ddias; Ddx25; Insl6; Iqcg; Klhl32; Nme5; Osbp2; Pygo1; Sept4; Taf7l;	GO:0007286~spermatid development	12	89	13.4831460674157	0.909167641854993	0.943835673935402
Cfap157; Iqcg; Neurl1a; Pla2g3;	GO:0007288~sperm axoneme assembly	4	14	28.5714285714286	0.330339988390189	0.696668496459381
Pygo1; Tbpl1;	GO:0007289~spermatid nucleus differentiation	2	11	18.1818181818182	0.645952220248581	0.783620571972174
Mcm9;	GO:0007292~female gamete generation	1	9	11.1111111111111	0.82868995673711	0.88714195753293
Ar; Cd9; Fetub; Hexb; Hoxa10; Hoxa11; Hoxa9; Hoxd10; Hoxd11; Hoxd9; Kdm5b; Mfge8; Npm2; Ovgp1; Rnase10;	GO:0007338~single fertilization	15	62	24.1935483870968	0.256075435496962	0.696668496459381
Atp8b3; Fetub; Spa17; Zan;	GO:0007339~binding of sperm to zona pellucida	4	35	11.4285714285714	0.895541842461386	0.934441941243303
Glra1; Syt8;	GO:0007340~acrosome reaction	2	15	13.3333333333333	0.78675871321143	0.863515614869031
Hexb;	GO:0007341~penetration of zona pellucida	1	7	14.2857142857143	0.75618983401186	0.841638174022273
Cd9; Itga3;	GO:0007342~fusion of sperm to egg plasma membrane	2	13	15.3846153846154	0.723868909836288	0.824914092130842
Afap1l2; Cdk19; Foxg1; Map2k6; Map3k8; Map4k1; Map4k2; Nek6; Nrk; Pak1; Pak3; Pak6; Pim1; Plk1; Rb1; Sik1; Slk; Stk24; Stk3; Tnik;	GO:0007346~regulation of mitotic cell cycle	20	84	23.8095238095238	0.23260365511516	0.696668496459381
Pcsk6;	GO:0007354~zygotic determination of anterior/posterior axis, embryo	1	2	50	0.410928003527029	0.696668496459381
Acvr2b; Anks6; Bicc1; Cited2; Dll1; Dnaaf3; Dyx1c1; Megf8; Nat8f5; Nkx3-2; Notch1; Nphp3; Pcsk5; Pcsk6; Pitx2; Pskh1; Tbc1d32; Tbx1; Wnt5a;	GO:0007368~determination of left/right symmetry	19	82	23.1707317073171	0.27210753717158	0.696668496459381
Nat8f1; Nat8f5; Rps6;	GO:0007369~gastrulation	3	37	8.10810810810811	0.967543533969438	0.981357187097192
Hoxa2; Mafb; Mllt3;	GO:0007379~segment specification	3	6	50	0.166757137660012	0.696668496459381
Dll1; Notch1;	GO:0007386~compartment pattern specification	2	4	50	0.251308961325581	0.696668496459381
Acvr2b; Chrd; Dchs1; Eya1; Fst; Gli2; Hes1; Hoxa2; Hoxa5; Hoxd11; Hoxd12; Hoxd13; Shroom3; Six1; Tbx1; Trp63;	GO:0007389~pattern specification process	16	57	28.0701754385965	0.121751589923904	0.696668496459381
Epb41l5;	GO:0007398~ectoderm development	1	9	11.1111111111111	0.82868995673711	0.88714195753293
Amigo1; Atoh8; Avil; Bdnf; Bend6; Bhlhe22; Btbd3; Camk2b; Chac1; Chd5; Chodl; Cit; Cntn2; Ctf1; Dact1; Dlg2; Dll1; Dok4; Dpysl2; Dscam; Dyx1c1; Efnb1; Efnb2; Enc1; Epha4; Epm2a; Fgf14; Fgf18; Fmr1; Fut9; Fzd6; Gas7; Gata3; Gdpd5; Gfra2; Glis2; Gper1; Grip1; Hdac9; Hmx2; Hoxa1; Igf1; Igsf9; Igsf9b; Itm2a; Lhx2; Magi2; Map1b; Mef2c; Metrn; Nav1; Nav2; Ndnf; Neo1; Nes; Ngef; Nrp2; Ntrk2; Ntrk3; Olfm…	GO:0007399~nervous system development	108	412	26.2135922330097	0.00310486336722271	0.487957531728944
Ntf5;	GO:0007402~ganglion mother cell fate determination	1	1	100	0.297280328600614	0.696668496459381
Acsl6; Dagla; Daglb; Fzd9; Hhip; Id4;	GO:0007405~neuroblast proliferation	6	19	31.5789473684211	0.207160447027041	0.696668496459381
Bdnf; Tgfb1;	GO:0007406~negative regulation of neuroblast proliferation	2	8	25	0.498082060958061	0.719540405375941
Adcy1; Amigo1; Atl1; Cntn2; Fgfr2; Lrfn1; Lrfn3; Lrfn4; Map1b; Map2; Ndn; Notch1; Ntn1; Ogn; Pak3; Pax6; Slit2; Slitrk2; Slitrk5; Snap91; Sptbn4; Stxbp5; Tnn; Trim46; Vax2; Wnt5a;	GO:0007409~axonogenesis	26	106	24.5283018867925	0.162010921887357	0.696668496459381
Ablim1; Alcam; Artn; B3gnt2; B4gat1; Bdnf; Boc; Cntn2; Dpysl2; Draxin; Efna2; Efna3; Efna4; Efnb1; Efnb2; Epha4; Flrt2; Gata3; Gdf7; Gli2; Kif5a; Lama2; Lhx2; Matn2; Neo1; Nfasc; Nrp2; Ntn1; Pax6; Plxna3; Plxna4; Robo2; Runx3; Scn1b; Sema3a; Sema3c; Sema4f; Sema6a; Slit2; Slit3; Tgfb2; Tubb3; Unc5b; Unc5c; Wnt5a;	GO:0007411~axon guidance	45	137	32.8467153284672	0.00189993314727688	0.384477380530757
Bdnf;	GO:0007412~axon target recognition	1	4	25	0.586065779646046	0.755112343522341
Amigo1; Celsr3; Cntn2; Ndn; Sema3a; Wnt5a;	GO:0007413~axonal fasciculation	6	19	31.5789473684211	0.207160447027041	0.696668496459381
Agrn; Bdnf; Cacna1a; Dnm3; Farp1; Kirrel3; Nrxn2; Pcdhb10; Pcdhb11; Pcdhb12; Pcdhb13; Pcdhb18; Pcdhb21; Pcdhb4; Pcdhb7; Pcdhb8; Pcdhb9; Plxnd1; Pten; Rab29; Shank2; Shank3;	GO:0007416~synapse assembly	22	62	35.4838709677419	0.0127835855309213	0.696668496459381
Acan; Adgra2; Aldh5a1; Ang; Arnt2; Chrd; Cited2; Fmr1; Hapln1; Hapln4; Lyn; Mbp; Ndn; Pten; Runx1; Stk3; Col2a1; Pax2; Id3; Pax8; Sox9;	GO:0007417~central nervous system development	21	78	26.9230769230769	0.112023370640059	0.696668496459381
Gli1; Gli2;	GO:0007418~ventral midline development	2	2	100	0.125113260983153	0.696668496459381
Arnt2; Aspm; Cxcl12; Dpysl2; Emx2; Epor; Esr2; H2afy2; Hmx2; Id4; Lhx2; Nnat; Pax6; Pcdh19; Rogdi; Selenop; Sept4; Shroom2; Six3; Smarca1; Stk36; Unc5c; Cited1;	GO:0007420~brain development	23	142	16.1971830985916	0.811231823168051	0.879020950043201
Artn; Cited2; Egr3; Nfasc; Ngf; Slc5a3;	GO:0007422~peripheral nervous system development	6	20	30	0.235070291125284	0.696668496459381
Tfap2a;	GO:0007423~sensory organ development	1	4	25	0.586065779646046	0.755112343522341
Tfcp2l1;	GO:0007431~salivary gland development	1	3	33.3333333333333	0.506199584374988	0.719540405375941
Pax6;	GO:0007435~salivary gland morphogenesis	1	8	12.5	0.795629167159201	0.863515614869031
Notch1;	GO:0007440~foregut morphogenesis	1	1	100	0.297280328600614	0.696668496459381
Gli2; Wnt5a;	GO:0007442~hindgut morphogenesis	2	4	50	0.251308961325581	0.696668496459381
Angpt1; Angpt2; Angpt4; Arc; Dab2; Epb41l5; Hhex; Hnf1b; Notch1; Pax9; Pthlh; Tgfb1;	GO:0007492~endoderm development	12	39	30.7692307692308	0.110881757382811	0.696668496459381
Wnt5a;	GO:0007494~midgut development	1	3	33.3333333333333	0.506199584374988	0.719540405375941
Foxl1;	GO:0007495~visceral mesoderm-endoderm interaction involved in midgut development	1	1	100	0.297280328600614	0.696668496459381
Acvr1b; Acvr2b; Churc1; Epb41l5; Irx3; Lhx2; Snai1; Tbx1;	GO:0007498~mesoderm development	8	26	30.7692307692308	0.172929343643172	0.696668496459381
Trp63;	GO:0007499~ectoderm and mesoderm interaction	1	1	100	0.297280328600614	0.696668496459381
Eya1; Hoxa11; Pax2;	GO:0007501~mesodermal cell fate specification	3	4	75	0.0889063566910311	0.696668496459381
Acadm; Acan; Acvr2b; Adam19; Adamts6; Adm; Anks6; Bicc1; Bves; Calcrl; Casp7; Cited2; Cxadr; Dnaaf3; Dyx1c1; Ece1; Edn1; Eng; Epor; Fbn1; Foxc2; Foxl1; Gata4; Gja1; Gli2; Hdac9; Heg1; Hopx; Id3; Lox; Lrp2; Mef2c; Mmp13; Mmp2; Mmp9; Nat8f5; Notch1; Nrp2; Ntrk3; Pcsk5; Pdlim3; Pitx2; Pskh1; Pten; Ptk7; Ptprj; Ramp2; Rbp4; Rbpj; Rxra; Sema3c; Smyd1; Sox4; Sox9; Tab2; Taz; Tbc1d32; Tbx1; Tgfb1; Tgfb2…	GO:0007507~heart development	65	233	27.8969957081545	0.00628159958066543	0.570474522823998
Epb41l5;	GO:0007509~mesoderm migration involved in gastrulation	1	2	50	0.410928003527029	0.696668496459381
Adra1b; Gja1;	GO:0007512~adult heart development	2	15	13.3333333333333	0.78675871321143	0.863515614869031
Cavin4; Cd164; Cryab; Des; Eid2; Id3; Jph1; Lama5; Nphs1; Scn8a; Sgcd; Tbx1; Unc45a;	GO:0007517~muscle organ development	13	64	20.3125	0.480065780121217	0.719540405375941
Bves; Cav1; Eln; Foxp2; Hoxd10; Hoxd9; Mef2c; Meg3; Myh14; Myl6b; Mylpf; Nphs1; Pdlim3; Pitx2; Six1; Skil; Taz; Tgfb1;	GO:0007519~skeletal muscle tissue development	18	53	33.9622641509434	0.0311693321084555	0.696668496459381
Casp1; Cav3; Dyrk1b; Fer1l5; Neo1; Nphs1; Pitx2;	GO:0007520~myoblast fusion	7	21	33.3333333333333	0.15475054898359	0.696668496459381
Mef2c; Tbx2;	GO:0007521~muscle cell fate determination	2	2	100	0.125113260983153	0.696668496459381
Lncpint; Utrn;	GO:0007527~adult somatic muscle development	2	2	100	0.125113260983153	0.696668496459381
Agrn; Cacnb2; Cacnb4; Col4a5; Dnaja3; Fgfr2; Ntrk2; Pak1; Pdzrn3; Utrn;	GO:0007528~neuromuscular junction development	10	35	28.5714285714286	0.181100863753021	0.696668496459381
Cited2; Rsl1;	GO:0007530~sex determination	2	13	15.3846153846154	0.723868909836288	0.824914092130842
Wnt4;	GO:0007548~sex differentiation	1	14	7.14285714285714	0.929114983205995	0.955352592449059
H2afy2;	GO:0007549~dosage compensation	1	2	50	0.410928003527029	0.696668496459381
Adra2a; Ddr1; H2-Q2; Hpgd; Igfbp5; Lgals9; Oxtr; Pcsk5; Thbd;	GO:0007565~female pregnancy	9	28	32.1428571428571	0.131964132570157	0.696668496459381
Ddr1; Emp2; Ggn; Grn; Lif; Mmp2; Mmp9; Pcsk5; Ptgs2; Rxra;	GO:0007566~embryo implantation	10	52	19.2307692307692	0.556928361205885	0.755112343522341
Hpgd; Nrk;	GO:0007567~parturition	2	5	40	0.316270003179398	0.696668496459381
Abat; Adra1d; Aldoc; Apoe; Capn10; Cdkn2a; Cyp27b1; Foxo3; Ifi27l2a; Krt14; Msra; mt-Nd4; Pde4d; Slc18a2;	GO:0007568~aging	14	43	32.5581395348837	0.0669262663902568	0.696668496459381
Cdkn2a; Dnaja3; Mir199a-1; Mir31; Prelp; Rwdd1; Tbx2; Tbx3; Trp63; Zfp217;	GO:0007569~cell aging	10	82	12.1951219512195	0.942823606173945	0.964635520458037
Bche; Dpyd;	GO:0007584~response to nutrient	2	18	11.1111111111111	0.857433347874624	0.904857758708397
Ccbe1; Chst11; Edn1; Flt4; Fut8; Hoxa5; Mafb; Ndn;	GO:0007585~respiratory gaseous exchange	8	23	34.7826086956522	0.115602404712886	0.696668496459381
Adm2; Chrm3; Cyp7b1; Try5;	GO:0007586~digestion	4	28	14.2857142857143	0.78360141828285	0.863515614869031
Dab2; Nr3c2;	GO:0007588~excretion	2	17	11.7647058823529	0.836668272031289	0.893248716326931
Edn1;	GO:0007589~body fluid secretion	1	4	25	0.586065779646046	0.755112343522341
Cav1; Ddr1; Neurl1a; Oxtr; Prlr; Socs2;	GO:0007595~lactation	6	32	18.75	0.593454086499907	0.762278590045466
Anxa8; Bloc1s3; C3; Enpp4; F2rl1; F5; Fga; Gp1ba; Gp1bb; Kng1; Papss2; Pdgfc; Pdgfd; Procr; Ptprj; Rab27a; Serpine2; Tfpi; Thbd; Vwf;	GO:0007596~blood coagulation	20	75	26.6666666666667	0.125639872255962	0.696668496459381
Anxa8; Enpp4; F5; Fga; Gp1ba; Gp1bb; Kng1; Procr; Tfpi; Thbd; Vwf;	GO:0007599~hemostasis	11	46	23.9130434782609	0.310911592781105	0.696668496459381
Myo7a;	GO:0007600~sensory perception	1	4	25	0.586065779646046	0.755112343522341
Abca4; Aipl1; Atf6; Cacnb2; Cln5; Col11a1; Col1a1; Col2a1; Epas1; Glra1; Gnat2; Guca1b; Hsf4; Impg2; Lum; Myo7a; Nyx; Opa3; Opn1sw; Rdh12; Rho; Slc4a7; Unc119; Vax2; Wfs1;	GO:0007601~visual perception	25	129	19.3798449612403	0.525568562050607	0.742332245637468
Arrb1; Gnat2; Guca1b; Opn1sw; Opn3; Rho;	GO:0007602~phototransduction	6	20	30	0.235070291125284	0.696668496459381
Aipl1;	GO:0007603~phototransduction, visible light	1	4	25	0.586065779646046	0.755112343522341
Alms1; Atp8b1; Cacna1d; Cdh23; Coch; Col11a1; Col1a1; Col2a1; Dnm1; Fzd4; Gabra5; Gabrb2; Gabrb3; Gjb2; Hexa; Hexb; Hoxa1; Icam1; Kcnma1; Kcnq4; Lrig1; Map1a; Mbp; Myh14; Myo7a; Nav2; Otog; Pgap1; Scn8a; Six1; Slc17a8; Slc9a3r1; Slc9a3r2; Sobp; Sox2; Spry2; Sptbn4; Tbx1; Tbx18; Tfap2a; Thrb; Tmie; Tprn; Usp53; Wfs1;	GO:0007605~sensory perception of sound	45	147	30.6122448979592	0.00558055052311379	0.539303489070566
B3gnt2; Igf1; Nav2; Olfr1318;	GO:0007608~sensory perception of smell	4	1135	0.352422907488987	1	1
Aff2; Bdnf; Dbi; Dyx1c1; Efnb2; Egr1; Esr2; Fzd9; Gm2a; Grin2a; Kcnab1; Mef2c; Pten; S100b; Shank3; Thra; Tmod2;	GO:0007611~learning or memory	17	52	32.6923076923077	0.0455812757597369	0.696668496459381
Atp8a1; Bche; Bdnf; Chst10; Cntn2; Ctnnd2; Grin2a; Ntrk2; Pak6; Prkar2b; Ptgs1; Ptgs2; Ptn; Shank2; Shank3; Slc12a5; Slc8a3;	GO:0007612~learning	17	60	28.3333333333333	0.107594176323909	0.696668496459381
Adrb1; Casp1; Cyp7b1; Foxo6; Grin2a; Igf1; Igf2; Il1rn; Itga3; Itpr3; Lmx1b; Ngf; Oxtr; Pak6; Plk2; Pten; Ptgs1; Ptgs2; S100b; Shank2; Shank3; Slc8a3;	GO:0007613~memory	22	81	27.1604938271605	0.0998991374686086	0.696668496459381
Brinp1; Pde5a; Rcan1; Rcan2; Serpinf1;	GO:0007614~short-term memory	5	13	38.4615384615385	0.153198018980408	0.696668496459381
Adcy1; Camk4; Ccnd2; Chst10; Egr1; Gria1; Ntf5; Ntrk2; Prkcz; Shank1;	GO:0007616~long-term memory	10	32	31.25	0.129732407249564	0.696668496459381
Abat; Ar;	GO:0007620~copulation	2	2	100	0.125113260983153	0.696668496459381
Avpr1a; Ppp1r1b; Thrb;	GO:0007621~negative regulation of female receptivity	3	4	75	0.0889063566910311	0.696668496459381
Egr2;	GO:0007622~rhythmic behavior	1	2	50	0.410928003527029	0.696668496459381
Arntl2; Cry1; Cyp7b1; Dbp; Dpyd; Kcnma1; Nfil3; Per3; Prkg2; Prokr1; Rbm4b; Lgr4; Atf5; Ngf; Igf1; Ntrk2; Bdnf; Id3; Id4; Atf4; Ntrk3; Srebf1;	GO:0007623~circadian rhythm	22	73	30.1369863013699	0.0480579121154326	0.696668496459381
Enox2;	GO:0007624~ultradian rhythm	1	1	100	0.297280328600614	0.696668496459381
Avpr1a; Hoxb8; Slitrk5;	GO:0007625~grooming behavior	3	15	20	0.575228353677836	0.755112343522341
Abat; Adra1b; Astn1; Cacna1b; Cdh23; Dscam; Etv5; Fig4; Fign; Gaa; Gng7; Gpr88; Gprc5b; Grin2a; Grm1; Hexa; Hexb; Lmx1b; Meis1; Nav2; Negr1; Npy1r; Pak6; Pde1b; Pten; Scn8a; Selenop; Shank3; Slc18a2; Sobp;	GO:0007626~locomotory behavior	30	109	27.5229357798165	0.0563198470307967	0.696668496459381
Cacna1a; Cacnb4; Cntn2; Epha4; Glra1; Hexa; Hipk2; Kcnma1; Oxr1; Scn8a; Sptbn4; Uchl3;	GO:0007628~adult walking behavior	12	43	27.906976744186	0.168301421509254	0.696668496459381
Adm2; Apln; Bdnf; Gpr88; Negr1; Npy1r; Ntrk2; Prokr1;	GO:0007631~feeding behavior	8	38	21.0526315789474	0.471999142388261	0.719540405375941
Slc1a2;	GO:0007632~visual behavior	1	2	50	0.410928003527029	0.696668496459381
Hoxa1;	GO:0007634~optokinetic behavior	1	1	100	0.297280328600614	0.696668496459381
Prkce; Prkcg;	GO:0007635~chemosensory behavior	2	5	40	0.316270003179398	0.696668496459381
Acvrl1; Ahr; F5; Fli1; Prokr1; Tbx20;	GO:0008015~blood circulation	6	15	40	0.110264186609166	0.696668496459381
Cacna1b; Cav3; Chrm2; Dmpk; Gja1; Hbegf; Hopx; Nos1; Thra; Thrb; Tnnt2;	GO:0008016~regulation of heart contraction	11	25	44	0.0231391812083912	0.696668496459381
6430573F11Rik; Adat2; Dus4l; Hsd17b10; Lage3; Tprkb; Trdmt1; Trmt11; Trpt1; Wdr4;	GO:0008033~tRNA processing	10	83	12.0481927710843	0.947468202749107	0.968028510259173
Cd200; Nectin4; Tigit;	GO:0008037~cell recognition	3	17	17.6470588235294	0.649782589441401	0.783620571972174
Bdnf;	GO:0008038~neuron recognition	1	2	50	0.410928003527029	0.696668496459381
Alcam; Cxcl12; Egr2; Epha3; Epha4; Etv4; Hoxa1; Hoxa2; Kif5c; Mycbp2; Plxna4; Sema3a; Slit2;	GO:0008045~motor neuron axon guidance	13	32	40.625	0.0227328357488322	0.696668496459381
Ar; Hexb;	GO:0008049~male courtship behavior	2	3	66.6666666666667	0.186734803290758	0.696668496459381
Thra; Thrb;	GO:0008050~female courtship behavior	2	3	66.6666666666667	0.186734803290758	0.696668496459381
Ntf5;	GO:0008052~sensory organ boundary specification	1	1	100	0.297280328600614	0.696668496459381
Gdap1; Miga1;	GO:0008053~mitochondrial fusion	2	18	11.1111111111111	0.857433347874624	0.904857758708397
Shroom2;	GO:0008057~eye pigment granule organization	1	1	100	0.297280328600614	0.696668496459381
Peli2; Peli3;	GO:0008063~Toll signaling pathway	2	6	33.3333333333333	0.379804495239099	0.696668496459381
Cit; Coro1a;	GO:0008064~regulation of actin polymerization or depolymerization	2	10	20	0.600860808772063	0.764003899653434
Cldn1;	GO:0008065~establishment of blood-nerve barrier	1	5	20	0.653017143310145	0.783620571972174
Ap3m2; Bloc1s3; Fmr1; Hap1; Mgarp;	GO:0008089~anterograde axonal transport	5	25	20	0.546783943849783	0.755112343522341
Hap1; Mgarp;	GO:0008090~retrograde axonal transport	2	10	20	0.600860808772063	0.764003899653434
Akap2; Akap3; Ank2; Apoe; Cav1; Cav3; Dhcr24; Doc2b; Ggn; Grin2a; Grip1; Hap1; Katna1; Kif5a; Kif5c; Lrp4; Tns4;	GO:0008104~protein localization	17	81	20.9876543209877	0.41723494807351	0.705391134996177
Wnt7a;	GO:0008105~asymmetric protein localization	1	3	33.3333333333333	0.506199584374988	0.719540405375941
0610005C13Rik; 0610009L18Rik; 1110038B12Rik; 1110046J04Rik; 1190005I06Rik; 1500002C15Rik; 1600027J07Rik; 1700001O22Rik; 1700003F12Rik; 1700010I14Rik; 1700012D14Rik; 1700013F07Rik; 1700021F05Rik; 1700023F06Rik; 1700028J19Rik; 1700030C10Rik; 1700048O20Rik; 1700056E22Rik; 1810019D21Rik; 1810019N24Rik; 2010003K11Rik; 2010007H06Rik; 2010016I18Rik; 2010110K18Rik; 2010300F17Rik; 2200002D01Rik; 2210408F2…	GO:0008150~biological_process	691	6880	10.0436046511628	1	1
6430573F11Rik; Acaa1b; Acacb; Acad9; Acadl; Acadm; Acadsb; Acat2; Acly; Aco1; Acox2; Acsl3; Acsl4; Acsl5; Acsl6; Acss2; Acy3; Aldh1a1; Aldh1a7; Aldh1l2; Aldh2; Aldh3b1; Aldh4a1; Aldh5a1; Aldh6a1; Aldh9a1; Arsi; Arsj; Bcat1; Bcat2; Bdh1; Cdyl2; Cenpv; Ciapin1; Dgka; Dgke; Dgkg; Dgkq; Dhtkd1; Dna2; Ech1; Echs1; Engase; Enpp1; Enpp3; Enpp4; Enpp5; Enpp6; Ephx2; Fahd2a; Fasn; Fuca2; Gaa; Gba; Gch1; G…	GO:0008152~metabolic process	99	438	22.6027397260274	0.0853144050389096	0.696668496459381
Cap2; Gsn; Wipf1;	GO:0008154~actin polymerization or depolymerization	3	12	25	0.446613548706818	0.719540405375941
Tgfb1;	GO:0008156~negative regulation of DNA replication	1	19	5.26315789473684	0.970674450170147	0.983785700142092
Apobr; Cyb5r1; Cyp1a1; Cyp1b1; Cyp7b1; Dhcr24; Dhcr7; Erlin1; Fdps; Fdxr; Hmgcr; Hmgcs1; Hmgcs2; Hsd11b1; Lipe; Mbtps1; Mvd; Mvk; Nsdhl; Pcsk9; Prkaa2; Soat2; Sorl1; Srebf1; Tm7sf2; Vldlr;	GO:0008202~steroid metabolic process	26	85	30.5882352941176	0.0297758888521397	0.696668496459381
Abca1; Abcg1; Apobr; Apoe; Cat; Cebpa; Cyp27a1; Cyp7b1; Dhcr24; Dhcr7; Erlin1; Fdps; Fdxr; Hmgcr; Hmgcs1; Hmgcs2; Lipe; Lrp1; Lrp5; Mbtps1; Mvd; Mvk; Nsdhl; Pcsk9; Pctp; Prkaa2; Soat2; Sorl1; Srebf1; Tm7sf2; Vldlr;	GO:0008203~cholesterol metabolic process	31	86	36.046511627907	0.00297664750014981	0.487957531728944
Atp8b1;	GO:0008206~bile acid metabolic process	1	12	8.33333333333333	0.899108312841185	0.935095049548891
Adm; Dhrs9; Esr1; Tiparp;	GO:0008209~androgen metabolic process	4	13	30.7692307692308	0.290975106299141	0.696668496459381
Cyp1b1; Pdgfra; Schip1; Tiparp;	GO:0008210~estrogen metabolic process	4	11	36.3636363636364	0.214827663301965	0.696668496459381
Sms;	GO:0008215~spermine metabolic process	1	2	50	0.410928003527029	0.696668496459381
Acta2; Acvrl1; Ahr; Anpep; Aoc3; Atp1a2; Cacna1b; Cyba; Dll1; Ece1; Edn1; Enpep; Gch1; Hmox1; Lrp5; Npr1; Npy1r; Pparg; Ptgs1; Ptgs2; Ramp2;	GO:0008217~regulation of blood pressure	21	60	35	0.0165380481455495	0.696668496459381
Chmp4c;	GO:0008218~bioluminescence	1	1	100	0.297280328600614	0.696668496459381
Axin2; Brinp1; Cacna1a; Emp2; Emp3; Hmox1; Map3k9; Pmp22; Prkd2; Rraga; Sncaip; Tgfb2;	GO:0008219~cell death	12	33	36.3636363636364	0.0499532546442975	0.696668496459381
Ptx3; Spon2;	GO:0008228~opsonization	2	5	40	0.316270003179398	0.696668496459381
Slc13a4; Slc26a1; Slc26a7;	GO:0008272~sulfate transport	3	15	20	0.575228353677836	0.755112343522341
Arrb1; Dgkq; Itgb3; Kctd12b; Ramp1; Ramp2; Rgs2;	GO:0008277~regulation of G-protein coupled receptor protein signaling pathway	7	31	22.5806451612903	0.418726891468381	0.706661152697965
Ascc3; Axin2; Cd74; Cfb; Cited2; Csf1; Cspg4; E2f8; Enpep; Entpd5; Fam83a; Fbxl7; Fgf18; Foxc2; Foxn1; Gli2; Gng2; Gnl3; Hgf; Hhex; Hlcs; Hmga2; Hoxb4; Id4; Igf1; Lmx1b; Lrp1; Lrp2; Map4k1; Mki67; Nkx6-1; Pdpn; Pim1; Six1; Stat3; Tbx1; Tbx20; Tcf7l2; Tgfb1; Tgfbi; Tnfrsf1b; Usp13; Zfp36l1;	GO:0008283~cell proliferation	43	212	20.2830188679245	0.407556823009594	0.696668496459381
Adm; Adrb2; Agtr2; Alox12; Apln; Ar; Arnt2; Atf3; Avpr1a; Bambi; Btc; Cacul1; Calcrl; Cav3; Ccnd2; Ccnd3; Cdk6; Clcf1; Clu; Col18a1; Csf1; Ctgf; Cxcl10; Cxcl12; Ddr2; Dll1; Edn1; Efnb2; Egf; Emp2; Epor; Ets1; Fabp4; Fgf18; Fgf2; Fgf21; Fgf7; Fgfr2; Fgfr3; Flt4; Fn1; Garem1; Gli1; Gli2; Gper1; Grem1; Has2; Hbegf; Hcls1; Hdac2; Hdac4; Hes1; Hgf; Hipk2; Hmga2; Hmgcr; Hmx2; Hoxa3; Hsf4; Id4; Igf1; Il…	GO:0008284~positive regulation of cell proliferation	128	474	27.0042194092827	0.000543787416025787	0.226963272763763
4930503L19Rik; Acvrl1; Adarb1; Adm; Ar; Atf5; Axin2; Bche; Btg1; Btg2; Btg4; Cav1; Cd9; Cdh13; Cdkn2a; Cdkn2b; Cebpa; Chd5; Clmn; Cpeb1; Cth; Cyp1b1; Cyp27b1; Ddah1; Ddr1; Dhcr24; Dlec1; Dll1; Dnaja3; Dpt; Esr2; Fbxo2; Fgf2; Fgfr2; Fgfr3; Fgfrl1; Frzb; Fuz; Gata3; Gja1; Gpc3; Gper1; H19; Hdac4; Hist1h2ai; Hmox1; Igf1; Igfbp3; Il6; Inhba; Irf6; Klf11; Klf4; Lif; Lyn; Magi2; Men1; Msx2; Mtbp; Ndn; …	GO:0008285~negative regulation of cell proliferation	114	376	30.3191489361702	2.53420473059762e-05	0.0282056986515515
Baiap2l1; Eif4ebp1; Foxc2; Grb10; Grb14; Irs1; Pdk4; Pik3r1; Pik3r3; Prkcz; Sorbs1; Srebf1;	GO:0008286~insulin receptor signaling pathway	12	54	22.2222222222222	0.377790047168016	0.696668496459381
Slc5a7;	GO:0008292~acetylcholine biosynthetic process	1	3	33.3333333333333	0.506199584374988	0.719540405375941
Fdps; Hmgcr; Hmgcs1; Hmgcs2; Idi1; Mvd; Mvk; Pdss2;	GO:0008299~isoprenoid biosynthetic process	8	15	53.3333333333333	0.0232537213853384	0.696668496459381
Adrb2; Btg2; Cln3; Gabra5; Shank1;	GO:0008306~associative learning	5	34	14.7058823529412	0.778384987444604	0.861889395814138
Dennd3; Mtm1; Pcdhga3; Snx16; Trak1;	GO:0008333~endosome to lysosome transport	5	38	13.1578947368421	0.84658779077086	0.902828691594986
Ankle1; Meg3; Tfcp2l1; Tmem135;	GO:0008340~determination of adult lifespan	4	21	19.047619047619	0.592858174340471	0.761806212862357
Gpr39;	GO:0008343~adult feeding behavior	1	9	11.1111111111111	0.82868995673711	0.88714195753293
Adam22; Atp1a2; Atxn1; Ccnd2; Cdh23; Clcn3; Cxcl12; Dnm1; En1; Eps8; Fgf14; Hipk2; Hoxb8; Hoxd10; Hoxd9; Inpp5f; Ngf; Ntf5; Otog; Prex2; Scn8a; Sncg;	GO:0008344~adult locomotory behavior	22	70	31.4285714285714	0.0348643034379205	0.696668496459381
Ccl2; Cspg4; Epha4; Fn1; Matn2; Ndn; P2ry1; Tgfb2;	GO:0008347~glial cell migration	8	12	66.6666666666667	0.00935971190399365	0.670419091094147
Cxcl12; Tgfb1; Cxadr;	GO:0008354~germ cell migration	3	9	33.3333333333333	0.305016857785842	0.696668496459381
Arap3; Arhgap18; Bambi; Bves; Ccl2; Cdc42ep2; Cdc42ep3; Coch; Coro1a; Dmtn; Epb41l2; Epb41l3; Eps8; Ezr; Fes; Fgd4; Fn1; Fyn; Gas2; Gas7; Gm14137; Hexb; Icam1; Il6; Kdr; Msn; Myh14; Palmd; Parva; Pdpn; Plxnb1; Plxnd1; Ptk2b; Ptn; Rhou; S100b; Sema3e; Sema4d; Shroom3; Slc9a3r1; Strip2; Vrk3; Wasf3;	GO:0008360~regulation of cell shape	43	133	32.3308270676692	0.00299710270661735	0.487957531728944
Lars; Rap1gap2; Slc9a3r1; Xk;	GO:0008361~regulation of cell size	4	22	18.1818181818182	0.625333369872073	0.783620571972174
Plp1;	GO:0008366~axon ensheathment	1	5	20	0.653017143310145	0.783620571972174
Aff2; Alyref2; Cactin; Cdc40; Celf4; Ddx25; Esrp2; Fmr1; Lgals3; Mbnl2; Rbfox1; Rbm11; Rbm38; Rbm4b; Rbmx; Sf3b5; Smndc1; Srsf12; U2af1l4; Wdr62;	GO:0008380~RNA splicing	20	243	8.23045267489712	0.999988581724937	1
Serpinb6b;	GO:0008406~gonad development	1	10	10	0.85640360405005	0.904857758708397
Sco2;	GO:0008535~respiratory chain complex IV assembly	1	4	25	0.586065779646046	0.755112343522341
Adra1b; Atp1a2; Atxn1; Grin2a; Hmgcr; Nts; Pde1b; Pde8b; Ppp1r1b; Synpo;	GO:0008542~visual learning	10	64	15.625	0.778088806069924	0.861704319558036
Ctgf; Fgf14; Fgf18; Fgf2; Fgf21; Fgf23; Fgf7; Fgfr2; Fgfr3; Flrt1; Flrt2; Klb;	GO:0008543~fibroblast growth factor receptor signaling pathway	12	43	27.906976744186	0.168301421509254	0.696668496459381
Cdkn2a; Cst6; Foxn1; Notch1; Ntf5; Ppara; Trp63;	GO:0008544~epidermis development	7	53	13.2075471698113	0.872678456744793	0.919202954911945
Agrn; Six1;	GO:0008582~regulation of synaptic growth at neuromuscular junction	2	5	40	0.316270003179398	0.696668496459381
Ago4; Ar; Aspm; Cited2; Esr1; Gata3; Gata4; Hmga2; Hoxa10; Hoxa11; Hoxa9; Inhba; Insl6; Kdr; Klhl32; Nupr1; Rbp4; Rnase10; Sfrp1; Sfrp2; Sox9; Tgfb2; Wnt4; Wnt5a; Col9a3;	GO:0008584~male gonad development	25	80	31.25	0.02710949416469	0.696668496459381
Fst; Pdgfra; Schip1; Sfrp1; Tiparp; Wnt4; Col9a3;	GO:0008585~female gonad development	7	25	28	0.251809654552561	0.696668496459381
Fgfr2; Fuz; Gli2; Rora;	GO:0008589~regulation of smoothened signaling pathway	4	22	18.1818181818182	0.625333369872073	0.783620571972174
Il6st; Notch1;	GO:0008593~regulation of Notch signaling pathway	2	11	18.1818181818182	0.645952220248581	0.783620571972174
Tbx3; Wnt5a;	GO:0008595~anterior/posterior axis specification, embryo	2	6	33.3333333333333	0.379804495239099	0.696668496459381
Acly; Acsl4; Acss2; Fa2h; Prkaa2; Srebf1;	GO:0008610~lipid biosynthetic process	6	23	26.0869565217391	0.324265712180805	0.696668496459381
Far1; Fasn;	GO:0008611~ether lipid biosynthetic process	2	5	40	0.316270003179398	0.696668496459381
Dohh;	GO:0008612~peptidyl-lysine modification to peptidyl-hypusine	1	2	50	0.410928003527029	0.696668496459381
Dapk1; Ngf; Pik3r1; Rock2;	GO:0008625~extrinsic apoptotic signaling pathway via death domain receptors	4	28	14.2857142857143	0.78360141828285	0.863515614869031
Lamp1;	GO:0008626~granzyme-mediated apoptotic signaling pathway	1	5	20	0.653017143310145	0.783620571972174
Scn2a;	GO:0008627~intrinsic apoptotic signaling pathway in response to osmotic stress	1	2	50	0.410928003527029	0.696668496459381
Esr2;	GO:0008628~hormone-mediated apoptotic signaling pathway	1	2	50	0.410928003527029	0.696668496459381
Bok; Gm20521; Hic1; Hmox1; Ier3; Mbd4; Pik3r1; Pmaip1; Sfn; Tnfrsf1b;	GO:0008630~intrinsic apoptotic signaling pathway in response to DNA damage	10	56	17.8571428571429	0.640410364902752	0.783620571972174
Cyp1b1; Stk24; Zfp622;	GO:0008631~intrinsic apoptotic signaling pathway in response to oxidative stress	3	16	18.75	0.613719765188706	0.776951770982025
Bok;	GO:0008635~activation of cysteine-type endopeptidase activity involved in apoptotic process by cytochrome c	1	6	16.6666666666667	0.709141666665268	0.813685231957158
Atp2a1; Bid; Cdkn2a;	GO:0008637~apoptotic mitochondrial changes	3	26	11.5384615384615	0.869850783830588	0.916802956821444
Slc2a1; Slc2a10; Slc2a3;	GO:0008643~carbohydrate transport	3	35	8.57142857142857	0.957775600112727	0.974454574754639
Asns; Ass1; Bcat1; Bcat2; Cbs; Cth; Got1; Mtr; Phgdh; Psat1; Psph; Pycr1;	GO:0008652~cellular amino acid biosynthetic process	12	25	48	0.011057795778075	0.696668496459381
Acsl5; Acsl6; Cds1; Crls1; Fgf7; Gpat3; Hexb; Lpcat2; Lpcat3; Mboat2; Pla2g16; Serinc1;	GO:0008654~phospholipid biosynthetic process	12	57	21.0526315789474	0.44104630949993	0.719540405375941
Eif1; Xist;	GO:0009048~dosage compensation by inactivation of X chromosome	2	11	18.1818181818182	0.645952220248581	0.783620571972174
G6pdx;	GO:0009051~pentose-phosphate shunt, oxidative branch	1	3	33.3333333333333	0.506199584374988	0.719540405375941
Taldo1;	GO:0009052~pentose-phosphate shunt, non-oxidative branch	1	5	20	0.653017143310145	0.783620571972174
Aldh1l2; Fasn; Got1; Gpt2; Kyat3; Nmnat2; Nmnat3; Sptlc2;	GO:0009058~biosynthetic process	8	34	23.5294117647059	0.367023031607518	0.696668496459381
Cat; Cox20; Cox6a2; mt-Co1;	GO:0009060~aerobic respiration	4	26	15.3846153846154	0.737852406289273	0.839560124245998
Acadl; Faah; Lpin1; Lpin3;	GO:0009062~fatty acid catabolic process	4	11	36.3636363636364	0.214827663301965	0.696668496459381
Thnsl2;	GO:0009071~serine family amino acid catabolic process	1	1	100	0.297280328600614	0.696668496459381
Il4i1; Tph1; Tph2;	GO:0009072~aromatic amino acid family metabolic process	3	10	30	0.352858045651169	0.696668496459381
Bcat1; Bcat2;	GO:0009081~branched-chain amino acid metabolic process	2	2	100	0.125113260983153	0.696668496459381
Bcat1; Bcat2;	GO:0009082~branched-chain amino acid biosynthetic process	2	2	100	0.125113260983153	0.696668496459381
Bcat1; Bcat2;	GO:0009083~branched-chain amino acid catabolic process	2	9	22.2222222222222	0.551553483607693	0.755112343522341
Mthfr; Mtr;	GO:0009086~methionine biosynthetic process	2	11	18.1818181818182	0.645952220248581	0.783620571972174
Thnsl2;	GO:0009088~threonine biosynthetic process	1	1	100	0.297280328600614	0.696668496459381
Bcat1; Bcat2;	GO:0009098~leucine biosynthetic process	2	2	100	0.125113260983153	0.696668496459381
Bcat1; Bcat2;	GO:0009099~valine biosynthetic process	2	2	100	0.125113260983153	0.696668496459381
Pcsk6; Porcn;	GO:0009100~glycoprotein metabolic process	2	10	20	0.600860808772063	0.764003899653434
Lipt2;	GO:0009107~lipoate biosynthetic process	1	2	50	0.410928003527029	0.696668496459381
Mthfd1l;	GO:0009113~purine nucleobase biosynthetic process	1	4	25	0.586065779646046	0.755112343522341
Aox1;	GO:0009115~xanthine catabolic process	1	5	20	0.653017143310145	0.783620571972174
Mtap;	GO:0009116~nucleoside metabolic process	1	15	6.66666666666667	0.940584578359214	0.962639665024188
Ampd2; Ampd3; Gmpr; Nme3;	GO:0009117~nucleotide metabolic process	4	27	14.8148148148148	0.761580402319921	0.844682598686668
Entpd3;	GO:0009134~nucleoside diphosphate catabolic process	1	1	100	0.297280328600614	0.696668496459381
Ak5; Cmpk2;	GO:0009142~nucleoside triphosphate biosynthetic process	2	8	25	0.498082060958061	0.719540405375941
Enpp1; Enpp3; Entpd3; Smpdl3a;	GO:0009143~nucleoside triphosphate catabolic process	4	7	57.1428571428571	0.0872794437966227	0.696668496459381
Enpp5;	GO:0009166~nucleotide catabolic process	1	4	25	0.586065779646046	0.755112343522341
Ampd2; Ampd3;	GO:0009168~purine ribonucleoside monophosphate biosynthetic process	2	6	33.3333333333333	0.379804495239099	0.696668496459381
Entpd2;	GO:0009181~purine ribonucleoside diphosphate catabolic process	1	2	50	0.410928003527029	0.696668496459381
Adcy1; Npr1;	GO:0009190~cyclic nucleotide biosynthetic process	2	19	10.5263157894737	0.875755571678767	0.920144263117667
Rrm2b;	GO:0009200~deoxyribonucleoside triphosphate metabolic process	1	1	100	0.297280328600614	0.696668496459381
Mtr;	GO:0009235~cobalamin metabolic process	1	6	16.6666666666667	0.709141666665268	0.813685231957158
Idi1;	GO:0009240~isopentenyl diphosphate biosynthetic process	1	3	33.3333333333333	0.506199584374988	0.719540405375941
Gal3st1; Gbgt1; Ggta1;	GO:0009247~glycolipid biosynthetic process	3	10	30	0.352858045651169	0.696668496459381
Lipt2;	GO:0009249~protein lipoylation	1	7	14.2857142857143	0.75618983401186	0.841638174022273
Mthfd1l;	GO:0009257~10-formyltetrahydrofolate biosynthetic process	1	2	50	0.410928003527029	0.696668496459381
Aldh1l2;	GO:0009258~10-formyltetrahydrofolate catabolic process	1	2	50	0.410928003527029	0.696668496459381
Rnaseh2b;	GO:0009259~ribonucleotide metabolic process	1	2	50	0.410928003527029	0.696668496459381
Rrm2b;	GO:0009263~deoxyribonucleotide biosynthetic process	1	3	33.3333333333333	0.506199584374988	0.719540405375941
P2rx3; Trpv2; Trpv3; Acot11;	GO:0009266~response to temperature stimulus	4	6	66.6666666666667	0.0634127247554546	0.696668496459381
Angptl4; Atg5; Bmf; Fcor; Gba; Mars; Nupr1l; Pcsk9; Pdk4; Pik3c2a; Pik3c2b; Rnase4; Rraga; Rragd; Srebf1; Stk24; Tcf7l2; Tnrc6a; Wnt2b; Wnt4; Inhbb;	GO:0009267~cellular response to starvation	21	60	35	0.0165380481455495	0.696668496459381
Clcn7; Gba; Gja1; Kcnma1; Tg; Trpv1; Ttpa;	GO:0009268~response to pH	7	14	50	0.0414400371320046	0.696668496459381
Snapc3;	GO:0009301~snRNA transcription	1	3	33.3333333333333	0.506199584374988	0.719540405375941
Ang; Cdkn2a; Mars;	GO:0009303~rRNA transcription	3	13	23.0769230769231	0.49145388733625	0.719540405375941
Gtf3c1;	GO:0009304~tRNA transcription	1	1	100	0.297280328600614	0.696668496459381
Hlcs;	GO:0009305~protein biotinylation	1	1	100	0.297280328600614	0.696668496459381
Cbln1; Rab15; Rab37; Sncg;	GO:0009306~protein secretion	4	28	14.2857142857143	0.78360141828285	0.863515614869031
Aoc3; Cyp1a1; Vcam1;	GO:0009308~amine metabolic process	3	6	50	0.166757137660012	0.696668496459381
6430550D23Rik; St3gal1; St3gal5; St6gal1; St6galnac2; St8sia2; St8sia4;	GO:0009311~oligosaccharide metabolic process	7	19	36.8421052631579	0.114127633366147	0.696668496459381
B3galt1;	GO:0009312~oligosaccharide biosynthetic process	1	9	11.1111111111111	0.82868995673711	0.88714195753293
Gm2a; Hexb;	GO:0009313~oligosaccharide catabolic process	2	7	28.5714285714286	0.440675168833122	0.719540405375941
Map3k20; Mbd4;	GO:0009314~response to radiation	2	18	11.1111111111111	0.857433347874624	0.904857758708397
Napepld; Plcb3; Plcg2; Pld2;	GO:0009395~phospholipid catabolic process	4	17	23.5294117647059	0.448244795678337	0.719540405375941
Mthfs;	GO:0009396~folic acid-containing compound biosynthetic process	1	3	33.3333333333333	0.506199584374988	0.719540405375941
As3mt; Cyp1a1; Cyp1b1; Fmo1;	GO:0009404~toxin metabolic process	4	9	44.4444444444444	0.145546231568034	0.696668496459381
Gsto1;	GO:0009407~toxin catabolic process	1	2	50	0.410928003527029	0.696668496459381
Ccl2; Dnaja3; Dnaja4; Hspb7; Igf1; Nos1; P2rx3; Trp53inp1; Trpv1; Trpv2;	GO:0009408~response to heat	10	41	24.390243902439	0.3051923680142	0.696668496459381
Acadl; Acadm; Adrb1; Adrb2; Dio2; Metrnl; P2rx3; Thra; Tmem135; Ucp3; Vgf; Acot11;	GO:0009409~response to cold	12	29	41.3793103448276	0.0253662143651042	0.696668496459381
Ahr; Ahrr; Arnt2; Slitrk5;	GO:0009410~response to xenobiotic stimulus	4	8	50	0.114792062781287	0.696668496459381
Casp7; D7Ertd443e; Men1; Pmaip1; Trove2;	GO:0009411~response to UV	5	46	10.8695652173913	0.931570283336565	0.957375554343118
Mapk10; Pparg; Rho; Slc1a2;	GO:0009416~response to light stimulus	4	18	22.2222222222222	0.486271543720405	0.719540405375941
Nmnat3;	GO:0009435~NAD biosynthetic process	1	8	12.5	0.795629167159201	0.863515614869031
Acadm; Aldh9a1; Cpt1a; Crot; Slc22a4;	GO:0009437~carnitine metabolic process	5	8	62.5	0.0455951830110582	0.696668496459381
Abat; Aldh5a1; Phgdh;	GO:0009448~gamma-aminobutyric acid metabolic process	3	3	100	0.0575864872211415	0.696668496459381
Abat;	GO:0009449~gamma-aminobutyric acid biosynthetic process	1	3	33.3333333333333	0.506199584374988	0.719540405375941
Aldh5a1;	GO:0009450~gamma-aminobutyric acid catabolic process	1	1	100	0.297280328600614	0.696668496459381
Lrpprc; Rpusd3;	GO:0009451~RNA modification	2	14	14.2857142857143	0.757071055907726	0.841638174022273
Ar; Insl6; Klhl32; Sptbn4; Sycp2; Tdrkh;	GO:0009566~fertilization	6	55	10.9090909090909	0.943914923127519	0.965604144706736
Rho;	GO:0009583~detection of light stimulus	1	2	50	0.410928003527029	0.696668496459381
Rho;	GO:0009585~red, far-red light phototransduction	1	1	100	0.297280328600614	0.696668496459381
Nod2;	GO:0009595~detection of biotic stimulus	1	1	100	0.297280328600614	0.696668496459381
Syndig1;	GO:0009607~response to biotic stimulus	1	12	8.33333333333333	0.899108312841185	0.935095049548891
Adm; Ccl2; Gfap; Gli1; Grin2a; Il6; Nmnat3; Serpine2; Slc1a2; Tnfaip3; Vash1; Zfp36l1;	GO:0009611~response to wounding	12	45	26.6666666666667	0.201608983489662	0.696668496459381
Bdkrb1; Cav1; Cd36; Gata4; Inhbb; Mmp2; P2rx3; P2rx7; P2ry1; Piezo2; Smpd2;	GO:0009612~response to mechanical stimulus	11	23	47.8260869565217	0.0149860839836542	0.696668496459381
Batf3; Bcl3; Bst2; Ccl5; Ddx60; Dhx58; Fv1; Ifi27l2a; Ifih1; Ifit1; Irak3; Oas1a; Oas2; Oasl1; Oasl2; Tlr8; Zc3hav1;	GO:0009615~response to virus	17	54	31.4814814814815	0.0578442725370901	0.696668496459381
Baiap2l1; Casp1; Cav1; Fuca2; Irf3; Mecom; P2rx7; Rab29; Serpinb9; Snx3; Tlr2;	GO:0009617~response to bacterium	11	35	31.4285714285714	0.11294693844732	0.696668496459381
Atg5;	GO:0009620~response to fungus	1	6	16.6666666666667	0.709141666665268	0.813685231957158
Ahr; Arnt2; Ccl5; Ces1d; Cyp1a1; Cyp1b1; Ddc; Ephx1; Ephx2; Gria1; Mbp; Nupr1; Pon2; Scn8a; Slc18a2; Slc30a4; Slc7a11; Ttpa;	GO:0009636~response to toxic substance	18	58	31.0344827586207	0.0571041698024354	0.696668496459381
Gnat2;	GO:0009642~response to light intensity	1	2	50	0.410928003527029	0.696668496459381
Phlpp1;	GO:0009649~entrainment of circadian clock	1	6	16.6666666666667	0.709141666665268	0.813685231957158
Cat; Mfap4;	GO:0009650~UV protection	2	10	20	0.600860808772063	0.764003899653434
Mknk1;	GO:0009651~response to salt stress	1	8	12.5	0.795629167159201	0.863515614869031
Fbn1; Foxo6; Foxs1; Gsc; Hoxa1; Hoxa13; Pdgfra; Pitx2; Ret;	GO:0009653~anatomical structure morphogenesis	9	39	23.0769230769231	0.370825203086847	0.696668496459381
Adra1b; Ang; Cd38; Fhl2; Foxc2; Hcls1; Lox; Lyn; Timp2; Timp4;	GO:0009725~response to hormone	10	33	30.3030303030303	0.145896641141602	0.696668496459381
P2rx3;	GO:0009743~response to carbohydrate	1	4	25	0.586065779646046	0.755112343522341
Khk;	GO:0009744~response to sucrose	1	1	100	0.297280328600614	0.696668496459381
Acvr2b; Casp6; Egr1; Fkbp1b; Hnf1b; Khk; Nnat; Sarm1; Sesn2; Srebf1; Tcf7l2;	GO:0009749~response to glucose	11	47	23.4042553191489	0.332357936815905	0.696668496459381
Lats2; Thra;	GO:0009755~hormone-mediated signaling pathway	2	24	8.33333333333333	0.938784129635917	0.962639665024188
Pax6;	GO:0009786~regulation of asymmetric cell division	1	3	33.3333333333333	0.506199584374988	0.719540405375941
Acvr1b; Dlk1; Dnaja3; Epor; Foxp2; Hmgcr; Men1; Npm2; Pdgfc; Rbp4; Thbd; Wnt5a; Osr2;	GO:0009790~embryo development	13	74	17.5675675675676	0.666708266483909	0.798328456801066
Acadm; Aco1; Acvr2b; Aldh5a1; Atf5; Chst11; Csrnp1; Dhcr7; Dlk1; Fgfr2; Foxp2; Gata3; Heg1; Itpr1; Kdm5b; Mecom; Meg3; Ndn; Plagl2; Ppp1r13l; Pygo1; Schip1; Selenop; Sema3c; Slc18a2; Sox6; Stk36; Tcf7l2; Tet2; Tiparp;	GO:0009791~post-embryonic development	30	113	26.5486725663717	0.0766334786092912	0.696668496459381
Fgf2;	GO:0009792~embryo development ending in birth or egg hatching	1	8	12.5	0.795629167159201	0.863515614869031
Wnt6;	GO:0009798~axis specification	1	3	33.3333333333333	0.506199584374988	0.719540405375941
Cyp1a1;	GO:0009804~coumarin metabolic process	1	1	100	0.297280328600614	0.696668496459381
Cyp1a1;	GO:0009812~flavonoid metabolic process	1	2	50	0.410928003527029	0.696668496459381
Tgfb1;	GO:0009817~defense response to fungus, incompatible interaction	1	1	100	0.297280328600614	0.696668496459381
Epb41l5;	GO:0009826~unidimensional cell growth	1	3	33.3333333333333	0.506199584374988	0.719540405375941
Chmp4c;	GO:0009838~abscission	1	4	25	0.586065779646046	0.755112343522341
Efnb1; Fgfr2; Pgap1; Satb2; Tfap2a;	GO:0009880~embryonic pattern specification	5	23	21.7391304347826	0.481976913063871	0.719540405375941
Dll1; Efnb2; Eya1; Fgfr2; Fli1; Gamt; Gpc3; Grem1; Hhex; Hhip; Hoxa13; Hoxa3; Igf2; Lama5; Pax8; Pax9; Pdgfc; Pdgfra; Pitx2; Slit3; Sycp2; Tbx3; Tgfb1; Thra; Thrb; Trp63; Vegfc; Wnt10a; Wnt10b; Wnt11; Wnt2b; Wnt5a; Wnt5b; Wnt6; Wnt7a;	GO:0009887~animal organ morphogenesis	35	105	33.3333333333333	0.00470072696379575	0.518175762137906
Dhcr24; Eda2r; Gaa; Lama1;	GO:0009888~tissue development	4	17	23.5294117647059	0.448244795678337	0.719540405375941
Gchfr;	GO:0009890~negative regulation of biosynthetic process	1	2	50	0.410928003527029	0.696668496459381
Dll1; Notch1; Rbpj;	GO:0009912~auditory receptor cell fate commitment	3	4	75	0.0889063566910311	0.696668496459381
Gli1; Gli2; Hdac2; Klf4; Spink5;	GO:0009913~epidermal cell differentiation	5	8	62.5	0.0455951830110582	0.696668496459381
Slc16a2;	GO:0009914~hormone transport	1	2	50	0.410928003527029	0.696668496459381
Six3;	GO:0009946~proximal/distal axis specification	1	1	100	0.297280328600614	0.696668496459381
Gpc3; Hey1; Pgap1; Tbx18;	GO:0009948~anterior/posterior axis specification	4	22	18.1818181818182	0.625333369872073	0.783620571972174
Pax6; Sfrp1; Vax2;	GO:0009950~dorsal/ventral axis specification	3	10	30	0.352858045651169	0.696668496459381
Acvr2b; Arc; Btg2; Emx2; Fuz; Gli2; Hhex; Hipk2; Hnf1b; Hoxa1; Hoxa10; Hoxa11; Hoxa2; Hoxa3; Hoxa5; Hoxa7; Hoxa9; Hoxb2; Hoxb3; Hoxb4; Hoxb5; Hoxb6; Hoxb7; Hoxb8; Hoxb9; Hoxd10; Hoxd11; Hoxd13; Hoxd4; Hoxd8; Hoxd9; Lrp5; Mllt3; Msx2; Otx1; Pax6; Pcsk5; Sfrp1; Sfrp2; Tbx1; Tshz1; Vangl2; Wnt5a;	GO:0009952~anterior/posterior pattern specification	43	112	38.3928571428571	0.00018297713971327	0.122192133900521
Bmpr1b; Chrd; Dusp6; Edn1; En1; Foxg1; Gli1; Gli2; Hhip; Hoxa11; Hoxa2; Hoxb2; Hoxd11; Lhx2; Lrp4; Pax6; Sp8; Tbx20; Wnt7a; Lmx1b;	GO:0009953~dorsal/ventral pattern formation	20	48	41.6666666666667	0.0044211804319928	0.5107240035344
Chsy1; Dll1; Dlx2; En1; Gli1; Gli2; Grem1; Hoxa10; Hoxa11; Hoxa9; Hoxd10; Hoxd11; Hoxd9; Lrp4; Sp8; Trp63;	GO:0009954~proximal/distal pattern formation	16	26	61.5384615384615	0.000513312881674555	0.226963272763763
Rbpj;	GO:0009957~epidermal cell fate specification	1	4	25	0.586065779646046	0.755112343522341
Acvr1b; Acvr2b; Afap1l2; Mgll; Runx1; Spry1; Spry2; Spry4;	GO:0009966~regulation of signal transduction	8	34	23.5294117647059	0.367023031607518	0.696668496459381
Adamts20; Cav1; Gata3; Sh2d1b1;	GO:0009967~positive regulation of signal transduction	4	13	30.7692307692308	0.290975106299141	0.696668496459381
Arrb1; Cav1; Cish; Ddit4l; Hhip; Prr5l; Rgs16; Rgs17; Rgs2; Rgs20; Rgs3; Socs2; Socs3; Ubash3b;	GO:0009968~negative regulation of signal transduction	14	56	25	0.233634344730769	0.696668496459381
Ar; Fli1; Map1b; Ngef; Pdgfd; Psrc1;	GO:0009987~cellular process	6	24	25	0.355080760238139	0.696668496459381
Slc6a12;	GO:0009992~cellular water homeostasis	1	3	33.3333333333333	0.506199584374988	0.719540405375941
Fgf2; Igf1; Klf15; Metrn; Nfib; Notch1; Pax2; Plp1;	GO:0010001~glial cell differentiation	8	21	38.0952380952381	0.0840811241275412	0.696668496459381
Tgfb2;	GO:0010002~cardioblast differentiation	1	2	50	0.410928003527029	0.696668496459381
Awat2; Far1;	GO:0010025~wax biosynthetic process	2	3	66.6666666666667	0.186734803290758	0.696668496459381
Abcg1; Avpr1a; Ctsc; Klf4; P2rx3; P2rx7; Pak1; Sox2; Spp1; Tgfb1;	GO:0010033~response to organic substance	10	59	16.9491525423729	0.696989195158383	0.813685231957158
Avpr1a; Nr4a1;	GO:0010035~response to inorganic substance	2	9	22.2222222222222	0.551553483607693	0.755112343522341
Tnnc1;	GO:0010038~response to metal ion	1	7	14.2857142857143	0.75618983401186	0.841638174022273
Abat; Casp6; Tfr2;	GO:0010039~response to iron ion	3	7	42.8571428571429	0.211047600333412	0.696668496459381
Aco1;	GO:0010040~response to iron(II) ion	1	3	33.3333333333333	0.506199584374988	0.719540405375941
Ass1; Khk; P2rx7; Slc30a4;	GO:0010043~response to zinc ion	4	21	19.047619047619	0.592858174340471	0.761806212862357
Cacna1g;	GO:0010045~response to nickel cation	1	2	50	0.410928003527029	0.696668496459381
Ass1;	GO:0010046~response to mycotoxin	1	2	50	0.410928003527029	0.696668496459381
Atp1a2; Atp1b2; Kcnj14; Kcnj15; Kcnj4;	GO:0010107~potassium ion import	5	24	20.8333333333333	0.514833413247847	0.729948520948859
Slc36a2;	GO:0010155~regulation of proton transport	1	5	20	0.653017143310145	0.783620571972174
Hoxa3; Tbx3;	GO:0010159~specification of animal organ position	2	3	66.6666666666667	0.186734803290758	0.696668496459381
Lrp2; Pmaip1; Trp63; Xrra1;	GO:0010165~response to X-ray	4	16	25	0.409363761090294	0.696668496459381
Gpc3;	GO:0010171~body morphogenesis	1	1	100	0.297280328600614	0.696668496459381
Fuz; Tfap2a;	GO:0010172~embryonic body morphogenesis	2	10	20	0.600860808772063	0.764003899653434
Pltp;	GO:0010189~vitamin E biosynthetic process	1	1	100	0.297280328600614	0.696668496459381
D7Ertd443e; Eya1; Kat5; Nabp1;	GO:0010212~response to ionizing radiation	4	45	8.88888888888889	0.967240529876318	0.981347957841697
Bcl3;	GO:0010225~response to UV-C	1	9	11.1111111111111	0.82868995673711	0.88714195753293
Gja1;	GO:0010232~vascular transport	1	1	100	0.297280328600614	0.696668496459381
Cdkn2a; Hmgcs1; Mgst1; Trpv1;	GO:0010243~response to organonitrogen compound	4	12	33.3333333333333	0.252305414645982	0.696668496459381
Lncpint; Sec63; Slc1a2; Trp63;	GO:0010259~multicellular organism aging	4	14	28.5714285714286	0.330339988390189	0.696668496459381
Mt2;	GO:0010273~detoxification of copper ion	1	4	25	0.586065779646046	0.755112343522341
Snx3;	GO:0010324~membrane invagination	1	5	20	0.653017143310145	0.783620571972174
Apobec1; Men1; Trp63;	GO:0010332~response to gamma radiation	3	25	12	0.853560352189217	0.904857758708397
Tcaf2;	GO:0010360~negative regulation of anion channel activity	1	4	25	0.586065779646046	0.755112343522341
Cdk6; Cdkn2a; Rnaseh2b;	GO:0010389~regulation of G2/M transition of mitotic cell cycle	3	16	18.75	0.613719765188706	0.776951770982025
Cyp4v3;	GO:0010430~fatty acid omega-oxidation	1	2	50	0.410928003527029	0.696668496459381
Lgmn;	GO:0010447~response to acidic pH	1	9	11.1111111111111	0.82868995673711	0.88714195753293
Fgfr2;	GO:0010453~regulation of cell fate commitment	1	5	20	0.653017143310145	0.783620571972174
Cntln;	GO:0010457~centriole-centriole cohesion	1	8	12.5	0.795629167159201	0.863515614869031
Chmp7; Eps8;	GO:0010458~exit from mitosis	2	11	18.1818181818182	0.645952220248581	0.783620571972174
Agtr2; Fkbp1b; Pik3r1; Sptbn4;	GO:0010459~negative regulation of heart rate	4	8	50	0.114792062781287	0.696668496459381
Adm; Adrb1; Avpr1a; Edn1; Gch1; Trpm4;	GO:0010460~positive regulation of heart rate	6	21	28.5714285714286	0.264039697286225	0.696668496459381
Fgf7;	GO:0010463~mesenchymal cell proliferation	1	5	20	0.653017143310145	0.783620571972174
Cd109; Col28a1; Col7a1; Ecm1; Fetub; Gpc3; Itih2; Itih5; Kng1; Ngf; Pi15; Pi16; Serpina3c; Serpina3f; Serpina3n; Serpinb1b; Serpinb8; Serpine2; Serpini1; Slpi; Spink10; Tfpi; Timp2; Timp3; Timp4; Wfdc12; Wfdc18; Wfdc3; Wfikkn1;	GO:0010466~negative regulation of peptidase activity	29	116	25	0.127856868123204	0.696668496459381
Eda; P2rx7;	GO:0010467~gene expression	2	11	18.1818181818182	0.645952220248581	0.783620571972174
Aco1; Aff2; Ahr; Apoe; Ar; Atf5; Cavin4; Cdk6; Cdkn2a; Ces1g; Cln3; Col2a1; Dlk1; Emx2; En1; Foxg1; Foxn1; Fut8; Gata4; H19; Hoxa10; Hoxa11; Hoxa9; Hoxd10; Hoxd11; Hoxd9; Igf1; Il7; Irs1; Klf15; Lmx1b; Lncenc1; Mapk10; Mapk12; Megf8; Men1; Myb; Nfe2; Nol3; Notch1; Nov; Pak1; Pax6; Peg3; Phgdh; Plagl1; Plcg2; Ppara; Pparg; Prkaa2; Ptgs2os2; Pthlh; Rbpj; Ripply1; Rspo1; Satb2; Scara5; Six1; Slc4a5;…	GO:0010468~regulation of gene expression	69	319	21.6300940438871	0.210394824994664	0.696668496459381
P2ry1; Pcsk9;	GO:0010469~regulation of receptor activity	2	10	20	0.600860808772063	0.764003899653434
Phldb2; Tgif2;	GO:0010470~regulation of gastrulation	2	11	18.1818181818182	0.645952220248581	0.783620571972174
Trp63;	GO:0010481~epidermal cell division	1	1	100	0.297280328600614	0.696668496459381
Sfn; Trp63;	GO:0010482~regulation of epidermal cell division	2	3	66.6666666666667	0.186734803290758	0.696668496459381
Fbxo44;	GO:0010498~proteasomal protein catabolic process	1	13	7.69230769230769	0.915431911648016	0.945884930525368
Enc1;	GO:0010499~proteasomal ubiquitin-independent protein catabolic process	1	4	25	0.586065779646046	0.755112343522341
Ago4; Ddx25; Ddx4; Ddx51;	GO:0010501~RNA secondary structure unwinding	4	46	8.69565217391304	0.971004549832982	0.983821633103422
Bok; Casp1; Fbxl2; Lmx1b; Rraga; Rragd; Tpcn2; Trp53inp1; Usp13;	GO:0010506~regulation of autophagy	9	46	19.5652173913043	0.541058467116625	0.755112343522341
Bmf; Gata4; Lars; Ptpn22; Rraga; Tnfaip3; Zkscan3;	GO:0010507~negative regulation of autophagy	7	30	23.3333333333333	0.390342633169789	0.696668496459381
Dapk1; Dcn; Irgm2; Plk2; Prkaa2; Prkd1; Tpcn1; Trp53inp1; Trp53inp2;	GO:0010508~positive regulation of autophagy	9	46	19.5652173913043	0.541058467116625	0.755112343522341
Pdk4;	GO:0010510~regulation of acetyl-CoA biosynthetic process from pyruvate	1	4	25	0.586065779646046	0.755112343522341
Arhgap6; Fgfr2; Fgfr3;	GO:0010518~positive regulation of phospholipase activity	3	8	37.5	0.257460659034703	0.696668496459381
Rgs2;	GO:0010519~negative regulation of phospholipase activity	1	2	50	0.410928003527029	0.696668496459381
Cav1; P2rx7;	GO:0010524~positive regulation of calcium ion transport into cytosol	2	14	14.2857142857143	0.757071055907726	0.841638174022273
Apobec3; Piwil2;	GO:0010529~negative regulation of transposition	2	7	28.5714285714286	0.440675168833122	0.719540405375941
Syk; Tec;	GO:0010543~regulation of platelet activation	2	5	40	0.316270003179398	0.696668496459381
Apoe; Pdgfra; Serpine2;	GO:0010544~negative regulation of platelet activation	3	7	42.8571428571429	0.211047600333412	0.696668496459381
Igf1;	GO:0010560~positive regulation of glycoprotein biosynthetic process	1	5	20	0.653017143310145	0.783620571972174
Hmga2; Sfrp1; Sox9;	GO:0010564~regulation of cell cycle process	3	6	50	0.166757137660012	0.696668496459381
Pdk4;	GO:0010565~regulation of cellular ketone metabolic process	1	2	50	0.410928003527029	0.696668496459381
Fign; Fignl2;	GO:0010569~regulation of double-strand break repair via homologous recombination	2	15	13.3333333333333	0.78675871321143	0.863515614869031
Pdpn; Ptprj; Selp;	GO:0010572~positive regulation of platelet activation	3	5	60	0.125666527000266	0.696668496459381
Adamts3;	GO:0010573~vascular endothelial growth factor production	1	3	33.3333333333333	0.506199584374988	0.719540405375941
Ccl2; Il6;	GO:0010574~regulation of vascular endothelial growth factor production	2	5	40	0.316270003179398	0.696668496459381
Atf4; C3; Ccbe1; Cyp1b1; Flt4; Gata4; Hpse; Ptgs2; Rora; Sulf1;	GO:0010575~positive regulation of vascular endothelial growth factor production	10	24	41.6666666666667	0.0382028570570849	0.696668496459381
Adgrg6; Gper1;	GO:0010579~positive regulation of adenylate cyclase activity involved in G-protein coupled receptor signaling pathway	2	9	22.2222222222222	0.551553483607693	0.755112343522341
Slc1a5;	GO:0010585~glutamine secretion	1	1	100	0.297280328600614	0.696668496459381
Ago4;	GO:0010586~miRNA metabolic process	1	10	10	0.85640360405005	0.904857758708397
Lin28b;	GO:0010587~miRNA catabolic process	1	4	25	0.586065779646046	0.755112343522341
Dmtn;	GO:0010591~regulation of lamellipodium assembly	1	10	10	0.85640360405005	0.904857758708397
Aqp1; Carmil2; Hdac4;	GO:0010592~positive regulation of lamellipodium assembly	3	20	15	0.743189958043599	0.841638174022273
Slit2;	GO:0010593~negative regulation of lamellipodium assembly	1	3	33.3333333333333	0.506199584374988	0.719540405375941
Bmper; Emp2;	GO:0010594~regulation of endothelial cell migration	2	7	28.5714285714286	0.440675168833122	0.719540405375941
Adgra2; Alox12; Angpt1; Angpt4; Anxa3; Atoh8; Ccbe1; Ets1; Fgf2; Flt4; Foxc2; Gata3; Itgb3; Kdr; Prkd1; Prkd2; Ptk2b; Rock2; Sash1; Wnt5a; Wnt7a;	GO:0010595~positive regulation of endothelial cell migration	21	41	51.219512195122	0.000485644433987908	0.226963272763763
Acvrl1; Dcn; Ptprm; Serpinf1; Slit2; Stc1; Vash1;	GO:0010596~negative regulation of endothelial cell migration	7	18	38.8888888888889	0.0961906394034372	0.696668496459381
Cav1; Epb41l5;	GO:0010608~posttranscriptional regulation of gene expression	2	24	8.33333333333333	0.938784129635917	0.962639665024188
Lmcd1;	GO:0010611~regulation of cardiac muscle hypertrophy	1	2	50	0.410928003527029	0.696668496459381
Ece1; Edn1; Igf1; Mef2c; Pde5a;	GO:0010613~positive regulation of cardiac muscle hypertrophy	5	20	25	0.379788001264438	0.696668496459381
Cav3; Mlip; Rgs2; Trim63;	GO:0010614~negative regulation of cardiac muscle hypertrophy	4	12	33.3333333333333	0.252305414645982	0.696668496459381
Gfap;	GO:0010625~positive regulation of Schwann cell proliferation	1	1	100	0.297280328600614	0.696668496459381
Acvr1b; Adm2; Alox12; Ank2; Ar; Atf3; Atf4; Cav1; Ccl5; Cdh3; Cdk6; Cdkn2a; Cited1; Cited2; Clu; Cnn2; Csf1; Ctgf; Dgkq; Dll1; Eda; Edar; Efnb2; Egr1; Eng; Ephx2; Etv4; Ezr; Fbln1; Fgf2; Fgfr2; Fmr1; Fn1; Gata3; Gata4; Gdf7; Gja1; Gper1; Gsn; Hes1; Hmga2; Hnf1b; Id4; Il33; Il6; Inhba; Itga3; Itgb3; Itgb8; Kdm5b; Klf4; Lef1; Lgals9; Lif; Lims1; Med23; Mef2c; Men1; Msn; Mustn1; Mylk2; Myom1; Nat8; …	GO:0010628~positive regulation of gene expression	112	414	27.0531400966184	0.00110253725940279	0.294509752731674
Acacb; Acvr1b; Acvrl1; Aff2; Cd36; Cited2; Cryab; Ctgf; Dgkq; Eng; Esr1; Fgfr3; Fmr1; Fyn; Gata3; Gata4; Gja1; Gper1; H19; Hes1; Hey1; Id3; Igf1; Itgb8; Klf4; Lgals9; Mef2c; Ndfip2; Parp10; Pcx; Plag1; Ptpn22; Rb1; Rnaseh2b; Rxra; Serpinf1; Sfrp1; Sfrp2; Slit2; Slit3; Sox11; Sox9; Stc2; Tert; Tgfb1; Tgfb2; Tiparp; Trp53cor1; Trp53inp1; Vegfb; Wnt4; Zfp503;	GO:0010629~negative regulation of gene expression	52	279	18.6379928315412	0.613851742976444	0.776971557922041
Fat2; Pkn3;	GO:0010631~epithelial cell migration	2	6	33.3333333333333	0.379804495239099	0.696668496459381
Cd63; Pfn2; Sema3a;	GO:0010633~negative regulation of epithelial cell migration	3	17	17.6470588235294	0.649782589441401	0.783620571972174
Aqp1; Dock1; Epb41l5; Itga2; Itga3; Prkce; Sox9; Tgfb2;	GO:0010634~positive regulation of epithelial cell migration	8	37	21.6216216216216	0.445929847815768	0.719540405375941
Oma1;	GO:0010637~negative regulation of mitochondrial fusion	1	5	20	0.653017143310145	0.783620571972174
Ank1;	GO:0010638~positive regulation of organelle organization	1	4	25	0.586065779646046	0.755112343522341
Apod; Ptgir; Ptprj; Slc9a3r1;	GO:0010642~negative regulation of platelet-derived growth factor receptor signaling pathway	4	8	50	0.114792062781287	0.696668496459381
Gja1;	GO:0010643~cell communication by chemical coupling	1	3	33.3333333333333	0.506199584374988	0.719540405375941
Gja1;	GO:0010644~cell communication by electrical coupling	1	4	25	0.586065779646046	0.755112343522341
Zfp568;	GO:0010646~regulation of cell communication	1	2	50	0.410928003527029	0.696668496459381
Gja1;	GO:0010652~positive regulation of cell communication by chemical coupling	1	2	50	0.410928003527029	0.696668496459381
Alox12; Cav1; Hmox1; Igf1; Lifr; Pik3r1; Ptk2b;	GO:0010656~negative regulation of muscle cell apoptotic process	7	11	63.6363636363636	0.017596271718145	0.696668496459381
Dmpk;	GO:0010657~muscle cell apoptotic process	1	1	100	0.297280328600614	0.696668496459381
Nol3;	GO:0010659~cardiac muscle cell apoptotic process	1	6	16.6666666666667	0.709141666665268	0.813685231957158
Hmgcr; Nol3;	GO:0010664~negative regulation of striated muscle cell apoptotic process	2	4	50	0.251308961325581	0.696668496459381
Eng;	GO:0010665~regulation of cardiac muscle cell apoptotic process	1	2	50	0.410928003527029	0.696668496459381
Fndc1; Hmgcr; Igfbp3; Pten;	GO:0010666~positive regulation of cardiac muscle cell apoptotic process	4	19	21.0526315789474	0.52318287060972	0.73927533007442
Gata4; Nol3; Pcmt1; Sfrp2;	GO:0010667~negative regulation of cardiac muscle cell apoptotic process	4	27	14.8148148148148	0.761580402319921	0.844682598686668
Cxadr;	GO:0010669~epithelial structure maintenance	1	6	16.6666666666667	0.709141666665268	0.813685231957158
Sema4d; Tgfb2;	GO:0010693~negative regulation of alkaline phosphatase activity	2	4	50	0.251308961325581	0.696668496459381
Itga2; Mef2c; Npnt; Ppargc1b;	GO:0010694~positive regulation of alkaline phosphatase activity	4	5	80	0.0434853056807695	0.696668496459381
Agtr2; P2ry1; Ptgs1;	GO:0010700~negative regulation of norepinephrine secretion	3	7	42.8571428571429	0.211047600333412	0.696668496459381
Oxtr;	GO:0010701~positive regulation of norepinephrine secretion	1	6	16.6666666666667	0.709141666665268	0.813685231957158
Fap;	GO:0010710~regulation of collagen catabolic process	1	2	50	0.410928003527029	0.696668496459381
Fgfr3; Mfap4;	GO:0010712~regulation of collagen metabolic process	2	2	100	0.125113260983153	0.696668496459381
Ddr1; Ets1;	GO:0010715~regulation of extracellular matrix disassembly	2	3	66.6666666666667	0.186734803290758	0.696668496459381
Fap;	GO:0010716~negative regulation of extracellular matrix disassembly	1	2	50	0.410928003527029	0.696668496459381
Ell3; Epha3; Grem1; Phldb2; Tbx20; Tiam1;	GO:0010717~regulation of epithelial to mesenchymal transition	6	13	46.1538461538462	0.0730092955443852	0.696668496459381
Axin2; Bambi; Col1a1; Dab2; Epb41l5; Hdac2; Lef1; Notch1; Rgcc; Snai1; Tgfb1; Tgfb2; Wwtr1;	GO:0010718~positive regulation of epithelial to mesenchymal transition	13	35	37.1428571428571	0.0377344625131514	0.696668496459381
Pten; Sfrp1; Sfrp2;	GO:0010719~negative regulation of epithelial to mesenchymal transition	3	23	13.0434782608696	0.81558009216109	0.881301594733294
Hoxa11; Hoxd11;	GO:0010720~positive regulation of cell development	2	2	100	0.125113260983153	0.696668496459381
Frzb;	GO:0010721~negative regulation of cell development	1	2	50	0.410928003527029	0.696668496459381
Gata2;	GO:0010725~regulation of primitive erythrocyte differentiation	1	3	33.3333333333333	0.506199584374988	0.719540405375941
Mmp3;	GO:0010727~negative regulation of hydrogen peroxide metabolic process	1	2	50	0.410928003527029	0.696668496459381
Stat3;	GO:0010730~negative regulation of hydrogen peroxide biosynthetic process	1	2	50	0.410928003527029	0.696668496459381
G6pdx;	GO:0010734~negative regulation of protein glutathionylation	1	1	100	0.297280328600614	0.696668496459381
Ezr; Myom1;	GO:0010737~protein kinase A signaling	2	9	22.2222222222222	0.551553483607693	0.755112343522341
Akap3; Pde10a;	GO:0010738~regulation of protein kinase A signaling	2	15	13.3333333333333	0.78675871321143	0.863515614869031
Pparg;	GO:0010742~macrophage derived foam cell differentiation	1	5	20	0.653017143310145	0.783620571972174
Cd36; Csf1;	GO:0010744~positive regulation of macrophage derived foam cell differentiation	2	11	18.1818181818182	0.645952220248581	0.783620571972174
Abcg1; Itgb3; Ppara; Pparg;	GO:0010745~negative regulation of macrophage derived foam cell differentiation	4	10	40	0.179064183743949	0.696668496459381
Acsl5; Acsl6;	GO:0010747~positive regulation of plasma membrane long-chain fatty acid transport	2	2	100	0.125113260983153	0.696668496459381
Ptk2b;	GO:0010752~regulation of cGMP-mediated signaling	1	1	100	0.297280328600614	0.696668496459381
Clec3b; Meltf;	GO:0010756~positive regulation of plasminogen activation	2	6	33.3333333333333	0.379804495239099	0.696668496459381
Serpine2;	GO:0010757~negative regulation of plasminogen activation	1	6	16.6666666666667	0.709141666665268	0.813685231957158
Ptk2b;	GO:0010758~regulation of macrophage chemotaxis	1	3	33.3333333333333	0.506199584374988	0.719540405375941
Ccl2; Ccl5; Csf1; Ptprj; Rarres2; Trpv4;	GO:0010759~positive regulation of macrophage chemotaxis	6	19	31.5789473684211	0.207160447027041	0.696668496459381
Nov; Schip1; Syne2; Tns1;	GO:0010761~fibroblast migration	4	12	33.3333333333333	0.252305414645982	0.696668496459381
Prr5l;	GO:0010762~regulation of fibroblast migration	1	10	10	0.85640360405005	0.904857758708397
Ddr2; Dmtn; Itgb3; Pak1; Pak3; Prkce; Tgfb1;	GO:0010763~positive regulation of fibroblast migration	7	19	36.8421052631579	0.114127633366147	0.696668496459381
Cygb; Fgf2;	GO:0010764~negative regulation of fibroblast migration	2	8	25	0.498082060958061	0.719540405375941
Adrb2; Cxcl1; Fgf14; Scn1b; Wnk3;	GO:0010765~positive regulation of sodium ion transport	5	24	20.8333333333333	0.514833413247847	0.729948520948859
Serpine2; Slc9a3r1;	GO:0010766~negative regulation of sodium ion transport	2	6	33.3333333333333	0.379804495239099	0.696668496459381
Cntn2;	GO:0010769~regulation of cell morphogenesis involved in differentiation	1	1	100	0.297280328600614	0.696668496459381
Coq3;	GO:0010795~regulation of ubiquinone biosynthetic process	1	1	100	0.297280328600614	0.696668496459381
Chil1; Egf; Irgm2; Plk1; Prkag2; Ripk2; Tgfb1; Wnk3; Wnt5a;	GO:0010800~positive regulation of peptidyl-threonine phosphorylation	9	28	32.1428571428571	0.131964132570157	0.696668496459381
Dgkq; Dmtn; Spry2;	GO:0010801~negative regulation of peptidyl-threonine phosphorylation	3	14	21.4285714285714	0.534413626129904	0.751329304272737
Syk;	GO:0010803~regulation of tumor necrosis factor-mediated signaling pathway	1	7	14.2857142857143	0.75618983401186	0.841638174022273
Ccdc3; F2rl1; Nol3; Peli3;	GO:0010804~negative regulation of tumor necrosis factor-mediated signaling pathway	4	13	30.7692307692308	0.290975106299141	0.696668496459381
Napb;	GO:0010807~regulation of synaptic vesicle priming	1	7	14.2857142857143	0.75618983401186	0.841638174022273
Abi3bp; Ccdc80; Col8a1; Dmp1; Edil3; Itga3; Itga6; Lims1; Ndnf; Npnt; Prkce; Ptn; Smoc1; Smoc2; Spock2; Spp1;	GO:0010811~positive regulation of cell-substrate adhesion	16	43	37.2093023255814	0.0224616859932044	0.696668496459381
Angpt2; Col1a1; Dmtn; Fzd4; Men1; Notch1;	GO:0010812~negative regulation of cell-substrate adhesion	6	14	42.8571428571429	0.0906001439014188	0.696668496459381
Ece1;	GO:0010814~substance P catabolic process	1	1	100	0.297280328600614	0.696668496459381
Ece1;	GO:0010815~bradykinin catabolic process	1	6	16.6666666666667	0.709141666665268	0.813685231957158
Ece1;	GO:0010816~calcitonin catabolic process	1	1	100	0.297280328600614	0.696668496459381
Bcat2; Cacna1a;	GO:0010817~regulation of hormone levels	2	4	50	0.251308961325581	0.696668496459381
Cxcl10; Cxcl15; Cxcl16;	GO:0010818~T cell chemotaxis	3	7	42.8571428571429	0.211047600333412	0.696668496459381
Cxcl10; Lgals9;	GO:0010819~regulation of T cell chemotaxis	2	2	100	0.125113260983153	0.696668496459381
Ccl5; Tmem102; Wnt5a;	GO:0010820~positive regulation of T cell chemotaxis	3	11	27.2727272727273	0.40025637162586	0.696668496459381
Mgarp; Ppargc1a;	GO:0010822~positive regulation of mitochondrion organization	2	4	50	0.251308961325581	0.696668496459381
Chmp4c;	GO:0010824~regulation of centrosome duplication	1	18	5.55555555555556	0.965012395055369	0.979384920088108
Rock2;	GO:0010825~positive regulation of centrosome duplication	1	4	25	0.586065779646046	0.755112343522341
Trib3;	GO:0010827~regulation of glucose transport	1	2	50	0.410928003527029	0.696668496459381
Aoc3; C2cd5; C3;	GO:0010828~positive regulation of glucose transport	3	8	37.5	0.257460659034703	0.696668496459381
Dmpk; Rbm38; Sik1;	GO:0010830~regulation of myotube differentiation	3	6	50	0.166757137660012	0.696668496459381
Cav3; Mamstr; Smyd1; Thra;	GO:0010831~positive regulation of myotube differentiation	4	11	36.3636363636364	0.214827663301965	0.696668496459381
Bdnf; Hdac4; Notch1; Nov;	GO:0010832~negative regulation of myotube differentiation	4	14	28.5714285714286	0.330339988390189	0.696668496459381
Wars;	GO:0010835~regulation of protein ADP-ribosylation	1	6	16.6666666666667	0.709141666665268	0.813685231957158
Prkd1; Zfp36l1;	GO:0010837~regulation of keratinocyte proliferation	2	7	28.5714285714286	0.440675168833122	0.719540405375941
Cdh3; Fgf7; Has2; Trp63;	GO:0010838~positive regulation of keratinocyte proliferation	4	10	40	0.179064183743949	0.696668496459381
Cd109; Ctsl; Efnb2; Ptprk; Sfn;	GO:0010839~negative regulation of keratinocyte proliferation	5	14	35.7142857142857	0.181836848778977	0.696668496459381
Hipk2; Ptprm; Tspan12;	GO:0010842~retina layer formation	3	19	15.7894736842105	0.714493381421788	0.817998765838282
Prdm9;	GO:0010845~positive regulation of reciprocal meiotic recombination	1	2	50	0.410928003527029	0.696668496459381
Parp10;	GO:0010847~regulation of chromatin assembly	1	2	50	0.410928003527029	0.696668496459381
Acvr1b; Acvrl1; Dab2; Eng; Gdf6; Gdf7; Inhba; Inhbb; Lgals9; Tgfb1; Tgfb2;	GO:0010862~positive regulation of pathway-restricted SMAD protein phosphorylation	11	48	22.9166666666667	0.354083184606172	0.696668496459381
Esr1; Fgf2; Pdgfra;	GO:0010863~positive regulation of phospholipase C activity	3	8	37.5	0.257460659034703	0.696668496459381
C3;	GO:0010866~regulation of triglyceride biosynthetic process	1	3	33.3333333333333	0.506199584374988	0.719540405375941
Acsl5; Acsl6; Nr1h3; Rgn; Srebf1; Tcf7l2;	GO:0010867~positive regulation of triglyceride biosynthetic process	6	17	35.2941176470588	0.155378508063158	0.696668496459381
Sik1;	GO:0010868~negative regulation of triglyceride biosynthetic process	1	1	100	0.297280328600614	0.696668496459381
Edn1; Hdac2; Hoxa5; Nr1h3;	GO:0010870~positive regulation of receptor biosynthetic process	4	7	57.1428571428571	0.0872794437966227	0.696668496459381
Ppara; Pparg;	GO:0010871~negative regulation of receptor biosynthetic process	2	3	66.6666666666667	0.186734803290758	0.696668496459381
Abcg1;	GO:0010872~regulation of cholesterol esterification	1	2	50	0.410928003527029	0.696668496459381
Apoe; Stard4;	GO:0010873~positive regulation of cholesterol esterification	2	9	22.2222222222222	0.551553483607693	0.755112343522341
Abca1; Abcg1; Apoe; Lrp1; Nr1h3; Pltp;	GO:0010875~positive regulation of cholesterol efflux	6	14	42.8571428571429	0.0906001439014188	0.696668496459381
Apoe;	GO:0010877~lipid transport involved in lipid storage	1	1	100	0.297280328600614	0.696668496459381
Stard4;	GO:0010879~cholesterol transport involved in cholesterol storage	1	1	100	0.297280328600614	0.696668496459381
Fkbp1b; Gstm7; Gsto1; Nol3; Pde4d;	GO:0010880~regulation of release of sequestered calcium ion into cytosol by sarcoplasmic reticulum	5	13	38.4615384615385	0.153198018980408	0.696668496459381
Ank2; Fkbp1b;	GO:0010881~regulation of cardiac muscle contraction by regulation of the release of sequestered calcium ion	2	8	25	0.498082060958061	0.719540405375941
Ank2; Hdac4; Tnni3;	GO:0010882~regulation of cardiac muscle contraction by calcium ion signaling	3	7	42.8571428571429	0.211047600333412	0.696668496459381
Acacb; C3; Tmem135; Vstm2a;	GO:0010884~positive regulation of lipid storage	4	11	36.3636363636364	0.214827663301965	0.696668496459381
Cd36;	GO:0010886~positive regulation of cholesterol storage	1	7	14.2857142857143	0.75618983401186	0.841638174022273
Nr1h3; Ppara; Pparg;	GO:0010887~negative regulation of cholesterol storage	3	4	75	0.0889063566910311	0.696668496459381
Abcg1; Itgb3;	GO:0010888~negative regulation of lipid storage	2	8	25	0.498082060958061	0.719540405375941
Ppara; Pparg;	GO:0010891~negative regulation of sequestering of triglyceride	2	5	40	0.316270003179398	0.696668496459381
Wnt4;	GO:0010894~negative regulation of steroid biosynthetic process	1	6	16.6666666666667	0.709141666665268	0.813685231957158
Fgf21;	GO:0010898~positive regulation of triglyceride catabolic process	1	9	11.1111111111111	0.82868995673711	0.88714195753293
Acacb; C1qtnf12; Igfbp3; Igfbp4; Igfbp5; Pdk4; Rora;	GO:0010906~regulation of glucose metabolic process	7	23	30.4347826086957	0.201005519951433	0.696668496459381
Irs1; Rgn;	GO:0010907~positive regulation of glucose metabolic process	2	9	22.2222222222222	0.551553483607693	0.755112343522341
Tcf7l2;	GO:0010909~positive regulation of heparan sulfate proteoglycan biosynthetic process	1	3	33.3333333333333	0.506199584374988	0.719540405375941
Pmaip1; Prkce;	GO:0010917~negative regulation of mitochondrial membrane potential	2	10	20	0.600860808772063	0.764003899653434
Bid; Tmem135;	GO:0010918~positive regulation of mitochondrial membrane potential	2	8	25	0.498082060958061	0.719540405375941
Rgn; Ripk3;	GO:0010922~positive regulation of phosphatase activity	2	5	40	0.316270003179398	0.696668496459381
Ccdc8; Chp1; Dlg2; Elfn1; Epm2a; Farp1; Lmtk3; Pcdh11x; Ppp1r26; Ppp1r27; Ppp1r36; Sh2d4a; Sh3rf2;	GO:0010923~negative regulation of phosphatase activity	13	52	25	0.244596790403331	0.696668496459381
Irak3;	GO:0010933~positive regulation of macrophage tolerance induction	1	1	100	0.297280328600614	0.696668496459381
Irak3; Tgfb1; Tgfb2;	GO:0010936~negative regulation of macrophage cytokine production	3	5	60	0.125666527000266	0.696668496459381
Ripk3;	GO:0010940~positive regulation of necrotic cell death	1	6	16.6666666666667	0.709141666665268	0.813685231957158
Cryab;	GO:0010941~regulation of cell death	1	11	9.09090909090909	0.87963476725714	0.920144263117667
Acox2; Alox12; Axin2; Ctgf; Dusp6; Egr1; Grin2a; Hp; Msx2; Pax6; Ptgs2;	GO:0010942~positive regulation of cell death	11	52	21.1538461538462	0.442308232733904	0.719540405375941
Tfap2a;	GO:0010944~negative regulation of transcription by competitive promoter binding	1	8	12.5	0.795629167159201	0.863515614869031
Gper1;	GO:0010948~negative regulation of cell cycle process	1	1	100	0.297280328600614	0.696668496459381
Sfrp2;	GO:0010950~positive regulation of endopeptidase activity	1	5	20	0.653017143310145	0.783620571972174
Fetub; Renbp; Serpinb6b; Serpinb8; Serpinb9; Slpi; Timp2;	GO:0010951~negative regulation of endopeptidase activity	7	21	33.3333333333333	0.15475054898359	0.696668496459381
Angptl8; Ccbe1; Cntn2; Fuz; Nkd2; Rhbdd1;	GO:0010954~positive regulation of protein processing	6	11	54.5454545454545	0.0442315912622124	0.696668496459381
Chac1; Fmr1; Serpine2;	GO:0010955~negative regulation of protein processing	3	12	25	0.446613548706818	0.719540405375941
Cyp27b1;	GO:0010956~negative regulation of calcidiol 1-monooxygenase activity	1	3	33.3333333333333	0.506199584374988	0.719540405375941
Snai1;	GO:0010957~negative regulation of vitamin D biosynthetic process	1	2	50	0.410928003527029	0.696668496459381
Pthlh;	GO:0010960~magnesium ion homeostasis	1	10	10	0.85640360405005	0.904857758708397
Slc41a1; Xk;	GO:0010961~cellular magnesium ion homeostasis	2	5	40	0.316270003179398	0.696668496459381
Fgf23;	GO:0010966~regulation of phosphate transport	1	2	50	0.410928003527029	0.696668496459381
Wnt10b;	GO:0010971~positive regulation of G2/M transition of mitotic cell cycle	1	18	5.55555555555556	0.965012395055369	0.979384920088108
Fhl1; Miip;	GO:0010972~negative regulation of G2/M transition of mitotic cell cycle	2	6	33.3333333333333	0.379804495239099	0.696668496459381
Avil; Chodl; Dpysl2; Gata3; Il1rapl1; Pak3; Pax6; Pten; Sfrp1; Sfrp2;	GO:0010975~regulation of neuron projection development	10	30	33.3333333333333	0.100482444206955	0.696668496459381
Acsl6; Adamts1; Alkal1; Ankrd1; Apoe; Avil; Camk2b; Cpeb1; Cxcl5; Enc1; Epha3; Epor; Fes; Fig4; Fyn; Gprc5b; Grn; Hap1; Hspb1; Il6; Itga3; Lif; Lyn; Magi2; Ndnf; Negr1; Ngf; Ntrk2; Ppp1r9a; Prkd1; Ptk2b; Ptk7; Ptn; Ret; Scn1b; Serpine2; Serpinf1; Serpini1; Snx3; Stmn2; Tenm3; Tiam1; Wnt5a;	GO:0010976~positive regulation of neuron projection development	43	145	29.6551724137931	0.0102630032850604	0.694548958306086
Apoe; Cspg4; Dab2; Epha3; Gfap; H2-D1; Hdac2; Hes1; Katna1; Lrp1; Paqr3; Pmp22; Rab29; Rap1gap2; Rbpj; Rtn4rl1; Rtn4rl2; Sema3a; Stmn2; Trpv4;	GO:0010977~negative regulation of neuron projection development	20	73	27.3972602739726	0.106756746083239	0.696668496459381
Cyp27b1; Fgf23;	GO:0010980~positive regulation of vitamin D 24-hydroxylase activity	2	3	66.6666666666667	0.186734803290758	0.696668496459381
Pcsk9;	GO:0010989~negative regulation of low-density lipoprotein particle clearance	1	5	20	0.653017143310145	0.783620571972174
Tbx20;	GO:0010991~negative regulation of SMAD protein complex assembly	1	5	20	0.653017143310145	0.783620571972174
Usp53;	GO:0010996~response to auditory stimulus	1	5	20	0.653017143310145	0.783620571972174
Casp4; Eda2r; Gsdmc4; Gsdmd; P2rx7; Ripk3; Rnf130;	GO:0012501~programmed cell death	7	31	22.5806451612903	0.418726891468381	0.706661152697965
Dll1; Gfap; Plp1;	GO:0014002~astrocyte development	3	17	17.6470588235294	0.649782589441401	0.783620571972174
Fgfr3; Tcf7l2; Tgfb1; Wasf3;	GO:0014003~oligodendrocyte development	4	20	20	0.558766946648285	0.755112343522341
Dbi; Sox11; Sox4;	GO:0014009~glial cell proliferation	3	5	60	0.125666527000266	0.696668496459381
Mmp2;	GO:0014012~peripheral nervous system axon regeneration	1	3	33.3333333333333	0.506199584374988	0.719540405375941
Bche; Six3;	GO:0014016~neuroblast differentiation	2	2	100	0.125113260983153	0.696668496459381
Kbtbd8;	GO:0014029~neural crest formation	1	7	14.2857142857143	0.75618983401186	0.841638174022273
Hey1; Notch1;	GO:0014031~mesenchymal cell development	2	7	28.5714285714286	0.440675168833122	0.719540405375941
Edn1; Foxc2; Kbtbd8; Sox11; Sox9; Tfap2a;	GO:0014032~neural crest cell development	6	21	28.5714285714286	0.264039697286225	0.696668496459381
Mef2c; Wnt10a; Frzb;	GO:0014033~neural crest cell differentiation	3	6	50	0.166757137660012	0.696668496459381
Sfrp1;	GO:0014034~neural crest cell fate commitment	1	1	100	0.297280328600614	0.696668496459381
Gsc;	GO:0014036~neural crest cell fate specification	1	1	100	0.297280328600614	0.696668496459381
Adam22; Adgrg6; Egr2; Gpc1; Nab2;	GO:0014037~Schwann cell differentiation	5	7	71.4285714285714	0.0322542058272941	0.696668496459381
Rac3;	GO:0014041~regulation of neuron maturation	1	5	20	0.653017143310145	0.783620571972174
Ngf; Ret;	GO:0014042~positive regulation of neuron maturation	2	5	40	0.316270003179398	0.696668496459381
Bdnf; Ntrk2; Trpv1;	GO:0014047~glutamate secretion	3	7	42.8571428571429	0.211047600333412	0.696668496459381
Avpr1a; Dpysl2; P2rx7;	GO:0014049~positive regulation of glutamate secretion	3	11	27.2727272727273	0.40025637162586	0.696668496459381
Il1rn;	GO:0014050~negative regulation of glutamate secretion	1	9	11.1111111111111	0.82868995673711	0.88714195753293
Cacna1a; Cacnb4;	GO:0014051~gamma-aminobutyric acid secretion	2	4	50	0.251308961325581	0.696668496459381
Abat;	GO:0014053~negative regulation of gamma-aminobutyric acid secretion	1	4	25	0.586065779646046	0.755112343522341
P2rx7;	GO:0014054~positive regulation of gamma-aminobutyric acid secretion	1	7	14.2857142857143	0.75618983401186	0.841638174022273
Cacna1a;	GO:0014056~regulation of acetylcholine secretion, neurotransmission	1	2	50	0.410928003527029	0.696668496459381
Sncg;	GO:0014059~regulation of dopamine secretion	1	21	4.76190476190476	0.979398422827585	0.99007306503824
Maob;	GO:0014063~negative regulation of serotonin secretion	1	5	20	0.653017143310145	0.783620571972174
Lgals3;	GO:0014064~positive regulation of serotonin secretion	1	3	33.3333333333333	0.506199584374988	0.719540405375941
Edn1; Gata3; Igf1; Irs1; Pik3c2a; Pik3c2b; Pik3r1; Pik3r5; Prex2; Zfp36l1;	GO:0014065~phosphatidylinositol 3-kinase signaling	10	32	31.25	0.129732407249564	0.696668496459381
1190002N15Rik; Entpd5; Fbxl2;	GO:0014066~regulation of phosphatidylinositol 3-kinase signaling	3	8	37.5	0.257460659034703	0.696668496459381
Btn2a2; Klf4; Serpine2; Slc9a3r1; Slc9a3r2;	GO:0014067~negative regulation of phosphatidylinositol 3-kinase signaling	5	13	38.4615384615385	0.153198018980408	0.696668496459381
Agap2; Angpt1; Cat; Ccl5; Dcn; F2rl1; Fyn; Gper1; Hax1; Hcls1; Hgf; Igf1; Kdr; Ntrk2; Pdgfc; Pdgfd; Pld2; Plxnb1; Prr5l; Selp; Sema4d; Sox9; Tgfb2; Unc5b; Wnt16;	GO:0014068~positive regulation of phosphatidylinositol 3-kinase signaling	25	64	39.0625	0.00314198470565208	0.487957531728944
Acacb; Ahr; Cacna1b; Casp1; Cdkn2a; Dpyd; Ephx1; Idh1; Igf2; P2rx7; Pld2; Sfrp1;	GO:0014070~response to organic cyclic compound	12	36	33.3333333333333	0.0766023371439429	0.696668496459381
Eya1;	GO:0014706~striated muscle tissue development	1	4	25	0.586065779646046	0.755112343522341
Pitx1;	GO:0014707~branchiomeric skeletal muscle development	1	3	33.3333333333333	0.506199584374988	0.719540405375941
Wnt7a;	GO:0014719~skeletal muscle satellite cell activation	1	3	33.3333333333333	0.506199584374988	0.719540405375941
Dmpk;	GO:0014722~regulation of skeletal muscle contraction by calcium ion signaling	1	1	100	0.297280328600614	0.696668496459381
Actn3;	GO:0014728~regulation of the force of skeletal muscle contraction	1	2	50	0.410928003527029	0.696668496459381
Actn3;	GO:0014732~skeletal muscle atrophy	1	3	33.3333333333333	0.506199584374988	0.719540405375941
Cmya5;	GO:0014733~regulation of skeletal muscle adaptation	1	1	100	0.297280328600614	0.696668496459381
Ar;	GO:0014734~skeletal muscle hypertrophy	1	2	50	0.410928003527029	0.696668496459381
Nol3;	GO:0014736~negative regulation of muscle atrophy	1	2	50	0.410928003527029	0.696668496459381
Klf4;	GO:0014740~negative regulation of muscle hyperplasia	1	2	50	0.410928003527029	0.696668496459381
Dll1; Hes7; Notch1;	GO:0014807~regulation of somitogenesis	3	8	37.5	0.257460659034703	0.696668496459381
Fkbp1b; Nol3; Ryr1;	GO:0014808~release of sequestered calcium ion into cytosol by sarcoplasmic reticulum	3	6	50	0.166757137660012	0.696668496459381
Mylk2;	GO:0014816~skeletal muscle satellite cell differentiation	1	4	25	0.586065779646046	0.755112343522341
Cav3; Slc8a3;	GO:0014819~regulation of skeletal muscle contraction	2	3	66.6666666666667	0.186734803290758	0.696668496459381
Ppargc1a; Prkaa2; Sco2;	GO:0014823~response to activity	3	13	23.0769230769231	0.49145388733625	0.719540405375941
Cacna1g; Edn1; Smpd3;	GO:0014824~artery smooth muscle contraction	3	10	30	0.352858045651169	0.696668496459381
Edn1;	GO:0014826~vein smooth muscle contraction	1	4	25	0.586065779646046	0.755112343522341
Acta2;	GO:0014829~vascular smooth muscle contraction	1	3	33.3333333333333	0.506199584374988	0.719540405375941
P2rx3; Trpv1;	GO:0014832~urinary bladder smooth muscle contraction	2	8	25	0.498082060958061	0.719540405375941
Igf1; Wnt7a;	GO:0014834~skeletal muscle satellite cell maintenance involved in skeletal muscle regeneration	2	5	40	0.316270003179398	0.696668496459381
Wnt10b;	GO:0014835~myoblast differentiation involved in skeletal muscle regeneration	1	4	25	0.586065779646046	0.755112343522341
Angpt1; Six1;	GO:0014842~regulation of skeletal muscle satellite cell proliferation	2	6	33.3333333333333	0.379804495239099	0.696668496459381
Fgf2;	GO:0014843~growth factor dependent regulation of skeletal muscle satellite cell proliferation	1	1	100	0.297280328600614	0.696668496459381
Sulf1;	GO:0014846~esophagus smooth muscle contraction	1	2	50	0.410928003527029	0.696668496459381
Metrnl; Perm1; Ppargc1a; Prkaa2;	GO:0014850~response to muscle activity	4	17	23.5294117647059	0.448244795678337	0.719540405375941
Dmpk;	GO:0014853~regulation of excitatory postsynaptic membrane potential involved in skeletal muscle contraction	1	1	100	0.297280328600614	0.696668496459381
Srl;	GO:0014873~response to muscle activity involved in regulation of muscle adaptation	1	4	25	0.586065779646046	0.755112343522341
Nol3;	GO:0014876~response to injury involved in regulation of muscle adaptation	1	1	100	0.297280328600614	0.696668496459381
Trim63;	GO:0014878~response to electrical stimulus involved in regulation of muscle adaptation	1	3	33.3333333333333	0.506199584374988	0.719540405375941
Actn3; Tnnc1; Tnni1; Tnnt1;	GO:0014883~transition between fast and slow fiber	4	10	40	0.179064183743949	0.696668496459381
Gsn;	GO:0014891~striated muscle atrophy	1	2	50	0.410928003527029	0.696668496459381
Actn3; Hdac4; Trim63;	GO:0014894~response to denervation involved in regulation of muscle adaptation	3	6	50	0.166757137660012	0.696668496459381
Cyba;	GO:0014895~smooth muscle hypertrophy	1	1	100	0.297280328600614	0.696668496459381
Igf1;	GO:0014896~muscle hypertrophy	1	1	100	0.297280328600614	0.696668496459381
Gata4; Inpp5f; Klf15; Mef2c;	GO:0014898~cardiac muscle hypertrophy in response to stress	4	18	22.2222222222222	0.486271543720405	0.719540405375941
Cav3;	GO:0014902~myotube differentiation	1	15	6.66666666666667	0.940584578359214	0.962639665024188
Igf1;	GO:0014904~myotube cell development	1	6	16.6666666666667	0.709141666665268	0.813685231957158
Ddr1; Itgb3; Nov; Plat;	GO:0014909~smooth muscle cell migration	4	8	50	0.114792062781287	0.696668496459381
Sorl1;	GO:0014910~regulation of smooth muscle cell migration	1	6	16.6666666666667	0.709141666665268	0.813685231957158
Ccl5; Cyp1b1; Egr1; Fga; Has2; Hdac4; Igf1; Il6st; Itga2; Itgb3; Rapgef4;	GO:0014911~positive regulation of smooth muscle cell migration	11	40	27.5	0.19213150119341	0.696668496459381
Igfbp3; Igfbp5; Lrp1; Ppargc1a; Rbpj; Slit2;	GO:0014912~negative regulation of smooth muscle cell migration	6	16	37.5	0.13190214173808	0.696668496459381
Gch1;	GO:0014916~regulation of lung blood pressure	1	2	50	0.410928003527029	0.696668496459381
Glce; Hs6st1; Vangl2;	GO:0015012~heparan sulfate proteoglycan biosynthetic process	3	9	33.3333333333333	0.305016857785842	0.696668496459381
Hs6st1; Hs6st2;	GO:0015015~heparan sulfate proteoglycan biosynthetic process, enzymatic modification	2	4	50	0.251308961325581	0.696668496459381
Abcb9; Ap1s3; Ap3m2; Arrb1; Astn2; Bcap29; C2cd5; Calcrl; Cd63; Chmp4c; Chmp7; Chp1; Col1a1; Coro7; Dab2; Dennd2a; Dennd4c; Derl1; Duoxa1; Erc1; Exoc4; Fras1; Fuz; Gabarapl2; Gcc2; Gpm6b; Grip1; Hap1; Ipo5; Kif17; Lin7a; Lin7b; Mtm1; Mvb12b; Nacad; Napb; Necap1; Nup43; Pgap1; Pik3r1; Pkdcc; Rab11fip1; Rab15; Rab29; Rab37; Rab38; Rab3b; Rab4b; Rab6b; Ramp1; Ramp2; Ranbp17; Ranbp2; Ranbp6; Rufy1; S…	GO:0015031~protein transport	78	581	13.4251290877797	0.999381562072485	1
Nynrin;	GO:0015074~DNA integration	1	4	25	0.586065779646046	0.755112343522341
Aqp1; Car14; Car2;	GO:0015670~carbon dioxide transport	3	8	37.5	0.257460659034703	0.696668496459381
Cygb;	GO:0015671~oxygen transport	1	8	12.5	0.795629167159201	0.863515614869031
Ank1;	GO:0015672~monovalent inorganic cation transport	1	5	20	0.653017143310145	0.783620571972174
Steap1; Steap4;	GO:0015677~copper ion import	2	7	28.5714285714286	0.440675168833122	0.719540405375941
Mmgt1;	GO:0015684~ferrous iron transport	1	2	50	0.410928003527029	0.696668496459381
Mmgt1; Nipa1; Nipal1; Nipal4; Slc41a1;	GO:0015693~magnesium ion transport	5	14	35.7142857142857	0.181836848778977	0.696668496459381
Aqp1; Slc12a5;	GO:0015696~ammonium transport	2	7	28.5714285714286	0.440675168833122	0.719540405375941
Slc22a4;	GO:0015697~quaternary ammonium group transport	1	6	16.6666666666667	0.709141666665268	0.813685231957158
Cftr; Slc26a1; Slc26a7; Slc4a4;	GO:0015701~bicarbonate transport	4	17	23.5294117647059	0.448244795678337	0.719540405375941
Ano1; Cftr; Tg;	GO:0015705~iodide transport	3	4	75	0.0889063566910311	0.696668496459381
Slc16a14; Slc16a3; Slc16a4; Slc16a6; Slc16a7; Slc16a9;	GO:0015718~monocarboxylic acid transport	6	12	50	0.0575492510342172	0.696668496459381
Abcb11;	GO:0015721~bile acid and bile salt transport	1	12	8.33333333333333	0.899108312841185	0.935095049548891
Abcb11; Abcc3;	GO:0015722~canalicular bile acid transport	2	6	33.3333333333333	0.379804495239099	0.696668496459381
Slco2a1;	GO:0015732~prostaglandin transport	1	3	33.3333333333333	0.506199584374988	0.719540405375941
Slc6a6;	GO:0015734~taurine transport	1	1	100	0.297280328600614	0.696668496459381
Sfxn5;	GO:0015746~citrate transport	1	3	33.3333333333333	0.506199584374988	0.719540405375941
Slc22a29;	GO:0015747~urate transport	1	12	8.33333333333333	0.899108312841185	0.935095049548891
Edn1; Klf15; Slc2a1; Slc2a10; Slc2a3; Slc2a9; Sorbs1;	GO:0015758~glucose transport	7	27	25.9259259259259	0.305906197114315	0.696668496459381
G6pc3;	GO:0015760~glucose-6-phosphate transport	1	5	20	0.653017143310145	0.783620571972174
Aqp1; Aqp2; Aqp3;	GO:0015793~glycerol transport	3	4	75	0.0889063566910311	0.696668496459381
Pgap1; Slc5a3;	GO:0015798~myo-inositol transport	2	2	100	0.125113260983153	0.696668496459381
Slc43a1; Slc6a15; Slc7a5; Slc7a8;	GO:0015804~neutral amino acid transport	4	11	36.3636363636364	0.214827663301965	0.696668496459381
Slc43a1; Slc43a2; Slc7a5; Slc7a8;	GO:0015807~L-amino acid transport	4	5	80	0.0434853056807695	0.696668496459381
Slc1a4; Slc36a2; Slc38a3;	GO:0015808~L-alanine transport	3	5	60	0.125666527000266	0.696668496459381
Cln3; Slc7a1; Slc7a2; Slc7a3;	GO:0015809~arginine transport	4	5	80	0.0434853056807695	0.696668496459381
Prkcd;	GO:0015810~aspartate transport	1	4	25	0.586065779646046	0.755112343522341
Slc17a8; Slc1a2; Slc1a6;	GO:0015813~L-glutamate transport	3	10	30	0.352858045651169	0.696668496459381
Slc36a2; Slc6a9;	GO:0015816~glycine transport	2	9	22.2222222222222	0.551553483607693	0.755112343522341
Slc38a3;	GO:0015817~histidine transport	1	2	50	0.410928003527029	0.696668496459381
Slc7a3;	GO:0015819~lysine transport	1	2	50	0.410928003527029	0.696668496459381
Slc6a15;	GO:0015820~leucine transport	1	2	50	0.410928003527029	0.696668496459381
Slc7a3;	GO:0015822~ornithine transport	1	1	100	0.297280328600614	0.696668496459381
Slc1a4; Slc36a2; Slc6a15;	GO:0015824~proline transport	3	7	42.8571428571429	0.211047600333412	0.696668496459381
Serinc1; Serinc2; Slc1a4; Slc1a5;	GO:0015825~L-serine transport	4	7	57.1428571428571	0.0872794437966227	0.696668496459381
Slc1a4;	GO:0015826~threonine transport	1	1	100	0.297280328600614	0.696668496459381
Abcb9; Tap1; Tap2;	GO:0015833~peptide transport	3	8	37.5	0.257460659034703	0.696668496459381
Aqp3; Slc14a1; Slc14a2;	GO:0015840~urea transport	3	5	60	0.125666527000266	0.696668496459381
Ddc; Slc18a2;	GO:0015842~aminergic neurotransmitter loading into synaptic vesicle	2	4	50	0.251308961325581	0.696668496459381
Slc18a2; Slc6a2;	GO:0015844~monoamine transport	2	8	25	0.498082060958061	0.719540405375941
Slc29a2;	GO:0015858~nucleoside transport	1	4	25	0.586065779646046	0.755112343522341
Gja1;	GO:0015867~ATP transport	1	5	20	0.653017143310145	0.783620571972174
Slc5a7;	GO:0015871~choline transport	1	5	20	0.653017143310145	0.783620571972174
Slc6a2;	GO:0015874~norepinephrine transport	1	3	33.3333333333333	0.506199584374988	0.719540405375941
Slc22a4;	GO:0015879~carnitine transport	1	6	16.6666666666667	0.709141666665268	0.813685231957158
Pdpn;	GO:0015884~folic acid transport	1	6	16.6666666666667	0.709141666665268	0.813685231957158
Slc48a1;	GO:0015886~heme transport	1	6	16.6666666666667	0.709141666665268	0.813685231957158
Slc22a17;	GO:0015891~siderophore transport	1	2	50	0.410928003527029	0.696668496459381
Abcc3; Slc18a2;	GO:0015893~drug transport	2	10	20	0.600860808772063	0.764003899653434
Acsl4; Acsl5; Acsl6; Cd36; Crot; Slc27a3;	GO:0015908~fatty acid transport	6	16	37.5	0.13190214173808	0.696668496459381
Apoe; Cd36; Fabp3; Plin2; Pparg;	GO:0015909~long-chain fatty acid transport	5	10	50	0.0807146149593415	0.696668496459381
1700057G04Rik; Abca1; Atp10a; Atp8a1; Atp8b1; Atp8b3; Pctp; Prelid3a;	GO:0015914~phospholipid transport	8	32	25	0.31500794507634	0.696668496459381
Abca1;	GO:0015917~aminophospholipid transport	1	1	100	0.297280328600614	0.696668496459381
Lbp;	GO:0015920~lipopolysaccharide transport	1	2	50	0.410928003527029	0.696668496459381
Crot; Hmgcr;	GO:0015936~coenzyme A metabolic process	2	4	50	0.251308961325581	0.696668496459381
Vnn1;	GO:0015939~pantothenate metabolic process	1	2	50	0.410928003527029	0.696668496459381
Mthfd1l;	GO:0015942~formate metabolic process	1	1	100	0.297280328600614	0.696668496459381
Gars;	GO:0015966~diadenosine tetraphosphate biosynthetic process	1	3	33.3333333333333	0.506199584374988	0.719540405375941
mt-Atp6; mt-Atp8;	GO:0015986~ATP synthesis coupled proton transport	2	20	10	0.891881790704464	0.930913816555863
mt-Co1;	GO:0015990~electron transport coupled proton transport	1	1	100	0.297280328600614	0.696668496459381
Atp1a2; Atp6v0c; Atp6v1c1; Atp6v1c2;	GO:0015991~ATP hydrolysis coupled proton transport	4	24	16.6666666666667	0.685129273635342	0.813685231957158
Atp6v0c; Atp6v1c1; Atp6v1c2; mt-Atp6; mt-Atp8; mt-Cytb; Slc36a2; Slc9a5;	GO:0015992~proton transport	8	58	13.7931034482759	0.857657666536891	0.904951476873654
Adhfe1;	GO:0015993~molecular hydrogen transport	1	1	100	0.297280328600614	0.696668496459381
Cds1;	GO:0016024~CDP-diacylglycerol biosynthetic process	1	2	50	0.410928003527029	0.696668496459381
Epor; Fv1; Nlrx1; Ripk3; Vcam1;	GO:0016032~viral process	5	26	19.2307692307692	0.577688433082382	0.755112343522341
Aspg; Bscl2; Ces1d; Dagla; Daglb; Enpp6; Irs1; Lipe; Lipn; Mgll; Napepld; Pla2g16; Pla2g2e; Pla2g7; Plcb3; Plcg2; Plch1; Plcxd2; Pld2; Tbl1xr1;	GO:0016042~lipid catabolic process	20	103	19.4174757281553	0.527270948583499	0.744579275669403
Daam1;	GO:0016043~cellular component organization	1	9	11.1111111111111	0.82868995673711	0.88714195753293
Naip2; Nod2;	GO:0016045~detection of bacterium	2	12	16.6666666666667	0.686901528352365	0.813685231957158
Ano3;	GO:0016048~detection of temperature stimulus	1	4	25	0.586065779646046	0.755112343522341
Adra1b; Cacna1a; Edn1; Emp3; Entpd5; Esr1; Il6; Itgb3; Ndnf; Nupr1; Tgfb1; Tgfb2; Tnn;	GO:0016049~cell growth	13	47	27.6595744680851	0.162207464539277	0.696668496459381
Snx3; Snx7;	GO:0016050~vesicle organization	2	21	9.52380952380952	0.906042917624547	0.941414210111898
Chst10; Chst11;	GO:0016051~carbohydrate biosynthetic process	2	9	22.2222222222222	0.551553483607693	0.755112343522341
Amer1; Axin2; Celsr2; Csnk2a2; Cxxc4; Dab2; Dact1; Ddit3; Dkk2; Dkk3; Draxin; Frat1; Frat2; Frzb; Fzd4; Fzd6; Fzd8; Fzd9; Hhex; Hic1; Lef1; Lgr4; Lgr6; Lrp4; Lrp5; Mark1; Nkd1; Nkd2; Notum; Nphp3; Pitx2; Porcn; Prkaa2; Ptk7; Pygo1; Rnf146; Rnf43; Rspo1; Rspo2; Rspo3; Sfrp1; Sfrp2; Slc9a3r1; Tcf7; Tcf7l2; Tle3; Tle4; Tnik; Vax2; Wnt10a; Wnt10b; Wnt11; Wnt16; Wnt2b; Wnt4; Wnt5a; Wnt5b; Wnt6; Wnt7a;…	GO:0016055~Wnt signaling pathway	60	211	28.436018957346	0.00604013455530861	0.560222480004873
Rho;	GO:0016056~rhodopsin mediated signaling pathway	1	4	25	0.586065779646046	0.755112343522341
Rdh11;	GO:0016062~adaptation of rhodopsin mediated signaling	1	2	50	0.410928003527029	0.696668496459381
C4b; Cd74; Irf7; Prkcd;	GO:0016064~immunoglobulin mediated immune response	4	22	18.1818181818182	0.625333369872073	0.783620571972174
Cebpg;	GO:0016071~mRNA metabolic process	1	2	50	0.410928003527029	0.696668496459381
Dis3;	GO:0016075~rRNA catabolic process	1	10	10	0.85640360405005	0.904857758708397
P2rx7; Unc13c;	GO:0016079~synaptic vesicle exocytosis	2	16	12.5	0.813200008153125	0.879156492544369
Syde1;	GO:0016081~synaptic vesicle docking	1	6	16.6666666666667	0.709141666665268	0.813685231957158
Unc13c;	GO:0016082~synaptic vesicle priming	1	11	9.09090909090909	0.87963476725714	0.920144263117667
Dhcr24; Lss;	GO:0016125~sterol metabolic process	2	8	25	0.498082060958061	0.719540405375941
Cyb5r1; Dhcr24; Dhcr7; Fdps; Hmgcr; Hmgcs1; Hmgcs2; Mvd; Mvk; Nsdhl; Prkaa2; Tm7sf2;	GO:0016126~sterol biosynthetic process	12	27	44.4444444444444	0.0171120071830986	0.696668496459381
Dhcr7;	GO:0016132~brassinosteroid biosynthetic process	1	1	100	0.297280328600614	0.696668496459381
Fuca2;	GO:0016139~glycoside catabolic process	1	5	20	0.653017143310145	0.783620571972174
Ints4;	GO:0016180~snRNA processing	1	13	7.69230769230769	0.915431911648016	0.945884930525368
Dnm1; Dnm3; Snap91;	GO:0016185~synaptic vesicle budding from presynaptic endocytic zone membrane	3	4	75	0.0889063566910311	0.696668496459381
Zdhhc15;	GO:0016188~synaptic vesicle maturation	1	7	14.2857142857143	0.75618983401186	0.841638174022273
Sh3gl3;	GO:0016191~synaptic vesicle uncoating	1	5	20	0.653017143310145	0.783620571972174
Ap1s3; Ap3m2; Bcap29; Bves; Ergic1; Gsn; Kif17; Kif5a; Mppe1; Napb; Rab27a; Rab29; Rab38; Rab6b; Rtn3; Sec31b; Sft2d2; Spire1; Stx7; Stxbp2; Stxbp5; Stxbp6; Syt13; Sytl1; Vamp1; Vti1a; Yif1a;	GO:0016192~vesicle-mediated transport	27	207	13.0434782608696	0.981920618972251	0.992022071633388
Abca1; Agap2; Alms1; Bloc1s3; Lrp2; Nsg1; Rassf9;	GO:0016197~endosomal transport	7	41	17.0731707317073	0.677228033879812	0.810198640316981
Foxg1; Robo2;	GO:0016199~axon midline choice point recognition	2	5	40	0.316270003179398	0.696668496459381
Boc; Tgfb1;	GO:0016202~regulation of striated muscle tissue development	2	5	40	0.316270003179398	0.696668496459381
Ciapin1;	GO:0016226~iron-sulfur cluster assembly	1	15	6.66666666666667	0.940584578359214	0.962639665024188
Acd;	GO:0016233~telomere capping	1	11	9.09090909090909	0.87963476725714	0.920144263117667
Atg5; Cln3; Pik3c2a; Pik3c2b; Sqstm1; Tmem74; Trp53inp2;	GO:0016236~macroautophagy	7	21	33.3333333333333	0.15475054898359	0.696668496459381
Dcn; Epm2a; Hmox1; Kdr; Sesn2;	GO:0016239~positive regulation of macroautophagy	5	24	20.8333333333333	0.514833413247847	0.729948520948859
Prkaa2;	GO:0016241~regulation of macroautophagy	1	5	20	0.653017143310145	0.783620571972174
Hmox1;	GO:0016242~negative regulation of macroautophagy	1	11	9.09090909090909	0.87963476725714	0.920144263117667
Gnptg;	GO:0016256~N-glycan processing to lysosome	1	2	50	0.410928003527029	0.696668496459381
Sephs2;	GO:0016260~selenocysteine biosynthetic process	1	1	100	0.297280328600614	0.696668496459381
Gjb2;	GO:0016264~gap junction assembly	1	6	16.6666666666667	0.709141666665268	0.813685231957158
Xxylt1;	GO:0016266~O-glycan processing	1	6	16.6666666666667	0.709141666665268	0.813685231957158
Acvr1b; Acvr2b; Acvrl1; Adck1; Ak5; Axl; Bmpr1b; Bmx; Bub1b; Camk2b; Camk4; Cdc42bpg; Cdk15; Cdk18; Cdk19; Cdk6; Cit; Ckb; Cmpk2; Coq8a; Coq8b; Csnk2a2; Dapk1; Dclk2; Ddr1; Ddr2; Dgka; Dgke; Dgkg; Dgkq; Dmpk; Dyrk1b; Dyrk3; Dyrk4; Epha3; Epha4; Fam20c; Fes; Fgfr2; Fgfr3; Flt4; Frk; Fyn; Gk; Hipk2; Hkdc1; Hunk; Irak1; Irak3; Itk; Jak3; Kdr; Khk; Lats2; Lmtk3; Lyn; Map2k6; Map3k20; Map3k6; Map3k8; …	GO:0016310~phosphorylation	133	611	21.7675941080196	0.110130088420536	0.696668496459381
Cdkn3; Dusp1; Dusp18; Dusp2; Dusp22; Dusp23; Dusp27; Dusp3; Dusp5; Dusp6; Ephx2; Epm2a; Lhpp; Mtm1; Pnkp; Pten; Ptp4a3; Ptpdc1; Ptpn18; Ptpn22; Ptpn3; Ptprd; Ptprj; Ptprk; Ptprm; Ptprn; Ptprq; Ptprt; Ptpru; Synj2; Thnsl2;	GO:0016311~dephosphorylation	31	107	28.9719626168224	0.0328233276692161	0.696668496459381
Plk1;	GO:0016321~female meiosis chromosome segregation	1	5	20	0.653017143310145	0.783620571972174
Cspg4; Ntn4; Rnd1;	GO:0016322~neuron remodeling	3	13	23.0769230769231	0.49145388733625	0.719540405375941
Fgfr2; Lama5; Tbx18; Vegfc;	GO:0016331~morphogenesis of embryonic epithelium	4	13	30.7692307692308	0.290975106299141	0.696668496459381
Wnt7b;	GO:0016332~establishment or maintenance of polarity of embryonic epithelium	1	2	50	0.410928003527029	0.696668496459381
Adam8; Anxa9; Astn1; Boc; Cd93; Cdh24; Cdh3; Cdsn; Ctnnd2; Cxadr; Cyfip2; Dsp; Icam1; Itga6; Itgb2; Jup; Lama3; Lims1; Lims2; Lmo7; Nectin4; Negr1; Ntn1; Pdpn; Pkp3; Ptpru; Selp; Slit2; Sox9; Tnxb; Ttyh1; Vcam1; Vnn1;	GO:0016337~single organismal cell-cell adhesion	33	98	33.6734693877551	0.00523873839082212	0.518175762137906
Cldn1; Cldn2;	GO:0016338~calcium-independent cell-cell adhesion via plasma membrane cell-adhesion molecules	2	7	28.5714285714286	0.440675168833122	0.719540405375941
Cdh13; Cdh23; Pcdh1;	GO:0016339~calcium-dependent cell-cell adhesion via plasma membrane cell adhesion molecules	3	19	15.7894736842105	0.714493381421788	0.817998765838282
Bdnf; Cit; Flrt1; Grip1; Hdac2; Igsf9; Map1b; Map2; Pak1; Pak3;	GO:0016358~dendrite development	10	36	27.7777777777778	0.200032509671289	0.696668496459381
Polm;	GO:0016446~somatic hypermutation of immunoglobulin genes	1	13	7.69230769230769	0.915431911648016	0.945884930525368
Sox6;	GO:0016458~gene silencing	1	6	16.6666666666667	0.709141666665268	0.813685231957158
Ang; Arc; Astn1; Bambi; Bdkrb1; Carmil2; Cd63; Cln3; Coro1a; Coro7; Ctgf; Cthrc1; Dchs1; Dock1; Efnb2; Emp2; Eng; Enpep; Epha3; Erg; Fes; Frk; Fut8; Gpc6; Hbegf; Hes1; Hoxa5; Itgb3; Jak3; Jup; Kdr; Lama5; Mmp2; Myo18a; Pak1; Pak3; Pak6; Pdgfra; Pik3c2a; Pik3c2b; Podxl; Prkcz; Pstpip2; Pten; Ptk7; Ptprk; Rasgef1a; Sdc2; Shroom2; Sirpa; Sla; Snai1; Sorbs2; Sorl1; Spata13; Srgap1; Strip2; Styk1; Syk…	GO:0016477~cell migration	68	211	32.2274881516588	0.000253688332339741	0.15401188030589
Nab2;	GO:0016480~negative regulation of transcription from RNA polymerase III promoter	1	3	33.3333333333333	0.506199584374988	0.719540405375941
Adamts3; Casp1; Casp7; Cln3; Ctsl; Ece1; P2rx7; Pcsk5; Pcsk6; Pcsk9; Pthlh; Rhbdl2;	GO:0016485~protein processing	12	57	21.0526315789474	0.44104630949993	0.719540405375941
Ece1; Pcsk5; Pcsk6; Scg5;	GO:0016486~peptide hormone processing	4	11	36.3636363636364	0.214827663301965	0.696668496459381
Akr1b8;	GO:0016488~farnesol catabolic process	1	2	50	0.410928003527029	0.696668496459381
Adamts1; Adrb2; Angpt2; Angpt4; Ccl2; Cd36; Cnmd; Cxcl10; Dcn; Ecscr; Hhex; Hhip; Hoxa5; Ism1; Lif; Pde3b; Ptn; Ptprm; Rgcc; Rock2; Sema3e; Serpinf1; Sulf1; Thbs2; Vash1;	GO:0016525~negative regulation of angiogenesis	25	73	34.2465753424658	0.0117502413119704	0.696668496459381
Casp12; Ctsl; Pcsk9;	GO:0016540~protein autoprocessing	3	12	25	0.446613548706818	0.719540405375941
Adarb1;	GO:0016553~base conversion or substitution editing	1	2	50	0.410928003527029	0.696668496459381
Apobec1; Rbm47;	GO:0016554~cytidine to uridine editing	2	4	50	0.251308961325581	0.696668496459381
Adarb1; Apobec1;	GO:0016556~mRNA modification	2	6	33.3333333333333	0.379804495239099	0.696668496459381
Pex11a; Pex3;	GO:0016557~peroxisome membrane biogenesis	2	4	50	0.251308961325581	0.696668496459381
Pex11a; Pex11g;	GO:0016559~peroxisome fission	2	9	22.2222222222222	0.551553483607693	0.755112343522341
Arrb1; Cul9; Enc1; Fbxl2; Fbxl21; Fbxl22; Fbxl3; Fbxl7; Fbxo2; Hace1; Hecw1; Herc2; Herc3; Herc6; Klhl13; Klhl25; Klhl9; Lonrf2; Lonrf3; Med23; Neurl3; Pdzrn3; Peli2; Plk1; Rnf122; Rnf125; Rnf144a; Rnf144b; Rnf185; Rnf217; Rnf24; Rnf43; Taz; Tnfaip3; Trim25; Ube2ql1; Wwtr1;	GO:0016567~protein ubiquitination	37	250	14.8	0.948375960248724	0.968028510259173
Asf1a; Cbx7; Chd5; Epop; Eya1; H2afy2; Hdac2; Hdac4; Hdac8; Hdac9; Hmgn3; Kat5; Kdm5b; Kdm5c; Kmt5c; Loxl2; Men1; Npm2; Nsd1; Phf19; Prdm6; Prdm9; Prkaa2; Rb1; Satb2; Smarca1; Tbl1xr1; Tet2;	GO:0016569~covalent chromatin modification	28	266	10.5263157894737	0.999659853413626	1
Hlcs; Loxl2;	GO:0016570~histone modification	2	7	28.5714285714286	0.440675168833122	0.719540405375941
Kmt5c; Men1; Nsd1; Prdm9;	GO:0016571~histone methylation	4	27	14.8148148148148	0.761580402319921	0.844682598686668
Prkcd;	GO:0016572~histone phosphorylation	1	10	10	0.85640360405005	0.904857758708397
Kat5; Nat8f3; Nat8f7;	GO:0016573~histone acetylation	3	28	10.7142857142857	0.897689077499509	0.935095049548891
Hdac2; Hdac4; Hdac8; Hdac9; Hopx; Msl3l2; Tbl1xr1;	GO:0016575~histone deacetylation	7	28	25	0.333776288695056	0.696668496459381
Eya1;	GO:0016576~histone dephosphorylation	1	6	16.6666666666667	0.709141666665268	0.813685231957158
Usp51;	GO:0016578~histone deubiquitination	1	12	8.33333333333333	0.899108312841185	0.935095049548891
Josd2; Otub2; Tnfaip3; Uchl3; Usp13; Usp18; Usp40; Usp51; Usp53;	GO:0016579~protein deubiquitination	9	75	12	0.941032629746713	0.962950643801494
Cdh13; Eps8; Eps8l1; Eps8l2; Rhou; Tiam1; Wasf1;	GO:0016601~Rac protein signal transduction	7	20	35	0.13367736956202	0.696668496459381
Eya1; Ifih1; Nfatc2ip; Trpm4;	GO:0016925~protein sumoylation	4	21	19.047619047619	0.592858174340471	0.761806212862357
Hhex; Nxf3;	GO:0016973~poly(A)+ mRNA export from nucleus	2	14	14.2857142857143	0.757071055907726	0.841638174022273
Lyz2;	GO:0016998~cell wall macromolecule catabolic process	1	16	6.25	0.950198694930949	0.968028510259173
Dpep1;	GO:0016999~antibiotic metabolic process	1	2	50	0.410928003527029	0.696668496459381
Cyba;	GO:0017004~cytochrome complex assembly	1	2	50	0.410928003527029	0.696668496459381
Ddah1;	GO:0017014~protein nitrosylation	1	1	100	0.297280328600614	0.696668496459381
Cav3; Eid2; Eng; Itga3; Nrep; Tgfb1;	GO:0017015~regulation of transforming growth factor beta receptor signaling pathway	6	18	33.3333333333333	0.180527693197336	0.696668496459381
Apoe; Clu;	GO:0017038~protein import	2	4	50	0.251308961325581	0.696668496459381
Thra;	GO:0017055~negative regulation of RNA polymerase II transcriptional preinitiation complex assembly	1	1	100	0.297280328600614	0.696668496459381
1700057G04Rik; P2rx7;	GO:0017121~phospholipid scrambling	2	5	40	0.316270003179398	0.696668496459381
Cyp1a1;	GO:0017143~insecticide metabolic process	1	1	100	0.297280328600614	0.696668496459381
Cbr1; Cyp1a1; Fmo1;	GO:0017144~drug metabolic process	3	14	21.4285714285714	0.534413626129904	0.751329304272737
Gnl3; Myb; Wwtr1;	GO:0017145~stem cell division	3	12	25	0.446613548706818	0.719540405375941
Ang; Btg2; Caprin2; Cpeb1; Dapk1; Eif4ebp1; Enc1; Fmr1; Igfbp5; Mvk; Samd4;	GO:0017148~negative regulation of translation	11	77	14.2857142857143	0.862131567230753	0.909384711098874
Cacna1a; Chp1; Rapgef4; Rims2; Syt3;	GO:0017156~calcium ion regulated exocytosis	5	15	33.3333333333333	0.212249083738244	0.696668496459381
Hap1; Rab15; Rab27b; Rab37; Rab3b; Rapgef4; Rims2; Sept5; Stxbp5;	GO:0017157~regulation of exocytosis	9	31	29.0322580645161	0.187736319239876	0.696668496459381
Cacna1a; Doc2b; Doc2g; Syt12; Syt13; Syt17; Syt3; Syt8; Sytl1; Sytl4; Sytl5;	GO:0017158~regulation of calcium ion-dependent exocytosis	11	25	44	0.0231391812083912	0.696668496459381
Qpct; Qpctl;	GO:0017186~peptidyl-pyroglutamic acid biosynthetic process, using glutaminyl-peptide cyclotransferase	2	2	100	0.125113260983153	0.696668496459381
Naa10;	GO:0017198~N-terminal peptidyl-serine acetylation	1	3	33.3333333333333	0.506199584374988	0.719540405375941
Naa10;	GO:0018002~N-terminal peptidyl-glutamic acid acetylation	1	3	33.3333333333333	0.506199584374988	0.719540405375941
Nat8; Nat8f1;	GO:0018003~peptidyl-lysine N6-acetylation	2	2	100	0.125113260983153	0.696668496459381
Map6d1;	GO:0018009~N-terminal peptidyl-L-cysteine N-palmitoylation	1	1	100	0.297280328600614	0.696668496459381
Etfbkmt;	GO:0018022~peptidyl-lysine methylation	1	8	12.5	0.795629167159201	0.863515614869031
Etfbkmt;	GO:0018023~peptidyl-lysine trimethylation	1	7	14.2857142857143	0.75618983401186	0.841638174022273
Camk2b; Camk4; Dclk2; Dgkq; Dmpk; Hipk2; Lats2; Map4k1; Mapk12; Mapkapk3; Mast1; Mknk1; Mylk2; Mylk3; Nek6; Pkn3; Plk1; Plk2; Pnck; Prkcd; Prkce; Prkcg; Prkcz; Prkd1; Prkd2; Pskh1; Sbk1; Sgk3; Stk32b; Syk; Vrk3;	GO:0018105~peptidyl-serine phosphorylation	31	155	20	0.457675773033939	0.719540405375941
Acvr1b; Camk2b; Dclk2; Hipk2; Mylk2; Mylk3; Pnck; Prkcd; Prkd1; Pskh1; Sbk1;	GO:0018107~peptidyl-threonine phosphorylation	11	71	15.4929577464789	0.793550209441978	0.863515614869031
Ddr1; Ddr2; Dyrk3; Efnb2; Egf; Epha4; Fes; Fgfr2; Fgfr3; Flt4; Fyn; Il12rb1; Jak3; Kdr; Lyn; Pdgfra; Pkdcc; Ptk2b; Sh2d1b1; Syk; Tec;	GO:0018108~peptidyl-tyrosine phosphorylation	21	67	31.3432835820896	0.0393910994438721	0.696668496459381
Nos1;	GO:0018119~peptidyl-cysteine S-nitrosylation	1	5	20	0.653017143310145	0.783620571972174
Rab3b;	GO:0018125~peptidyl-cysteine methylation	1	3	33.3333333333333	0.506199584374988	0.719540405375941
Dsp; Fn1; Tgm2; Tgm5;	GO:0018149~peptide cross-linking	4	51	7.84313725490196	0.984464662900409	0.994291442657128
Tgm2;	GO:0018153~isopeptide cross-linking via N6-(L-isoglutamyl)-L-lysine	1	1	100	0.297280328600614	0.696668496459381
Asphd2;	GO:0018193~peptidyl-amino acid modification	1	3	33.3333333333333	0.506199584374988	0.719540405375941
Galnt3;	GO:0018242~protein O-linked glycosylation via serine	1	4	25	0.586065779646046	0.755112343522341
Galnt11; Galnt3;	GO:0018243~protein O-linked glycosylation via threonine	2	4	50	0.251308961325581	0.696668496459381
Cth;	GO:0018272~protein-pyridoxal-5-phosphate linkage via peptidyl-N6-pyridoxal phosphate-L-lysine	1	1	100	0.297280328600614	0.696668496459381
Loxl2;	GO:0018277~protein deamination	1	1	100	0.297280328600614	0.696668496459381
6430550D23Rik; Fut8; St3gal1; St3gal5; St6gal1; St6galnac2; Ube2g2; Uggt2;	GO:0018279~protein N-linked glycosylation via asparagine	8	31	25.8064516129032	0.289553619909036	0.696668496459381
Cry1; Opn1sw; Opn3; Rho;	GO:0018298~protein-chromophore linkage	4	11	36.3636363636364	0.214827663301965	0.696668496459381
Aipl1;	GO:0018343~protein farnesylation	1	4	25	0.586065779646046	0.755112343522341
Zdhhc14; Zdhhc15; Zdhhc2; Zdhhc20; Zdhhc6;	GO:0018345~protein palmitoylation	5	20	25	0.379788001264438	0.696668496459381
Oas2;	GO:0018377~protein myristoylation	1	1	100	0.297280328600614	0.696668496459381
P4ha1;	GO:0018401~peptidyl-proline hydroxylation to 4-hydroxy-L-proline	1	6	16.6666666666667	0.709141666665268	0.813685231957158
As3mt;	GO:0018872~arsonoacetate metabolic process	1	1	100	0.297280328600614	0.696668496459381
Cyp1a1; Cyp1b1;	GO:0018894~dibenzo-p-dioxin metabolic process	2	3	66.6666666666667	0.186734803290758	0.696668496459381
Gstt1;	GO:0018900~dichloromethane metabolic process	1	1	100	0.297280328600614	0.696668496459381
Gstm4; Gstm5; Gstm7;	GO:0018916~nitrobenzene metabolic process	3	4	75	0.0889063566910311	0.696668496459381
Tmem184a;	GO:0018992~germ-line sex determination	1	1	100	0.297280328600614	0.696668496459381
Rraga; Rxra;	GO:0019048~modulation by virus of host morphology or physiology	2	4	50	0.251308961325581	0.696668496459381
Tgfb1;	GO:0019049~evasion or tolerance of host defenses by virus	1	2	50	0.410928003527029	0.696668496459381
Pcsk5;	GO:0019058~viral life cycle	1	1	100	0.297280328600614	0.696668496459381
Tap1; Tap2;	GO:0019060~intracellular transport of viral protein in host cell	2	2	100	0.125113260983153	0.696668496459381
Cav1;	GO:0019065~receptor-mediated endocytosis of virus by host cell	1	3	33.3333333333333	0.506199584374988	0.719540405375941
Apoe;	GO:0019068~virion assembly	1	5	20	0.653017143310145	0.783620571972174
Pcx;	GO:0019074~viral RNA genome packaging	1	2	50	0.410928003527029	0.696668496459381
Mvb12b;	GO:0019075~virus maturation	1	2	50	0.410928003527029	0.696668496459381
Mmp9;	GO:0019087~transformation of host cell by virus	1	4	25	0.586065779646046	0.755112343522341
Sox9;	GO:0019100~male germ-line sex determination	1	2	50	0.410928003527029	0.696668496459381
Ar;	GO:0019102~male somatic sex determination	1	1	100	0.297280328600614	0.696668496459381
Angptl8; Golm1; Gpr39; Lsr; Opa3; Pparg; Prkaa2; Prkce; Thrb; Tm6sf2;	GO:0019216~regulation of lipid metabolic process	10	34	29.4117647058824	0.163036117423444	0.696668496459381
Acsl4; Cav1; Erfe; Gk; Ppara; Prkag2; Srebf1;	GO:0019217~regulation of fatty acid metabolic process	7	11	63.6363636363636	0.017596271718145	0.696668496459381
Rora;	GO:0019218~regulation of steroid metabolic process	1	5	20	0.653017143310145	0.783620571972174
Aspn; Ccl2; Cebpa; Cish; Dcn; Duox1; Flrt1; Flrt2; Gp1ba; Ifngr1; Il17rd; Il17re; Il1rn; Il20ra; Il2rb; Il6; Il6st; Irak1; Irak3; Jak3; Lifr; Lrrc15; Lrrtm3; Nyx; Podn; Ptprn; Rtn4rl1; Rtn4rl2; Socs2; Socs3; Stat3;	GO:0019221~cytokine-mediated signaling pathway	31	143	21.6783216783217	0.306683384322575	0.696668496459381
Bdnf; Ntrk2;	GO:0019222~regulation of metabolic process	2	7	28.5714285714286	0.440675168833122	0.719540405375941
Cacna1a; Cacng7; Cacng8; Nfasc; Prx; Sptbn4;	GO:0019226~transmission of nerve impulse	6	21	28.5714285714286	0.264039697286225	0.696668496459381
Cacnb4; Cldn19; Cntnap1; Fkbp1b; Scn1b;	GO:0019227~neuronal action potential propagation	5	8	62.5	0.0455951830110582	0.696668496459381
Cacna1g; Gpr88; Gria1; Kcnma1; Myh14; P2rx3; P2rx5; Scn2a; Scn3a; Scn8a;	GO:0019228~neuronal action potential	10	35	28.5714285714286	0.181100863753021	0.696668496459381
Adra1b; Atp1a2; Chrm3; Edn1; Tbxa2r;	GO:0019229~regulation of vasoconstriction	5	18	27.7777777777778	0.310942740996171	0.696668496459381
Adrb1; Aqp1; Bdkrb1; Cacna1a; Cacna1b; Dlg2; Edn1; Ephx2; Grin2a; Grm1; Hoxb8; Il1rn; Kcnip3; Kcnk4; Ndn; Ngf; Nipsnap1; Npy1r; P2rx7; P2ry1; Prx; Ptgs1; Ptgs2; Scn3a; Trpv1;	GO:0019233~sensory perception of pain	25	77	32.4675324675325	0.0192935303253124	0.696668496459381
Gpr180; Vmn2r26;	GO:0019236~response to pheromone	2	104	1.92307692307692	0.999999843260424	1
Ldhb;	GO:0019244~lactate biosynthetic process from pyruvate	1	4	25	0.586065779646046	0.755112343522341
Acadl; Acadm;	GO:0019254~carnitine metabolic process, CoA-linked	2	3	66.6666666666667	0.186734803290758	0.696668496459381
Renbp;	GO:0019262~N-acetylneuraminate catabolic process	1	4	25	0.586065779646046	0.755112343522341
Shmt2;	GO:0019264~glycine biosynthetic process from serine	1	2	50	0.410928003527029	0.696668496459381
B4galnt2; Csgalnact1;	GO:0019276~UDP-N-acetylgalactosamine metabolic process	2	4	50	0.251308961325581	0.696668496459381
Chdh;	GO:0019285~glycine betaine biosynthetic process from choline	1	1	100	0.297280328600614	0.696668496459381
Mvd; Mvk;	GO:0019287~isopentenyl diphosphate biosynthetic process, mevalonate pathway	2	3	66.6666666666667	0.186734803290758	0.696668496459381
Chst15;	GO:0019319~hexose biosynthetic process	1	1	100	0.297280328600614	0.696668496459381
G6pdx;	GO:0019322~pentose biosynthetic process	1	2	50	0.410928003527029	0.696668496459381
Cyp1a1;	GO:0019341~dibenzo-p-dioxin catabolic process	1	1	100	0.297280328600614	0.696668496459381
Cbs; Cth;	GO:0019343~cysteine biosynthetic process via cystathionine	2	2	100	0.125113260983153	0.696668496459381
Cbs; Cth; Ggt1;	GO:0019344~cysteine biosynthetic process	3	3	100	0.0575864872211415	0.696668496459381
Cbs; Cth;	GO:0019346~transsulfuration	2	4	50	0.251308961325581	0.696668496459381
Nmnat2; Nmnat3;	GO:0019363~pyridine nucleotide biosynthetic process	2	11	18.1818181818182	0.645952220248581	0.783620571972174
Elovl6; Elovl7;	GO:0019367~fatty acid elongation, saturated fatty acid	2	7	28.5714285714286	0.440675168833122	0.719540405375941
Alox12; Cyp1b1; Cyp4f14; Dagla; Daglb; Mgll;	GO:0019369~arachidonic acid metabolic process	6	29	20.6896551724138	0.508164482763459	0.72171893149604
Alox5ap; Ggt1; Ltc4s; Mgst2; Syk;	GO:0019370~leukotriene biosynthetic process	5	12	41.6666666666667	0.126628916773151	0.696668496459381
Ptgs1; Ptgs2;	GO:0019371~cyclooxygenase pathway	2	3	66.6666666666667	0.186734803290758	0.696668496459381
Alox12; Alox5ap; Pla2g3;	GO:0019372~lipoxygenase pathway	3	9	33.3333333333333	0.305016857785842	0.696668496459381
Gale;	GO:0019388~galactose catabolic process	1	3	33.3333333333333	0.506199584374988	0.719540405375941
Alox12; Cd36; Cygb; Pparg;	GO:0019395~fatty acid oxidation	4	16	25	0.409363761090294	0.696668496459381
Nus1;	GO:0019408~dolichol biosynthetic process	1	1	100	0.297280328600614	0.696668496459381
Acss2;	GO:0019413~acetate biosynthetic process	1	2	50	0.410928003527029	0.696668496459381
Mical1;	GO:0019417~sulfur oxidation	1	2	50	0.410928003527029	0.696668496459381
Acss2;	GO:0019427~acetyl-CoA biosynthetic process from acetate	1	2	50	0.410928003527029	0.696668496459381
Gpat3; Lpin1; Lpin3;	GO:0019432~triglyceride biosynthetic process	3	12	25	0.446613548706818	0.719540405375941
Apoe; Lipe;	GO:0019433~triglyceride catabolic process	2	15	13.3333333333333	0.78675871321143	0.863515614869031
Ephx1; Ephx2; Pon2; Ugt1a7c;	GO:0019439~aromatic compound catabolic process	4	6	66.6666666666667	0.0634127247554546	0.696668496459381
Gldc;	GO:0019464~glycine decarboxylation via glycine cleavage system	1	3	33.3333333333333	0.506199584374988	0.719540405375941
Ero1l;	GO:0019471~4-hydroxyproline metabolic process	1	3	33.3333333333333	0.506199584374988	0.719540405375941
Upb1;	GO:0019482~beta-alanine metabolic process	1	3	33.3333333333333	0.506199584374988	0.719540405375941
Aldh6a1;	GO:0019484~beta-alanine catabolic process	1	1	100	0.297280328600614	0.696668496459381
P3h2;	GO:0019511~peptidyl-proline hydroxylation	1	2	50	0.410928003527029	0.696668496459381
Phgdh;	GO:0019530~taurine metabolic process	1	7	14.2857142857143	0.75618983401186	0.841638174022273
Slc26a1; Slc26a7;	GO:0019532~oxalate transport	2	4	50	0.251308961325581	0.696668496459381
Npepl1; Prep;	GO:0019538~protein metabolic process	2	12	16.6666666666667	0.686901528352365	0.813685231957158
Acss2;	GO:0019542~propionate biosynthetic process	1	2	50	0.410928003527029	0.696668496459381
Got1;	GO:0019550~glutamate catabolic process to aspartate	1	2	50	0.410928003527029	0.696668496459381
Got1;	GO:0019551~glutamate catabolic process to 2-oxoglutarate	1	2	50	0.410928003527029	0.696668496459381
Ugt1a6a;	GO:0019585~glucuronate metabolic process	1	1	100	0.297280328600614	0.696668496459381
Ces1d; Ces1f;	GO:0019626~short-chain fatty acid catabolic process	2	2	100	0.125113260983153	0.696668496459381
Ldhb;	GO:0019674~NAD metabolic process	1	6	16.6666666666667	0.709141666665268	0.813685231957158
Taldo1;	GO:0019682~glyceraldehyde-3-phosphate metabolic process	1	2	50	0.410928003527029	0.696668496459381
Bche; Enpp6;	GO:0019695~choline metabolic process	2	4	50	0.251308961325581	0.696668496459381
Alms1; Avpr1a; Cacna1d; Edn1; Grm1; Ncald; Ppp1r9a; Rcan1; Rcan2; Tpcn2; Trpm4;	GO:0019722~calcium-mediated signaling	11	44	25	0.269150649212165	0.696668496459381
Aqp1; Atg5;	GO:0019725~cellular homeostasis	2	8	25	0.498082060958061	0.719540405375941
Bcl3;	GO:0019730~antimicrobial humoral response	1	2	50	0.410928003527029	0.696668496459381
Slpi;	GO:0019731~antibacterial humoral response	1	24	4.16666666666667	0.987870079844347	0.996374625162445
Ddc; Ldhb; Uevld;	GO:0019752~carboxylic acid metabolic process	3	16	18.75	0.613719765188706	0.776951770982025
Dcn; Mamdc2; Ndnf; Spock2;	GO:0019800~peptide cross-linking via chondroitin 4-sulfate glycosaminoglycan	4	8	50	0.114792062781287	0.696668496459381
Gnl3; Klf4; Lif; Med28; Phf19; Prdm16; Smc3; Sox2; Stat3; Tbx3;	GO:0019827~stem cell population maintenance	10	70	14.2857142857143	0.853281793697088	0.904857758708397
Gsdmd; Lyz2; Mmd; P2rx7; Serpinb9b;	GO:0019835~cytolysis	5	26	19.2307692307692	0.577688433082382	0.755112343522341
Gsto1;	GO:0019852~L-ascorbic acid metabolic process	1	4	25	0.586065779646046	0.755112343522341
Gsto1; Rgn;	GO:0019853~L-ascorbic acid biosynthetic process	2	4	50	0.251308961325581	0.696668496459381
Tet2;	GO:0019857~5-methylcytosine metabolic process	1	1	100	0.297280328600614	0.696668496459381
Tet2;	GO:0019858~cytosine metabolic process	1	2	50	0.410928003527029	0.696668496459381
Aldh6a1;	GO:0019859~thymine metabolic process	1	1	100	0.297280328600614	0.696668496459381
Dpyd;	GO:0019860~uracil metabolic process	1	3	33.3333333333333	0.506199584374988	0.719540405375941
Cd1d1; Cd74; H2-D1; Psmb9; Rab27a; Rab3b;	GO:0019882~antigen processing and presentation	6	36	16.6666666666667	0.693644822682827	0.813685231957158
Atg5;	GO:0019883~antigen processing and presentation of endogenous antigen	1	1	100	0.297280328600614	0.696668496459381
Tap1; Tap2;	GO:0019885~antigen processing and presentation of endogenous peptide antigen via MHC class I	2	5	40	0.316270003179398	0.696668496459381
Cd74; Ifi30;	GO:0019886~antigen processing and presentation of exogenous peptide antigen via MHC class II	2	14	14.2857142857143	0.757071055907726	0.841638174022273
Mgarp;	GO:0019896~axonal transport of mitochondrion	1	5	20	0.653017143310145	0.783620571972174
Bscl2; Cav1; Cd36; Cry1; Gm2a; Hexa; Hexb; Nrip1; Plin2;	GO:0019915~lipid storage	9	26	34.6153846153846	0.100378699517667	0.696668496459381
Tbxa2r;	GO:0019932~second-messenger-mediated signaling	1	2	50	0.410928003527029	0.696668496459381
Adgrg6; Dgkq; Ksr1; Rapgef4; Rims2; Slc9a3r1; Sox9;	GO:0019933~cAMP-mediated signaling	7	23	30.4347826086957	0.201005519951433	0.696668496459381
Apoe; Cd36; Mrvi1;	GO:0019934~cGMP-mediated signaling	3	8	37.5	0.257460659034703	0.696668496459381
Isg15; Ube2l6;	GO:0019941~modification-dependent protein catabolic process	2	4	50	0.251308961325581	0.696668496459381
Afp; Hexa; Hexb; Selenop; Stat3; Vgf;	GO:0019953~sexual reproduction	6	10	60	0.033019067476033	0.696668496459381
Cat; Tet2;	GO:0020027~hemoglobin metabolic process	2	6	33.3333333333333	0.379804495239099	0.696668496459381
Lrp2;	GO:0020028~hemoglobin import	1	2	50	0.410928003527029	0.696668496459381
Tfap2a;	GO:0021506~anterior neuropore closure	1	2	50	0.410928003527029	0.696668496459381
Gli2;	GO:0021508~floor plate formation	1	2	50	0.410928003527029	0.696668496459381
Gdf7;	GO:0021509~roof plate formation	1	1	100	0.297280328600614	0.696668496459381
Dll1; Fuz; Phgdh; Sox11; Sox4;	GO:0021510~spinal cord development	5	20	25	0.379788001264438	0.696668496459381
Fuz; Gli2;	GO:0021513~spinal cord dorsal/ventral patterning	2	8	25	0.498082060958061	0.719540405375941
Gata2;	GO:0021514~ventral spinal cord interneuron differentiation	1	2	50	0.410928003527029	0.696668496459381
Draxin; Hoxb8;	GO:0021516~dorsal spinal cord development	2	6	33.3333333333333	0.379804495239099	0.696668496459381
Gli2; Vldlr;	GO:0021517~ventral spinal cord development	2	7	28.5714285714286	0.440675168833122	0.719540405375941
Hoxd10; Isl2;	GO:0021520~spinal cord motor neuron cell fate specification	2	7	28.5714285714286	0.440675168833122	0.719540405375941
Cacna1a; Gdpd5; Gli2; Sox4;	GO:0021522~spinal cord motor neuron differentiation	4	28	14.2857142857143	0.78360141828285	0.863515614869031
Isl2; Tbx20;	GO:0021524~visceral motor neuron differentiation	2	3	66.6666666666667	0.186734803290758	0.696668496459381
Gdf7;	GO:0021527~spinal cord association neuron differentiation	1	13	7.69230769230769	0.915431911648016	0.945884930525368
Draxin;	GO:0021528~commissural neuron differentiation in spinal cord	1	1	100	0.297280328600614	0.696668496459381
Gata2;	GO:0021533~cell differentiation in hindbrain	1	4	25	0.586065779646046	0.755112343522341
Six3;	GO:0021536~diencephalon development	1	3	33.3333333333333	0.506199584374988	0.719540405375941
Afdn; Hes1; Lhx2; Six3; Slc1a2;	GO:0021537~telencephalon development	5	24	20.8333333333333	0.514833413247847	0.729948520948859
Bhlhe22;	GO:0021540~corpus callosum morphogenesis	1	7	14.2857142857143	0.75618983401186	0.841638174022273
Btg2; Emx2; Lef1; Pten;	GO:0021542~dentate gyrus development	4	18	22.2222222222222	0.486271543720405	0.719540405375941
Pax6;	GO:0021543~pallium development	1	3	33.3333333333333	0.506199584374988	0.719540405375941
Dlx2;	GO:0021544~subpallium development	1	5	20	0.653017143310145	0.783620571972174
Hoxb3;	GO:0021546~rhombomere development	1	2	50	0.410928003527029	0.696668496459381
En1; Faim2; Foxp2; Hap1;	GO:0021549~cerebellum development	4	35	11.4285714285714	0.895541842461386	0.934441941243303
Nav2; Pax2;	GO:0021554~optic nerve development	2	5	40	0.316270003179398	0.696668496459381
Hes1;	GO:0021555~midbrain-hindbrain boundary morphogenesis	1	4	25	0.586065779646046	0.755112343522341
Hes1;	GO:0021557~oculomotor nerve development	1	2	50	0.410928003527029	0.696668496459381
Hes1;	GO:0021558~trochlear nerve development	1	2	50	0.410928003527029	0.696668496459381
Tfap2a;	GO:0021559~trigeminal nerve development	1	6	16.6666666666667	0.709141666665268	0.813685231957158
Nav2;	GO:0021563~glossopharyngeal nerve development	1	1	100	0.297280328600614	0.696668496459381
Nav2;	GO:0021564~vagus nerve development	1	1	100	0.297280328600614	0.696668496459381
Hoxa2;	GO:0021568~rhombomere 2 development	1	2	50	0.410928003527029	0.696668496459381
Egr2; Hoxa1; Hoxa2; Hoxb2;	GO:0021569~rhombomere 3 development	4	4	100	0.027639406175612	0.696668496459381
Hoxa1; Hoxb2;	GO:0021570~rhombomere 4 development	2	3	66.6666666666667	0.186734803290758	0.696668496459381
Hoxa1; Mafb;	GO:0021571~rhombomere 5 development	2	3	66.6666666666667	0.186734803290758	0.696668496459381
Mafb;	GO:0021572~rhombomere 6 development	1	1	100	0.297280328600614	0.696668496459381
Hes1;	GO:0021575~hindbrain morphogenesis	1	4	25	0.586065779646046	0.755112343522341
Cbs; Lmx1b;	GO:0021587~cerebellum morphogenesis	2	9	22.2222222222222	0.551553483607693	0.755112343522341
Cacna1a;	GO:0021590~cerebellum maturation	1	1	100	0.297280328600614	0.696668496459381
Celsr2; Nme5;	GO:0021591~ventricular system development	2	20	10	0.891881790704464	0.930913816555863
Pax6;	GO:0021593~rhombomere morphogenesis	1	1	100	0.297280328600614	0.696668496459381
Hoxa1; Mafb;	GO:0021599~abducens nerve formation	2	2	100	0.125113260983153	0.696668496459381
Cited2; Plxna4;	GO:0021602~cranial nerve morphogenesis	2	2	100	0.125113260983153	0.696668496459381
Adarb1; Plxna4; Six1;	GO:0021610~facial nerve morphogenesis	3	3	100	0.0575864872211415	0.696668496459381
Egr2; Hoxa1; Hoxb2; Nrp2; Plxna3; Plxna4; Sema3a;	GO:0021612~facial nerve structural organization	7	10	70	0.0124627738679819	0.696668496459381
Hoxa3; Hoxb3; Plxna4;	GO:0021615~glossopharyngeal nerve morphogenesis	3	4	75	0.0889063566910311	0.696668496459381
Adarb1;	GO:0021618~hypoglossal nerve morphogenesis	1	1	100	0.297280328600614	0.696668496459381
Tfap2a;	GO:0021623~oculomotor nerve formation	1	2	50	0.410928003527029	0.696668496459381
Pax2;	GO:0021631~optic nerve morphogenesis	1	5	20	0.653017143310145	0.783620571972174
Pax2;	GO:0021633~optic nerve structural organization	1	2	50	0.410928003527029	0.696668496459381
Plxna4;	GO:0021636~trigeminal nerve morphogenesis	1	2	50	0.410928003527029	0.696668496459381
Plxna3; Plxna4; Sema3a;	GO:0021637~trigeminal nerve structural organization	3	5	60	0.125666527000266	0.696668496459381
Plxna4; Tbx1;	GO:0021644~vagus nerve morphogenesis	2	2	100	0.125113260983153	0.696668496459381
Nrp2;	GO:0021649~vestibulocochlear nerve structural organization	1	2	50	0.410928003527029	0.696668496459381
Atp8b1; Pax2;	GO:0021650~vestibulocochlear nerve formation	2	4	50	0.251308961325581	0.696668496459381
Hoxa2;	GO:0021658~rhombomere 3 morphogenesis	1	1	100	0.297280328600614	0.696668496459381
Egr2;	GO:0021660~rhombomere 3 formation	1	1	100	0.297280328600614	0.696668496459381
Egr2;	GO:0021666~rhombomere 5 formation	1	1	100	0.297280328600614	0.696668496459381
Dbi; Aqp1;	GO:0021670~lateral ventricle development	2	12	16.6666666666667	0.686901528352365	0.813685231957158
Bdnf; Nrp2; Nrtn; Sema3a;	GO:0021675~nerve development	4	12	33.3333333333333	0.252305414645982	0.696668496459381
Cacna1a;	GO:0021679~cerebellar molecular layer development	1	1	100	0.297280328600614	0.696668496459381
Aars; Cacna1a; Faim2;	GO:0021680~cerebellar Purkinje cell layer development	3	15	20	0.575228353677836	0.755112343522341
Faim2;	GO:0021681~cerebellar granular layer development	1	2	50	0.410928003527029	0.696668496459381
Serpine2;	GO:0021683~cerebellar granular layer morphogenesis	1	2	50	0.410928003527029	0.696668496459381
Dll1;	GO:0021688~cerebellar molecular layer formation	1	1	100	0.297280328600614	0.696668496459381
Coq8b;	GO:0021692~cerebellar Purkinje cell layer morphogenesis	1	3	33.3333333333333	0.506199584374988	0.719540405375941
Dll1;	GO:0021693~cerebellar Purkinje cell layer structural organization	1	2	50	0.410928003527029	0.696668496459381
Agtr2;	GO:0021695~cerebellar cortex development	1	8	12.5	0.795629167159201	0.863515614869031
Gli1; Gli2; Trnp1;	GO:0021696~cerebellar cortex morphogenesis	3	6	50	0.166757137660012	0.696668496459381
Cacna1a; Faim2; Rora;	GO:0021702~cerebellar Purkinje cell differentiation	3	14	21.4285714285714	0.534413626129904	0.751329304272737
Cbln1; Wnt7a;	GO:0021707~cerebellar granule cell differentiation	2	10	20	0.600860808772063	0.764003899653434
Kirrel3; Nfib;	GO:0021740~principal sensory nucleus of trigeminal nerve development	2	2	100	0.125113260983153	0.696668496459381
[truncated: 4,679 more rows]
